# Supplementary material for: Integrated BSA-Seq and WGCNA Analyses Reveal Candidate Genes Associated with Winter Bud Dormancy Maintenance in Fruit Mulberry (Morus spp.)
Source: Curr Issues Mol Biol. 2025 Dec 27;48(1):38. doi: 10.3390/cimb48010038 (PMC12840292; doi:10.3390/cimb48010038)
Supplement: Supplementary file 1 [file cimb-48-00038-s001.zip]

Archive with 12 entries (11 files):
- Supplementary File(s)/
- Supplementary File(s)/Figure S1 MaSVP Protein Domain Analysis (A)and Clus.jpg
- Supplementary File(s)/Figure S2 The dynamic expression of MaSVP in winter buds of different periods.png
- Supplementary File(s)/Table S1 The gene expression matrix of G14 and G15.xlsx
- Supplementary File(s)/Table S2 List of primers involved in qRT-PCR.xlsx
- Supplementary File(s)/Table S3 The primer information for gene cloning.xlsx
- Supplementary File(s)/Table S4 SNP Information from BSA Sequencing.xls
- Supplementary File(s)/Table S5 Euclidean Distance (ED) Values of Each Locus.xls
- Supplementary File(s)/Table S6 QTL Interval Division Under a Confidence Level of 0.99.xls
- Supplementary File(s)/Table S7 ED values of SNPs within 2000-Kb sliding windows.xlsx
- Supplementary File(s)/Table S8 Results of Differential Expression Analysis from Transcriptomic Data.xls
- Supplementary File(s)/Table S9 Information of Differentially Co-expressed Genes with MaSVP in the Brown Module.xlsx
