# Supplementary material for: Integrated BSA-Seq and WGCNA Analyses Reveal Candidate Genes Associated with Winter Bud Dormancy Maintenance in Fruit Mulberry (Morus spp.)
Source: Curr Issues Mol Biol. 2025 Dec 27;48(1):38. doi: 10.3390/cimb48010038 (PMC12840292; doi:10.3390/cimb48010038)
Supplement: Supplementary file 1 [file cimb-48-00038-s001.zip › Supplementary File(s)/Table S1 The gene expression matrix of G14 and G15.xlsx]

## Sheet: Sheet1
Gene_ID	G14_126_1	G14_126_2	G14_126_3	G14_216_1	G14_216_2	G14_216_3	G14_310_1	G14_310_2	G14_310_3	G14_328_1	G14_328_2	G14_328_3	G15_126_1	G15_126_2	G15_126_3	G15_216_1	G15_216_2	G15_216_3	G15_310_1	G15_310_2	G15_310_3	G15_315_1	G15_315_2	G15_315_3
M.alba_G0000001	0	0	0	0	0	0	0	0	0	0	0	0	0	0	0	0	0	0	0	0	0	0	0	0
M.alba_G0000002	0	0	0	0	0	0	0	0	0	0	0	0	0	0	0	0	0	0	0	0	0	0	0	0
M.alba_G0000003	0	0	0	0	0	0	0	0	0	0	0	0	0	0	0	0	0	0	0	0	0	0	0	0
M.alba_G0000004	0	0	0	0	0	0	0	0	0	0	0	0	0	0	0	0	0	0	0	0	0	0	0	0
M.alba_G0000005	0	0	0	0	0	0	0	0	0	0	0	0	0	0	0	0	0	0	0	0	0	0	0	0
M.alba_G0000006	3.76214	3.10624	3.76847	2.52621	3.00746	3.12504	5.48185	3.96205	5.63451	3.37442	4.04465	4.71549	5.60604	6.88664	6.06003	5.72613	7.80665	8.87368	4.07377	6.2333	4.44989	5.70281	7.33572	6.32731
M.alba_G0000007	0.100894	0.132235	0.20029	0.489339	0.345728	0.391502	1.22292	1.61606	1.60921	0.562424	0.701379	0.311257	0	0	0.0411966	0	0	0.113769	0.324037	0.152477	0.392854	0.258169	0	0.493223
M.alba_G0000008	19.1336	22.734	20.7496	35.4609	30.2604	29.0613	24.2311	23.9522	25.3706	16.3663	17.1187	17.6565	32.841	44.4797	42.2919	42.0415	34.8557	31.5051	15.2225	15.7587	17.7646	17.2713	16.9356	20.8941
M.alba_G0000009	93.8381	100.791	93.8106	106.019	97.658	97.815	92.9594	99.1423	88.2828	76.2964	80.576	67.3574	133.712	135.698	134.084	146.958	127.416	126.079	116.679	105.617	117.756	89.6404	86.6935	83.087
M.alba_G0000010	2.12566	1.45102	1.58241	2.87027	3.38181	1.94751	3.66482	3.72397	2.43057	3.24717	2.44082	2.57622	4.3157	2.53029	3.0378	4.9866	4.84486	3.59539	4.48016	2.91128	4.65568	4.37078	3.15033	2.92258
M.alba_G0000011	6.76487	6.17271	6.26843	5.3991	4.79965	5.40876	3.45378	3.16229	2.73156	4.82852	6.18665	5.62309	7.59476	8.0186	9.37055	10.5584	11.8244	10.879	3.644	3.83383	4.26044	6.04132	6.03526	6.24429
M.alba_G0000012	6.6783	5.7251	6.19098	6.76413	7.26312	6.77732	10.6516	10.9745	11.0535	6.38921	7.36735	7.19145	7.14971	8.54236	6.93293	8.02842	7.97693	7.62527	6.86706	6.81972	6.99152	7.05883	6.05889	7.03248
M.alba_G0000013	23.2143	28.6672	26.2262	26.5659	23.1846	23.8401	27.4258	31.0381	28.073	19.9837	18.7096	19.5106	41.8588	47.3712	47.2511	48.1424	45.4569	43.8033	20.4187	19.3706	20.5914	19.2531	20.5673	20.8624
M.alba_G0000014	18.7401	18.5405	17.829	22.3555	23.0353	22.5102	23.0001	21.9968	23.2375	16.8011	17.452	17.7392	19.5109	18.1203	17.8048	18.7026	19.1619	18.7471	16.8617	16.9524	16.026	21.4307	22.2649	19.5264
M.alba_G0000015	22.7385	24.0808	21.9467	18.2903	18.7705	18.1805	18.4829	21.5797	18.8976	16.8337	18.3032	19.9669	24.4624	27.1946	27.2129	23.5376	22.0711	22.6055	18.303	18.1306	19.3295	21.9219	19.6945	21.711
M.alba_G0000016	24.6784	25.18	25.8216	22.0823	21.829	21.7811	22.4383	21.9732	22.9354	16.468	16.4012	17.412	27.2926	29.2978	31.932	26.7692	28.1753	25.6602	15.9194	14.4551	14.6044	20.1554	20.3599	19.4205
M.alba_G0000017	0.117525	0.410751	0.116652	0.310908	0.115062	0.506706	2.65251	1.25496	2.97708	6.04736	6.3025	5.28306	0.602801	0.426349	0.0959746	1.49982	0.288933	0.706786	3.96322	6.394	5.08455	4.63975	3.40613	4.40468
M.alba_G0000018	1.24852	1.40558	1.07243	2.90065	3.1029	3.49894	17.6419	18.0325	17.2552	13.2606	13.5673	13.502	3.5919	3.94137	4.43127	14.1489	17.8462	15.721	15.7309	17.1631	16.2878	9.63687	9.02515	10.681
M.alba_G0000019	42.577	36.6953	40.3188	38.568	36.8245	42.7134	25.2621	21.9909	24.1376	24.3014	28.3926	28.1065	41.8182	38.7132	41.4871	32.479	34.5057	34.6765	25.2539	25.1084	20.7249	28.3461	31.3786	31.5605
M.alba_G0000020	0	0.0963359	0	0	0	0	0.184329	0	0	0	0	0.145773	0	0	0	0.0413836	0	0	0	0	0	0	0	0
M.alba_G0000021	13.9808	12.815	15.7098	15.3991	14.9274	17.3783	18.6989	17.2295	18.9081	15.9263	18.7044	18.8798	30.4427	30.9097	28.1768	28.951	27.2379	30.3004	21.2224	26.3112	21.3185	21.561	23.7233	21.9222
M.alba_G0000022	0	0	0	0	0	0	0	0	0	0	0	0	0	0	0	0	0	0	0	0	0	0	0	0
M.alba_G0000023	0	0	0	0	0	0	0	0	0	0	0	0	0	0	0	0	0	0	0	0	0	0	0	0
M.alba_G0000024	52.1803	50.1861	49.2806	61.9814	57.6632	57.0832	98.6301	91.4802	88.1389	193.694	193.261	177.451	61.0846	59.1552	60.4998	68.038	67.9717	75.8177	144.527	159.409	153.814	221.418	241.62	231.211
M.alba_G0000025	0	0	0	0	0	0	0	0	0	0	0	0	0	0	0	0	0	0	0	0	0	0	0	0
M.alba_G0000026	32.7653	35.074	40.41	35.5776	34.3928	36.2306	26.4695	30.7885	28.3319	27.0162	26.266	27.1202	28.0446	27.1658	28.8873	29.4609	29.6564	27.419	21.7596	20.6014	21.6159	20.558	24.2307	23.1098
M.alba_G0000027	31.3235	32.8429	35.2494	31.9723	33.8104	32.7836	34.0391	32.9953	35.89	14.2039	15.2425	17.4284	26.4089	29.0476	25.8676	27.8349	29.199	29.5812	15.0587	14.8524	13.8566	13.9692	15.5775	16.1739
M.alba_G0000028	0.085803	0.149942	0.255498	0.0756633	0	0.258957	0.645521	0.458116	1.28802	0.551887	0.511263	0.869735	0.146699	0.0778178	0	0.67632	0.246103	0.0967527	0.688927	0.389014	0.482581	0.658664	0.715888	0.943766
M.alba_G0000029	6.23202	6.61703	9.47439	6.19119	5.09739	4.69363	12.2653	9.6873	12.434	27.4672	32.7468	27.674	20.9053	17.0992	15.6544	25.4642	31.6771	38.3685	51.1147	72.0079	47.2348	40.6019	60.2754	57.2031
M.alba_G0000030	65.9982	66.1525	64.829	60.6705	68.0612	65.6504	54.7606	50.8406	54.8259	26.7768	28.2561	28.4687	99.4926	101.504	97.8918	69.7288	80.981	82.4934	41.4769	42.4823	40.0451	41.031	47.4581	46.7356
M.alba_G0000031	222.464	220.301	217.326	211.007	206.129	202.35	205.74	208.489	192.068	107.797	110.326	105.497	289.963	289.103	283.791	199.61	180.945	182.59	155.393	148.477	162.903	142.37	128.981	134.265
M.alba_G0000032	38.2646	35.472	43.6584	31.441	35.5053	35.39	19.8231	17.7911	21.5713	8.66833	10.7548	10.8672	45.2444	37.5745	40.3188	18.8859	23.5752	31.8546	10.6573	15.7789	8.64978	13.683	18.1443	17.9637
M.alba_G0000033	168.385	161.85	168.988	146.442	154.449	153.097	89.332	81.9136	93.2605	85.7816	93.5504	91.2547	100.636	108.357	112.76	59.1278	62.5548	61.4635	80.9926	90.2372	81.5097	102.147	105.426	108.63
M.alba_G0000034	31.7239	32.996	29.6439	27.6238	26.1208	27.5844	40.4438	40.0415	37.9828	58.7957	57.4733	53.1168	27.0627	26.6648	25.7442	40.6546	37.1473	39.7138	53.3413	44.5833	56.4503	51.3839	49.5446	43.4753
M.alba_G0000035	0.0584411	0	0	0	0.114433	0.0503937	6.00882	3.64031	4.66054	23.0549	28.7866	25.5498	0.0499589	0.106005	0.28635	0.0877423	0.143677	0.263596	38.571	50.4309	36.7627	25.8064	33.7725	36.14
M.alba_G0000036	165.449	162.822	172.887	119.943	128.738	130.416	87.3143	81.3648	91.8797	45.2379	48.4392	50.8146	89.1248	103.29	107.425	65.5491	77.0625	79.3863	34.7137	40.669	32.6826	36.9688	39.4515	40.0814
M.alba_G0000037	0	0.319395	0	0	0.143153	0.315207	0	0	0	0.125396	0.145207	0.12888	0	0.464133	0	0.274409	0.0599122	0.0549588	0.0587001	0	0	0.213796	0.0642077	0.0595656
M.alba_G0000038	50.3365	46.2882	56.0399	24.8288	29.8274	28.7681	18.8781	15.8878	20.0186	20.2795	20.5344	22.0386	47.3869	45.0202	47.5135	8.66928	9.82443	10.2799	6.82921	7.95071	5.99554	6.83478	8.62911	8.27408
M.alba_G0000039	3.50855	4.06286	4.36362	4.43587	3.31086	3.35347	7.66786	6.169	7.2577	19.685	18.723	17.0648	7.11884	6.63242	6.86958	13.7086	15.2423	13.3147	38.4887	43.5049	41.2584	37.2708	35.7144	33.4423
M.alba_G0000040	11.196	10.6744	12.9492	21.9116	23.3592	22.9117	34.5295	30.2859	34.2956	21.3918	20.5584	21.2832	22.9321	22.9984	22.3236	16.1868	20.1799	21.5568	15.6483	17.2817	15.7596	21.7808	24.4561	26.0666
M.alba_G0000041	8.76145	10.5666	9.92127	10.9181	10.7525	8.97376	17.0547	16.6178	14.279	27.7271	25.8577	27.8448	14.5928	14.773	13.9739	30.9712	27.6412	27.706	36.891	36.6145	34.7021	27.0953	29.6953	27.0122
M.alba_G0000042	11.2309	12.5034	12.2827	22.4709	25.6372	24.5018	33.7778	30.5299	33.6742	79.3922	70.7642	73.8697	18.575	20.6108	20.0912	37.2679	35.1327	33.1318	113.343	106.713	110.956	145.287	139.764	136.182
M.alba_G0000043	250.7	263.563	251.286	253.116	243.033	237.04	133.783	146.965	137.219	72.0324	62.4689	72.1827	159.759	155.498	144.713	96.9775	90.6784	93.4761	57.3233	58.9837	56.5616	24.963	27.3418	21.1996
M.alba_G0000044	14.1385	15.5604	15.579	15.7654	14.1416	13.2345	20.6391	21.0801	20.5038	14.3428	15.242	16.1137	14.5702	16.4791	17.1771	19.6618	19.3791	20.097	20.3823	19.9804	21.2796	23.9763	21.1836	23.9337
M.alba_G0000045	0	0	0	0	0	0	0	0	0	0.494502	0.636253	0.50824	0.0821532	0.145263	0.0784799	1.29856	0.945059	0.963249	5.60707	5.61576	5.48818	3.48953	3.20725	3.52347
M.alba_G0000046	82.7594	86.9065	76.493	107.728	93.1417	94.8674	70.3862	72.9687	66.0343	45.8405	46.5229	40.154	131.435	123.535	120.722	148.135	126.122	115.238	74.7398	69.5927	81.727	53.011	45.6773	51.4067
M.alba_G0000047	22.178	21.4452	20.6437	18.0795	17.1776	17.1692	22.4117	21.5334	23.1658	44.084	40.7215	41.9637	23.3407	21.2762	22.0153	33.1126	31.3011	35.1227	38.4238	37.5762	33.7319	41.6164	45.7081	41.2792
M.alba_G0000048	21.7711	21.9471	20.5732	24.3702	23.5997	25.9224	21.1251	18.6901	21.9239	15.5109	15.9487	16.7537	21.0262	24.2844	22.6689	24.5726	26.6236	29.4085	16.6668	17.0543	14.2946	19.4412	21.1971	19.8147
M.alba_G0000049	1.06567	0.465566	1.3222	1.0572	1.04333	1.03379	2.67244	2.37074	2.62452	2.51328	5.82069	5.1662	1.59424	0.483246	0.43513	0.499991	1.52829	1.20166	2.03215	2.01314	0.345786	1.16865	0.935924	1.19386
M.alba_G0000050	5.46162	6.68896	5.67059	8.46362	8.16618	8.90677	11.4806	8.78475	11.5347	4.52712	4.74308	5.84129	6.52476	7.89633	9.33086	7.34223	9.23248	9.70603	3.00911	3.86798	3.02531	4.16002	4.67626	4.50575
M.alba_G0000051	0	0	0	0.208747	0.0579401	0.102062	1.03887	1.42188	1.33256	0.304519	0.646488	0.834611	0	0	0.0966574	0.0888521	0	0.177954	0.427652	0.268312	0.153622	0	0	0
M.alba_G0000052	0	0	0	1.07635	1.0243	0.400959	0	0	0	0.548316	0.404055	0.461085	0.94406	1.63414	0.617054	0.436327	0.333424	0.611715	0.700026	0.702722	0.402343	1.01985	0.918847	0.994487
M.alba_G0000053	0	0	0	0.196477	0	0	0	0	0	0	0	0.0654627	0	0	0	0	0	0	0	0	0.128526	0.108595	0.0652268	0
M.alba_G0000054	0.887705	0.474	0.832165	0.782801	0.965669	0.978096	3.17433	3.29139	4.48814	9.64311	9.79527	10.2588	6.5768	5.18837	5.5578	10.7363	13.4178	10.6401	6.1772	5.88796	5.50478	11.0329	9.83198	9.72388
M.alba_G0000055	0	0	0	0	0	0	0	0	0	0	0	0	0	0	0	0	0	0.0559422	0	0	0	0	0.0653565	0
M.alba_G0000056	0	0	0	0	0	0	0	0	0	0	0	0	0	0	0	0	0	0	0	0	0	0	0.547905	0
M.alba_G0000057	0	0	0	0	0	0	0.0249919	0.186232	0.30855	0.358961	0.267219	0.184467	0	0	0	0	0	0	0.336072	0.384056	0.439781	0.524586	0.236317	0.243591
M.alba_G0000058	0	0.0751431	0.128043	0.341267	0.210495	0.111237	1.18617	0.650489	0.484116	1.03256	1.3665	1.36445	0	0	0	0.0968391	0	0	0	0	0	0.062874	0.0377649	0.210208
M.alba_G0000059	20.1291	20.2822	15.3886	13.445	10.9858	19.13	1323.34	1007.73	851.685	7057.09	8591.23	8120.64	4.32019	1.94211	1.18914	5.14407	7.23004	11.0109	893.861	1330.86	1182	376.422	702.547	609.673
M.alba_G0000060	0.0553312	0.145038	0.274603	0.19517	0.216687	0.286272	0.416273	0.886267	0.259561	1.04395	0.879186	0.829098	1.37171	1.55564	1.26519	0	0	0.124785	0.177705	0.292671	0.191507	1.0113	0.874705	0.676222
M.alba_G0000061	0.0948835	0.027635	0.0627862	0.0836707	0.0619301	0.136363	2.37945	2.50485	2.31453	12.1516	13.5375	13.4928	0.0270373	0	0	0	0.0259189	0	0.990387	1.05156	0.821004	2.33541	3.38882	3.09228
M.alba_G0000062	25.2227	21.1944	25.5948	23.6617	24.9568	27.4182	34.0039	28.6528	39.4738	26.3255	28.939	29.3983	26.0348	27.0611	27.0181	26.8103	31.2028	32.1126	28.0077	33.7185	24.0767	29.6023	36.2914	40.3137
M.alba_G0000063	14.2452	15.8139	15.4718	22.489	23.2303	23.8579	20.9926	18.8025	22.0583	15.7072	13.6738	14.5407	28.945	26.7029	27.1204	30.0009	28.5993	27.5367	16.0267	15.2138	15.9976	21.5888	20.9909	20.6728
M.alba_G0000064	65.4937	67.5495	67.1149	80.9126	81.6088	88.7125	60.3419	61.1552	62.4859	42.7095	40.3816	45.6861	139.91	133.155	129.433	89.7035	91.8738	94.791	34.3532	39.1311	35.3439	34.2496	37.9818	37.6802
M.alba_G0000065	60.4549	59.3381	56.6742	54.542	54.9707	52.9243	59.6742	63.4454	57.0816	61.3748	62.9287	56.7693	43.6807	45.6412	43.4986	46.498	42.3364	44.3969	42.0524	39.9127	40.4343	50.6052	45.3718	46.7872
M.alba_G0000066	4.79892	7.12824	8.97088	8.81627	7.12583	7.93136	12.4357	11.103	11.6311	8.23113	9.76984	9.30578	10.5978	9.50254	9.07893	10.9876	10.6838	9.07901	12.908	13.8401	13.08	16.2558	13.9786	14.923
M.alba_G0000067	34.7595	35.1625	31.2267	40.4867	40.992	38.949	42.5744	40.4834	38.1487	42.8019	40.8881	38.4614	33.6075	34.222	34.951	69.1062	62.721	58.6882	51.4526	47.1234	57.7808	35.4687	32.9355	35.0978
M.alba_G0000068	0.692012	0.604649	0.96787	1.30368	0.769898	0.895081	1.36729	1.56748	1.26899	3.12921	2.40532	3.8261	0.0268896	0.0570555	0.0513746	0.283356	0.128887	0.189169	11.3651	9.98279	10.8053	8.27876	6.04998	7.76536
M.alba_G0000069	0.813729	0.0969546	0.513984	0.326167	0.579401	0.350839	0.463782	0.263311	0.451128	0.82474	0.844842	1.01066	0.158096	0.201273	0.271849	0.0555326	0.0606226	0	0	0	0	0	0	0
M.alba_G0000070	0	0	0	0	0	0	0	0	0	0	0	0	0	0	0	0	0	0	0	0	0	0	0	0
M.alba_G0000071	0	0	0	0	0	0	0	0	0	0	0	0	0	0	0	0	0	0	0	0	0	0	0	0
M.alba_G0000072	0	0	0	0	0	0	0	0	0	0	0	0	0	0	0	0	0	0	0	0	0	0	0	0
M.alba_G0000073	1.07668	0.67617	0.868312	0.771425	0.296471	0.435198	0.562514	0.329346	0.599778	1.24077	1.2029	1.00833	0	0	0	0	0	0	0	0	0	0	0	0
M.alba_G0000074	0	0	0	0	0	0	0	0	0	0	0	0	0	0	0	0	0	0	0	0	0	0	0	0
M.alba_G0000075	0	0	0	0	0	0	0	0	0	0	0	0	0	0	0	0	0	0	0	0	0	0	0	0
M.alba_G0000076	0	0	0	0	0	0	0	0	0	0	0	0	0	0	0	0	0	0	0	0	0	0	0	0
M.alba_G0000077	0	0	0	0	0	0	0	0	0	0	0	0	0.604033	0.736955	0.46162	0.450865	0.318476	0.663967	0.141833	0.0800885	0.244558	0.335778	0.403366	0.316634
M.alba_G0000078	264.63	263.829	250.168	295.072	259.75	270.835	237.139	252.138	212.414	146.207	141.258	134.472	76.215	71.7023	68.361	80.2112	68.8794	72.2232	127.413	119.995	128.769	111.786	120.34	107.389
M.alba_G0000079	102.604	87.9493	100.004	128.891	132.358	140.086	103.757	92.487	101.256	64.1621	75.4783	67.2844	88.1588	76.8569	75.0233	105.409	105.183	108.699	62.3591	79.2183	62.681	70.811	78.8066	77.1729
M.alba_G0000080	59.4761	58.4369	54.0143	65.6132	73.3241	68.6005	74.0666	75.4838	80.8141	44.5788	40.2746	46.1126	58.241	61.9548	65.2663	58.9666	58.5535	61.1566	42.3722	41.5577	37.6747	36.0646	34.5468	37.8831
M.alba_G0000081	3.33549	2.23077	3.80121	3.08657	4.47506	5.07771	5.36987	3.8842	4.55885	3.24899	3.76229	4.10147	2.60495	2.6516	2.48848	1.79293	2.36221	3.25037	1.8846	3.39166	2.77922	2.49876	3.58037	3.18732
M.alba_G0000082	2.44651	1.1317	2.11409	1.09139	1.71893	2.03516	3.03154	2.2795	3.40249	4.49247	6.03116	7.71237	1.55011	1.14857	1.59832	1.42604	2.75969	2.42334	2.35721	2.97961	1.84295	3.03014	5.13148	4.57288
M.alba_G0000083	0	0	0	0	0	0	0	0	0	0	0	0	0	0	0	0	0	0	0	0	0	0	0	0
M.alba_G0000084	0	0	0	0	0	0	0	0	0	0	0	0	0	0	0	0	0	0	0	0	0	0	0	0
M.alba_G0000085	0	0	0	0	0	0.181587	0	0.0936958	0	0.632095	0.522828	0.649656	0	0.0954937	0.257957	0.237126	0.431435	0.554071	2.11353	1.11388	1.00218	1.77051	1.84947	0.857879
M.alba_G0000086	0	0.0596825	0	0	0	0	0.256942	0.151956	0.352467	0.820109	0.949677	0.752583	0	0	0	0	0	0	0.191953	0.0774213	0.147758	0.124844	0.149974	0.194784
M.alba_G0000087	0	0	0	0	0	0	0	0	0	0	0	0	0	0	0	0	0	0	0	0	0	0	0	0
M.alba_G0000088	0	0	0	0	0	0	0	0	0	0	0	0	0	0	0	0	0	0	0	0	0	0	0	0
M.alba_G0000089	81.4859	79.6518	87.3257	101.801	101.074	97.3634	91.617	102.729	99.5381	74.3372	72.7986	78.1193	0.555051	0.294432	0.0530233	0.194966	0.159627	0.0488099	0.156398	0.147188	0.224726	0.617098	0.399168	0.423211
M.alba_G0000090	97.2693	90.6819	88.6232	96.567	96.0052	102.839	11.7416	11.4269	11.6944	4.23067	3.70235	3.9167	30.8076	29.3374	31.1215	10.0921	11.48	13.475	1.1792	1.70732	1.36853	1.65187	1.95129	2.23976
M.alba_G0000091	0	0	0	0	0	0	0	0	0	0	0	0	0	0	0	0	0	0	0	0	0	0	0	0
M.alba_G0000092	2.82502	3.16533	3.59579	3.34111	4.23008	3.72567	4.43128	4.2588	3.9445	2.86454	3.10257	2.97342	10.8959	12.4639	11.9965	10.6161	10.8537	10.7309	6.92486	8.1118	7.63523	6.39044	6.66973	6.64787
M.alba_G0000093	0.250693	0.657133	0.186624	0.193434	0.12272	0.18915	0.471508	0.250967	0.235202	0.295618	0.435683	0.524798	0.187518	0.227362	0.127953	0.0470481	0.179762	0.141342	0.35225	0.378864	0.216918	0.229099	0.247693	0.255317
M.alba_G0000094	5.18387	5.17649	4.54398	10.2111	12.1937	9.11424	6.86575	5.09218	4.48456	3.23324	4.68006	4.15382	6.96374	6.89951	6.37748	6.77218	5.84812	5.97193	5.62169	5.49413	5.24276	5.1188	6.32653	8.33748
M.alba_G0000095	14.0292	13.2751	12.2832	11.3448	14.9947	11.7804	20.894	15.8094	14.3693	24.3256	20.1379	30.0233	12.6738	14.0015	15.0588	13.3369	13.9569	15.0136	22.922	23.0998	23.218	16.1687	17.3787	17.47
M.alba_G0000096	0	0	0	0.0545438	0	0.053336	0.224053	0.183469	0.270812	3.12969	3.27606	3.59827	0.0528758	0	0.0168372	0.170253	0.0506886	0.0929956	3.046	2.29019	2.78305	4.64263	3.0964	3.69566
M.alba_G0000097	0	0	0	0	0	0	0.282846	0.301097	0.555548	1.52346	1.34411	1.3421	0	0	0	0.317508	0.138644	0.0635908	2.17343	1.598	1.61028	0	0.148584	0.0689212
M.alba_G0000098	0.233947	0.170344	0.116105	0.257876	0.229045	0.302599	12.6952	12.2653	11.2123	12.6065	13.5527	16.6341	0.466647	0.176813	0.302495	2.73677	4.07403	4.1329	10.613	12.0062	9.27799	9.03645	11.2492	11.4366
M.alba_G0000099	38.9437	39.5296	41.6977	49.2108	60.3552	58.8384	22.199	21.1245	24.9542	35.459	34.6839	36.8458	32.1935	31.1863	28.3857	29.2658	39.5533	40.3319	44.6409	52.562	42.1572	49.4313	61.1641	58.4636
M.alba_G0000100	0.456204	0.996528	0.588663	1.56894	2.14389	1.37684	0.533891	0.893108	0.214007	1.25197	1.76691	2.5333	1.79395	1.03437	1.45295	1.74659	1.71975	1.54327	1.53844	1.13759	1.26318	0.900524	1.48245	0.669052
M.alba_G0000101	38.5904	33.4655	31.7475	26.4167	29.7829	27.9802	25.09	27.3277	23.7567	25.6414	26.5851	25.4344	30.8099	29.849	29.3376	29.1869	27.6835	28.226	18.8887	24.2564	20.5061	19.2324	20.1521	21.1028
M.alba_G0000102	6.60283	6.58184	6.18459	8.61081	6.00922	5.61342	6.45231	7.28243	6.19483	29.0308	26.0442	26.0667	7.23448	6.41006	5.77183	4.88687	5.48721	3.98489	8.36297	8.43267	9.9781	26.856	24.0125	24.8527
M.alba_G0000103	0.410209	0.119474	0.135721	0.301444	0.736289	0.412676	1.14301	1.82514	3.07889	1.64172	1.15423	1.62706	0.23378	0.682061	0.669982	1.3344	0.67233	1.38767	2.85448	2.06645	2.42545	2.34922	1.50111	1.94962
M.alba_G0000104	17.0729	18.1485	17.1559	18.5024	15.5567	17.5097	16.8504	15.531	17.4651	10.3834	12.4645	12.1245	11.6868	16.1356	17.9801	13.3082	15.4977	15.5348	6.36207	6.51431	5.46666	6.30273	6.34661	6.8002
M.alba_G0000105	12.7305	13.9457	10.8129	11.8963	13.5179	12.2883	15.089	15.1045	14.7961	11.0807	11.5104	13.2866	8.3922	6.72067	8.01696	7.41712	6.85128	7.80843	5.54303	5.6952	3.83621	6.66784	5.89624	7.06967
M.alba_G0000106	0	0	0	0	0	0	0	0	0	0	0	0	0	0	0	0	0	0	0	0	0	0	0	0
M.alba_G0000107	7.2757	7.11001	7.69681	5.23402	8.34167	8.83288	10.6433	7.49662	11.5864	3.28403	4.46837	3.79717	43.3741	35.3372	43.7801	20.4099	36.4805	31.8092	30.9	34.8674	37.7729	28.9757	48.1764	47.3454
M.alba_G0000108	11.0879	10.4439	9.99092	7.48923	12.5493	11.3919	16.2365	11.966	11.5832	15.7135	10.3085	15.3183	13.9826	15.5476	11.7519	19.3036	13.5976	11.8231	11.744	19.6685	16.8747	9.60107	14.9178	13.3908
M.alba_G0000109	18.6843	19.7885	19.3574	21.5246	22.789	21.9159	26.8724	26.871	25.97	16.6172	16.3062	16.6907	18.8765	19.7983	19.2655	26.4938	27.2209	28.1862	20.5077	21.3917	19.3243	18.9032	18.7301	17.3247
M.alba_G0000110	2.86794	2.18904	2.51945	3.83714	3.19513	3.29736	7.21967	7.68553	8.93815	3.10978	3.56835	3.89352	0.479064	0.29897	0.349963	0.717644	0.459248	0.297373	0.502892	0.697462	0.656044	0.530207	0.579028	0.48345
M.alba_G0000111	5.05764	4.41914	4.42365	3.26769	4.16723	4.3612	7.07422	6.06021	7.37607	21.0001	23.4228	24.276	4.79445	3.86031	5.64331	7.06716	9.39744	8.77106	19.0579	21.7195	18.1116	18.9273	19.9225	21.9501
M.alba_G0000112	0	0	0	0	0	0	0.0306613	0.0652795	0.0688262	0	0	0	0.846608	1.06451	0.838708	1.32168	2.10412	1.24081	1.59034	2.41133	2.12644	0.724037	0.579851	0.388505
M.alba_G0000113	0	0	0	0	0	0	0	0	0	0	0	0	0	0	0	0	0	0	0	0	0	0	0	0
M.alba_G0000114	1.29727	1.98362	1.87781	2.43092	2.32848	2.98302	5.15096	5.05044	4.15844	4.72829	4.29436	5.14551	0.693112	0.833381	0.441414	1.09558	2.39199	1.70662	1.5624	2.49149	1.12249	2.56864	2.99073	3.21491
M.alba_G0000115	1.45298	1.14864	1.4422	1.28128	1.76123	2.02851	5.20533	5.84906	7.27039	7.41715	7.90185	9.87967	1.30124	0.690255	1.29956	2.70087	2.38143	3.22479	2.83323	4.02572	2.03551	5.00781	6.80577	4.96079
M.alba_G0000116	1.61985	0.841559	0.521456	3.2429	3.42897	3.02009	1.20768	0.779155	1.84835	2.21518	1.5217	2.89414	11.9013	11.3557	11.5479	1.24887	1.21983	1.84302	1.79272	2.24953	1.70466	9.31401	8.45889	8.91743
M.alba_G0000117	4.25212	4.64414	4.02872	3.94847	4.09994	5.22212	2.71968	3.29649	3.29425	2.62447	2.59124	1.78879	7.7656	7.01164	7.1027	4.98149	5.93966	5.98133	3.28478	3.4808	3.34478	3.10869	3.90418	3.30697
M.alba_G0000118	25.5368	27.5388	26.2144	28.5043	26.3175	31.4659	29.6046	27.9268	28.2462	38.0376	32.9686	36.0141	23.1516	22.3679	20.1957	28.5031	25.0026	28.3915	60.0549	59.2605	61.8698	55.7144	54.3577	48.2924
M.alba_G0000119	23.3868	15.881	23.2132	22.0801	22.3989	26.6328	31.0242	31.5558	31.3622	20.0566	22.4679	22.5183	13.6904	11.9884	12.5593	16.5067	11.1451	16.2432	10.4093	19.5927	14.7371	16.5403	16.9674	18.8474
M.alba_G0000120	35.1077	35.6617	34.4192	30.6738	32.5035	31.9191	26.1513	24.995	27.4357	15.4865	14.9486	16.4421	30.7872	38.3788	42.1225	32.4618	38.0821	35.8249	13.1652	14.2106	12.8161	14.5556	15.9875	15.0125
M.alba_G0000121	5.71707	4.69974	4.39868	5.87673	6.72333	6.35917	6.70193	5.90017	7.39505	4.64187	4.56894	5.069	17.3802	19.973	19.117	22.6015	25.4216	25.3543	11.2449	12.4232	11.9427	15.2102	15.0631	16.1239
M.alba_G0000122	11.1673	9.35973	9.81931	10.6236	12.1216	10.7285	13.0639	13.1507	14.4631	8.87441	11.1203	8.586	9.20918	10.2105	11.0773	12.8253	15.3437	12.9345	9.03948	7.61287	7.037	7.56528	6.58286	7.14537
M.alba_G0000123	0.203709	0.237323	0.101099	0.239515	0.19944	0.0878291	1.56094	2.14506	1.81565	4.22195	4.78782	5.68591	0.957783	1.5088	1.33085	3.38978	2.05891	2.9096	4.87959	4.92575	6.28677	3.49986	3.90615	3.90037
M.alba_G0000124	2.22118	2.19342	1.8916	1.92393	1.89155	2.33466	4.44957	4.57295	4.51313	9.87389	10.1808	10.7622	0.168532	0.452958	0.332727	0.384789	0.452371	0.602694	5.76184	7.16053	5.75444	5.78451	6.33708	5.93247
M.alba_G0000125	0	0	0	0	0	0	0	0	0	0	0	0	0	0	0	0	0	0.0559978	0.0598098	0	0	0	0.0654215	0.0606918
M.alba_G0000126	0	0	0	0	0	0	0	0	0	0	0	0	0	0	0	0	0	0	0	0	0	0	0	0
M.alba_G0000127	0	0	0	0	0	0	0	0	0	0	0	0	0	0	0	0	0	0	0	0	0	0	0	0
M.alba_G0000128	0	0	0	0	0	0	0	0	0	0.251776	0.0971845	0	0	0	0.0799161	0	0.0801962	0	0.235721	0.147893	0.169352	0	0	0.318929
M.alba_G0000129	16.9655	18.2763	16.328	18.9375	21.4038	19.4811	21.6857	20.486	20.3095	14.9917	16.2512	14.8403	17.367	17.4901	16.0293	19.1199	18.9717	20.7288	14.4496	14.0855	13.7879	13.4396	17.4273	15.8525
M.alba_G0000130	80.1768	82.0442	89.5962	78.3535	87.3868	84.2165	31.4866	29.3286	35.0239	30.8035	33.1986	34.8608	90.3323	91.4431	96.51	50.6952	55.8931	62.0927	73.5564	81.2197	73.0417	65.5012	74.8459	76.4495
M.alba_G0000131	6.59633	5.85507	6.23559	5.86298	4.56167	4.87543	15.4042	17.0504	14.3912	70.1741	59.5809	70.2779	4.87812	4.93789	5.68606	10.218	8.83784	8.57942	74.2744	61.3953	73.6558	61.1619	46.4378	51.0995
M.alba_G0000132	10.6616	10.3282	11.8861	8.58415	10.8164	12.1914	8.78311	8.66236	8.48064	7.15573	9.59057	7.28643	15.7847	11.9116	12.5552	14.6152	15.3217	17.3073	14.0192	14.1861	10.5622	13.6124	13.8418	15.6737
M.alba_G0000133	0.231059	0	0.114672	0.101877	0.226217	0.298863	14.0032	13.6731	12.7901	130.883	131.368	123.928	0.888852	0.314333	0.188691	3.5558	2.84028	3.30024	271.603	287.734	262.208	181.341	203.029	201.905
M.alba_G0000134	49.792	47.5854	44.5103	50.5569	46.1889	43.1168	54.9499	56.4391	50.3946	37.2965	39.3174	36.522	48.1726	51.9329	51.547	48.3308	45.2043	40.2912	34.3185	36.4427	35.5093	29.4907	30.0348	28.5101
M.alba_G0000135	91.3143	80.4232	102.522	125.1	134.662	152.991	77.8547	66.7104	88.3093	31.6996	38.3105	42.9508	110.104	90.3234	97.9534	83.7904	79.1834	101.989	13.9613	16.6796	14.5501	20.8575	29.4451	29.2675
M.alba_G0000136	108.089	89.7312	118.28	90.56	109.973	123.489	184.841	156.175	207.037	144.374	160.743	184.83	164.714	159.055	163.326	134.906	215.857	217.003	109.727	148.821	95.4714	120.142	168.234	182.803
M.alba_G0000137	0	0.127385	0	0	0	0	1.40149	1.16759	2.25689	2.18802	2.09936	2.31306	0.311574	0.066111	0.535757	0.273607	0.896058	0.602781	1.87291	2.97442	2.2076	0.479636	1.6005	2.1381
M.alba_G0000138	29.7037	20.749	35.4758	30.3107	36.3319	45.3269	50.4675	42.9075	53.8485	41.2831	52.1222	53.5696	38.8113	36.5762	34.1835	31.6648	39.6467	44.5381	46.6005	56.265	44.9261	38.5477	54.0836	54.6334
M.alba_G0000139	49.8022	53.1274	50.5653	57.6434	57.0265	55.5404	41.7834	40.0519	44.9261	21.0617	21.7598	20.6409	50.6125	54.1098	53.1583	53.9373	55.6266	53.7041	24.6666	24.3178	21.0921	20.8915	21.1679	22.1294
M.alba_G0000140	4.61149	4.28651	4.96681	8.99828	8.5494	7.36072	23.047	26.3677	29.2731	37.3605	33.0319	41.6848	7.29721	7.29682	7.85231	13.6999	14.3123	14.3092	37.893	37.2185	39.8172	26.9714	23.0939	26.7004
M.alba_G0000141	4.56823	5.7429	5.73731	5.54931	5.38526	8.19993	8.80635	6.71984	8.04709	7.95539	6.3884	7.43683	8.72691	8.96261	8.71737	11.0928	12.4152	12.0545	8.45866	9.29904	8.95426	8.04278	8.31069	9.15308
M.alba_G0000142	7.98063	8.06593	7.80317	7.98287	10.1457	12.2227	19.0676	17.0122	19.4451	11.5943	12.3614	12.1264	17.6158	15.7722	17.3145	14.8433	16.9359	15.8044	9.46822	12.3309	11.698	9.49207	10.4612	10.3842
M.alba_G0000143	0	0	0	0	0	0	0	0	0	0.400552	0.265049	0	0	0	0.0544882	0.0500882	0.164038	0	0.053573	0.302509	0	0.0975612	0	0
M.alba_G0000144	1.96704	3.43742	2.87123	4.48951	4.0782	3.1928	1.83773	1.95632	1.19414	0.694621	0.919272	0.407953	4.2533	4.09265	3.49617	0.521165	1.04305	0.521896	0.185808	0.262299	0.300358	0.422966	1.11783	0.565644
M.alba_G0000145	11.4096	9.79432	13.2124	10.3261	11.3665	11.0899	14.5991	16.3872	17.0428	22.9602	24.2023	24.5244	10.9514	12.617	9.19489	15.6651	17.47	15.6494	16.0719	18.3774	20.2212	13.4269	18.1512	18.4698
M.alba_G0000146	0	0	0.0953882	0.338979	0.0940876	0.248605	0.401667	0	0.360653	0.164834	0.286314	0.0847066	0.657225	0.348632	0.392399	0.504997	1.02381	0.361218	0.540131	0.653559	0.914697	1.1944	1.35042	0.782994
M.alba_G0000147	2.04209	1.39175	0.972929	2.30499	2.31919	2.07785	3.82374	3.99779	3.71686	5.7793	6.16509	4.93188	2.47889	2.2595	2.3347	2.26881	2.27594	3.00885	6.72249	8.05485	7.03255	5.43437	7.13801	6.65523
M.alba_G0000148	0	0	0	0	0	0	0	0	0	0	0	0	0	0	0	0	0	0	0	0	0	0	0	0
M.alba_G0000149	17.2404	16.1136	16.3384	13.679	13.3506	13.467	13.3546	12.7721	15.2853	9.74249	10.6328	12.131	8.39605	10.6279	8.20996	7.83178	8.67054	7.79524	9.88276	8.28152	8.38894	10.3084	9.77345	10.4235
M.alba_G0000150	0	0	0	0	0	0	0	0	0	0.112934	0.065388	0.0580356	0	0	0	0	0	0	0.264331	0	0	0.144411	0.115653	0
M.alba_G0000151	27.3276	31.4807	11.9206	40.3327	32.7395	27.7193	20.6795	27.5814	23.075	47.1807	43.8507	17.3682	24.5907	24.7191	21.3183	55.5511	28.2293	38.2754	54.8544	30.268	52.332	54.1009	64.6118	40.3119
M.alba_G0000152	5.99621	6.41218	8.26132	4.53788	8.49915	6.5982	1.9825	2.42898	2.51896	1.38153	1.91087	2.01154	0	0	0	0.100775	0.0733414	0	0.0359288	0.067626	0.0774384	0	0	0.0729172
M.alba_G0000153	0	0	0	0	0	0	0	0	0	0	0	0	0	0	0	0	0	0	0	0	0	0	0	0
M.alba_G0000154	2.43166	2.50781	2.73015	2.8825	3.04417	3.64364	1.46619	1.5608	1.6082	0.581176	0.475055	0.667595	1.56756	1.59075	1.53002	0.329174	0.457349	0.299669	0.224048	0.060244	0.206956	0.262293	0.14004	0.324788
M.alba_G0000155	2.5081	2.02545	3.35704	2.27873	2.08349	2.42488	0.222364	0.202897	0.356534	0.0325903	0.113217	0.23447	0.129944	0.06893	0.0620668	0	0.0311422	0.0285674	0	0	0	0	0	0
M.alba_G0000156	0	0	0	0	0	0	0	0	0	0	0	0	0	0	0	0	0	0	0	0	0	0	0	0
M.alba_G0000157	13.5231	11.8545	14.2562	11.2625	13.0666	12.3469	4.80245	4.95504	4.7267	2.38771	2.23828	2.25928	0.453346	0.240482	0.360896	0.199052	0.144864	0.0996656	0.0709668	0.0667877	0.114718	0.0646184	0.194063	0.0720133
M.alba_G0000158	9.01553	10.3702	21.8618	2.56618	1.89939	2.26334	1.57403	1.21862	1.28483	1.12551	0.736661	0.653829	0	0	0.0931948	0	0	0	0	0	0	0.166865	0	0
M.alba_G0000159	24.2679	20.3928	22.2441	20.225	27.4755	26.0446	14.4129	13.4026	16.2523	11.4969	11.4687	11.9587	0.0345185	0	0.0329751	0.0606246	0.0661813	0.151774	0.0972635	0.0915358	0.0349392	0.236168	0.283705	0.493489
M.alba_G0000160	0	0	0	0	0	0	0	0	0	0	0	0	0	0	0	0	0	0	0.48869	0	0.526644	0	1.60363	0.495896
M.alba_G0000161	35.7597	30.0074	29.7567	29.6848	28.5742	31.6175	9.8062	9.27908	12.4949	14.8235	16.4901	16.2344	23.5448	22.2551	22.5846	1.27628	2.27567	2.72656	2.27513	2.09833	1.66724	10.068	10.9	10.2505
M.alba_G0000162	0.327987	0.214936	0.366247	1.59075	1.1239	0.989881	0.0685429	0.25538	0	0.0703207	0.325722	0.108411	0.665909	0.483378	0.46873	0.0615542	0	0.0616406	0	0	0	0	0	0
M.alba_G0000163	0	0	0	0	0	0	0	0	0.133531	0.0813724	0	0	0.040556	0.0860533	0	0	0.0388784	0	0	0	0	0	0	0
M.alba_G0000164	7.20091	8.32517	7.10388	9.29261	8.76952	9.04897	6.34972	6.72038	6.83834	10.0917	12.9506	12.0362	1.23866	1.4734	1.18327	2.43913	2.98654	2.31053	1.33967	1.42667	1.48171	3.30638	3.08498	4.00672
M.alba_G0000165	0.0774179	0.202933	0	0	0	0	0.129431	0.137782	0	0	0	0	0.198544	0.210639	0.0632221	0	0	0.0581984	0.12432	0	0	0	0	0.18923
M.alba_G0000166	3.92119	4.96202	2.99735	5.12709	3.79489	3.65329	11.8679	11.0695	12.0938	11.9052	12.0852	11.9975	3.19794	2.32997	2.98134	9.13529	10.0465	9.38528	7.27386	6.43683	7.0978	5.9312	4.90839	5.58174
M.alba_G0000167	0.0488982	0.0213625	0	0.129359	0.0718102	0	0.183938	0.0217563	0.0229383	0.0209676	0.0242803	0	0.041801	0.0221737	0.0598979	0.0183537	0.020036	0.110277	0.0981529	0.0184746	0.0634656	0.0178745	0.128835	0.15936
M.alba_G0000168	0	0	0	0	0	0	0	0	0	0	0	0	0	0	0	0	0	0	0	0	0	0	0	0
M.alba_G0000169	0.141786	0.216801	0.10555	0.156288	0.0347037	0.0916965	0.266675	0.25234	0.133025	0	0.105605	0	0.121207	0.192886	0.115788	0.212875	0.0290483	0.133233	0.113843	0.0267846	0.0920131	0.0259147	0.062262	0.144402
M.alba_G0000170	0.112015	0.114186	0.129714	0.0987774	0.127945	0.128787	0.390147	0.132903	0.455403	0.336224	0.222482	0.263288	0.175554	0.0846584	0.137213	0.210221	0.183591	0.0842062	0.209856	0.211605	0.0969235	0.35487	0.459093	0.258583
M.alba_G0000171	0	0	0	0	0	0	0	0	0	0	0	0	0	0	0	0	0	0	0	0	0	0	0	0
M.alba_G0000172	0.108419	0	0.215228	0.14341	0.15922	0.186979	0.0453147	0.144716	0.101719	0.0464901	0.053835	0	0.0463413	0	0	0.122083	0	0.0407515	0.174102	0.696362	0.140718	0.277424	0.285657	0.618344
M.alba_G0000173	0	0	0	0	0	0	0	0	0	0	0	0	0	0	0	0	0	0	0	0	0	0	0	0
M.alba_G0000174	0	0	0	0	0	0	0	0	0	0	0	0	0	0	0	0	0	0	0	0	0	0	0	0
M.alba_G0000175	0	0	0	0	0	0	0	0	0	0	0	0	0	0.34016	0.183775	0.0563116	0.061473	0	0	0	0.324535	0.383891	0.0658804	0.183352
M.alba_G0000176	0	0	0	0	0	0	0	0	0	0	0	0	0	0	0	0	0	0	0	0	0	0	0	0
M.alba_G0000177	0	0	0	0	0	0	0	0	0	0	0	0	0	0	0	0	0	0	0	0	0	0	0.0756601	0
M.alba_G0000178	0	0	0	0	0	0	0	0	0	0	0	0	0.0836566	0.443765	0.0799161	0.293851	0.320785	0.367829	0.0785737	0.591573	0.846761	0.572359	1.1173	1.03652
M.alba_G0000179	0.0810865	0.0354249	0.0201212	0.0536281	0.0793872	0.174802	0.372801	0.342739	0.228228	0.20862	0.0805266	0.0536039	0.0346587	0	0.033109	0.0304354	0	0	0.406911	0.260405	0.228027	0.0889225	0.231447	0.198197
M.alba_G0000180	37.3663	35.4125	41.3934	31.8868	36.8387	38.1534	28.7005	25.3588	27.4708	28.9975	30.7293	31.3551	48.5555	44.8599	43.269	36.2013	43.6879	40.7867	25.4468	28.7281	25.2789	31.2992	32.7598	33.5793
M.alba_G0000181	0	0	0	0	0	0	0	1.36652	0.540286	0.823113	2.4782	1.52276	0	0	0	0	0	0	4.31551	2.75593	4.15239	1.40338	0.842931	0.156398
M.alba_G0000182	0	0	0	0	0	0	0	0	0	0	0.997935	0	0	0	0	0	0	0	0	0	0	0	0.220633	0
M.alba_G0000183	10.4249	10.9122	10.7294	12.1235	12.4326	12.0361	10.7029	11.2378	11.4546	9.84043	10.2139	9.34294	6.60907	6.28197	6.77065	4.59571	5.07428	5.99595	5.89853	5.57761	6.23556	4.73149	5.62243	5.21595
M.alba_G0000184	0.13749	0	0.136469	0	0.0673042	0.118557	0	0.18352	0.128994	0	0.0682701	0.424155	0	0.187041	0.112279	0.206424	0.676034	0.103357	1.5455	1.76616	2.1414	2.06061	3.07914	3.19259
M.alba_G0000185	4.57343	4.29107	4.29576	14.3184	16.8886	15.8805	21.0908	20.1847	23.5276	12.372	13.8999	15.8811	7.79303	6.26347	6.14115	25.2538	28.4741	30.9193	11.9774	12.8261	10.4642	17.5483	19.0318	19.7816
M.alba_G0000186	9.21338	10.5908	10.814	13.3762	13.822	16.131	8.63874	8.47918	10.2217	5.19751	3.72253	4.84786	10.4516	10.6435	11.3289	18.8031	20.5553	24.2018	7.3132	9.87379	8.15399	10.0397	11.076	11.5312
M.alba_G0000187	0.591025	0.344274	0.782184	1.38982	2.02524	1.61386	0.247025	0.525929	1.10901	1.18268	0.880415	0.260473	0	0.0893369	0	0	0.0807238	0	7.03906	5.35918	6.90389	17.2837	17.5618	17.0947
M.alba_G0000188	18.4508	18.0991	17.3185	19.0242	20.1959	19.8876	25.2187	25.4947	25.1596	24.6442	24.1845	23.2076	14.8176	14.6809	15.2079	18.0663	17.3273	15.8086	12.7211	12.5781	11.8498	10.7453	10.3416	9.94411
M.alba_G0000189	60.4472	61.503	58.4855	58.1551	58.8885	56.2672	47.3156	51.6663	50.2449	35.6682	36.5642	35.3447	59.6628	60.9531	58.7543	57.4429	64.5276	60.4382	40.7378	41.0433	47.056	42.0846	44.0362	44.7676
M.alba_G0000190	30.1311	27.8162	30.0613	30.2247	32.116	30.2901	35.0614	31.9131	35.8998	24.7777	23.6154	24.4761	38.9016	36.916	36.245	45.6162	48.8135	45.1853	26.2452	28.7382	24.9324	18.2062	19.2858	19.1853
M.alba_G0000191	0.714116	2.02788	1.06322	1.36441	1.04873	1.18025	3.1837	4.18347	2.95912	8.21673	6.79635	8.3401	1.8314	0.863542	1.79811	2.32301	2.24333	2.50521	4.96925	5.57597	6.53951	7.00463	5.27871	6.30316
M.alba_G0000192	0	0	0	0	0	0	0	0	0	0	0	0	0	0	0	0.125725	0.137249	0.0314753	0	0	0	0	0	0
M.alba_G0000193	18.5883	18.3708	16.369	13.768	15.8684	14.4893	14.0224	12.7083	14.0634	26.7066	26.0014	26.3746	19.5238	20.3277	20.2706	19.8675	21.9439	19.8101	27.2788	30.1046	26.1119	27.6559	29.8382	28.7892
M.alba_G0000194	0.38517	0.18357	0.243289	0.540357	0.582789	0.588779	9.1323	7.75856	7.07956	5.81068	6.13756	7.62332	2.08036	2.55642	2.95957	9.48916	9.16808	9.62093	16.3205	16.5633	16.5427	18.7133	19.005	20.056
M.alba_G0000195	64.4691	61.3597	63.7294	67.3215	68.4316	69.1775	78.4445	81.7501	85.1733	82.9333	85.779	90.311	72.4891	75.324	72.2563	86.8417	91.8364	86.8647	85.7793	87.4883	85.383	84.9353	89.6388	93.0472
M.alba_G0000196	1.66529	1.45505	1.11433	1.0065	0.567889	0.774459	9.0405	7.90888	9.72541	46.9366	47.0679	50.4835	0.911734	0.984246	1.25297	0.674219	0.812685	0.886154	46.3774	51.5782	43.147	40.0126	45.6017	48.4791
M.alba_G0000197	0.470837	0	0.280405	0.581275	0.737552	0.568403	0.472299	0.586571	1.41358	0.403791	0.467586	0.581013	1.5295	2.3059	1.69181	0.777596	1.69774	1.55737	1.20974	0.92503	1.05925	1.17037	0.992432	2.45515
M.alba_G0000198	0	0	0	0	0	0	0	0	0	0	0	0	0	0	0	0	0	0	0	0	0	0	0	0
M.alba_G0000199	1.07117	1.24792	1.06322	2.5189	1.16525	2.66838	2.88523	1.90639	3.57327	3.06214	4.6097	2.93739	1.42442	0.107943	0.874757	2.5017	1.65811	3.66835	0.764501	1.61883	0.514922	0.522084	1.67246	2.13338
M.alba_G0000200	4.77388	5.11921	3.71537	4.49676	6.63897	6.59577	13.1054	11.7788	15.218	15.6785	16.4854	18.3614	4.08099	4.1328	5.00605	6.59727	8.89132	11.8265	12.5009	16.8068	13.331	14.3175	12.7686	16.5748
M.alba_G0000201	525.249	569.952	468.55	631.295	527.968	504.23	470.357	510.258	406.507	640.245	590.572	537.352	451.193	439.073	399.464	791.368	546.708	550.222	1049.7	899.987	1130.06	657.91	555.918	520.044
M.alba_G0000202	0	0	0	0.0488647	0	0	0	0	0.051989	0.0475224	0	0	0.236852	0.251281	0.226261	0.41598	0.181643	0.291595	0.355937	0.251232	0.19179	0.121536	0.243333	0.225741
M.alba_G0000203	0	0	0	0	0	0	0	0	0	0	0	0	0.138373	0.367006	0.264371	0	0.198973	0.425886	0.0649826	0	0	0.0591695	0.142159	0.197822
M.alba_G0000204	1.99442	1.3638	2.09438	2.54889	2.12242	2.79154	2.39204	1.98053	2.49491	1.38817	1.29173	1.27387	2.52036	2.80497	2.85615	2.43023	3.1741	2.80303	2.15835	3.01411	2.22593	2.43018	2.51317	2.11953
M.alba_G0000205	8.28554	8.13647	8.0057	8.76121	9.00924	9.00979	10.6955	10.8963	12.8642	17.2612	15.0367	14.7355	7.77245	8.14619	7.93388	7.84364	8.56257	7.41368	13.4229	13.7406	13.0062	13.2943	13.974	12.1274
M.alba_G0000206	0	0.342173	0.194353	0.575556	0.702909	0.844216	0.491035	1.1616	0.183707	5.65343	6.09288	5.17766	0.278977	0.236778	0.106601	0.293979	0.0534874	0.196261	3.19672	3.05779	3.95327	3.53109	3.84059	2.49937
M.alba_G0000207	0	0	0	0	0	0	0	0	0	0	0	0	0	0	0	0	0	0	0	0	0	0	0	0
M.alba_G0000208	5.21666	5.87062	6.37076	5.68399	5.50843	6.38243	28.5844	24.2556	27.2902	64.2965	69.0028	78.6974	14.4992	15.6797	16.0813	28.8068	33.775	32.9536	62.8939	68.0852	61.0432	89.7554	95.1568	96.5331
M.alba_G0000209	0.252489	0.441228	0.125308	0.445303	0.865194	0.326582	0.422122	0.449361	0.355331	0	0	0	0.215843	0	0.206192	0.189541	0	0.189807	0	0.0953949	0	0	0	0
M.alba_G0000210	14.5645	16.5715	15.8861	19.5826	19.5869	19.494	12.5092	13.8149	13.4017	66.1587	63.0214	69.6543	21.1728	22.5352	21.2717	18.5327	19.1166	17.8369	37.7488	42.3286	40.6805	33.9624	32.1891	35.6974
M.alba_G0000211	7.40404	7.48765	10.2071	8.85657	8.52415	10.4635	7.30669	6.89359	7.39677	6.14395	7.45504	6.34485	19.9259	21.0154	21.3304	25.6035	23.54	25.8971	16.018	16.0072	17.8553	17.0912	18.2133	17.511
M.alba_G0000212	22.6112	20.1662	23.2574	25.6213	23.7432	23.3366	12.9273	10.2168	10.1124	14.5687	12.1002	10.3265	9.91508	8.71279	10.1415	11.6092	10.6571	14.0034	16.4617	20.804	18.2471	16.7879	25.5175	29.8772
M.alba_G0000213	21.4861	23.8193	29.692	22.6171	23.5316	21.5331	20.9614	19.7214	18.6941	18.3373	14.2079	20.4517	27.7959	26.4695	24.1739	19.9567	16.5419	26.4768	15.2883	19.3805	13.5947	13.236	16.7227	13.1824
M.alba_G0000214	1.63823	1.26497	1.7017	0.638325	0.969797	0.887006	1.30573	1.69511	1.42976	2.51584	3.14032	2.82079	0.683941	0.38008	0.560023	0.5148	0.967864	0.916484	2.23305	1.497	2.37352	1.92188	2.14143	1.89349
M.alba_G0000215	77.1548	60.7398	76.203	65.4388	68.6466	63.8486	73.4809	66.2778	74.3326	66.5426	72.3412	71.854	29.1533	24.1001	28.3845	34.2437	25.801	31.3794	24.6219	26.1818	20.7268	21.1428	19.3604	18.3608
M.alba_G0000216	9.72045	9.5892	9.33706	5.78362	6.47241	6.93987	2.64298	2.41823	2.62317	2.95804	2.90638	2.30319	6.4109	6.37488	6.29496	2.13811	3.04074	2.67148	1.63647	1.67832	2.35142	2.08229	1.67527	2.15027
M.alba_G0000217	17.8351	16.6689	19.0461	26.4523	26.8818	25.8345	26.9815	21.381	26.3868	16.0587	15.9997	18.1389	7.87684	8.84431	9.20519	11.0923	12.7167	11.4144	6.66884	7.9152	6.14405	8.14607	8.58086	9.50124
M.alba_G0000218	14.8228	15.5465	15.3767	15.7844	16.372	15.6887	12.1447	12.4759	12.225	6.28719	6.29737	7.02786	12.6714	10.8954	13.9183	9.9021	10.9632	11.163	3.02907	3.1944	2.43088	2.93416	3.19579	3.59693
M.alba_G0000219	18.4807	12.6962	13.956	16.587	10.6811	19.8286	17.0993	24.3121	16.4563	17.6638	14.5236	19.398	8.92425	10.2782	4.72343	18.3564	12.6014	15.3421	14.5741	11.193	9.033	12.7547	12.9267	13.2182
M.alba_G0000220	0	0	0	0	0	0	0	0	0	0	0	0	0	0	0	0	0	0	0	0.3196	0.243982	0	0	0.229737
M.alba_G0000221	29.3323	29.2633	27.2135	28.3754	34.6648	32.2772	17.8864	23.1311	22.0775	13.3287	16.467	13.6025	13.1924	18.0659	9.42957	9.53082	8.52085	13.9872	9.05148	10.8341	14.1108	11.7225	13.6015	7.66899
M.alba_G0000222	2.32569	1.47151	1.47262	1.69726	1.4918	1.65967	2.37984	1.71272	2.10674	1.40992	1.71231	1.55512	1.0969	0.727328	0.65491	0.782631	1.80731	0.813873	0.804886	0.939284	1.04088	2.34523	2.11297	1.96021
M.alba_G0000223	0	0	0	0	0	0	0	0	0	0	0	0	0	0	0	0.173454	0	0.173697	0.680244	0.698385	0.266573	0.844627	1.01464	0.878532
M.alba_G0000224	0	0	0	0	0	0	0	0	0	0	0	0	0	0	0	0	0	0	0	0	0	0	0	0
M.alba_G0000225	0	0	0	0	0	0	0	0	0	0	0	0	0	0	0	0	0	0	0	0	0	0	0	0
M.alba_G0000226	0.127535	0	0	0	0	0	0	0	0	0	0	0.0562065	0	0	0	0	0	0.0239684	0.0256	0	0	0.0699299	0.028002	0.10391
M.alba_G0000227	0	0	0	0	0	0	0	0	0	0	0	0	0.126145	0.267658	0.120504	1.03388	1.45112	1.29417	4.89717	5.09197	3.10692	5.07042	7.77579	7.85484
M.alba_G0000228	0	0	0	0	0	0	0	0	0	0	0	0	0	0	0	0	0	0	0	0	0	0	0	0
M.alba_G0000229	2.63722	2.86178	2.11101	1.91297	3.20662	2.27407	3.69789	3.21733	3.79121	3.46549	3.29489	2.69945	0	0	0	0	0	0	0	0.0642831	0.0736105	0.497562	0.784501	0.623815
M.alba_G0000230	0	0	0	0	0	0	0.109982	0	0	0.338503	0.914627	0.347907	0	0	0	0	0	0	0	0.298256	0.227688	1.63522	3.00433	1.07197
M.alba_G0000231	36.6391	31.8236	33.2517	28.6646	30.2426	33.0677	17.7426	16.0391	17.8144	13.8053	17.9616	18.6811	12.7251	13.6412	13.9579	8.00176	9.60107	8.59703	4.76579	5.98802	3.73766	8.65622	8.65185	9.67214
M.alba_G0000232	14.9442	14.9851	14.1622	9.44434	11.879	10.5852	4.1343	4.7177	4.50666	9.18491	9.2226	9.53416	21.2919	23.8475	24.6112	9.96303	9.47661	12.3308	4.94241	5.72682	5.17232	16.5964	19.3121	19.9742
M.alba_G0000233	5.00478	4.06927	6.07155	3.98427	4.83184	4.13579	6.97266	6.37105	8.02151	5.90165	5.52246	7.8424	12.538	11.9149	12.0909	7.9837	12.0763	13.3771	6.19506	8.77163	5.2327	9.35065	15.0788	13.0259
M.alba_G0000234	14.1842	17.2057	15.8819	12.9681	14.4356	12.0477	17.4784	17.2821	16.97	16.4567	16.4275	15.9771	16.0241	18.4024	18.4638	17.7852	18.5602	19.35	16.3693	16.1501	16.2194	15.894	16.7851	16.6107
M.alba_G0000235	0	0	0	0	0.05817	0	0.993328	0.793068	0.947644	2.8025	3.54029	4.03251	0.0507915	0.107771	0.097041	0.75824	0.146072	0.535979	7.10811	4.35493	5.44951	4.6913	4.38324	5.37339
M.alba_G0000236	45.0491	48.2091	43.6446	64.1974	67.9245	67.1818	89.0692	91.2709	94.2066	41.8102	41.2931	43.261	32.5397	28.0597	28.0222	31.4953	27.3905	31.9624	24.1264	24.8309	25.1889	24.2643	21.9437	23.6037
M.alba_G0000237	27.0832	27.9016	31.4586	31.2914	31.4309	33.249	108.058	108.862	105.131	127.234	122.339	127.999	68.7563	65.0773	66.9649	97.4765	99.7499	94.0702	142.621	142.145	138.538	155.606	156.903	153.685
M.alba_G0000238	21.3284	22.8111	20.8231	33.5049	32.6344	31.7244	22.5702	19.0139	20.375	22.4227	20.5638	21.5389	27.7643	28.3282	27.9188	36.455	41.8339	47.1075	19.1837	20.9896	21.4467	22.1256	27.8075	25.1957
M.alba_G0000239	13.4572	13.1883	13.0564	20.2058	20.3562	24.2536	17.0257	17.531	19.109	5.92641	5.83933	5.23617	20.0024	18.3072	17.821	11.9679	13.1642	17.3618	9.49087	11.4054	9.54611	10.193	14.2677	12.7423
M.alba_G0000240	25.8764	25.5723	23.603	21.4415	21.5777	19.8126	24.9125	22.947	24.8216	32.9432	29.8182	31.4202	55.3779	45.6012	45.615	34.2619	46.2868	46.6187	34.2814	41.1964	35.5541	23.1583	30.8368	30.9338
M.alba_G0000241	14.6495	12.2354	17.3206	18.2376	20.1427	24.7071	9.09431	9.39358	9.29758	7.11312	8.12994	7.0259	16.2065	13.3838	12.8429	13.0996	13.3293	20.6487	12.9731	19.2091	12.5826	21.499	35.2867	32.8233
M.alba_G0000242	90.9893	81.5594	93.7022	91.966	104.525	114.493	48.4107	42.0027	46.383	44.2151	51.2006	46.481	47.8974	40.1398	45.0829	32.0758	34.0512	38.9343	44.1365	42.249	43.6941	43.0282	46.9338	50.6375
M.alba_G0000243	0.260847	0.0455833	0.310693	0.598056	0.357533	0.71977	3.31432	2.9711	3.27936	10.6035	10.5173	10.9441	0.445974	0.3312	0.468637	2.1148	1.58185	1.84325	8.33565	10.2889	7.53853	6.02622	7.28504	8.62859
M.alba_G0000244	27.1056	26.8842	27.9432	32.9466	33.6074	35.8869	41.8753	41.3489	41.6317	33.1485	33.9858	34.6229	28.8376	25.0893	24.5569	26.3711	29.2742	33.7247	27.8697	33.7148	26.9855	29.2787	31.3424	34.761
M.alba_G0000245	6.07898	6.62124	5.90988	3.67165	2.8535	2.87227	3.20207	4.26087	4.25798	10.7838	9.8825	10.5329	1.81527	3.09648	2.17614	2.28172	2.14964	1.97191	9.69498	9.18698	9.58328	6.36204	6.58218	6.64909
M.alba_G0000246	38.6827	35.5128	36.7174	35.9004	40.388	39.1875	71.455	65.1132	63.1309	76.3822	71.7269	70.9339	41.2196	36.0027	34.5166	58.5342	56.1406	50.3298	72.3261	77.674	77.2411	51.7653	53.5136	52.8956
M.alba_G0000247	1.16974	0.681376	0.967545	1.89109	1.14522	0.840551	2.77045	0.867418	1.82909	0.501584	0.774439	0.343679	2.4999	4.95075	3.18416	4.09784	6.5504	2.0518	5.32214	1.76779	1.68691	3.56327	4.45173	4.28873
M.alba_G0000248	4.48572	5.13763	5.35495	4.32981	5.28193	2.29991	5.82726	6.68874	6.9384	6.13436	5.65873	6.14449	5.28561	6.76211	6.43535	5.05108	4.32183	3.32654	9.49087	10.5351	9.54611	9.30663	8.19862	7.75405
M.alba_G0000249	0.0952457	0.0832215	0	0.125985	0.0466248	0.0821302	0.159236	0.254266	0.268081	0.449256	0.23647	0.797546	0	0	0	0.0715	0.0780535	0.0716003	0.420609	0.827666	0.906551	0.6267	0.752847	0.73722
M.alba_G0000250	9.69422	9.47299	8.83677	10.9562	11.6992	10.3041	15.9757	16.5136	16.5198	20.6657	21.2586	19.8448	18.7392	14.5697	16.0595	24.3865	27.7567	29.3287	24.8442	28.4939	22.494	17.9932	20.781	19.0207
M.alba_G0000251	96.1866	90.0928	87.2265	118.723	112.427	109.886	102.435	108.182	94.3135	32.9722	37.8148	37.3055	152.773	158.103	148.317	97.0489	95.3914	92.6398	39.0596	34.4577	36.5819	30.3353	30.199	29.8959
M.alba_G0000252	81.9567	70.7247	80.4683	60.7662	68.4576	55.1607	38.3314	34.3797	34.8215	11.4066	10.4412	9.82539	33.4605	33.3162	33.6195	13.5981	18.3739	18.7593	7.11949	5.74306	6.02834	3.05609	4.56124	2.88979
M.alba_G0000253	150.132	148.723	145.922	167.859	158.616	158.522	285.557	301.347	288.233	413.642	408.269	393.06	165.657	171.225	170.727	136.483	118.356	127.299	211.77	215.769	223.685	208.168	204.913	201.607
M.alba_G0000254	5.53336	5.40361	5.87998	6.88865	7.07449	7.35358	9.25091	10.8326	11.2379	16.3019	17.1966	14.2875	6.67798	5.49072	5.74145	11.6307	13.3903	11.8428	14.008	15.0523	15.6029	15.0394	15.9512	15.2753
M.alba_G0000255	8.32307	8.75013	8.34965	17.0732	15.818	17.5011	28.239	30.378	30.9845	15.8789	18.918	17.6147	14.8008	11.7062	13.9936	22.9206	21.8847	21.949	25.9805	24.3833	23.1072	25.0881	25.1346	25.5658
M.alba_G0000256	2.39084	2.4807	3.263	4.94133	6.07128	4.18766	6.37038	4.85339	6.7994	5.19005	3.70989	3.75372	0.830305	2.30386	1.40332	0.953475	1.1021	1.29181	1.97963	1.24204	1.87479	6.33622	5.31501	5.66123
M.alba_G0000257	8.42912	8.40155	7.74681	10.8467	10.3309	11.0911	14.1444	16.6128	15.4651	9.53136	8.92898	10.4015	6.72532	7.0784	5.50681	2.71855	3.12123	3.94273	6.36683	6.9355	5.94286	13.2379	12.6123	16.3807
M.alba_G0000258	5.98238	6.78903	6.48209	8.8484	8.98385	9.55676	14.066	14.4222	14.2442	6.97012	7.21922	6.78562	4.03422	4.95008	5.04113	3.91836	4.49237	4.10303	5.89415	6.14138	4.74332	6.15101	6.15412	7.39866
M.alba_G0000259	5.95606	4.66371	6.07102	10.3428	9.64398	12.0694	16.8705	13.0055	16.807	12.0429	13.4451	13.4477	18.6235	19.3217	18.6139	31.642	36.5885	38.7642	13.8317	13.7268	13.2409	14.4868	15.2501	15.7714
M.alba_G0000260	27.0799	25.036	24.8239	40.895	38.0254	33.0627	25.0596	26.0133	26.8828	15.4825	14.8857	11.314	30.2996	33.4974	30.4327	42.7087	30.9465	32.1854	19.6152	16.5828	20.7803	24.8836	21.601	18.3525
M.alba_G0000261	0	0	0	0	0	0	0.111154	0.236653	0.0623776	1.5395	1.7167	0.879038	0.056836	0	0	0.149731	0	0	0.907505	0.401912	0.8054	2.28454	2.16048	1.57092
M.alba_G0000262	0	0	0	0	0	0	0	0	0	0	0	0	0	0	0	0	0	0	0	0	0	0	0	0
M.alba_G0000263	22.7116	19.8662	21.823	21.5496	22.1866	24.092	19.4869	18.0734	21.0265	13.986	13.9352	15.1021	16.7638	18.0799	18.2815	15.7725	18.0996	17.4681	9.63991	10.8489	8.87359	10.5697	13.6198	11.5551
M.alba_G0000264	42.8835	42.2013	43.5821	53.2604	52.1108	50.4614	64.7207	60.4747	63.0051	32.9905	28.8276	30.0583	67.4589	76.2586	78.7853	62.956	61.3301	59.5419	40.7385	38.192	38.1191	37.7719	35.3273	35.7147
M.alba_G0000265	0	0	0	0	0	0	0	0	0	0	0	0	0.0511569	0	0.146609	0.224616	0.196163	0.224931	0.192195	0	0	0	0	0
M.alba_G0000266	0.107049	0.0311783	0.0354182	0.409061	0.244547	0.123078	0.0596565	0.0952589	0.100434	0.0918057	0.177183	0.314521	0	0.0647245	0.0582801	0.0267869	0.0292422	0	0.0859517	0.0269634	0	0.260876	0.188032	0.174438
M.alba_G0000267	300.51	320.283	289.531	385.146	347.755	350.641	329.632	337.655	309.8	246.497	233.543	217.123	334.655	312.656	305.647	307.756	272.335	258.448	223.985	200.464	217.11	274.662	259.967	240.406
M.alba_G0000268	0.051241	0.223861	0	0.135557	0.150502	0.044185	0.685335	0.957544	0.961494	2.373	2.74791	3.52289	0.262823	0.418251	0.292916	0.576991	0.587886	1.3482	3.57938	3.36859	3.76869	2.13533	1.39508	1.66996
M.alba_G0000269	0	0	0	0	0.10607	0	0.0905639	0.0482038	0.0508228	0.185826	0.591757	0.286482	0.0463078	0.0982576	0.0884744	0.0813299	0.133177	0.162888	0.956871	0.450261	0.374977	1.82175	0.85635	1.32406
M.alba_G0000270	9.31688	10.8351	10.3223	11.6006	9.15375	10.8911	16.7556	16.6982	15.9126	26.1369	26.9106	26.1401	6.14172	6.7539	7.31379	13.5449	14.4369	15.4135	18.7807	20.0793	19.5013	23.2646	20.6005	21.2762
M.alba_G0000271	0	0	0	0	0	0	0	0	0	0	0	0	0	0	0	0	0	0	0	0	0	0	0	0
M.alba_G0000272	0	0	0	0	0	0	0	0	0	0	0	0	0	0	0	0	0	0	0	0	0	0	0	0
M.alba_G0000273	0	0	0	0	0	0	0	0	0	0	0	0	0	0	0	0	0	0	0	0	0	0	0	0
M.alba_G0000274	0	0	0	0.204385	0	0	0.193745	1.03123	0	3.27971	2.53191	3.47297	1.98134	0.94592	0.7571	3.91479	3.51386	4.0074	9.02563	6.30492	6.41756	7.11683	7.73513	9.34757
M.alba_G0000275	34.3215	29.4644	33.3772	31.1565	35.797	34.5506	25.2325	23.6576	27.5794	23.6665	23.2038	24.491	26.047	24.6843	25.8106	28.6565	35.1126	36.4109	21.3461	26.9604	22.157	23.7764	27.5917	30.1246
M.alba_G0000276	18.651	19.088	21.2552	36.9295	40.0709	34.9949	44.6791	43.0287	45.2855	33.8416	37.3874	37.9023	14.2462	16.0538	16.2888	18.6033	17.6903	19.5382	16.2232	23.2932	19.2763	16.4132	20.5512	15.2664
M.alba_G0000277	7.7886	7.01948	8.19031	10.8546	11.758	12.4224	24.1532	23.9911	26.0611	8.36108	8.65433	8.42533	15.9237	16.0046	16.2569	19.7892	24.3035	26.3476	13.0101	15.1043	12.3946	9.2182	8.80156	11.4047
M.alba_G0000278	142.421	140.459	145.659	93.9162	90.832	94.7653	33.7985	33.0397	32.3466	2.07492	2.63377	2.17357	64.5939	59.5409	62.2757	2.3751	2.78344	3.28783	3.10071	2.4259	1.73115	2.61924	2.45178	2.00917
M.alba_G0000279	0	0	1.01791	0	0	0.884306	0	0	0	0	0	0	0	0	3.34991	0	0	0	0	0	0	0	0	0
M.alba_G0000280	9.72321	11.0002	9.14896	12.44	12.1607	13.1338	34.5785	25.2567	30.4783	67.4322	74.5136	76.5383	104.548	96.7977	96.064	28.3104	30.1223	34.6878	48.8272	56.9938	45.7136	45.6099	52.5199	51.1499
M.alba_G0000281	6.89581	7.13334	5.74319	7.33902	6.47969	7.85998	17.7569	18.2679	19.595	22.4999	20.7414	22.0071	1.52455	1.90497	2.10367	9.54996	8.80142	9.89107	28.8612	26.7723	29.2509	30.4227	25.304	24.4756
M.alba_G0000282	0	0	0	0	0	0	0	0	0	0	0	0	0	0	0	0	0	0	0.107722	0.101378	0	0	0	0
M.alba_G0000283	3.50567	3.77947	3.50772	3.21605	4.2349	3.9737	6.14453	6.4907	6.10066	5.01888	3.11647	3.9871	9.01473	8.28188	7.20331	7.25833	6.32499	7.41728	4.10865	4.08033	4.62345	5.78735	4.89142	5.43613
M.alba_G0000284	22.015	23.238	21.9918	22.3316	23.1539	22.3939	35.8104	34.9788	37.3904	34.9568	33.566	36.586	47.1269	50.7482	52.3033	50.367	57.7451	50.9231	33.6512	34.6276	32.86	41.3513	40.5834	39.7538
M.alba_G0000285	0.401291	0.467507	0.663854	0.511144	0.611149	0.80741	0.633624	0.674509	0.585658	1.45307	1.46124	1.53274	2.02017	1.3749	1.71137	2.81162	2.66739	3.51946	1.46782	0.977073	1.11884	2.47744	2.11461	2.03439
M.alba_G0000286	71.4079	69.8567	67.6388	94.9618	91.6178	95.0935	89.3766	81.7348	73.3888	67.9068	70.3429	65.4789	91.1552	82.4327	84.4145	83.1456	98.6321	129.15	101.877	130.109	101.235	109.113	140.348	132
M.alba_G0000287	6.68752	6.65483	3.96429	6.96201	9.63919	9.61107	12.2675	10.0009	14.7271	7.48767	6.0879	5.73083	70.0318	60.3988	54.0058	30.8885	28.3154	34.3532	8.72548	12.0718	11.4927	8.42028	6.44435	7.49197
M.alba_G0000288	41.6183	39.2255	39.9516	31.6191	29.4638	27.5947	26.7505	28.5873	25.1236	25.4181	23.9587	23.2378	76.1519	70.2269	74.4395	68.2416	59.3458	65.9068	33.4493	27.5641	32.9625	33.2149	31.6365	32.9969
M.alba_G0000289	0.226173	0.362302	0.448988	0.365649	0.332149	0.357552	171.826	195.794	171.207	372.9	341.895	346.246	47.4341	54.939	52.1778	213.788	174.041	162.118	316.253	265.613	334.323	220.278	178.839	180.989
M.alba_G0000290	0.350811	0.551742	0.0696415	0.247483	0.549535	0.484006	7.03801	9.05302	8.29417	53.2516	51.0738	49.0415	7.67728	8.14498	6.41726	30.3906	21.0442	25.0006	60.0525	55.7209	67.327	62.6313	53.5479	63.3962
M.alba_G0000291	3.00454	3.792	3.64496	5.00457	5.71973	7.05276	12.6973	11.1401	10.7274	21.902	28.346	20.0093	4.78018	2.80062	2.24914	35.2731	29.6833	33.8169	28.8817	29.4513	29.7527	22.3931	21.4031	21.1477
M.alba_G0000292	0	0	0	0	0	0	0	0	0	0	0	0	0	0.0611676	0	0	0	0.0507007	0	0	0	0	0	0
M.alba_G0000293	14.604	13.9992	12.5957	16.5041	15.4085	14.0601	24.06	28.1359	21.2175	15.4427	13.5175	15.0594	29.9987	28.29	31.3784	30.7072	30.036	27.8724	21.8008	20.6777	22.2672	22.0793	19.3012	14.729
M.alba_G0000294	13.6586	13.9737	16.9895	17.0758	16.8424	21.0957	18.3548	15.539	19.1408	17.5705	20.1748	19.735	11.824	11.8387	12.213	18.6897	16.2231	17.3512	16.8666	16.6572	17.1293	19.213	21.6378	22.9613
M.alba_G0000295	3.7366	2.97848	3.96914	3.35284	2.88813	3.22206	1.47955	1.22502	1.29158	0.562196	0.585915	1.21341	7.3412	9.51258	10.7068	1.82081	1.82653	2.31616	0.789521	0.495352	0.510503	0.766821	0.921172	0.58752
M.alba_G0000296	0	0	0	0	0	0	0	0	0	0	0	0	0	0	0	0	0	0	0	0	0	0	0	0
M.alba_G0000297	72.7944	76.7095	68.0189	54.6145	58.2303	53.1821	28.5337	28.6491	26.2025	10.8668	11.9416	12.8782	102.13	107.414	102.949	34.36	26.2778	30.2287	10.3815	9.77015	11.6353	10.1145	8.176	9.05974
M.alba_G0000298	0	0	0	0	0	0	0	0	0	0	0	0	0	0	0	0	0	0	0	0	0	0	0	0
M.alba_G0000299	0	0	0	0	0	0	0	0	0	0	0	0	0	0	0	0	0	0	0	0	0	0	0	0
M.alba_G0000300	28.167	27.0425	30.3832	37.9459	30.8992	35.9351	27.9708	28.9905	27.509	31.6648	35.1847	31.4677	53.8436	47.0902	48.4431	47.4863	45.3868	44.8998	38.692	34.1056	40.0526	32.2536	31.7119	34.4515
M.alba_G0000301	14.1982	11.9286	12.7131	11.0319	13.0744	13.5273	9.95963	9.277	9.36184	8.55754	10.0081	9.18909	18.8003	16.8389	17.6353	11.0684	14.0763	15.1144	7.89228	9.07807	7.73203	9.29134	9.46118	10.2737
M.alba_G0000302	15.4061	12.6378	13.0938	12.3806	12.7769	9.54706	24.8507	25.6577	23.1619	28.4044	28.1196	26.7434	21.0639	20.5098	20.8146	36.9944	32.3159	35.8421	37.412	33.0016	37.7086	28.2787	26.7298	25.565
M.alba_G0000303	1.84847	1.07674	0.76448	0.815015	0.301622	1.46111	0.386294	0	0	1.05684	0.917854	0.407324	1.31682	0.977926	0.754763	0.578179	0.126235	0	1.73153	2.79354	2.66573	2.36496	2.43513	1.12954
M.alba_G0000304	213.78	222.16	198.952	140.044	121.256	131.389	98.1472	91.7912	86.5287	120.614	132.704	118.289	157.487	137.774	138.424	40.4011	31.2876	33.4555	54.1072	57.6119	55.3243	86.4275	79.6861	72.7071
M.alba_G0000305	32.5823	30.4352	31.3652	27.3624	30.441	26.4285	42.3645	42.729	46.6562	50.5033	55.4291	52.8283	21.0796	20.0641	21.3277	25.4109	28.2595	25.8039	31.2251	34.248	30.8802	38.9982	44.4541	45.5786
M.alba_G0000306	0.086447	0.0755336	0	0	0	0.0745431	16.1146	12.0004	13.7879	24.2429	22.4069	27.4309	0.738999	0.627215	0.917743	18.2355	21.8905	25.8644	23.4605	30.4402	25.0582	16.3058	22.3211	22.0456
M.alba_G0000307	38.9931	49.5073	42.1577	53.5841	42.5439	42.7798	44.6784	49.6258	51.3175	60.9123	68.1432	53.7959	152.632	149.145	150.981	209.323	157.068	169.102	291.231	272.934	308.29	318.41	291.128	292.399
M.alba_G0000308	32.6873	30.9847	33.4423	33.2917	39.0089	38.8644	31.6595	28.8724	36.5897	22.6193	23.7173	21.4403	27.2212	27.2386	26.7264	24.7191	30.708	30.3151	19.1432	23.7578	17.0814	19.0474	24.7528	26.1408
M.alba_G0000309	42.7789	35.2325	39.3161	45.9668	46.7687	55.7422	28.2767	29.3259	30.3246	45.7912	54.0485	46.2953	66.0967	57.4781	61.2652	51.0846	59.4025	60.9825	49.8045	60.4003	47.9146	51.0251	56.9822	57.9616
M.alba_G0000310	5.40636	8.1355	5.14264	6.95256	9.26286	9.51804	9.72903	9.28773	9.22875	9.595	10.0669	9.53064	11.3616	9.53405	8.70741	10.5972	7.19956	10.8379	5.00405	5.16328	6.49721	4.11724	5.60545	5.20019
M.alba_G0000311	8.9869	10.4698	9.14045	14.3088	13.3879	13.7528	33.3186	34.037	35.7301	56.9238	53.2185	59.6298	12.0217	12.4522	12.7074	23.8622	23.0262	24.0416	51.9578	51.6437	49.4649	49.6013	47.3078	48.7691
M.alba_G0000312	0.728595	0.318307	0.903983	0.321247	0.356663	0	1.37036	1.78296	0.341786	1.4059	0.542673	0.963306	3.58136	1.15638	2.52873	1.0939	0.746351	1.09543	6.58126	7.57008	9.45653	12.7841	14.2375	11.8725
M.alba_G0000313	0.571474	0.624161	0.189077	0.503941	0.372999	0.574912	2.90605	4.66154	3.21697	9.39354	8.89127	9.78043	0.610662	0.129573	0.311124	0.25025	0.429294	0.286401	7.87686	9.50016	9.14793	9.29605	8.49044	8.41982
M.alba_G0000314	39.8978	43.2649	41.3696	32.4765	35.7886	38.8224	26.7544	26.7007	27.7658	28.4354	29.5806	30.2398	26.0253	27.0143	27.5245	27.7498	30.967	30.8992	19.8676	23.0666	20.1065	23.2791	24.379	25.8314
M.alba_G0000315	4.12986	3.14923	4.02468	3.37696	3.4552	5.37413	4.33099	4.54364	4.5087	8.50027	6.935	8.14076	1.9257	1.56631	2.51411	0.732785	0.430743	1.01605	3.31594	4.87959	3.50849	10.3754	12.266	10.7063
M.alba_G0000316	12.4914	12.0358	13.5876	14.8631	15.8734	15.4193	29.7879	28.3982	32.3091	29.9369	29.611	27.7897	20.1866	19.0497	20.2622	29.4483	32.498	28.2354	32.0123	34.491	34.2394	28.5544	32.198	28.7549
M.alba_G0000317	345.98	360.584	345.418	325.988	315.642	313.444	198.002	208.247	195.224	190.811	193.188	188.985	153.466	158.979	157.241	147.775	141.627	140.92	167.223	165.323	173.052	156.834	150.104	148.34
M.alba_G0000318	20.1006	18.5261	19.4549	19.3997	23.0439	22.6204	31.375	28.0995	33.224	16.7696	17.7724	18.55	17.4841	19.6917	20.8249	22.4323	31.1077	31.4883	12.6212	15.7626	11.8622	10.1784	12.3085	11.8866
M.alba_G0000319	0	0	0	0	0	0	0	0	0	0.211541	0	0	0	0	0	0	0	0	0	0	0	0	0	0
M.alba_G0000320	0	0	0	0	0	0	0	0	0	0.32344	0.0468175	0.12466	0	0	0	0.0707795	0	0.0708789	0	0.142492	0.0815834	0.516988	0.248421	0.11523
M.alba_G0000321	0	0	0	0	0	0	0	0	0	0	0	0	0	0	0	0	0	0	0	0	0	0	0	0
M.alba_G0000322	0	0	0	0	0	0	0	0	0	0	0	0	0	0.0948931	0.0427224	0	0	0	0	0	0	0.0382473	0	0.127873
M.alba_G0000323	0	0	0	0	0	0	0	0	0	0	0	0	0	0	0	0	0	0	0	0	0	0	0	0
M.alba_G0000324	0.686188	0.419692	0.340547	0.302549	1.20925	0.887548	0.688319	0.610611	0.772544	7.94444	9.19957	7.07646	1.05587	1.36912	1.45695	0.772671	0.955959	1.13484	3.85666	3.6814	4.09682	2.2575	2.65164	1.84495
M.alba_G0000325	19.2925	19.8496	19.0105	16.9509	21.0781	16.9975	14.6078	14.4929	13.6408	16.9049	15.0636	12.9385	9.91929	9.06548	8.04869	7.34627	6.53026	8.03969	4.4338	8.3454	5.14105	6.69456	7.48957	9.22617
M.alba_G0000326	0.252916	0.397776	0.45187	0.669083	0.841893	0.741503	0.338268	0.180048	0.474575	0.607324	0.401871	0.98088	0.0432414	0	0	0.0379723	0	0	0.406141	0.0764448	0.218842	1.18339	0.666371	0.906686
M.alba_G0000327	20.946	20.9979	24.4288	22.907	23.9493	22.1901	23.8093	22.1171	25.5822	15.7339	15.8796	17.5722	8.69711	9.00644	9.89658	10.4031	13.1804	11.4299	6.90734	7.99854	8.10726	7.97118	7.96605	7.86249
M.alba_G0000328	2.35155	2.05468	2.39805	2.13047	1.70305	1.91663	5.08931	5.18838	5.92361	7.98391	7.58177	7.15516	1.73487	2.07428	2.26234	1.59601	2.93023	2.2763	6.8282	7.05897	7.1634	9.46738	8.11956	10.8133
M.alba_G0000329	0	0	0	0	0	0	0	0	0.07585	0.138667	0.160575	0.142519	0	0	0	0	0	0	0	0	0	0	0	0
M.alba_G0000330	2.41332	2.02079	3.19387	4.12324	2.51041	2.99144	3.02601	2.86335	2.68873	1.59537	1.49791	1.59537	2.10602	3.00949	3.20255	2.30231	3.41978	3.43941	2.46249	2.96333	2.47972	2.05842	2.42859	3.56386
M.alba_G0000331	2.8874	1.68192	2.53368	4.53885	6.4322	5.30435	8.78004	8.22947	8.44102	4.84482	5.31934	5.64334	6.51063	8.23557	5.91196	8.48168	9.43056	9.53168	5.64466	5.40711	5.93821	4.89496	4.81446	6.13703
M.alba_G0000332	10.7307	8.49698	10.7342	7.39263	8.04349	5.4217	11.0022	8.42979	11.2474	12.3661	14.8193	10.345	13.1148	11.2526	10.6799	16.2996	13.7402	15.6922	21.6069	20.5245	23.285	30.6449	32.1749	27.1849
M.alba_G0000333	1.49903	1.23274	1.92552	1.71067	1.89926	2.35711	0.552824	0.863127	0.53774	0.45373	0.656768	0.738364	4.14588	4.11855	4.32055	2.11822	3.07112	2.88349	1.55759	1.73239	0.991877	3.22331	4.18189	4.05916
M.alba_G0000334	30.2821	37.5792	33.6984	27.1657	25.543	24.5629	20.5574	21.9172	26.9711	22.8883	25.7981	22.4354	6.65572	8.11357	7.09175	6.68768	6.19636	5.37453	6.85241	4.86495	6.47772	9.4686	7.82409	7.19744
M.alba_G0000335	1.07106	1.87168	1.68631	1.2376	1.51868	1.6879	1.1423	0.821629	0.693016	2.50223	2.67749	1.79046	2.93624	2.54568	2.65414	3.1884	2.66345	2.5543	1.33443	1.53493	1.1185	2.72714	3.01659	2.40731
M.alba_G0000336	81.0098	89.7867	79.0788	86.516	71.5198	77.6691	59.6154	67.0385	53.7499	24.8701	22.5386	26.7419	63.3237	69.6113	60.2349	42.2971	35.6476	33.8259	37.3308	33.5842	33.9569	35.9502	30.7288	30.5618
M.alba_G0000337	0	0	0	0	0	0	0	0	0	0	0	0	0	0	0	0	0	0	0	0	0	0	0	0
M.alba_G0000338	0	0	0	0	0	0	0	0	0	0	0	0	0	0	0	0	0	0	0	0	0	0	0	0
M.alba_G0000339	2.94265	2.61474	2.22774	3.34259	2.97865	3.22557	16.7602	15.0012	17.4072	14.6713	16.5434	15.4305	3.36828	2.5331	3.66571	5.72848	8.21543	8.88597	12.4543	18.6554	12.7742	10.0275	13.6228	14.1821
M.alba_G0000340	2.22461	2.28182	1.82408	3.92344	2.17799	3.08593	2.74898	2.2378	3.53908	4.81106	4.51456	4.26269	3.80346	2.45619	3.47542	7.18824	3.32907	5.08973	11.649	10.5245	9.03868	8.98054	5.43658	8.43216
M.alba_G0000341	0	0	0	0	0	0	0	0	0	0	0	0	0	0	0	0	0	0	0	0	0	0	0	0
M.alba_G0000342	0	0	0	0	0	0	0	0	0	0	0	0	0	0	0	0	0	0	0	0	0	0	0	0
M.alba_G0000343	26.0931	27.8941	25.6071	24.8275	24.5083	24.4809	21.024	18.6592	22.3256	33.9957	33.9851	31.1502	12.2859	12.0194	11.0631	11.6289	11.6329	13.6377	36.2261	32.9356	35.0643	47.4974	47.9536	46.5023
M.alba_G0000344	26.8802	25.931	27.5861	22.4166	27.21	26.2203	19.7754	19.5361	20.4264	17.4198	18.7224	17.2069	14.9206	12.6857	13.2602	10.5459	12.3099	16.001	10.4006	15.1648	10.0507	10.315	11.6435	14.072
M.alba_G0000345	92.2616	96.9192	85.8022	64.0319	64.8579	58.4018	21.7469	19.0964	21.3698	8.04889	7.3038	8.03061	36.2683	33.5498	32.9434	14.5854	15.1576	15.3485	5.2441	6.46979	5.69887	15.0874	13.4486	16.9928
M.alba_G0000346	57.7404	49.5798	56.2792	80.5039	73.8035	76.2915	76.7117	69.9351	73.206	42.269	41.3273	43.6344	60.3657	63.886	62.9058	67.9789	78.7214	67.6507	43.2979	41.3705	42.9848	35.4632	32.0558	30.9744
M.alba_G0000347	24.6531	24.341	25.0003	30.653	28.3603	26.6792	58.0802	59.9998	58.7108	40.2765	41.4168	43.1338	71.4087	66.6663	70.4974	97.2224	91.5537	91.2739	51.4653	50.3285	52.3693	52.569	49.943	49.8474
M.alba_G0000348	62.4104	74.108	65.8889	116.382	95.0857	93.217	94.0129	96.2401	85.6461	52.0938	49.8075	43.5588	159.637	153.133	153.78	197.488	149.016	165.922	43.0249	40.4912	49.2935	48.6027	44.995	47.8135
M.alba_G0000349	0	0	0	0	0	0	0	0	0.112559	0	0	0	0.10256	0.326423	0.293922	0	0	0	0	0	0.207619	0	0	0
M.alba_G0000350	0.827217	0.939621	1.72426	1.24008	1.21482	1.8546	4.28722	3.97498	3.80289	2.69581	2.87526	3.42692	0	0	0	0	0	0	0	0.125015	0	0.0604772	0.145301	0.134796
M.alba_G0000351	0	0	0	0	0	0	0	0	0	0	0	0	0	0	0	0	0	0	0	0	0	0	0	0
M.alba_G0000352	0	0	0	0	0	0	0	0	0	0	0.0563655	0	0	0	0	0	0	0	0.182286	0.343103	0.0982217	0.0414949	0	0
M.alba_G0000353	0	0	0	0	0	0	0	0	0	0	0	0	0	0	0	0	0	0	0	0	0	0	0	0
M.alba_G0000354	0	0	0	0	0	0	0	0	0	0	0	0	0	0	0	0	0	0	0	0	0	0	0	0
M.alba_G0000355	0	0	0	0	0	0	0	0	0	0	0	0	0	0	0	0	0	0	0	0	0	0	0	0
M.alba_G0000356	0	0	0	0	0	0	0	0	0	0	0	0	0	0	0	0.0723281	0	0	0	0	0	0	0	0
M.alba_G0000357	34.8166	38.9078	31.5918	56.0018	46.6684	50.3807	29.7285	31.7797	29.8613	13.1994	16.4719	13.8295	99.5088	100.557	100.551	102.19	114.128	92.1114	46.7913	45.8425	47.4516	41.4039	37.9269	38.3503
M.alba_G0000358	26.62	22.3068	26.4224	20.6701	26.9072	23.0719	29.8848	30.5601	34.9907	43.3603	45.6092	49.2496	22.601	20.1051	24.113	30.5889	37.4504	40.5692	38.2975	40.6762	31.4059	33.2775	45.641	46.5977
M.alba_G0000359	0	0	0	0	0	0	0.131747	0.560991	0.739338	15.0032	1.09563	0.833513	0	0	0	0	0	0	0	0.238186	0	0.23045	0.553673	0.128411
M.alba_G0000360	0	0	0	0	0	0	0	0	0	0	0	0	0	0	0	0	0	0	0	0	0.0313843	0.0265174	0.0637099	0
M.alba_G0000361	0	0	0	0	0	0	0	0	0	0	0	0	0	0	0	0	0.286014	0	0	0	0	0	0	0
M.alba_G0000362	13.6873	15.2409	14.3313	15.8969	15.8518	13.8177	14.581	17.5271	15.3472	18.6095	17.9027	17.2139	59.8593	55.0283	49.1404	58.0785	47.8763	61.8617	64.2635	64.8306	67.9547	56.8064	54.6806	53.5833
M.alba_G0000363	0.669801	0.225093	1.07395	0.227172	0.504434	0.355427	1.37822	1.60469	1.98191	4.06515	4.09339	3.54229	5.2854	4.71954	5.38567	7.50351	6.0379	6.31334	11.4592	11.2905	13.1516	20.4538	19.0956	20.1918
M.alba_G0000364	0	0	0	0	0	0	0	0.0173619	0	0.0334651	0.116257	0.0515922	0	0.0176951	0	0.0439398	0.0159891	0.0440014	0.0783279	0.103201	0.118176	0.185435	0.102813	0.0635864
M.alba_G0000365	20.912	20.4413	21.7046	17.3461	19.7726	20.8937	27.2389	22.8574	24.7935	23.5642	24.6319	24.787	37.7739	37.8884	37.9759	37.454	43.1759	43.9132	31.4153	31.9825	32.6984	29.9315	30.8197	33.1428
M.alba_G0000366	2.08436	2.20064	2.67231	7.88825	8.7579	7.86335	5.51746	4.71425	7.49631	2.97925	3.88118	2.83236	0.668186	0.866423	0.496463	2.15147	2.06398	1.37104	1.67356	2.10001	2.78046	8.57169	7.32235	9.19882
M.alba_G0000367	15.6358	15.9929	16.2002	20.8292	19.9333	20.7992	24.5921	24.5468	24.1598	23.1963	22.0224	24.5102	43.2825	47.8851	49.0478	66.8101	73.5412	70.692	65.9398	65.1084	63.3024	58.4835	56.2467	56.4972
M.alba_G0000368	8.19341	7.71944	8.38724	8.95015	10.0939	9.58153	12.465	12.399	13.4788	13.9709	14.0603	14.3873	5.67464	5.84583	6.79578	10.1589	10.9587	11.1013	5.61308	4.51923	4.731	4.75929	3.91478	3.94529
M.alba_G0000369	64.1304	63.9008	67.044	57.6078	56.4253	58.2251	26.0069	26.1261	25.2571	11.3534	11.2532	10.3592	61.0401	62.8883	65.5001	24.4872	24.9326	28.2556	9.3475	10.8748	9.07572	15.3528	17.1188	17.2181
M.alba_G0000370	2.23369	2.35411	1.96568	3.00535	2.77305	2.18424	2.07893	2.54094	1.96603	1.79713	1.5322	1.94854	1.83074	1.98404	1.89933	1.0372	1.64179	1.00403	0.57317	0.713422	0.717311	1.71721	2.28533	2.00753
M.alba_G0000371	0	0	0	0	0	0	0	0.0438852	0	0.126883	0.195905	0.0434693	0	0	0	0	0	0	0.118792	0.0745312	0.170691	0.0721104	0.173251	0.120544
M.alba_G0000372	0.875251	0.96869	1.21626	2.36691	2.45647	1.71072	1.26818	1.09039	1.53284	1.25103	2.02815	2.05725	1.24703	1.05839	1.14362	0.744647	1.19544	1.62298	1.35866	1.10228	1.06027	1.79169	3.17725	2.23443
M.alba_G0000373	0	0	0	0	0	0	0	0	0	0	0	0	0	0	0	0	0	0	0	0	0	0	0	0
M.alba_G0000374	0.104557	0.0609051	0.138375	0.122935	0.17061	0.450799	0.116536	0.372166	0.392386	1.28525	1.41908	1.04448	0.268145	0.284481	0.256156	0.235471	0.456984	0.497802	1.11935	1.1061	0.90471	1.22306	1.71412	1.61859
M.alba_G0000375	86.3994	87.2876	87.2808	88.2561	92.2787	86.6192	100.281	102.821	92.5748	106.619	90.617	90.9207	86.7111	73.2943	79.7772	83.9299	89.1085	92.351	81.1962	88.0531	85.0068	104.619	112.473	100.142
M.alba_G0000376	0.384571	0	0	0.226083	0.376512	0.66323	0.321471	0	0.120269	0.219873	0.76383	0.790933	0.109584	0.232521	0.418738	0.192462	0	0.0963661	0	0.290595	0.998279	1.9681	1.23842	1.25333
M.alba_G0000377	0.946545	1.05261	0.939519	1.9729	0.842463	1.18721	0.575445	0.536005	0.242197	0.81176	0.170911	0.910158	3.67801	3.35578	1.96759	5.94288	4.44259	7.0509	5.38907	4.35647	4.31848	8.30414	6.49929	8.62346
M.alba_G0000378	0.769482	0.737404	0.76377	0.875547	0.607545	1.0702	16.6616	14.8211	14.9743	19.1374	17.9949	20.5879	1.88852	1.39574	1.62164	7.08077	7.38398	8.30359	17.7178	18.325	15.5929	20.3611	21.2113	20.9722
M.alba_G0000379	0	0	0	0	0	0	0	0	0	0	0	0	0	0	0	0	0	0	0	0	0	0	0	0
M.alba_G0000380	0.098764	0.172591	0	0.174185	0.193389	0.255492	0.165118	0.0878862	0.185322	1.94811	0.49041	1.04464	0	0.35829	0	0	0.0809368	0	2.22038	2.31351	1.19641	2.31058	1.82153	2.09218
M.alba_G0000381	11.903	11.0692	12.4841	8.80859	9.56555	10.594	11.5346	10.2352	10.8939	11.9589	14.5542	13.7211	10.7987	11.3408	11.3727	8.03233	9.97854	9.01651	9.30831	11.8317	8.78522	13.1399	15.1124	15.0446
M.alba_G0000382	100.97	101.814	96.3378	95.3746	89.3246	79.3791	162.19	177.189	158.823	445.831	441.56	394.636	178.695	166.069	142.923	214.075	170.856	166.782	530.097	518.677	585.199	600.919	568.73	537.988
M.alba_G0000383	0.497279	0.711001	0.53846	1.19595	1.19502	1.83216	15.1536	13.3155	15.1417	31.326	32.9978	30.8016	3.98051	2.911	2.80575	7.19455	10.5214	9.85542	19.637	27.738	21.0057	18.0456	26.9585	26.9985
M.alba_G0000384	4.04038	3.69262	4.28697	4.25911	3.6829	3.48401	5.59024	6.94279	4.88	9.20028	8.85512	9.53774	1.42922	2.35867	1.55494	1.8826	1.94098	1.53612	4.43732	4.07073	3.77733	4.14223	3.54847	5.10816
M.alba_G0000385	0	0	0	0	0	0	0	0	0	0	0	0	0	0	0	0	0	0	0	0	0	0	0	0
M.alba_G0000386	0	0	0	0	0.185399	0.0544303	0	0	0	0	0	0	0	0.171744	0	0	0	0	0	0	0	0	0	0.0514294
M.alba_G0000387	0	0	0	0	0	0	0	0	0	0	0	0	0	0	0	0	0	0	0	0	0	0	0	0
M.alba_G0000388	11.6868	6.7336	7.229	15.6079	17.1628	9.42026	13.3088	15.1472	14.2222	25.6375	22.4552	22.7668	9.41137	16.4364	11.8952	18.627	23.041	16.8706	30.8024	26.3648	21.397	25.3847	30.1968	20.2167
M.alba_G0000389	18.2488	20.1453	20.5447	19.0354	19.4252	16.66	12.132	13.0783	12.2664	38.8368	34.33	32.6559	34.6554	32.7956	31.5556	15.9977	13.9261	15.1685	16.2011	16.4039	16.6116	24.8252	26.8373	27.1423
M.alba_G0000390	1.93434	2.04975	1.63403	2.28643	2.37733	2.5552	2.0986	2.01428	2.12372	2.4707	2.49319	1.95892	0	0	0	0.0308955	0.0674547	0	0.693945	1.08847	0.961509	1.98587	2.85549	2.38079
M.alba_G0000391	0	0	0	0	0	0	0.071438	0.114071	0.0801794	0.219873	0.16974	0.225981	0	0	0	0	0	0	0	0.0645767	0	0.281157	0.0375278	0.174073
M.alba_G0000392	0.539554	0.707157	0.334718	0.951585	0.79237	0.697885	0.563781	0.540144	1.01243	0.347042	0.535828	0.356683	0.115311	0.0611676	0.0550773	0	0.110541	0.101401	0	0	0.0583578	0.147924	0.296165	0.439605
M.alba_G0000393	8.61324	10.3439	8.73762	10.9748	11.0331	10.9608	3.93303	4.11929	4.48549	9.92492	9.60885	10.4348	11.742	13.6618	13.8199	10.1403	10.0436	7.73	10.4193	7.4833	8.7661	7.82279	7.63124	6.24482
M.alba_G0000394	2.9133	1.77415	1.3144	2.33548	2.85225	2.05539	2.65668	1.80685	1.90502	4.69407	4.38362	3.11257	1.96218	3.20264	1.94654	1.25917	1.80867	1.5264	7.72626	6.60418	6.41661	2.77532	4.18682	3.8122
M.alba_G0000395	0.595333	0.942818	0.590914	0.426546	0.145714	0.385016	0.248826	0.0331102	0.209455	2.74426	3.21477	3.08287	0.636156	1.34982	0.941953	0.0558638	0.0304921	0.167827	0.119501	0.562318	0.128782	0.516851	1.33981	1.30358
M.alba_G0000396	52.2549	45.7325	51.994	38.1051	44.1018	46.6778	28.5263	24.5973	27.6946	13.7551	17.7499	16.2428	17.3941	16.9837	16.8254	12.3285	12.0603	14.3981	9.17902	10.3791	8.00949	7.95249	11.9884	10.6698
M.alba_G0000397	2.63448	3.74057	3.21418	3.87192	3.8689	3.21825	2.29398	2.49084	3.03812	1.74157	0.981107	1.40294	48.0449	50.8225	47.062	39.5123	38.3663	33.7089	21.5052	18.9532	21.1808	26.2825	24.1978	21.8223
M.alba_G0000398	17.9699	20.0858	15.8173	21.826	22.5725	12.5133	20.0096	38.3776	17.941	38.0332	31.7183	28.5702	28.1148	27.2445	29.7373	58.9987	46.5127	47.6628	43.9383	41.1459	48.0548	66.5309	48.5968	63.4262
M.alba_G0000399	3.86349	3.81847	5.3436	4.74736	4.89869	5.84375	6.40621	2.87437	4.51609	5.32308	5.72377	6.58748	0	0	0	0	0	0.0476124	0	0.0478588	0	0	0	0
M.alba_G0000400	6.13925	5.36421	5.20625	3.46901	3.61803	2.98101	1.99298	1.64423	1.28619	3.06701	4.38027	3.30983	0.0509533	0.0540573	0	0	0.0488456	0	0.382859	0.180157	0.412594	0.479339	0.471129	0.339942
M.alba_G0000401	405.765	489.86	431.044	495.199	443.038	409.097	530.052	631.577	567.014	880.356	774.868	836.462	247.228	274.416	263.293	421.261	407.463	345.504	538.825	466.28	501.776	388.589	349.758	354.468
M.alba_G0000402	0	0	0	0	0	0	0	0	0	0	0	0	0	0	0	0	0	0	0	0	0	0	0	0
M.alba_G0000403	0	0	0	0	0	0	0	0	0	0	0	0	0	0	0	0	0	0	0	0	0	0	0	0
M.alba_G0000404	37.9355	53.1623	109.142	88.8835	86.9304	21.7288	62.1201	202.789	159.044	22.4749	90.4529	59.2828	181.182	274.659	224.639	193.085	196.666	221.529	62.0218	92.0201	73.1023	64.1776	126.508	102.579
M.alba_G0000405	153.278	150.257	167.544	157.764	162.424	156.721	82.9066	83.2478	87.3094	85.1507	88.8898	99.8948	187.508	177.471	168.815	158.711	136.761	128.987	149.702	139.193	154.047	257.999	247.061	254.755
M.alba_G0000406	34.5144	31.2012	34.0489	35.8905	42.0496	37.9446	28.675	28.899	27.897	25.9223	24.084	24.7836	9.61462	10.7104	11.0791	7.6515	10.4842	11.4669	10.1028	12.4824	11.1916	10.9978	11.1742	14.1463
M.alba_G0000407	5.78906	4.42595	3.98309	7.33836	6.11859	6.26824	7.97368	9.68825	8.91851	9.53451	10.5182	10.9301	8.35115	7.18934	6.63469	8.69158	7.70919	10.4841	10.8545	11.6817	10.4452	11.9996	12.2773	11.5773
M.alba_G0000408	1.36528	1.39175	0	0.601972	0	0.392428	1.14127	1.21491	0.64046	2.73203	5.19745	5.81643	0	0	0.371646	0	0	0	0	0.171943	0.984456	0	0	0
M.alba_G0000409	0.40249	0.293065	0.199751	0.295772	0.131352	0.404911	0.785049	0.596933	0.692301	2.76141	2.39826	3.66591	0.114691	0	0.219125	0	0	0	0.053861	0.253446	0.116088	0.294257	0	0.10931
M.alba_G0000410	0	0	0	0	0.0861272	0.0758571	0.808903	0.547972	2.39351	0.452664	1.74727	2.55882	0.752025	0.239351	0.86208	1.78305	1.29765	2.1162	2.04836	2.45953	1.75074	3.40868	3.78576	3.72709
M.alba_G0000411	0.648814	0.348864	0.792613	0.836205	0.635217	0.989833	0.500637	0.444118	0.655546	0.299613	0.0495641	0.175964	0.0426649	0	0.0407572	0.037466	0.1636	0.0750371	0.0400726	0	0	0	0	0
M.alba_G0000412	4.53907	4.21391	2.87844	4.36402	4.56739	5.08281	11.7255	14.3894	11.2675	38.1703	35.9053	39.5919	3.69164	3.80218	2.34247	9.65439	8.80858	8.03292	40.3678	32.298	39.3573	33.323	28.5418	28.5072
M.alba_G0000413	8.97507	9.10566	10.0062	13.3533	13.9093	11.6271	10.5248	9.38704	12.5708	6.96746	6.54753	6.8236	4.72708	3.81915	4.7936	5.5241	5.36813	4.98826	3.79096	4.11412	4.45343	4.69574	4.59493	4.50533
M.alba_G0000414	1.36115	3.86526	2.70209	4.50111	5.9968	2.64086	1.70672	1.81685	0.957779	0	0.675874	1.49969	14.254	14.8137	24.7322	23.5014	27.0498	17.395	7.377	6.42831	7.94993	8.20977	10.1612	8.04028
M.alba_G0000415	0	0	0	0	0	0	0	0	0	0	0	0	0.0615359	0	0	0	0	0	0	0	0	0	0	0
M.alba_G0000416	0	0	0	0	0	0	0	0	0	0	0	0	0	0	0	0	0	0	0	0	0	0	0	0
M.alba_G0000417	0	0	0.0341643	0.0303523	0.0336985	0.178081	0.805623	0.367546	0.452101	3.06993	3.52076	3.57995	0	0.124866	0.0562168	0.18087	0.423104	0.258749	1.07781	1.69057	1.45935	1.93763	2.26719	2.29959
M.alba_G0000418	3.07333	1.92793	2.81586	2.43218	2.39171	2.58217	7.77305	10.168	9.31566	22.9103	22.8517	22.7827	0.538925	0.857634	0.900949	3.90435	2.06653	3.61363	20.437	19.5908	22.4334	25.5799	26.6455	22.793
M.alba_G0000419	0	0	0	0	0	0	0	0	0	0	0	0	0	0	0	0	0	0	0	0	0	0	0	0
M.alba_G0000420	0	0	0	0	0	0	0	0	0	0	0	0	0	0	0	0	0	0	0	0	0	0	0	0
M.alba_G0000421	0	0	0	0	0	0	0	0	0	0	0	0	0	0	0	0	0	0	0	0	0	0	0	0
M.alba_G0000422	0	0	0	0.0410804	0	0.0401707	0	0.0829094	0.043707	0.159808	0.138792	0.287433	0	0	0	0	0	0	0.374044	0.246412	0.483713	0.306525	0.204569	0.0759119
M.alba_G0000423	11.1172	10.2851	9.934	14.2413	14.8927	13.5826	13.9277	13.7385	13.6846	7.75408	8.58383	9.29775	4.37505	4.229	4.15621	6.06172	6.89693	7.30992	1.05014	1.13869	1.40232	1.51744	1.42335	1.38994
M.alba_G0000424	19.1163	18.6858	21.5449	16.0096	16.0495	17.3818	10.3555	8.43413	10.8462	6.11346	5.72709	6.75396	18.4643	18.9111	17.7913	10.9832	13.5434	13.9089	3.15121	3.40948	3.65007	4.56749	3.77515	6.02556
M.alba_G0000425	9.01793	8.60488	9.12149	7.82601	7.31541	7.70209	11.463	11.846	12.5164	13.3807	15.8074	13.4749	11.4779	10.9309	12.9285	14.2915	14.8272	15.9257	10.022	9.06404	9.56176	14.7765	15.0354	15.9077
M.alba_G0000426	0.0779013	0.170167	0.154646	0	0.0381344	0.117555	1.28611	1.12647	1.37039	0.551169	0.92836	1.25312	0	0	0	0	0	0	0	0	0	0	0	0
M.alba_G0000427	0	0	0	0	0	0	0	0	0	0	0	0	0	0	0	0	0	0	0	0	0	0	0	0
M.alba_G0000428	0.931203	0.8383	1.2604	0.771392	0.635419	0.681312	0.613295	0.376655	0.238271	0.629202	1.17698	0.721299	2.21928	2.14974	2.18918	0.953243	1.31811	1.88795	0.702365	0.746295	0.585998	1.17592	1.23914	0.89665
M.alba_G0000429	0.60219	0.693583	1.1411	0.796539	1.33993	1.5342	3.34063	3.19083	3.21011	8.756	8.53553	10.1815	0.0935976	0.148949	0.223531	0.349317	0.291609	0.370384	3.86807	4.9847	3.86058	4.48261	4.42331	4.52725
M.alba_G0000430	0	0	0	0	0	0	0	0	0	0.0381478	0.220874	0.117623	0	0	0	0	0	0	0.285722	0.0672242	0.46187	0	0.0390663	0.036242
M.alba_G0000431	0	0	0	0	0	0	0	0	0	0	0	0	0	0	0	0	0	0	0	0	0	0	0	0
M.alba_G0000432	0.99915	1.76732	1.37875	1.20342	1.5031	1.78617	1.01855	1.14933	0.891682	1.14946	0.750238	1.24584	2.27074	2.32066	2.16921	1.59157	1.67754	3.02273	0.860934	0.920722	0.906712	1.46094	1.51958	1.98552
M.alba_G0000433	2.89973	3.21579	4.5387	2.04072	2.70247	2.9332	1.65481	2.233	2.06657	0.43041	0.47072	0.491519	0.143011	0.227584	0.159386	0.104654	0.29704	0.565922	0.0223869	0.126412	0.0241256	0	0	0.136302
M.alba_G0000434	2.04434	1.25792	1.48615	0.863289	0.761133	1.14212	0.746142	1.153	1.24266	0.370401	0.228757	0.126897	0.246144	0.391708	0.258652	0.778139	0.637097	0.69265	0.115594	0.130544	0.149486	0.0210507	0	0.0234597
M.alba_G0000435	0	0	0	0	0	0.0516228	0	0	0	0	0	0	0	0	0	0	0	0	0	0	0	0	0	0
M.alba_G0000436	4.35027	4.71525	4.3453	4.27321	3.74693	4.39226	4.11981	4.16514	3.74564	2.0543	1.72262	1.52892	2.89506	2.27236	2.69816	1.24014	1.9179	1.78003	0.420033	0.457713	0.524126	0.503235	0.507805	0.493525
M.alba_G0000437	0	0	0	0	0	0	0	0	0	0	0	0	0	0	0	0	0	0	0	0	0	0	0	0
M.alba_G0000438	0	0.0707157	0.0803324	0.0475793	0	0.0465257	0.0676537	0.120032	0.0253107	0.0694084	0.214331	0.118895	0	0.024467	0	0	0	0	0.108304	0	0.0700294	0.157785	0.165852	0.263763
M.alba_G0000439	0	0	0	0	0	0.052039	0	0	0	0.0258778	0.0599324	0.106387	0	0	0.0246416	0	0	0.0226835	0	0.0228009	0.0261093	0	0	0.0983397
M.alba_G0000440	1.01548	0.764044	1.00794	0.621856	0.966578	0.948613	0.188635	0.502017	0.767474	0.290292	0.308141	0.273493	1.061	0.793058	1.01356	0.550555	0.346741	0.487713	0.13589	0.234461	0.219666	0.329958	0.445921	0.3907
M.alba_G0000441	8.53488	7.24433	7.7454	2.15037	3.10367	3.57467	23.4419	21.6996	11.8968	39.5255	39.958	24.933	7.50457	3.75971	6.96988	3.66117	2.59789	5.31615	4.30748	4.97514	9.49503	10.8751	11.1366	11.9209
M.alba_G0000442	0	0	0	0	0	0	0	0	0	0	0	0.0269442	0	0	0	0	0.0250511	0	0	0	0	0.0223486	0.0268471	0
M.alba_G0000443	1.51239	1.5417	2.87722	1.77821	1.85087	1.84752	2.94988	3.81314	3.07435	2.48597	4.50583	1.8885	0.969657	0.914425	1.33799	1.13533	1.03283	0.663207	3.74415	3.42843	3.81684	2.76423	1.88169	2.25908
M.alba_G0000444	0.471579	0.721078	0.702118	1.61142	2.27962	1.72823	4.45942	4.37998	5.6964	10.414	11.2105	9.89797	2.26762	2.13846	2.76796	9.13786	9.05759	9.41656	18.577	17.6612	18.4386	34.7138	29.7163	28.0002
M.alba_G0000445	0	0	0	0	0	0	0	0	0	0	0	0	0.888852	2.20033	1.69822	1.3009	0.852085	1.82382	2.50454	1.57137	4.49842	3.80082	3.04392	0.564771
M.alba_G0000446	1.90708	1.24088	1.69155	1.39546	1.86712	1.11964	0.508778	0.577715	0.456827	0.313184	0.362664	0.250355	1.42216	1.3984	1.62366	0.791964	0.332521	0.823578	0.0651587	0.0613216	0	0	0	0.0661195
M.alba_G0000447	0	0	0	0	0	0	0	0	0	0	0	0	0	0	0	0	0	0	0	0	0	0	0	0
M.alba_G0000448	0.0362885	0	0	0	0	0	0.0303343	0	0.170231	1.027	1.11717	0.991556	0	0	0	0	0	0	0	0	0	0	0	0
M.alba_G0000449	29.2323	32.4568	31.2799	36.4661	27.3632	26.498	28.5482	33.5626	31.9746	27.6378	24.2864	25.7661	36.2652	33.8187	30.7426	33.5588	22.3197	26.1558	14.5979	9.21269	12.4619	9.74748	10.7076	10.5144
M.alba_G0000450	0.506192	0.395731	0.317327	0.587333	0.704251	0.482435	0.579029	0.592684	0.699872	0.753983	0.661442	0.51662	0	0.0241623	0	0.0199996	0	0.0400554	0.0213911	0	0.0922095	0.136343	0	0.0651195
M.alba_G0000451	8.78235	8.17651	8.696	9.06031	8.93222	9.19054	11.5109	11.5329	13.3395	13.0709	12.1934	12.814	4.73784	4.69782	3.98636	2.78434	3.54615	3.22091	2.53306	2.01342	2.60068	2.77399	3.81911	3.62984
M.alba_G0000452	0	0.0507267	0	0.0255976	0	0	0	0	0	0	0	0	0	0	0	0	0	0	0	0	0	0	0	0.0709522
M.alba_G0000453	0	0	0	0	0	0	0	0	0	0	0	0	0	0	0	0	0	0	0	0	0	0	0	0
M.alba_G0000454	0	0	0	0	0	0	0	0	0	0	0	0	0	0.182844	0.493916	0.302687	0.660863	0.151556	1.13311	2.58979	1.04667	1.32653	2.77396	2.02587
M.alba_G0000455	0.111486	0.0730589	0.110659	0.0245779	0.0272875	0.168235	0.116492	0.0992073	0.078448	0.549763	0.30447	0.687871	0.0238263	0	0.0227609	0	0	0	0	0.0421215	0	0.0611301	0.0734348	0.0454171
M.alba_G0000456	0	0	0	0	0	0	0.0250419	0	0.0281061	0	0	0	0.0256092	0	0.0244641	0	0	0.0225201	0.0240532	0.0226367	0.0518425	0.131409	0	0.0244079
M.alba_G0000457	13.1528	12.7802	13.7304	8.19891	7.85395	8.33511	3.43584	3.1026	3.96264	1.26412	1.66089	1.79895	31.09	27.251	27.9868	5.21346	7.45679	7.69265	0.842116	0.706847	0.662243	0.704613	0.522802	0.785247
M.alba_G0000458	0	0	0	0.16798	0	0	0.0796179	0	0.0893602	1.38861	2.27011	2.43461	0	0.0863817	0.155562	0.143	0.624428	1.074	4.74141	11.0835	3.79103	2.57643	6.52467	6.28577
M.alba_G0000459	0	0	0	0	0	0	0	0	0	0	0	0	0	0	0	0	0	0	0	0	0	0	0	0
M.alba_G0000460	0	0	0	0	0	0	0	0	0	0	0	0	0	0	0	0	0	0	0	0	0	0	0	0
M.alba_G0000461	0	0	0	0	0	0	0.0549909	0.468314	0.0617198	0.112834	0.261322	0.115969	0	0	0	0	0	0	0.105639	0	0.227688	0.0961895	0.0577756	0
M.alba_G0000462	9.32258	12.3728	10.375	15.6944	14.4168	15.4382	10.1249	10.4012	9.01156	8.23734	7.6801	8.06155	6.85254	6.46934	7.1229	9.64926	7.52407	6.47726	4.99017	5.25666	5.86661	6.91893	8.0325	7.76826
M.alba_G0000463	0	0	0	0	0	0	0	0	0	0	0	0.0596084	0	0.0613334	0	0	0	0.152514	0.162897	0.255507	0.058516	0.0494416	0	0
M.alba_G0000464	0	0	0	0	0	0	0.0716834	0.152618	0.0804549	0.0735427	0	0.0755859	0	0	0	0	0	0	0.619679	0.129597	0	0.501552	0.301254	0.279474
M.alba_G0000465	32.4306	33.6329	33.318	35.3467	41.84	37.1776	34.7735	30.4095	34.0522	31.1916	31.3789	31.791	18.8494	18.7607	17.4497	20.9893	25.459	21.9301	27.4992	26.5096	24.7176	23.4881	23.2915	22.9658
M.alba_G0000466	48.0902	45.8791	48.3936	40.2715	42.6008	40.3895	45.561	44.5697	46.9413	48.6371	46.0402	46.0709	36.6512	37.2668	40.0762	44.9712	45.2983	48.1753	47.0101	45.9109	46.0326	38.9719	36.8127	38.4879
M.alba_G0000467	0.0763131	0	0	0	0.149428	0	0.127583	0.135816	0.0715975	0.392678	0.303144	0.60538	0.19571	0.069211	0.18696	0.171862	0.312692	0.114736	0.183819	0.0576648	0.396191	0.0557919	0.268088	0
M.alba_G0000468	0	0	0	0	0	0	0	0	0	0	0	0	0	0	0.0984474	0	0	0	0	0	0	0	0	0
M.alba_G0000469	0.0669018	0	0	0	0	0.173068	0	0	0	0	0	0	0	0	0	0	0.109652	0	0	0	0	0	0	0
M.alba_G0000470	0.461368	0.572859	0.602558	0.492499	0.404153	0.52347	0.12179	0.237689	0.364513	0.0416496	0.0964595	0.0214033	0.539712	0.550568	0.555239	0.164058	0.557185	0.419848	0	0	0	0	0.0426524	0
M.alba_G0000471	0	0	0	0.0490827	0	0	0	0	0	0	0	0	0	0	0	0	0	0	0	0	0	0	0	0
M.alba_G0000472	0.406865	0.948001	1.21153	1.91351	0.663897	2.68976	2.04064	3.8619	3.43551	7.67642	5.25272	5.25979	0.579686	0	0	0.10181	0.444566	0.40781	0.980036	1.84465	1.76025	5.5525	3.93062	3.64645
M.alba_G0000473	0.768615	0.671582	1.06807	1.76224	1.20401	2.12088	3.98351	4.65093	3.74983	6.19616	8.39638	7.58776	0.525645	0.557668	0.878749	0.461593	0.881829	0.577801	1.8514	2.43933	4.1234	6.51837	6.88538	6.88858
M.alba_G0000474	0	0	0	0	0	0	0	0	0	0	0	0	0	0	0	0	0	0	0	0	0	0	0	0
M.alba_G0000475	0	0	0.0546378	0.0970827	0.215571	0.332265	0.0460144	0.146951	0.10329	0.188832	0	0.0485194	0.188227	0.0998471	0.0449528	0	0.0451104	0.0413808	0.0883954	0	0.0476303	0.40244	0.0483446	0.0896989
M.alba_G0000476	0	0	0	0	0	0	0	0	0	0	0	0	0	0	0	0	0	0	0	0	0	0	0	0
M.alba_G0000477	0	0	0	0	0	0	0	0	0	0	0	0	0	0	0	0	0	0	0	0	0	0	0.0991684	0
M.alba_G0000478	0.66545	0.697729	0.330255	1.58439	0.456053	0.918106	1.11253	1.24353	1.56082	0.68483	0.991282	0.645201	0.113773	0.181056	0	0.0499546	0.109067	0	0.10686	0.150851	0.345478	0.097301	0.17533	0.054218
M.alba_G0000479	0	0	0	0	0	0	0.078519	0	0	0	0	0	0	0	0	0	0	0	0	0	0	0	0	0
M.alba_G0000480	0.866095	0.945945	0.64475	1.57522	1.5369	1.86708	3.1222	3.90169	3.75817	2.04261	3.11791	2.2902	0.925486	1.86555	0.884104	1.46288	1.77441	2.44155	0.956179	0.899871	0.889925	1.46426	1.80654	1.54362
M.alba_G0000481	0.970765	0.898106	0.68016	0.604267	1.00633	1.23101	2.48218	4.42085	2.51804	3.52601	4.65018	4.2783	7.27353	6.4219	6.48198	9.688	9.68686	10.4743	16.46	16.0948	16.9972	15.6556	13.4406	13.7251
M.alba_G0000482	0	0.0371659	0	0	0.124933	0.0366786	0	0	0	0	0.0422421	0	0.0363621	0.0771546	0.0347363	0.0319312	0	0	0	0	0	0	0	0
M.alba_G0000483	13.8738	15.1772	14.7623	14.1918	16.6257	15.5045	11.1799	10.4198	15.2033	10.2801	9.1486	8.26665	13.8526	13.6396	12.7347	7.79037	9.32303	12.5989	6.55004	8.09329	7.53893	9.00702	10.4788	10.6708
M.alba_G0000484	4.71095	7.24812	5.4892	11.8305	10.6282	10.1556	12.4988	13.4876	10.2809	0.878287	1.22046	2.43726	0	0.092881	0	0	0	0.0769874	0.246685	0.309544	0	0	0.0899434	0.166882
M.alba_G0000485	18.4299	17.5593	20.4337	20.2285	23.0664	23.9226	15.8703	15.1787	18.3027	12.0783	12.3964	12.097	19.7774	18.4632	17.2386	18.3732	20.1376	20.7326	11.9116	13.5312	12.045	14.0234	15.813	15.3087
M.alba_G0000486	2.48227	4.14063	4.70371	2.03969	2.43025	3.0161	3.01816	1.65666	2.11717	2.99968	3.08141	3.97808	0.0964542	0.665146	0.230353	0.0423504	0	0.127229	0.0452968	0.170517	0.0488148	1.9385	2.3287	3.35543
M.alba_G0000487	12.1533	11.7989	13.1419	10.7171	11.3182	10.707	17.7855	16.9695	17.2425	24.9976	24.6621	24.8792	21.0321	19.6848	20.6565	24.7246	23.0501	24.7345	20.336	22.6227	22.0294	38.9359	38.7607	35.2339
M.alba_G0000488	0	0	0	0	0	0	0	0	0	0	0	0	0	0	0	0	0	0	0	0	0	0	0	0
M.alba_G0000489	0.127971	0	0.254043	0	0.125289	0.110349	4.27895	3.8718	2.40127	5.70692	5.33767	5.52707	1.96915	2.20517	4.49374	10.2791	16.6746	15.5846	83.3304	104.919	87.5876	13.7531	16.6338	12.4076
M.alba_G0000490	0.529068	0	0	0	0	0	16.8058	8.00354	5.21194	22.6865	20.4912	9.79304	0.226139	1.19958	0.648083	2.78016	2.60142	6.36357	7.64636	7.79575	10.5292	0.966993	2.5556	2.15531
M.alba_G0000491	0.222146	0	0.881987	0.195894	0.652471	0.574668	11.6989	18.9772	34.1807	27.6244	24.0467	60.8955	7.59612	7.05152	9.43342	91.0523	68.632	87.5062	220.28	218.891	250.651	26.6351	26.3385	20.4524
M.alba_G0000492	0.145932	0.127509	0.144849	0.257373	0.714369	0.377511	1.82981	0.779155	0.684572	1.50182	3.76803	2.44394	1.49701	1.72056	1.7876	2.84829	2.631	4.71724	1.6404	3.96976	1.7678	2.13379	1.28165	1.07009
M.alba_G0000493	1.05071	0	0	0.231636	0.771518	0.226507	7.46564	5.14242	7.14694	9.01092	10.4345	9.49279	2.91918	4.76463	6.00633	40.621	30.5674	41.0729	133.927	139.339	171.375	10.9464	10.6121	8.56073
M.alba_G0000494	12.2262	15.6821	14.2876	17.4202	16.9231	17.4499	26.3811	22.9384	23.5066	24.8444	24.5827	23.5173	24.0955	25.3449	21.5918	28.529	29.9594	26.5769	23.5019	21.5263	23.8159	20.1667	17.4025	19.334
M.alba_G0000495	26.4153	27.5828	26.1605	20.7868	18.6135	20.2243	17.2292	20.818	19.1152	23.3649	26.3505	21.5604	16.5563	17.8334	17.5088	13.783	10.047	8.23686	15.6454	16.7828	17.3218	19.9182	20.4944	18.9645
M.alba_G0000496	0	0	0	0	0	0	0.141423	0.225823	0.185183	0.556183	0.280023	0.521927	0	0	0	0	0.0462148	0.0847877	0.565997	0.3196	0.390371	1.36057	1.26297	1.72303
M.alba_G0000497	55.8796	60.677	56.4311	102.415	92.9601	90.1858	141.109	155.412	141.844	105.919	110.246	97.478	130.158	133.026	130.911	213.907	203.516	177.786	86.6068	79.2753	87.4928	96.3204	83.9029	87.5402
M.alba_G0000498	0	0	0	0	0	0	0	0	0	0	0	0	0	0	0	0	0	0	0	0	0	0	0	0
M.alba_G0000499	24.8798	19.5894	23.4743	16.4424	18.3099	18.3924	19.6525	16.7166	19.6444	12.083	13.7421	12.8622	17.3495	18.6854	17.4641	16.3686	19.2893	19.2286	11.2452	12.9699	10.9091	8.3794	10.3607	9.77108
M.alba_G0000500	2.36219	2.93719	2.43483	2.16315	2.62401	2.19359	1.74676	1.65736	2.04574	7.63577	8.25567	11.1312	19.339	20.5171	20.5888	13.7769	18.0923	16.5965	14.4436	20.4583	14.9365	20.3252	21.9029	22.5401
M.alba_G0000501	22.5394	28.6617	24.7691	37.2081	34.2171	33.1448	80.6919	74.5569	72.6916	226.781	206.85	196.777	39.0521	37.4158	31.6635	64.4072	45.9576	47.5033	246.683	215.024	257.774	396.806	343.295	321.974
M.alba_G0000502	21.8425	22.5764	24.5261	21.5524	21.8234	21.5851	31.3198	27.4411	31.7395	27.6911	28.5782	30.7821	26.5456	27.2689	30.1289	32.4846	38.4136	39.9791	24.0119	26.7004	22.5588	26.4882	30.8757	31.7385
M.alba_G0000503	36.2811	35.7508	33.1322	33.4051	35.2922	33.3842	24.8646	25.3711	26.0925	17.7594	17.7503	17.5768	28.9342	28.1564	26.061	26.6601	27.4367	27.976	17.1357	17.0337	16.4468	16.9193	16.6641	17.008
M.alba_G0000504	38.5778	33.6503	42.1921	28.2432	35.5891	36.3154	23.8712	19.1752	20.1555	24.5465	26.0179	24.1893	38.4096	34.2153	31.5574	20.3064	23.3485	30.4284	21.6665	29.7446	19.2688	15.9455	22.3189	23.0533
M.alba_G0000505	0	0	0	0	0	0	0	0	0	0	0	0	0	0	0	0	0	0	0	0	0	0	0	0
M.alba_G0000506	0	0	0	0	0	0	0	0	0	0	0	0	0	0	0	0	0	0	0	0	0	0	0	0
M.alba_G0000507	0	0	0	0	0	0	0	0	0	0	0	0	0	0	0	0	0	0	0	0	0	0	0	0
M.alba_G0000508	4.38896	2.79398	3.54734	7.63002	8.90089	12.5432	5.08394	5.13302	7.05901	1.55936	1.68119	1.60269	0.214396	0	0	0.0941356	0.308292	0.235669	0.453082	0.521156	0.217009	0.96262	1.48678	1.12387
M.alba_G0000509	62.0698	56.1226	60.6457	67.5723	64.8289	65.5054	26.2193	21.8657	24.8334	16.6087	15.5965	14.0372	45.6693	43.1702	42.7626	25.0362	21.6912	30.1121	8.28844	10.9005	9.2757	18.9965	18.7521	18.8701
M.alba_G0000510	2.94493	4.28858	3.02563	3.32587	3.08554	3.74228	12.6109	13.5626	12.1182	26.8066	26.2187	25.6842	4.99082	4.82629	4.55671	4.69294	3.21781	3.92275	21.4467	21.5502	22.9335	17.7151	17.6509	18.9847
M.alba_G0000511	123.068	128.179	129.023	114.072	121.22	121.48	60.0489	60.9496	64.7037	49.973	52.9872	52.505	113.071	110.973	109.492	62.604	60.4801	66.7708	40.4725	42.1	38.9888	46.568	45.1677	45.8746
M.alba_G0000512	8.32617	6.83221	7.97691	8.49145	7.44284	9.67691	5.44697	5.9273	5.1625	3.29086	3.95458	4.40335	18.3822	22.3912	21.3443	4.94594	7.53526	4.29976	3.72047	3.99376	4.57325	4.07577	4.00596	3.06746
M.alba_G0000513	0	0	0	0	0	0	0	0	0	0	0	0	0	0	0	0	0	0	0	0	0	0	0	0
M.alba_G0000514	4.40906	5.67937	5.59449	5.49133	5.65171	6.85915	3.60963	3.55942	4.56307	1.94908	2.52786	2.12343	6.7611	7.37911	6.34743	4.84533	6.96567	7.14151	2.08027	2.91948	2.75313	3.6222	2.7545	2.96273
M.alba_G0000515	2.15207	1.98603	1.87209	2.62274	2.65147	2.73147	4.36602	3.67947	4.3331	3.6083	3.86619	3.66591	2.72857	2.56584	3.02125	3.48521	4.53785	3.81729	2.67927	3.92841	3.36858	3.05833	3.4191	3.19161
M.alba_G0000516	0	0	0	0	0	0	2.81652	3.56044	3.85267	16.4345	13.2798	12.9931	0	0.0954937	0.0859857	3.5569	0.86287	1.66221	4.73431	4.61464	4.55536	4.3108	6.10325	4.46097
M.alba_G0000517	0	0	0	0	0	0	0	0	0	0.0623934	0	0	0	0	0	0	0	0	0	0.0549749	0.125903	0.319136	0.383374	0.652038
M.alba_G0000518	0	0	0	0	0	0	0	0	0	0	0	0	0	0	0	0	0	0	0	0	0	0	0	0
M.alba_G0000519	4.24394	4.82062	3.55951	2.69454	2.76308	2.78125	24.709	26.0202	26.5579	67.5695	66.9284	68.9229	5.24241	5.11914	5.5452	16.2639	16.2418	15.3137	39.5955	36.8469	37.1257	45.8736	43.8324	43.3087
M.alba_G0000520	5.28294	3.49014	6.77848	7.95376	7.44296	7.44431	9.4785	9.40216	7.01162	1.98907	2.30332	1.24931	11.015	7.1285	10.2068	2.99857	3.59019	5.3275	2.48298	6.134	2.56433	2.44927	3.05544	3.35946
M.alba_G0000521	1.27674	1.01414	0.806437	0.972332	1.42043	0.950801	1.55236	1.60089	1.68787	1.34378	2.42057	2.50646	4.66337	3.15795	3.64919	7.58033	12.698	11.3428	4.19364	6.66551	4.06741	8.01885	12.4362	13.2393
M.alba_G0000522	0.841159	0.5188	0.245563	0.349061	0.48443	0.298665	3.55707	4.49108	5.47785	8.31709	8.89402	10.3799	2.91858	2.73738	3.07093	5.6459	9.61003	7.8112	6.63462	8.44985	6.93583	9.07977	11.6027	13.5455
M.alba_G0000523	0	0	0	0	0	0	0	0	0	0	0	0	0	0	0	0	0	0	0	0	0	0	0	0
M.alba_G0000524	13.5666	14.2778	15.8045	12.4325	14.4914	13.0747	14.0566	15.6569	14.3327	11.8303	14.3597	13.6327	19.6378	21.3338	23.9112	22.8647	22.6248	24.368	16.6444	19.0382	17.7891	20.6564	21.2765	21.0852
M.alba_G0000525	11.1078	9.4649	8.47406	11.6975	9.7516	10.2511	7.02151	6.98444	7.75149	9.91975	10.6209	11.2877	12.0069	11.656	13.7565	11.9909	13.0524	13.4225	9.47148	10.3704	9.09502	14.5638	15.7216	14.024
M.alba_G0000526	30.3398	22.529	29.5085	57.8988	38.7163	37.9874	31.0935	26.5802	42.0806	24.7708	22.2945	19.4151	43.9229	63.6791	52.0076	64.9426	54.3452	45.1917	37.9734	34.8855	41.6135	42.4051	41.4126	35.5869
M.alba_G0000527	17.32	22.0627	17.5063	21.3154	8.82016	12.5826	4.40179	10.6701	9.5832	11.9156	8.25368	7.94074	22.9414	17.0315	23.2627	13.2401	11.8021	15.9772	7.6919	6.47189	8.34418	5.05574	5.68336	4.44541
M.alba_G0000528	5.84631	4.04679	3.08986	7.29794	5.72379	6.61257	20.5002	21.6204	18.0935	8.92067	10.33	7.42849	4.21889	3.02984	3.47222	9.00551	7.27988	6.56384	10.0588	10.9581	11.7598	6.32802	5.40126	6.8666
M.alba_G0000529	3.43123	3.18674	2.42928	3.25849	3.1244	3.33117	4.1118	3.97144	3.12915	1.89316	1.73951	2.68599	2.09222	1.65388	2.37097	2.41367	3.08717	2.09238	1.71464	2.15761	1.70248	3.54353	3.24529	3.71445
M.alba_G0000530	0	0	0	0	0	0	0.246377	0.187339	0.0790069	0.252767	0.543588	0.556691	0	0	0	0	0	0.0316523	0.304263	0.381794	0.437191	0.615656	0.406769	0.411666
M.alba_G0000531	13.4562	12.5333	12.8818	14.7573	18.1229	15.7263	9.7638	9.11739	13.4578	6.97093	7.39391	9.75347	36.7284	31.594	30.7353	22.2027	24.6296	31.3225	11.5721	15.0713	11.4069	14.5818	14.9374	15.2488
M.alba_G0000532	21.5342	29.2196	30.6785	33.5108	30.6323	27.5257	20.6481	19.6133	13.1917	14.8829	14.8441	13.0633	16.5678	21.7129	25.1371	23.0121	18.4777	14.4742	12.3066	22.5894	9.31652	14.1692	17.8	14.5522
M.alba_G0000533	40.64	38.8838	40.4563	50.9268	47.0596	48.8769	25.9259	24.3208	24.0813	16.2036	17.5244	19.2722	31.2368	29.7449	31.2472	17.2611	25.8547	20.9925	14.8364	15.0851	13.5724	22.5443	20.8204	24.0592
M.alba_G0000534	0.139931	0.183398	0.0694462	0.123395	0.205498	0.120662	0.4094	0.311298	0	1.08005	1.32017	1.17172	0.179432	0	0	0.0525224	0.0573365	0.0525961	0	0.158605	0.302697	0.460361	0.553026	0.570049
M.alba_G0000535	0	0	0	0.0607325	0	0.0593876	0.172713	0.245143	0.129231	0.0590642	0.205187	0.424936	0.0588752	0	0	0.051701	0	0.103547	0.718873	0.884706	0.953482	1.20843	2.17751	2.24453
M.alba_G0000536	3.0739	3.46779	3.78489	1.16661	1.25713	1.27498	2.56954	3.28934	2.33637	4.0377	3.51637	3.9098	2.16207	2.32907	3.36819	2.54122	2.35962	3.45155	8.59144	8.20311	8.68634	7.02638	7.17631	6.62578
M.alba_G0000537	0	0	0	0	0	0	0	0	0	0	0	0	0	0	0	0	0	0	0	0	0	0	0	0
M.alba_G0000538	0.779086	0.185654	0.351502	0.124912	0.208025	0.305366	0.532845	0.693278	0.730945	2.42962	1.8991	2.55955	0	0.128469	0.289195	0.63802	0.870626	0.692159	6.25542	6.47575	4.65759	6.11008	7.58877	5.42436
M.alba_G0000539	22.6312	19.204	20.9087	18.2995	21.1858	21.9008	13.5284	11.8927	13.0286	2.10428	1.81458	1.67957	11.2464	11.0319	11.2551	4.66365	5.88259	5.55322	1.84434	1.9527	1.965	1.43127	1.76522	1.72267
M.alba_G0000540	53.1139	56.0903	54.4467	57.4967	50.4318	53.4992	47.7289	49.8716	46.4811	39.3463	31.7847	31.8834	48.0274	46.0945	42.739	42.9999	37.7106	39.274	39.0064	34.9449	35.776	54.6983	51.0708	51.2584
M.alba_G0000541	188.899	192.687	186.921	153.185	155.111	149.709	37.192	37.7845	36.1168	2.65438	1.72898	1.36406	0.0826839	0	0.236961	0	0	0.0727104	0	0.0730868	0	0	0	0
M.alba_G0000542	0.873271	1.31795	1.02439	0.700066	0.544072	1.02685	1.72542	2.33127	1.34069	1.15742	1.89216	2.2392	1.15372	2.16	2.39875	5.30404	7.28654	6.08731	11.2186	16.3169	10.8534	7.08089	10.5281	9.12018
M.alba_G0000543	0	0.0767747	0	0.0774838	0.172052	0	0	0	0	0	0	0	0	0	0	0	0	0	0	0	0	0	0	0
M.alba_G0000544	0	0	0	0	0	0	0	0	0	0	0	0	0	0	0	0	0	0	0	0	0	0	0	0
M.alba_G0000545	0	0	0	0	0	0	0	0	0	0	0	0	0	0	0	0	0	0	0	0	0	0	0	0
M.alba_G0000546	0.211597	0.258838	0.168021	0.671731	0.538624	0.620364	13.8673	13.8206	12.229	19.7435	19.3745	20.2547	0.50648	0.575715	0.552953	6.0996	5.58359	4.772	14.7129	12.2796	14.8669	20.6056	18.5092	19.6192
M.alba_G0000547	1.45567	0.45425	1.54807	1.28365	0.40719	0.717271	14.8627	11.0104	10.1454	16.4966	20.8582	20.0709	1.95547	1.5088	1.86804	6.01017	6.22022	9.61413	86.9074	124.609	94.1969	25.4655	38.6273	26.7701
M.alba_G0000548	0.224621	0.448604	0.668863	0.962088	0.565494	0.747093	1.04612	1.45628	1.59561	1.04574	1.08348	1.32935	0.274313	0.407434	0.340662	1.34897	0.762603	0.723675	1.21094	0.824411	0.610844	0.891474	1.04273	1.07193
M.alba_G0000549	0	0	0	0	0	0	0	0	0	0.126633	0.439918	0.911055	0	0	0	0	0	0	0.118558	0	0.127766	0.863618	1.03745	0.721837
M.alba_G0000550	1.81682	1.52811	1.65165	1.45239	1.57926	1.74234	2.17162	1.88869	2.42142	1.70373	1.77055	1.30207	0.101606	0.123195	0.0277323	0.0127464	0.0278295	0.0127643	0.0136332	0	0	0.0496546	0.0149124	0.0276685
M.alba_G0000551	0	0	0	0	0	0	0	0	0	0	0	0	0	0	0	0	0	0	0	0	0	0	0	0
M.alba_G0000552	0	0	0	0	0	0	0	0	0	0	0	0	0	0	0	0	0	0	0	0	0	0	0	0
M.alba_G0000553	0	0	0	0	0	0	0	0	0	0	0	0	0	0	0	0	0	0	0	0.190469	0	0.184282	0.221376	0.205371
M.alba_G0000554	0	0	0	0	0	0	0	0	0.279829	0	0	0	0	0	0	0	0	0	0	0	0.258077	0	0	0
M.alba_G0000555	0	0	0	0	0	0	0	0	0	0	0	0	0	0	0	0	0	0	0	0	0	0	0	0
M.alba_G0000556	11.2443	11.8562	12.4615	9.43089	9.64289	10.8259	11.9788	11.1719	12.0565	16.7848	17.7574	17.5865	15.6831	13.7632	14.5677	21.2928	21.547	25.9622	15.3412	18.5583	13.131	8.34421	12.1399	12.3988
M.alba_G0000557	0.469852	0.273691	0	0.414328	0	0.405153	0.392759	0.139368	0	0.134316	0	0	0	0	0	0.705426	0.385042	0.706416	0.125751	0	0.271034	0.114502	0.275099	0
M.alba_G0000558	119.781	119.865	115.611	114.157	99.5184	100.688	54.5743	58.3121	52.5866	34.6445	30.0764	31.065	66.1167	62.7818	67.4876	39.1203	39.9971	29.3083	32.7086	35.5578	34.7441	37.4238	32.9597	32.1611
M.alba_G0000559	2.97195	3.38565	3.21128	1.55918	2.02572	2.53027	16.4783	13.4909	15.4945	47.7488	51.4072	52.6897	3.08731	2.3883	2.54989	26.9981	31.8157	33.4556	32.7125	38.7456	32.2584	41.0626	49.5923	50.9417
M.alba_G0000560	81.4582	71.1226	82.6228	62.5582	75.6211	79.2072	52.696	48.9059	54.8518	76.9924	83.3149	86.8822	40.5316	40.1449	44.1051	41.4802	59.4998	52.258	58.7731	70.7114	52.6957	67.9804	81.8205	80.1652
M.alba_G0000561	9.79283	8.74459	10.361	6.35805	6.42686	7.3308	12.7438	11.3636	12.8561	14.0588	14.7837	16.22	10.1807	10.8334	11.3366	11.9022	12.1407	12.8358	13.8824	15.5043	13.6569	11.0145	12.4125	13.3856
M.alba_G0000562	0.164173	0.717238	0	0	0.321466	0.283133	0	0	0.308058	0.422387	0	0	2.10518	3.12679	3.0836	0.862703	0.538159	1.23416	0.527271	0.620276	0.568221	1.08023	1.0093	0.401284
M.alba_G0000563	0	0	0	0	0	0	0	0	0	0	0	0	13.6298	12.547	13.5813	16.9039	18.6945	18.2553	14.9287	15.4583	15.1543	9.82734	10.9437	11.4716
M.alba_G0000564	0.120166	0.524976	0.715642	1.37755	0.352942	2.27961	0.200898	0.213861	0.338221	2.57636	4.53476	4.23669	1.64359	1.19881	0.981313	0.721656	0.787802	0.271001	6.75381	4.81246	6.65448	6.94031	8.86498	9.59475
M.alba_G0000565	42.8444	44.2448	45.2915	36.8795	37.3549	36.1541	27.7084	29.0884	28.8822	25.6448	26.0544	26.7303	39.3088	39.9765	38.0695	40.369	43.8091	40.6377	25.227	26.1129	25.7217	28.5905	25.3022	28.0986
M.alba_G0000566	8.00277	6.8705	9.37502	4.7594	6.37737	7.50259	7.23419	5.13399	7.81383	7.50163	7.85509	8.77632	6.20484	5.65449	6.49734	6.25209	5.45249	7.83482	5.11803	7.34801	5.6363	5.54462	7.76398	8.03666
M.alba_G0000567	23.5583	20.2793	24.8846	17.6967	20.3595	20.3394	27.0109	20.1872	23.9581	19.7797	21.1716	21.7391	18.5727	18.5962	19.2148	17.4667	22.5236	22.7822	17.9579	19.8673	16.2572	17.606	21.0222	19.6208
M.alba_G0000568	14.7232	11.9845	14.4711	14.9287	16.4806	15.5493	16.2763	14.5953	14.5334	22.8679	22.2419	21.0514	19.3509	17.6156	20.0522	12.2766	16.5461	21.8117	16.0573	17.6847	14.2336	18.8634	23.7133	22.7413
M.alba_G0000569	8.86829	6.90927	7.92222	11.7956	11.2872	12.1717	22.8573	18.2163	19.4833	14.9574	14.2381	14.917	6.69666	5.83115	6.75934	13.4256	11.5675	14.1667	14.0036	13.905	11.7021	12.7509	14.4089	13.307
M.alba_G0000570	81.8231	90.5416	77.99	73.574	66.5646	67.8032	42.5772	45.4526	40.07	26.4655	26.1054	23.7277	76.1674	77.0253	75.8385	66.0872	59.5588	56.84	38.8872	34.8586	35.3873	37.9737	40.7172	38.4999
M.alba_G0000571	1.25173	1.64056	1.24244	1.0189	1.69684	1.7851	1.97196	2.57046	2.16809	1.56894	1.76901	1.61253	0	0	0	0	0	0	0	0	0	0	0	0
M.alba_G0000572	1.44189	1.76381	2.23266	3.22961	2.45632	2.21315	4.50786	3.77227	4.00427	3.63552	3.63712	3.05022	0.739569	0.549236	0.58875	1.14736	1.06346	0.780432	0.833559	1.00238	0.723628	1.15957	1.26635	1.24528
M.alba_G0000573	0.381347	0.666408	0.851661	0.441369	0.536698	0.986504	2.53028	0.975618	2.66101	1.24685	1.49118	1.40754	0.325997	0.281009	0.272493	0.483086	0.429705	0.752521	1.35872	1.65691	1.13427	1.2546	1.61179	2.1361
M.alba_G0000574	79.5805	19.534	74.6128	48.4722	55.7237	62.9626	62.0653	66.0702	29.4419	77.3952	65.4857	83.2514	98.0123	89.846	87.6838	82.9897	96.9836	56.432	100.127	102.599	78.4425	69.127	116.276	70.8547
M.alba_G0000575	1.25415	0.96938	1.38848	1.19101	1.27509	2.53725	0.524185	0.472162	0.543071	1.94429	3.40114	3.10374	12.9891	12.993	11.5811	9.30614	8.89418	8.8478	6.70028	7.94592	6.84501	7.2294	10.5062	10.2969
M.alba_G0000576	37.6705	27.4174	35.3356	38.4158	44.8343	42.0977	35.0845	27.5684	41.694	25.5445	30.8457	30.1151	36.424	25.8583	24.3893	15.5444	29.3045	29.1567	15.5388	18.8965	12.7487	10.8299	15.0383	15.8328
M.alba_G0000577	13.45	11.9368	14.2318	13.5016	13.9963	13.1662	14.0009	11.2535	16.2299	16.6129	18.6075	20.0942	0.54235	0.652109	0.5181	0.412761	0.554577	0.476931	0.237719	0.575279	0.219584	0.371063	0.817215	0.379066
M.alba_G0000578	0	0	0	0	0	0	0	0	0	0	0	0	0.169305	0	0	0	0	0	0	0	0	0	0	0
M.alba_G0000579	8.48963	10.3681	10.246	31.0514	37.3083	20.6308	17.9029	42.7521	26.0674	20.1047	29.7959	64.0307	7.9172	3.23731	5.12091	6.15581	11.3846	6.09193	10.1472	24.0565	4.8416	15.4462	25.2488	13.5196
M.alba_G0000580	1.25724	0.599195	0.87921	0.730714	0.895197	0.862367	1.24204	0.711945	1.23317	0.686137	1.16343	1.13336	3.83495	2.07316	3.10346	4.26855	4.35539	4.76858	3.34958	3.77847	2.2499	3.65575	4.06537	3.81802
M.alba_G0000581	0	0	0	0	0	0	0	0	0	0.391959	0.226942	0.241709	0	0	0	0	0	0	0.146786	0.069071	0.079093	1.67069	1.84642	1.86188
M.alba_G0000582	46.963	50.8985	43.7211	53.0007	48.5608	47.8771	83.5814	87.0395	86.2554	85.3524	81.698	83.7677	39.5929	38.0604	38.0115	72.4196	66.1277	63.1299	69.0992	60.9744	68.4605	54.5965	44.6587	46.4815
M.alba_G0000583	0	0	0	0	0	0.0541563	0	0	0	0	0.124742	0	1.28854	1.59487	1.12835	2.12161	1.59551	2.59671	2.26921	3.03727	2.49979	2.70904	2.59244	3.07023
M.alba_G0000584	5.75195	5.60127	5.31701	6.19507	7.26494	6.17147	13.4702	14.1441	13.5943	14.4221	14.6512	14.668	1.72661	1.71233	1.25499	8.27328	7.44837	8.02083	24.5019	24.917	23.5174	23.1768	27.2249	23.4322
M.alba_G0000585	2.24471	1.16992	1.28992	2.32672	2.23623	2.13936	3.95032	3.81974	3.28832	4.32297	3.55892	3.74884	2.8952	2.39297	3.02302	6.4447	6.74496	5.98007	6.67174	5.23733	5.3839	4.86569	5.63757	5.35834
M.alba_G0000586	0	0	0	0	0	0	0	0	0	0	0	0	0	0	0	0	0	0	0	0	0	0	0	0
M.alba_G0000587	0	0	0	0	0	0	0	0	0	0	0	0	0	0	0	0	0	0	0	0	0	0	0	0
M.alba_G0000588	34.6629	37.1572	36.824	45.9477	48.5195	46.8879	25.3651	21.976	20.6244	20.562	18.2016	15.8621	7.76299	7.4324	6.14976	4.07359	5.12763	5.3697	8.1805	9.45609	8.43254	28.7828	22.8564	27.8358
M.alba_G0000589	26.0523	25.0115	25.3654	26.0645	27.5751	28.1132	37.5083	35.1726	37.5616	22.108	22.9346	24.004	22.0373	24.2252	24.9801	28.1788	33.1553	33.3481	22.7841	23.7153	21.8649	24.2354	24.2013	23.5555
M.alba_G0000590	3.59977	4.21153	4.48146	6.29494	4.77876	4.94548	4.02917	5.15785	3.20561	2.66858	1.21184	1.98981	1.87767	1.38337	0.896858	1.60307	1.65	1.14665	1.61662	0.968176	2.69245	2.31952	1.0717	1.29248
M.alba_G0000591	18.3367	17.2638	19.8467	17.7157	18.4163	18.9986	14.5755	11.9322	16.4479	19.6266	18.4924	18.5013	13.9336	13.3214	16.8317	15.0457	15.92	18.2012	12.6305	16.2189	13.0784	17.9784	21.3891	22.6609
M.alba_G0000592	0	0	0	0	0	0	0	0	0	0	0	0	0	0	0	0	0	0	0	0	0	0	0	0
M.alba_G0000593	0	0	0	0	0	0	0	0	0	0.0624541	0	0	0	0	0	0	0	0	0	0	0	0.106482	0	0
M.alba_G0000594	43.2318	41.3098	41.0365	48.4714	50.9758	47.8051	37.435	40.5708	43.3445	23.194	22.7727	22.8277	31.3068	31.5625	26.0516	33.7194	28.6853	34.2737	10.7221	12.1802	12.3135	28.0562	31.512	29.0689
M.alba_G0000595	0.869437	2.31901	1.77139	4.51945	3.00166	3.51182	5.62299	6.80022	6.78329	3.57118	2.95385	4.19474	3.16857	3.02959	2.39162	3.98477	4.46251	2.88957	6.79715	8.88647	9.30479	3.04437	3.33566	3.0945
M.alba_G0000596	4.93684	4.95741	4.9002	6.82254	5.84334	4.95594	8.06883	5.77004	6.84397	3.0332	3.14654	3.37726	5.22813	6.21489	5.95713	5.58671	5.73647	5.48376	5.56125	7.23818	8.60721	8.29596	8.801	9.1853
M.alba_G0000597	2.94631	3.86154	3.45616	3.18862	4.58909	3.69542	3.13458	4.05188	3.39249	1.60794	0.664992	0.94435	6.98361	4.61547	6.45262	5.52941	4.93874	4.83244	1.72047	0.910773	2.20173	3.03522	1.41142	0.327345
M.alba_G0000598	0.30309	0.176551	0	0	0	0.0871179	0	0	0	0	0	0	0.172732	0.73302	0.165009	0.910105	0	0.607588	0	0	0.0874186	0.295448	0	0.0823147
M.alba_G0000599	79.0292	88.3927	71.5507	81.4534	74.9834	64.8809	116.963	134.321	115.127	51.3911	47.976	48.9242	82.3799	84.1926	80.8271	129.646	107.906	104.679	54.3649	42.8959	52.2878	39.226	34.8885	35.8977
M.alba_G0000600	146.285	146.994	147.49	156.011	163.803	153.027	97.4124	99.3291	103.978	91.4098	96.725	103.677	69.163	67.5535	61.41	51.6942	61.9347	58.4229	48.3162	51.8762	45.9686	47.6756	52.8495	58.7387
M.alba_G0000601	0	0	0	0	0	0.0614803	0	0	0	0	0	0	0	0	0	0	0	0	0	0	0	0	0	0
M.alba_G0000602	0	0	0	0	0	0	0	0	0	0	0	0	0	0	0	0	0	0	0	0	0	0	0	0
M.alba_G0000603	0	0	0	0	0	0	0	0	0	0	0	0	0	0	0	0	0	0	0	0	0	0	0	0
M.alba_G0000604	6.66155	6.09774	11.0202	6.43378	3.10569	6.83838	6.09886	8.46835	5.65468	3.26455	5.98549	8.94731	65.8956	55.5251	56.991	74.5351	92.545	90.6168	68.7686	104.269	73.5606	50.5574	60.4553	66.1643
M.alba_G0000605	0	0.0351111	0.0398859	0.283483	0.0786841	0.0346508	0.100772	0.178791	0.0754022	8.27089	8.22078	8.35899	0	0	0	0.0301658	0	0	1.58096	2.09515	1.5299	4.64178	4.48206	4.91105
M.alba_G0000606	4.6693	3.33804	3.56216	6.87385	6.46047	5.8232	38.2252	36.0903	36.4581	69.9612	70.8971	68.5375	26.2257	27.4384	29.9692	44.5246	40.9211	39.7716	77.9866	76.3975	77.1984	85.0036	83.5414	83.0353
M.alba_G0000607	24.2085	28.1734	24.9374	33.8154	33.3608	39.294	61.8994	56.4802	62.2209	121.602	117.984	117.09	24.8685	28.044	20.7662	45.9671	38.7606	40.2203	128.956	116.213	134.483	136.904	143.11	137.902
M.alba_G0000608	39.2436	45.9603	44.6564	43.7369	41.3611	37.0094	41.9794	43.8129	41.9188	44.4891	46.8905	45.4512	32.6183	27.1396	28.4962	36.7275	34.6632	34.5217	28.1007	30.2015	29.8351	30.4697	26.5541	30.5398
M.alba_G0000609	0	0	0	0	0	0	0	0	0	0	0	0	0	0	0	0	0	0	0	0	0	0	0	0
M.alba_G0000610	4.55841	3.52337	5.22066	5.10196	5.83608	6.75276	9.67273	9.3608	10.0339	11.4773	13.5808	10.8175	12.9394	12.4556	12.6471	12.942	19.9711	20.9559	17.9717	22.345	17.7493	20.2948	21.3003	22.1887
M.alba_G0000611	71.986	74.7513	75.2927	66.105	70.0126	67.4571	46.1771	44.4203	48.062	16.3961	17.6293	17.5364	67.0964	74.2368	75.1745	40.6697	46.4252	40.3375	17.9379	16.7403	16.1321	18.0687	17.031	17.9446
M.alba_G0000612	0	0	0	0	0	0	0	0	0	0	0	0	0	0	0	0	0	0	0	0	0	0	0	0
M.alba_G0000613	0	0	0	0	0	0	0	0	0	0	0	0	0	0	0	0	0	0	0	0	0	0	0	0
M.alba_G0000614	1.15013	1.59876	0.985923	1.65963	2.30324	1.66795	7.82246	7.07115	8.82869	10.2671	10.5393	11.1513	2.50269	2.56032	2.39079	5.02337	5.74086	5.38412	12.8865	15.6039	14.2944	9.82268	13.3609	12.9061
M.alba_G0000615	0.203987	0.118823	0	0	0.0665706	0	0	0.0605065	0.0637939	0	0	0	0	0	0	0	0	0	0	0.0513798	0.11767	0	0	0.0553998
M.alba_G0000616	0.186134	0.22769	0.258653	0.393931	0.728933	0.674113	2.48949	1.92135	1.74632	0.76622	0.628485	0.853132	0.636473	1.28297	0.456011	0.698644	0.915218	0.811565	0.0896701	0.0843896	0.128846	0.299378	0.326945	0.151654
M.alba_G0000617	3.20087	2.98685	3.33134	5.26157	4.41165	3.7784	5.55917	6.44331	6.29772	6.28969	6.01806	5.50572	3.77236	3.32575	3.37529	5.85552	5.19527	5.95718	7.58534	9.11118	9.03493	7.58839	8.81561	8.8619
M.alba_G0000618	27.0228	29.4413	27.4183	37.0091	41.6771	32.795	45.624	47.0243	47.5133	59.0529	59.5034	58.6938	20.3057	17.3673	18.4715	38.0169	36.7991	33.857	68.9484	57.2246	67.433	62.1953	57.0173	60.5603
M.alba_G0000619	32.2595	33.7018	31.324	38.8058	40.1659	35.5276	98.3395	98.6005	81.0934	95.3269	103.945	86.3851	37.7689	42.1369	36.5097	77.5203	71.8385	84.0872	186.098	213.823	224.217	162.145	148.281	136.418
M.alba_G0000620	0	0	0	0	0	0	0	0.0631647	0	0.0202917	0.0939901	0.0208554	0.0404534	0.0429178	0	0	0	0.0355738	0	0	0.0409464	0.138386	0.0415605	0.0771115
M.alba_G0000621	0.378097	0.880971	0.75058	1.33366	1.23391	0.652064	3.89806	2.46732	1.89191	3.24257	2.00259	3.11047	3.55541	3.772	2.98475	6.43355	5.99041	3.97924	6.0716	2.76179	6.21599	4.42277	0.664128	2.25908
M.alba_G0000622	0.0457738	0.0399952	0.0908682	0.121094	0.291295	0.157883	0.746135	0.79428	1.11658	1.9039	1.8865	2.2594	0.234781	0.415139	0.130832	1.0824	0.956544	0.688203	1.37822	1.15871	1.1486	2.20868	2.45226	2.10714
M.alba_G0000623	33.1625	36.8066	34.3195	41.8086	39.9686	41.0534	30.3445	32.7302	30.4502	22.7668	22.5734	22.9258	31.322	35.1531	34.7006	43.083	48.5843	40.9332	13.4609	13.5014	13.4545	20.0904	19.367	20.6389
M.alba_G0000624	0.499087	0.43608	0.495383	0.220054	1.46589	0	0.417198	0	0.234124	0	0.24782	0	0	0.45264	0.611358	0.18733	1.0225	0.937964	0	1.13138	0	0	0.219162	0
M.alba_G0000625	140.14	158.903	138.284	130.261	130.768	129.975	39.9136	46.145	37.2599	50.501	41.6157	43.2131	190.743	170.982	167.676	11.4454	8.45434	10.981	49.9197	42.1509	52.6117	75.2229	71.1208	67.6154
M.alba_G0000626	107.96	122.409	95.8609	107.556	109.127	100.795	93.9793	83.7591	72.6194	112.186	107.128	101.719	162.052	148.339	141.721	155.977	131.598	134.211	214.845	216.683	236.532	195.242	195.939	196.112
M.alba_G0000627	39.2333	34.3691	41.6625	42.6084	34.3862	37.9011	34.9598	31.4797	35.19	36.1277	41.0794	44.0208	28.2456	26.606	28.6406	29.9093	35.8534	34.3772	52.0808	44.9485	55.2912	49.7225	50.6822	50.1195
M.alba_G0000628	0	0	0	0	0	0	0	0	0	0	0	0	0	0	0	0	0	0	0	0	0	0	0	0
M.alba_G0000629	0	0	0	0	0	0	0	0	0	0	0	0	0	0	0	0	0	0	0	0	0	0	0	0
M.alba_G0000630	0	0	0	0	0	0	0	0	0	0	0	0	0	0	0	0	0	0	0	0	0	0	0	0
M.alba_G0000631	0.0320065	0	0.0317689	0.0846724	0	0.0275991	0.0802646	0.0284813	0.0300287	0.0548977	0	0	0.164166	0.203195	0.313651	0.432485	0.419667	0.336849	0.436875	0.483704	0.415416	0.538192	0.281097	0.599782
M.alba_G0000632	0	0	0	0	0	0	0	0	0	0	0.0923555	0	0	0	0	0.139625	0	0	0	0	0	0	0	0
M.alba_G0000633	31.4615	25.9992	33.8616	39.6097	36.8327	38.0789	66.382	73.1952	73.1711	42.9102	41.5021	42.1812	22.0345	20.6266	18.186	19.7763	19.0263	21.7275	44.6632	52.8456	45.836	53.0691	50.7679	60.1459
M.alba_G0000634	2.72323	3.27734	2.39701	2.94513	2.76677	2.87991	2.66296	2.33185	2.50675	1.71854	0.918484	1.2681	2.89899	2.09699	2.18192	1.46572	1.72639	1.62228	1.1964	1.00947	0.889186	2.51684	1.17328	1.63268
M.alba_G0000635	28.3412	27.5558	29.1783	21.8016	22.493	21.1888	23.4642	24.9783	23.9875	56.4199	56.5306	54.3465	24.7432	25.8404	26.8623	26.866	26.9812	25.8157	59.5279	59.5309	62.4553	59.8237	62.9418	63.2307
M.alba_G0000636	0	0	0	0	0	0	0	0	0	0	0	0	0	0	0	0	0	0	0	0	0	0	0	0
M.alba_G0000637	0	0	0	0	0	0	0	0	0	0	0	0	0	0	0	0	0	0	0	0	0	0	0	0
M.alba_G0000638	23.147	24.6838	23.4726	24.7778	24.1786	23.666	23.3737	25.9362	23.5406	21.0102	19.8649	20.1212	25.2665	30.098	31.1571	33.0079	35.1497	33.8991	24.2679	22.7585	24.3654	21.8083	19.6619	20.4307
M.alba_G0000639	0.108028	0.0943897	0.643354	0.190523	0.317291	0.279456	0	0.192259	0.304057	0.185289	0.429126	0.380874	0	0	0	0	0	0	0	0	0	0	0	0
M.alba_G0000640	65.7633	67.8784	65.986	72.1832	68.0148	70.2215	81.4909	84.5749	82.0948	38.8396	37.5705	38.359	95.0056	85.319	86.4915	74.0359	83.9291	73.6014	36.8704	33.9351	33.1723	38.7158	39.2938	39.6795
M.alba_G0000641	2.92568	1.27817	3.9289	3.11111	4.5493	4.22942	13.2352	9.49494	16.6309	25.7549	30.9348	36.1788	10.5191	8.74064	7.30819	8.78513	10.2955	16.1071	16.4436	31.1455	16.8272	24.2204	48.8203	45.6413
M.alba_G0000642	88.0642	90.4853	85.5214	111.935	111.829	109.33	92.1765	94.8238	92.0775	56.7529	55.3234	55.7056	68.1067	77.0359	75.802	74.7915	79.9071	75.8687	73.4707	71.3015	69.2956	86.5219	81.3929	79.2461
M.alba_G0000643	0	0	0	0	0	0	0	0	0	0	0	0	0	0	0	0	0	0	0	0	0	0	0	0
M.alba_G0000644	0	0	0	0	0	0	0	0	0	0	0	0	0	0	0	0	0	0	0	0	0	0	0	0
M.alba_G0000645	0	0	0	0	0	0	0	0	0	0	0	0	0	0	0	0	0	0	0	0	0	0	0	0
M.alba_G0000646	1.16974	0	0.580527	0.515752	0	0	0	0	0	0	0	0	0	0	0	0	0	0	0	0	0	0	0.513661	0
M.alba_G0000647	6.38965	5.97895	6.52214	6.47375	8.69593	8.40144	9.35664	9.79909	9.60871	6.29592	7.96566	8.90737	2.98293	2.63035	2.47948	4.96674	5.90476	4.32644	3.12915	3.90368	3.84272	5.06899	5.37292	4.6891
M.alba_G0000648	10.2239	11.5191	9.88095	12.1593	12.3145	13.1661	13.6629	12.1504	7.50963	5.99918	5.54423	6.34371	2.93249	3.17214	2.52673	5.04932	3.80337	3.18554	5.2386	3.91359	3.66663	3.98318	3.5444	2.84973
M.alba_G0000649	0	0	0	0	0	0	0	0	0	0	0	0	0.0896321	0	0.0428122	0	0.0429622	0.0394102	0.631396	0.990356	0.498984	0.421604	0.322297	0.170855
M.alba_G0000650	0	0	0	0	0	0	0	0	0	0	0	0	0	0	0	0	0	0	0	0	0	0	0	0
M.alba_G0000651	0	0	0	0	0	0	0	0	0	0	0	0	0	0	0	0	0	0	0	0	0	0	0	0
M.alba_G0000652	0	0	0	0	0	0	0	0	0	0	0	0	0	0	0	0	0	0	0	0	0	0	0	0
M.alba_G0000653	0	0	0	0	0	0	0.102927	0.109569	0.231043	0.950371	3.30156	0.976773	0	0.335013	0.301657	0.184865	0.706333	0.277687	0.988633	0.65129	0.958873	1.80039	3.0279	3.00963
M.alba_G0000654	15.1428	17.9883	18.1969	17.0292	17.2408	17.5324	19.6273	20.061	24.2637	10.7977	12.8838	8.84818	16.7993	16.4339	18.1671	23.661	20.6359	22.6071	21.2772	23.0134	22.7824	11.2884	11.8422	13.5853
M.alba_G0000655	81.4313	89.2242	79.5662	95.3283	85.4093	87.9917	78.1108	86.8646	76.059	31.8369	32.9026	28.3073	45.5395	45.6151	45.1332	49.9879	42.8826	48.1758	37.1492	32.4388	36.4548	53.4318	51.8531	51.8001
M.alba_G0000656	14.4338	11.4906	12.7666	12.9543	17.8054	17.5906	17.1062	14.6993	17.3336	10.838	14.9393	13.7684	7.95168	9.42515	9.14156	14.447	12.801	12.0561	10.2499	8.1921	7.85431	7.87913	7.94392	9.9568
M.alba_G0000657	0.5857	0.697853	0.581353	1.17383	0.938333	0.826443	3.69425	3.98001	2.99732	16.5302	15.3874	14.7367	0.0910346	0.193161	0.260893	6.27542	4.53799	5.2035	16.7159	14.6854	19.3042	11.5225	10.6619	9.32715
M.alba_G0000658	0.304941	0.577296	0.201785	0.53781	0.149275	0.262951	0.934659	0.76884	0.858295	0.435864	0.20189	0.761554	0.130341	0.0921874	0.415043	0.0381527	0.0832995	0.229238	0.204036	0.268828	0.131929	0.148627	0.133908	0.165635
M.alba_G0000659	28.6112	33.6971	32.499	58.6711	45.3821	50.2479	40.8424	34.2881	42.4727	14.6351	17.418	22.7416	23.3586	17.5344	24.7198	17.8942	24.3902	13.2104	9.46083	11.232	11.0452	13.4911	9.18875	12.3591
M.alba_G0000660	0	0	0	0	0	0	0	0	0	0.208113	0	0	0	0	0	0	0	0	0	0	0	0	0	0
M.alba_G0000661	0	0	0	0	0.0866362	0.0763054	0	0	0	0	0	0	0	0	0.0722646	0	0	0	0	0	0	0	0	0
M.alba_G0000662	0	0	0	0	0	0	0	0	0	0	0.101427	0	0.0873088	0.0926276	0.16681	0.230009	0.0836973	0.153555	0.0820039	0.15435	0.441864	0.224005	0.089698	0.499279
M.alba_G0000663	0.818355	0.858051	1.26716	1.61649	2.5959	1.89119	2.02488	2.33031	2.33407	0.982553	1.49537	1.81773	11.4731	10.2423	10.7195	11.8689	13.7347	15.1091	9.40926	12.0955	9.03539	12.3966	15.1219	14.5087
M.alba_G0000664	23.9022	21.011	24.6336	31.064	36.2343	35.5288	37.6646	31.883	35.9663	10.7866	11.3182	11.8933	32.0914	31.7518	33.7457	16.6227	24.544	23.8189	9.11209	12.3079	8.75649	12.6833	16.8657	17.158
M.alba_G0000665	0	0	0	0	0	0	0	0	0	0	0	0	0	0	0	0	0	0	0	0	0	0	0	0
M.alba_G0000666	30.623	42.8005	40.915	46.6189	45.364	41.4423	27.8647	29.1692	35.899	33.1318	25.4551	26.992	38.7144	35.3171	36.7821	42.4614	40.5971	35.4342	34.779	33.7553	32.7885	34.3256	42.5337	37.6012
M.alba_G0000667	6.12088	6.85661	5.60811	6.22795	4.30239	9.33805	5.07284	6.23814	3.43578	5.02496	7.27356	5.34901	4.15916	3.22637	3.97319	5.1447	4.45871	4.8373	6.04869	3.36015	3.75717	6.46379	7.25946	4.81653
M.alba_G0000668	2.77437	3.47978	3.06468	6.74762	7.18485	5.82648	15.2989	16.2463	14.3581	15.3887	17.7311	16.4868	14.4979	13.636	14.3613	24.354	21.8924	20.217	18.5393	17.718	18.3916	18.9419	16.388	14.6199
M.alba_G0000669	9.3864	7.7262	8.75947	9.32922	11.0963	10.2119	14.1087	13.4422	14.7816	6.0035	5.45356	5.14963	10.9037	11.4088	13.1671	9.28527	11.416	11.369	4.90225	5.56809	5.35888	6.3236	6.40999	6.84713
M.alba_G0000670	0	0	0	0	0	0	0	0	0	0	0	0	0	0	0	0	0	0	0	0	0	0	0	0
M.alba_G0000671	0	0	0	0	0	0	0	0	0	0	0	0	0	0	0	0	0	0	0	0	0	0	0	0
M.alba_G0000672	0	0	0	0	0	0	0	0	0	0	0	0	0	0	0	0	0	0	0	0	0	0	0	0
M.alba_G0000673	0	0	0	0	0	0	0	0	0	0	0	0	0	0	0	0	0	0	0	0	0	0	0	0
M.alba_G0000674	0	0	0	0	0	0	0	0	0	0	0	0	0	0	0	0	0	0	0	0	0	0	0	0
M.alba_G0000675	0	0	0	0	0	0	0	0	0	0	0	0	0	0	0	0	0	0	0	0	0	0	0	0
M.alba_G0000676	0	0	0	0	0	0	0	0	0	0	0	0	0	0	0	0	0	0	0	0	0	0	0	0
M.alba_G0000677	0	0	0	0	0	0	0	0	0	0	0	0	0	0	0	0	0	0	0	0	0	0	0	0
M.alba_G0000678	0	0	0	0	0	0	0	0	0	0	0	0	0	0	0	0	0	0	0	0	0	0	0	0
M.alba_G0000679	0	0	0	0	0	0	0	0	0	0	0	0	0	0	0	0	0	0	0	0	0	0	0	0
M.alba_G0000680	0	0	0	0	0	0	0	0	0	0	0	0	0	0	0	0	0	0	0	0	0	0	0	0
M.alba_G0000681	0	0	0	0	0	0	0	0	0	0	0	0	0	0	0	0	0	0	0	0	0	0	0	0
M.alba_G0000682	0	0	0	0	0	0	0	0	0	0	0	0	0	0	0	0	0	0	0	0	0	0	0	0
M.alba_G0000683	57.7993	50.9148	57.5504	44.9179	48.9102	53.3779	32.261	31.532	32.7682	15.7549	17.7392	15.3286	44.1339	45.8018	47.616	23.4117	28.0271	27.402	10.2611	11.2206	10.3669	12.2364	12.563	12.4239
M.alba_G0000684	0.841981	0.575754	0.617715	0.419663	0.573451	0.789173	8.04814	7.88337	7.79649	25.0218	23.958	26.7818	0.281651	0.298809	0.388638	0.824435	0.930001	0.93567	21.31	24.2044	23.3135	28.0484	29.611	27.5
M.alba_G0000685	0	0	0	0	0	0	0	0	0	0	0	0	0	0	0	0	0	0	0	0	0	0	0	0
M.alba_G0000686	0	0	0	0	0	0	0	0	0	0	0	0	0	0	0	0	0	0	0	0	0	0	0	0
M.alba_G0000687	0	0	0	0	0.105459	0	0	0	0	0	0	0	0	0	0	0	0.176547	0	0	0	0	0	0	0
M.alba_G0000688	33.6044	27.8939	35.1154	37.2885	29.336	31.4723	48.7684	49.8387	51.1452	82.455	89.0856	82.1951	34.8714	34.2866	27.3663	44.0062	45.5918	47.2958	81.0945	90.2144	80.608	50.5007	50.5822	54.1504
M.alba_G0000689	33.6084	37.1342	42.2723	48.3753	46.7447	49.8341	60.2757	64.0068	62.9798	73.8866	67.7239	80.7198	43.7796	40.4796	42.1852	68.4132	70.8222	70.1802	125.144	128.591	125.554	95.3582	102.683	104.098
M.alba_G0000690	0	0	0	0	0	0	0	0	0	0	0	0.0278659	0	0	0	0	0	0	0	0	0	0	0	0
M.alba_G0000691	0	0	0	0	0	0	0	0	0	0	0	0	0	0	0	0	0	0	0	0	0	0	0	0
M.alba_G0000692	41.1912	40.6016	41.4747	55.314	50.4342	51.8994	48.2994	47.6302	48.5472	48.6471	53.3851	49.7369	33.944	35.2042	33.0726	39.6364	37.4046	36.4442	33.7351	30.1536	30.9333	45.2562	42.5194	39.4185
M.alba_G0000693	1.168	1.06914	1.15933	2.35422	2.4504	1.58268	6.695	4.55337	7.14895	3.00503	2.98268	5.24558	5.61046	4.33808	4.95082	8.8933	10.1642	11.2054	2.32219	2.94193	2.06941	3.00903	3.66356	4.03312
M.alba_G0000694	1.60672	2.06195	2.19284	1.32829	1.76968	1.34218	1.55295	2.45739	4.14545	1.42099	2.09426	1.50472	1.63105	1.86703	1.3121	2.26153	2.7157	2.00049	2.17698	2.50407	1.82471	2.16578	2.73401	3.10908
M.alba_G0000695	13.0068	11.8837	11.967	10.6841	11.1061	11.2413	14.4968	13.4768	14.2369	13.7014	16.1019	15.9142	11.9059	12.6043	13.6531	12.9964	13.847	15.8721	23.6048	25.5807	20.6074	21.0808	21.5685	21.0253
M.alba_G0000696	340.443	381.439	322.838	312.525	292.937	281.405	94.542	101.856	96.285	109.156	100.401	99.9292	221.904	238.564	234.076	122.389	102.474	101.136	99.9187	84.7198	94.9358	132.672	111.21	113.569
M.alba_G0000697	27.2658	24.1766	24.9251	21.1347	25.8375	25.0206	20.147	19.7696	18.6962	15.8775	11.299	13.4703	21.812	19.8437	20.4519	19.9628	19.8615	22.9261	11.1353	13.5318	12.4079	14.3228	14.3677	14.1518
M.alba_G0000698	8.17557	8.52819	8.43949	9.47208	9.18641	8.91527	10.5982	10.409	10.9509	10.7436	9.84287	10.8869	6.83842	6.38807	8.07338	8.19568	8.45213	8.28282	9.73537	8.66785	11.0574	11.4025	11.5104	11.0882
M.alba_G0000699	0.405579	0.472503	0.369021	0.35765	0.661799	0.495451	0.310779	0.42106	0.285388	0.608695	0.906251	0.893722	2.16695	1.56329	2.40127	1.64918	1.60646	2.18505	1.03121	0.996026	0.643385	1.68025	1.9591	1.92761
M.alba_G0000700	15.6125	18.5597	15.085	15.7791	15.6914	17.0135	19.4648	17.3728	16.7046	12.2969	10.9151	11.124	15.9803	16.9807	16.3545	21.8836	19.5679	18.8855	12.7259	13.9464	14.4832	10.093	10.0952	8.64119
M.alba_G0000701	25.224	21.1829	24.7935	25.3992	28.1273	28.0074	14.0773	14.5931	15.6159	7.08459	8.7151	10.0903	22.3383	22.0095	21.94	14.7398	17.497	18.704	6.86902	7.77965	6.93587	8.2259	10.1831	10.2857
M.alba_G0000702	97.1031	101.025	92.9929	119.022	114.656	109.138	121.024	130.547	118.458	57.6323	58.4335	56.9567	87.0139	94.5383	92.9193	116.539	112.152	109.33	77.087	72.349	78.5282	81.2976	73.5539	76.5116
M.alba_G0000703	66.3657	68.3255	69.0404	59.9141	56.1993	66.3166	52.2996	51.4628	50.3232	46.2457	48.3891	47.4989	107.245	97.2266	97.7646	51.5157	54.6509	57.4638	67.3634	67.948	65.863	59.7646	67.3861	64.676
M.alba_G0000704	10.2122	9.50392	10.0044	9.66205	9.60767	11.2368	13.583	13.7259	12.5254	9.41945	7.8968	7.45424	10.2759	10.7814	10.5332	13.4957	13.2943	13.6346	9.01099	10.4296	9.11253	10.6936	11.6082	11.094
M.alba_G0000705	34.0691	32.9246	36.4366	29.6019	35.8037	32.1574	16.818	17.2108	19.3191	15.0855	16.365	16.9987	32.8064	30.9237	31.1125	17.1476	19.2203	19.3024	12.941	14.5518	11.8061	18.2846	22.1359	24.2713
M.alba_G0000706	0	0	0	0	0	0	0	0	0	0	0	0	0	0	0	0	0	0	0	0	0	0	0	0
M.alba_G0000707	69.4222	70.6129	68.3588	68.4332	67.7471	70.3748	46.8151	50.0361	47.4964	29.5579	31.0588	28.3958	35.7056	36.0999	37.7505	36.7136	38.9724	38.395	22.1877	20.062	20.4774	22.4311	23.2635	22.6649
M.alba_G0000708	0.13967	0	0.0693166	0	0.205115	0	0.0583765	0	0.0655197	0	0.0693527	0	0	0	0	0	0	0.104996	0	0	0	0	0	0
M.alba_G0000709	0.964146	0.941537	1.57622	1.10027	0.666311	0.635763	5.21497	5.60194	7.13013	13.0838	21.2337	17.3464	0.242414	0.205746	0.27789	1.10695	1.67318	2.00383	6.83055	7.67112	6.42865	7.17319	7.91972	10.3507
M.alba_G0000710	1.37141	0.98682	1.12102	0.711382	1.02675	0.556503	0.741785	0.358932	0	1.10695	0.400572	0.35553	0.0689626	0	0.0658791	0.0605592	0.19833	0.303221	0.453407	0.670539	0.139606	0.943652	1.20445	1.11737
M.alba_G0000711	0.362709	0.190151	0.504023	0.191908	0.284086	0.375316	0.121278	0.64552	0.748652	1.43088	1.15265	0.511523	0	0	0	0	0	0	0	0	0	0	0	0
M.alba_G0000712	29.4539	27.546	28.9414	26.182	30.6624	30.835	29.4463	24.7874	27.4116	14.7243	16.2568	16.177	23.9136	23.518	22.4576	18.7108	19.1886	20.1167	14.1181	16.7985	15.7269	16.4044	18.3545	17.7028
M.alba_G0000713	51.3546	56.2989	54.8843	48.0888	47.296	45.4536	39.3579	39.8646	41.1296	48.9259	46.2649	45.4113	50.7506	55.1036	55.4576	46.1324	45.3139	46.4958	42.8286	40.9319	41.1411	58.9438	57.4319	57.8659
M.alba_G0000714	8.16522	7.37489	6.10122	9.95097	9.97017	8.93951	9.58634	12.001	12.7391	18.9619	17.4021	18.5183	3.99983	3.07862	3.97083	3.78792	3.98475	4.00014	9.57617	9.98279	8.57345	13.5488	13.2948	11.6609
M.alba_G0000715	6.67303	4.73736	5.17461	5.9764	8.6769	8.18168	11.1563	9.92771	11.641	13.234	17.4993	13.4179	3.56531	4.34988	2.46927	2.81778	3.75962	2.58659	6.94852	8.11507	10.3752	7.39413	9.24876	8.66506
M.alba_G0000716	0	0.0560515	0	0	0.251223	0.110633	7.40016	7.99184	5.53712	80.0472	73.4542	87.473	0.438713	0.17454	0.157161	3.03388	3.57481	2.94169	100.748	108.533	93.197	97.8794	84.7915	113.994
M.alba_G0000717	0	0	0	0	0	0	0	0	0	0	0	0	0	0	0.264657	0	0	0	0.260212	0.244888	0.280421	0.947737	0.426939	0.132024
M.alba_G0000718	28.915	27.8051	27.4051	28.1831	28.9815	31.2111	28.6106	26.3822	27.2786	26.2309	25.8961	24.4372	23.407	23.2757	26.1744	25.1091	26.2849	25.3164	21.323	22.3682	22.0282	24.8385	23.9872	23.2789
M.alba_G0000719	6.69981	7.04177	6.5537	7.36368	5.03839	10.9684	5.76285	5.52987	7.1968	4.49669	7.81068	4.7072	1.4111	1.67318	1.90306	1.6036	1.75059	2.40878	3.5083	2.71473	3.19265	2.27162	1.62026	3.3227
M.alba_G0000720	0.509273	0.718814	0.777681	0.587271	0.958847	0.81073	1.37538	0.976084	1.24964	1.31026	1.36165	1.38119	1.30607	0.568465	1.37564	1.55863	1.57308	1.53137	2.17034	3.28581	1.62706	2.23395	2.85564	1.88316
M.alba_G0000721	0	0	0	0	0	0	0	0	0	0	0	0	0	0	0	0	0	0	0	0	0	0	0	0
M.alba_G0000722	91.7642	98.8085	90.4451	110.019	98.9145	98.8987	34.5699	38.6359	33.749	94.4091	85.518	89.3119	57.9754	63.4506	58.9485	80.3273	70.613	62.8419	248.049	209.033	242.955	279.514	234.46	234.488
M.alba_G0000723	44.3611	43.9875	45.8543	39.6933	45.461	45.0961	43.9147	40.6347	44.5094	38.095	42.3491	42.5988	22.7332	21.1638	20.9913	27.7883	34.6065	36.5984	27.0585	33.3418	26.9563	21.8234	26.0602	27.6023
M.alba_G0000724	37.3301	41.5251	38.4627	51.7261	52.6368	47.6723	68.7486	72.0789	69.5233	63.0719	56.9181	60.3535	36.4429	36.616	36.4288	54.7331	46.5113	46.3834	44.1246	40.7405	45.3572	56.3634	48.7324	46.3043
M.alba_G0000725	0	0	0	0	0	0	0	0	0	0	0	0	0	0	0	0	0	0	0	0	0	0	0	0
M.alba_G0000726	1.18309	0.746582	0.78287	0.347759	1.22264	1.47358	6.15357	6.60913	7.15321	17.3613	22.3234	22.71	5.22542	4.17271	4.45502	8.63461	10.3956	12.3031	15.0932	16.787	12.6256	25.9964	30.3056	29.614
M.alba_G0000727	7.85277	4.57427	5.19632	5.07817	8.20076	6.77144	15.3167	9.78302	7.36753	3.59177	7.79855	4.15299	4.47534	4.27318	8.12294	4.323	4.71924	4.32906	4.20342	5.14265	2.71792	4.97562	5.51737	5.11848
M.alba_G0000728	15.1995	15.461	20.716	8.80216	19.1009	21.5181	15.7397	15.3423	21.9225	11.6732	12.6163	15.3968	10.2784	9.67004	10.7451	8.17439	7.06456	10.0618	5.10015	8.22824	3.5333	5.14147	8.76648	5.54502
M.alba_G0000729	0	0	0	0	0	0	0	0	0	0	0	0	0	0	0	0	0	0	0	0	0	0	0	0
M.alba_G0000730	17.3904	14.5889	15.9827	16.4276	16.735	16.6619	13.7087	12.2566	15.4791	15.424	16.9259	19.0841	20.1183	28.9378	27.0276	24.7335	32.1164	26.5187	25.5791	28.9023	25.0363	25.754	23.6712	26.1985
M.alba_G0000731	5.54123	6.71906	6.65998	8.27696	9.18946	9.26384	28.643	27.6735	29.0002	37.9204	38.2587	36.9139	12.9219	11.7604	12.7443	26.5714	29.5938	31.9078	34.8668	36.1746	33.9542	50.6531	48.8977	52.1193
M.alba_G0000732	0.0722617	0	0	0	0.282989	0	0.0604051	0.128606	0.135593	0	0.143525	0	0.0617735	0	0.708137	0.0542461	0.710619	0.380256	0.290101	0.491431	0.562736	0.0528299	0.444248	0.529881
M.alba_G0000733	0	0	0	0	0	0	0	0	0	0	0	0	0	0	0	0	0	0	0	0	0	0	0	0.469194
M.alba_G0000734	64.9755	63.4603	66.2213	62.7429	67.0872	68.35	53.4906	52.616	51.2833	36.4821	38.1354	40.391	57.5386	58.7201	58.2386	47.8147	55.2662	53.2898	32.4678	33.8075	34.2219	39.0255	41.3706	44.91
M.alba_G0000735	0	0	0	0.074259	0.0824457	0.0726146	1.33747	1.64858	1.65914	5.92197	8.11201	7.71945	0	0.0763735	0	0.189648	0	0.126609	6.35572	6.74503	5.10057	4.06333	5.39893	4.45972
M.alba_G0000736	4.04047	3.99666	4.38883	7.59657	7.68769	5.12754	7.26485	5.7663	6.72331	5.09961	6.73809	5.51007	0.912386	1.31367	1.12062	3.09037	3.99838	4.12628	5.50896	5.53018	5.67295	4.01292	5.15544	5.21751
M.alba_G0000737	0	0	0	0	0	0	0	0	0	0	0	0	0	0	0	0	0	0	0	0	0	0	0	0
M.alba_G0000738	4.29261	5.06343	4.77204	4.39099	5.58953	5.81137	11.4825	11.8796	12.807	15.3881	13.3005	16.7236	5.21079	5.80075	7.4667	19.0767	18.6794	14.4244	29.4685	28.4468	27.6715	24.4787	21.979	21.9989
M.alba_G0000739	117.547	123.299	118.91	89.8011	93.298	93.8563	77.6409	77.376	78.5709	42.3074	43.6236	43.9433	116.212	132.965	132.365	88.8228	95.399	92.7128	41.5771	39.823	39.942	38.3979	37.4554	36.788
M.alba_G0000740	30.4235	35.3579	34.6159	31.7916	32.7033	31.3731	22.8177	19.2488	22.0548	16.5949	15.8556	15.4671	24.2781	27.6922	26.1667	21.7339	22.49	21.7368	15.33	16.1507	17.6347	15.7606	13.6344	13.7576
M.alba_G0000741	6.62395	7.91715	6.57478	7.24635	7.00517	6.19679	9.45486	9.00841	9.6151	9.67329	10.6741	10.7682	9.88273	10.8248	11.0228	13.3695	13.0843	12.3783	6.82371	6.23299	7.08332	10.8733	8.72624	9.1391
M.alba_G0000742	14.2523	16.3643	15.2701	20.4174	18.1347	19.7434	20.4728	21.2444	22.0607	17.1649	13.2852	14.966	16.5821	17.1723	16.9332	21.6685	22.4318	19.881	21.0691	16.9124	22.2602	20.0871	16.584	15.385
M.alba_G0000743	14.1156	14.0326	12.2059	13.543	12.7093	12.4358	23.584	26.5958	23.936	23.4546	24.1026	24.6775	11.0048	11.7732	12.4977	19.5034	18.1778	16.9185	25.4429	22.5025	26.0791	27.8924	25.0945	26.8156
M.alba_G0000744	0	0	0	0	0	0	0	0	0	0	0	0.237789	0	0	0	0	0	0	0	0	0	0	0	0
M.alba_G0000745	13.5528	15.9301	16.1346	18.6738	18.9159	19.8602	45.6535	40.7746	46.358	31.6863	31.7253	33.2776	17.0338	17.0106	20.0272	31.8844	37.848	35.6285	36.6936	41.5125	35.2854	26.8941	30.7842	32.6009
M.alba_G0000746	86.5414	90.2367	84.688	71.857	70.6492	71.9943	52.6718	57.4665	53.148	80.3469	72.9613	81.7341	45.1483	41.4964	34.8737	39.058	32.2106	35.968	128.405	122.358	124.954	187.579	173.365	175.246
M.alba_G0000747	0	0	0	0	0	0.098406	0	0	0	0	0.226665	0	0	0	0	0	0	0	0	0	0	0	0	0
M.alba_G0000748	0	0	0	0	0	0	0	0	0.139221	1.2726	0.294732	0.261591	0.253706	0.672904	0.605905	0.0556977	0	0	0.238291	0.112129	0.192598	0.813654	0.456135	0.302256
M.alba_G0000749	1.57607	1.2182	1.86521	6.30762	5.99411	5.33161	2.88829	2.42737	3.24171	3.01519	3.19056	3.5264	2.79826	3.62845	4.10872	1.63819	1.44061	0.956951	1.41146	1.32834	1.41618	1.19657	0.745329	1.23472
M.alba_G0000750	0	0	0	0	0	0	0	0	0	0	0	0	0	0	0	0	0	0	0	0	0	0	0	0
M.alba_G0000751	0	0	0	0	0	0	0	0.195934	0.20658	0	0	0.194078	0	0	0	0.165291	0	0.331046	0.883954	1.83018	0.571564	0.643904	1.16027	1.25578
M.alba_G0000752	19.9367	16.7768	21.3825	49.0844	57.4433	56.5932	19.1262	19.765	22.3453	10.098	11.7598	14.3295	37.0029	39.0751	35.2391	10.4463	11.1296	10.3101	3.43786	3.58928	2.95231	1.95645	2.29151	2.67093
M.alba_G0000753	0	0	0	0	0	0	0	0	0	0	0	0	0	0	1.32904	0.73303	1.06696	1.46812	3.13611	5.41096	3.94296	3.3315	3.43036	3.71275
M.alba_G0000754	1.15544	1.2199	1.67251	1.78307	0.707019	1.24542	1.56952	1.75648	2.07775	1.15606	1.7212	1.23062	0.98774	0.523956	1.29742	1.66248	1.49923	0.868597	2.04873	2.76479	1.24972	1.40789	1.56444	1.25521
M.alba_G0000755	0	0	0	0	0	0	0	0	0	0	0	0	0	0	0	0	0	0	0	0	0	0	0	0
M.alba_G0000756	42.2098	42.0281	45.2196	42.3416	41.0348	43.9255	41.395	41.1435	40.4564	25.8956	26.6409	25.5317	37.0072	38.5699	38.5711	34.2157	32.1424	33.7221	25.3162	24.738	24.6788	26.3202	27.8031	27.2087
M.alba_G0000757	27.1868	26.879	29.1821	55.806	59.5689	63.184	45.547	37.9807	43.2925	18.2046	19.0515	18.11	19.1167	19.4577	18.9572	29.3138	31.7681	32.811	12.2587	13.2095	10.4115	12.158	12.5117	14.1505
M.alba_G0000758	7.27836	7.34588	7.3128	7.07317	6.51504	6.76284	54.5089	49.8047	58.4194	81.2726	80.7482	94.1616	2.10785	2.12849	2.2562	3.50128	3.38399	3.61786	46.2981	35.8496	48.7885	34.7721	42.4496	34.9028
M.alba_G0000759	45.8497	41.0791	47.0334	45.8472	50.7462	54.2823	40.274	44.2391	45.5995	23.9739	23.7655	23.9399	67.256	60.1173	62.0005	57.3516	55.97	60.7753	32.2224	32.5653	33.9004	32.5527	28.5965	29.1604
M.alba_G0000760	25.4151	25.2927	24.1976	19.3309	20.1841	21.0547	19.3516	18.038	22.0797	19.2938	19.2919	20.1005	13.6528	14.2756	15.1742	15.4475	19.1286	19.4519	17.5086	18.5953	14.9154	17.7949	20.3315	22.0521
M.alba_G0000761	6.79154	9.27637	8.75573	10.8077	16.3555	12.9243	19.5765	22.7848	21.972	57.6419	50.7786	57.1791	10.6106	9.06224	9.17993	18.7525	18.2323	15.6686	55.596	55.5664	57.955	65.176	62.8691	61.0588
M.alba_G0000762	41.8671	38.4721	44.6704	47.5565	47.3447	48.0426	42.5487	36.8708	43.9997	28.7614	29.0616	33.1363	56.83	48.9106	52.6987	41.1747	48.0073	44.1602	21.9328	30.9005	24.0574	30.9251	39.1926	40.9426
M.alba_G0000763	2.23928	2.66807	1.61648	3.18637	2.04287	2.36977	36.1184	38.0414	33.4713	67.0398	69.9491	61.5903	5.87331	4.75411	5.36133	12.6839	10.5934	10.7888	58.1475	53.3388	64.3809	90.3019	82.5545	83.5937
M.alba_G0000764	30.7442	28.0771	33.1596	25.9878	26.4154	26.6355	29.3297	28.6977	31.2074	27.6822	27.7145	27.7878	22.2729	23.0521	22.3881	28.9688	31.6714	29.8146	24.9175	27.5408	24.2977	27.1331	26.7978	29.4362
M.alba_G0000765	1.40947	1.26672	1.99859	2.84093	3.19356	2.81275	6.53064	4.47941	6.30963	3.6263	2.51953	3.37209	2.82291	2.41051	2.53225	3.89977	5.01625	4.81343	4.42976	4.9905	3.69359	3.73908	4.70391	4.10135
M.alba_G0000766	27.8828	27.8471	30.7063	26.6757	30.9892	32.3981	36.4071	30.1623	36.3316	31.5003	31.6195	32.4578	36.7259	39.1045	36.4067	47.8732	56.6014	58.3153	32.4183	34.111	30.6229	32.5703	36.6365	37.6175
M.alba_G0000767	0.0544063	0	0	0	0	0	1.7737	1.11352	1.58238	7.97869	7.83444	6.80965	0.139529	0.197372	0.0888602	5.43202	5.43947	6.78933	6.29046	8.26337	7.06147	7.71655	8.83975	8.95424
M.alba_G0000768	27.5706	31.651	28.3647	29.2814	24.4314	23.6005	29.6917	30.9808	32.0976	56.6952	55.16	53.6583	71.7389	70.8163	63.3545	25.6823	20.2026	20.0452	42.4155	40.6021	44.5779	54.9525	47.8092	51.4852
M.alba_G0000769	48.4871	45.6552	50.3739	57.2757	62.5404	63.7736	35.7114	35.9379	37.8681	25.3378	25.4367	25.8527	48.8229	46.1572	46.8734	24.2718	29.484	28.8733	17.6003	21.569	18.6786	18.7433	20.3398	22.5383
M.alba_G0000770	48.9664	45.9959	44.9549	98.077	96.1018	98.6843	174.694	172.331	175.911	94.3646	102.086	93.3479	265.608	247.123	240.48	389.488	350.353	330.271	51.4376	49.8612	52.3502	70.1096	78.958	75.9215
M.alba_G0000771	0	0	0	0	0	0	0	0	0	0	0	0	0	0	0	0	0	0	0	0	0	0	0	0
M.alba_G0000772	0	0	0	0	0	0	0	0	0	0	0	0	0	0	0	0	0	0	0	0	0	0	0	0
M.alba_G0000773	0	0	0	0	0	0	0	0	0	0	0	0	0	0	0	0	0	0	0	0	0	0	0	0
M.alba_G0000774	0	0	0	0	0	0	0	0	0	0	0	0	0	0	0	0	0	0	0	0	0	0	0	0
M.alba_G0000775	0	0	0	0	0	0	0	0	0	0	0	0	0	0	0	0	0	0	0	0	0	0	0	0
M.alba_G0000776	0	0	0	0	0	0	0	0	0	0	0	0	0	0	0	0	0	0	0	0	0	0	0	0
M.alba_G0000777	0	0	0	0	0	0	0	0	0	0	0	0	0	0	0	0	0	0	0	0	0	0	0	0
M.alba_G0000778	0	0	0.114319	0	0.11276	0	0	0	0	0	0	0	0	0	0	0	0	0	0	0	0	0	0	0
M.alba_G0000779	44.7234	42.5123	45.3565	44.806	52.6841	55.15	54.4171	52.3989	51.7161	33.7509	32.3664	32.6393	20.959	19.3605	18.6411	18.8493	19.0528	21.5133	11.2004	10.6367	12.4361	11.8364	12.2142	13.3976
M.alba_G0000780	38.8065	36.9613	35.4829	38.6624	38.0687	37.629	78.7992	77.8007	79.6889	56.8635	55.4342	52.0552	41.3907	40.6957	46.004	90.8868	93.9522	93.6225	32.7679	34.0425	30.5096	22.7533	24.9181	25.8178
M.alba_G0000781	5.59939	7.10418	6.31918	8.92842	11.2645	9.32599	15.4526	15.8354	17.5593	12.959	13.3305	13.5894	19.409	14.7479	19.794	15.4893	14.8347	20.1816	11.6399	10.7806	9.22544	13.6269	16.2351	18.561
M.alba_G0000782	3.66976	2.88583	3.15685	5.50135	4.43119	4.32472	7.46457	8.81705	6.42693	8.70724	4.85922	6.90054	7.63367	4.54859	6.49318	5.05056	4.51104	17.4719	18.7595	23.6629	8.04423	5.81302	3.3304	21.3284
M.alba_G0000783	0.12313	0	0	0	0	0.106175	0	0.109569	0.346565	0.211193	0.489119	0	0.105259	0	0.100552	0.36973	0.807238	0.740498	3.26249	0.558248	2.02429	2.7906	3.56859	4.51445
M.alba_G0000784	0	0	0	0.0802141	0.267172	0.0522919	0.0506923	0	0	0	0.0301118	0.053452	0	0	0	0	0	0	0	0	0	0.0221676	0.0266297	0.197635
M.alba_G0000785	0	0	0	0	0	0	0	0	0	0	0	0	0	0	0	0	0	0	0	0	0	0	0	0
M.alba_G0000786	0	0	0	0	0	0	0	0	0	0	0	0	0	0	0	0	0	0	0	0	0	0	0	0
M.alba_G0000787	0	0	0	0	0	0	0.126424	0.0672906	0.354733	9.46829	10.1381	10.5978	0.0646438	0	0	0	0	0.0568463	11.3539	13.4852	11.6468	11.4439	14.4116	14.6635
M.alba_G0000788	139.015	141.266	132.575	167.162	155.677	153.868	276.142	291.854	270.441	301.482	291.6	298.562	354.877	331.129	326.426	521.59	524.001	499.014	385.548	396.183	386.029	450.521	455.091	460.679
M.alba_G0000789	0	0	0	0	0	0	0	0	0	0	0	0	0	0	0	0	0	0	0	0	0	0	0	0
M.alba_G0000790	15.3139	14.4511	14.2448	14.1215	14.2647	14.337	12.4355	14.7174	13.5877	9.2308	7.60408	9.10158	12.1561	11.0316	11.0052	13.0069	13.1593	12.2028	8.25575	8.26551	7.11754	10.3962	9.33777	10.8373
M.alba_G0000791	18.3106	19.0722	20.5021	14.9	18.6358	18.4059	12.4237	11.2308	11.5822	10.1731	10.753	11.2764	21.5191	21.3602	22.3592	10.6133	12.3209	14.0759	9.85664	13.3671	10.6818	15.9582	19.0492	19.2454
M.alba_G0000792	0	0	0	0	0	0	0	0	0	0	0	0	0	0	0	0.0388651	0.296992	0.0389197	1.12236	1.4866	0.627165	0.378505	0.818448	0.843641
M.alba_G0000793	0	0	0	0	0	0	0	0	0	0	0	0	0	0	0	0	0	0	0	0	0	0	0	0
M.alba_G0000794	0.898871	0.560995	0.254914	0.679412	0.628596	0.110728	0.322022	0.228534	0.361426	0.4405	0.127523	0.113184	0	0	0	0	0	0	0	0	0	0	0	0
M.alba_G0000795	3.64058	2.27213	2.17961	2.95557	3.13997	3.0147	3.26061	2.9825	3.009	2.13101	2.29552	2.29208	1.50669	1.02198	1.5573	1.3014	1.32598	1.86796	1.04396	1.11348	0.850029	1.64766	2.03006	1.6008
M.alba_G0000796	1.03554	0.479014	0.36277	0.6983	0.536736	0.420207	0.305515	0.433638	0.1143	0.20896	0.544439	0.268456	0	0	0	0	0	0.0457916	0	0	0.158122	0	0	0
M.alba_G0000797	0	0	0	0	0	0	0	0	0	0	0	0	0	0	0	0	0	0	0	0	0	0	0	0
M.alba_G0000798	0	0	0	0	0	0	0	0	0	0	0	0	0	0	0	0	0	0	0	0	0	0	0	0
M.alba_G0000799	0	0	0	0	0	0	0	0	0	0	0	0	0	0	0	0	0	0	0	0	0	0	0	0
M.alba_G0000800	0	0	0	0	0	0	0	0	0	0	0	0	0	0	0	0	0	0	0	0	0	0	0	0
M.alba_G0000801	0.350647	0.15319	0	0	0.343299	0.453543	2.93113	2.49621	2.63184	0.150358	0.174113	0.154535	4.04667	2.2261	4.00891	3.29034	2.29883	4.21754	6.33466	3.97441	2.88236	1.53813	1.84774	2.71407
M.alba_G0000802	0.545782	0.55636	0.451443	0.882355	0.979632	0.941254	0.228115	0	0.341371	0.0780107	0.180671	0.0801779	0.622088	0.329993	0.148568	0.0682855	0.0745445	0.273525	0.0730363	0.206206	0.157417	0.199508	0.159778	0.0741133
M.alba_G0000803	1.77943	1.22162	0.378476	2.4658	1.74214	0.876799	0.956226	1.47034	1.31173	0.545015	1.76714	1.00828	0.108654	0.230547	0.934164	0.0954142	0.729118	0.47774	0.612314	0.288128	0	0.185847	0.223255	0.207115
M.alba_G0000804	2.28241	1.79484	2.94511	1.61015	1.78766	3.14899	5.34217	7.1086	5.35344	5.08925	3.39998	3.21885	24.1941	24.012	23.6715	16.2771	17.9561	14.241	9.16294	7.41608	7.10969	6.50775	7.01586	5.57883
M.alba_G0000805	28.7151	30.6949	30.7867	32.1097	35.7605	32.8303	47.124	44.3894	46.9074	40.1915	40.1334	44.1683	14.6446	14.2705	17.2253	21.5278	22.4806	26.3235	28.0245	31.1929	28.3727	29.2142	29.1627	29.2986
M.alba_G0000806	1.63735	1.40415	1.14365	1.36364	1.09837	1.54261	1.92631	2.02362	2.53184	2.57435	2.58962	3.20712	1.55522	1.53997	1.58473	1.22914	1.54059	1.27645	1.04685	1.05394	0.76085	1.26355	1.83745	1.75401
M.alba_G0000807	92.6825	89.2347	94.8809	74.596	75.285	73.0007	115.674	107.69	115.038	60.1714	63.6849	63.5004	106.239	108.646	107.166	93.4406	101.378	104.272	65.9723	75.8661	66.6691	69.7735	73.9672	78.2214
M.alba_G0000808	0.865064	0.857997	1.16033	1.42259	1.41919	1.3306	8.73614	8.96697	9.25674	9.98532	11.888	12.0968	3.19787	2.54451	3.36037	5.26536	5.19234	6.18669	6.79557	8.0384	5.78585	8.88837	9.9588	10.4008
M.alba_G0000809	0	0	0	0	0	0	0	0.30008	0.0790959	2.38592	3.09776	2.89805	0	0	0	0	0	0	3.99372	3.1852	4.158	2.09559	3.10973	2.88491
M.alba_G0000810	48.5359	49.202	49.3218	60.5856	62.6675	64.8531	57.5282	54.8355	57.273	39.1489	41.9702	42.1024	42.3797	44.4728	43.2194	45.017	48.8593	45.9192	45.522	44.3537	39.5657	37.6791	37.0153	35.6877
M.alba_G0000811	4.6884	4.59206	5.02889	5.76808	6.44101	6.78147	12.8004	12.2132	12.8413	8.85221	9.95037	9.69801	4.78364	4.08062	3.39643	4.54133	4.86463	5.65621	5.43408	6.39974	4.02404	5.74961	6.17639	7.63981
M.alba_G0000812	14.4413	12.3959	18.1491	11.5634	15.6051	15.8644	21.356	17.0505	23.5449	16.1416	19.9828	23.6146	10.6058	10.1754	10.4778	8.74065	11.5567	13.9367	14.0685	18.3225	13.0581	13.9257	17.9202	18.6048
M.alba_G0000813	17.4946	19.3362	21.0752	18.8115	18.348	19.3405	14.9575	14.9469	16.928	15.5164	13.513	13.9266	14.5294	13.2447	12.7807	19.5686	17.3594	18.8842	11.2054	13.1066	14.232	10.3488	10.462	11.4518
M.alba_G0000814	33.0921	34.9347	32.6492	44.8092	45.8251	46.045	84.8702	85.984	76.2663	72.3276	74.5106	67.4171	79.0339	78.6512	77.583	111.229	98.133	99.4325	98.7275	97.1938	102.296	109.851	104.82	102.423
M.alba_G0000815	0	0	0	0	0	0.0386091	0.898273	0.677333	0.58811	0.268792	0.177862	0.394656	0.0765518	0	0	0	0	0	0	0	0.116227	0	0	0
M.alba_G0000816	14.3395	13.2614	16.9133	26.4393	22.8817	23.8466	37.828	34.8003	47.611	20.3628	20.7134	20.1078	88.5137	90.6969	91.2475	19.1524	33.5747	32.2688	21.3072	32.1544	18.3697	11.1642	15.6194	17.1454
M.alba_G0000817	0	0.0487786	0	0	0.0546564	0	0	0.0496776	0.0523767	0	0	0	0	0	0	0	0	0	0	0	0	0	0	0
M.alba_G0000818	0	0	0	0	0	0	0	0	0	0	0	0	0	0	0	0	0	0	0	0	0	0	0	0
M.alba_G0000819	0	0	0	0	0	0	0	0	0	0	0	0	0	0	0	0	0	0	0	0	0	0	0	0
M.alba_G0000820	53.0564	54.6093	48.4754	40.3766	40.2213	38.8669	49.8847	52.6993	51.0262	84.3514	77.9877	78.114	39.8076	42.2327	40.5187	55.2489	55.6592	57.034	79.9628	83.2476	82.6352	78.0765	71.7906	74.585
M.alba_G0000821	71.036	76.719	74.4714	102.12	95.6141	94.5879	66.1701	71.4199	67.3439	52.7743	51.2411	51.2554	65.0565	62.6022	63.789	69.0344	65.4566	64.9917	45.6509	47.3317	47.6716	45.4924	43.8647	41.6356
M.alba_G0000822	0	0	0	0	0	0	0	0	0	0	0	0	0	0	0	0	0	0	0	0	0	0	0	0
M.alba_G0000823	18.4322	19.751	19.3006	18.576	18.9581	18.1996	13.1052	12.5088	13.4925	19.2817	19.3911	18.3891	8.06893	9.36877	8.96526	13.7456	13.3124	12.4554	16.1656	15.7953	14.4066	15.3711	17.5401	18.1203
M.alba_G0000824	22.4838	22.1584	22.3444	21.2169	20.9838	22.2733	21.3608	21.7547	20.4977	14.7522	12.5238	13.3338	35.5331	36.9202	36.1349	23.6879	23.4567	26.9227	13.3896	14.8162	13.6877	17.3071	19.5764	20.3468
M.alba_G0000825	0	0	0	0	0	0	0	0	0	0	0	0	0	0	0	0	0	0	0	0	0	0	0	0
M.alba_G0000826	168.328	174.953	165.174	160.768	159.292	161.975	103.384	113.47	104.41	84.5625	76.2839	77.8824	178.842	167.351	165.826	127.168	122.354	116.712	87.6827	85.7384	85.4316	95.222	86.6842	87.2799
M.alba_G0000827	8.106	7.71162	8.85352	8.22443	7.81356	8.55507	3.32258	2.81287	3.02442	1.07363	1.67838	1.18621	13.2971	13.9936	11.9614	4.2995	4.07804	4.82314	0.477453	0.496636	0.297888	0.411862	0.687172	0.586493
M.alba_G0000828	0.0383717	0	0.114261	0	0.0375675	0	8.1793	7.13639	7.74012	25.8654	27.132	28.4104	0.0328023	0.0348006	0.125343	1.00818	0.974809	1.15383	13.9566	14.0046	11.7203	12.0629	12.5364	13.2558
M.alba_G0000829	65.6073	60.4963	68.2728	71.0575	74.538	71.9879	58.5594	59.1888	53.891	75.9539	72.8142	74.4647	70.5134	58.0202	62.7661	63.2153	68.5634	71.6263	101.93	118.281	99.011	95.5982	108.864	108.091
M.alba_G0000830	150.227	127.138	161.958	94.2008	107.246	116.346	68.2578	55.4829	70.908	51.3255	54.6767	59.1168	100.855	86.702	94.4189	38.8079	58.5961	69.1782	37.202	55.9748	35.3274	42.4995	68.1977	68.6269
M.alba_G0000831	26.3085	22.5139	25.1148	24.3254	30.6813	30.459	51.4544	42.4494	53.3584	32.3171	37.1539	41.5357	28.6086	26.3865	28.6248	18.9944	23.3986	22.6275	48.7394	57.2415	41.0423	49.3859	60.5159	63.9583
M.alba_G0000832	105.925	94.7786	129.346	86.4524	78.1647	105.149	45.9458	42.4324	45.7623	51.4039	67.4779	60.5321	12.9654	9.35359	8.2241	13.4805	6.86087	11.7664	19.4842	22.7377	20.2626	23.5072	33.9932	27.3836
M.alba_G0000833	83.131	86.8586	70.5248	120.868	107.507	113.179	92.0067	87.7124	83.8119	37.9456	35.7939	30.8582	23.1914	18.7461	19.7808	28.6571	18.2621	20.9282	24.5311	22.1103	28.7278	28.3812	23.5992	23.8929
M.alba_G0000834	1.51921	1.80676	2.09435	2.08394	2.47895	2.62002	3.17484	3.3797	3.36536	5.13912	5.65768	6.2118	0.649353	0.53582	0.689243	0.570226	0.933739	0.666197	7.52208	8.32274	8.28885	8.17584	7.4866	7.56423
M.alba_G0000835	192.709	204.846	195.682	185.997	173.806	173.882	113.102	116.71	113.116	107.91	103.814	102.792	124.069	130.879	126.295	123.946	117.512	115.103	90.0022	85.7803	89.9126	76.3931	73.5022	69.5142
M.alba_G0000836	96.6329	102.935	98.776	59.0003	54.434	50.5631	5.94376	5.99281	4.64329	0.832756	0.528822	0.496969	164.224	165.507	155.653	12.0628	11.0636	10.3372	1.58446	1.32547	1.38228	1.87783	1.34798	1.83751
M.alba_G0000837	41.5585	43.2214	48.5261	53.6986	65.1567	58.5319	60.5049	58.3483	66.663	41.7789	43.1632	47.0605	49.4906	45.2291	43.7425	81.5903	87.0821	91.3376	51.3034	54.3448	48.1958	49.7946	55.9142	57.8444
M.alba_G0000838	1.72203	1.46504	1.5968	3.39672	3.68246	3.20427	4.1101	4.33499	3.97529	4.17785	4.09534	4.77323	0.135588	0.0410993	0.185036	0.119066	0.148547	0.238465	1.89205	1.66078	1.98017	2.02097	2.62676	1.86456
M.alba_G0000839	3.63113	3.66776	3.60418	5.0642	5.4208	4.84102	6.60886	7.26447	5.53296	5.07969	4.70578	5.357	3.72052	4.27416	3.93271	8.19689	7.95631	6.64028	5.19	5.23464	5.25883	5.34704	4.54609	4.76296
M.alba_G0000840	14.5196	14.0314	13.4607	13.6744	14.6702	15.3498	10.5109	10.9048	11.6608	19.4501	20.1582	20.8863	11.5682	11.5355	12.8058	8.47998	9.87598	8.90665	20.7513	19.4196	19.2221	22.1432	22.4178	22.9264
M.alba_G0000841	12.6811	11.3148	11.4615	12.4718	11.8895	12.2728	14.0923	14.8688	12.4294	12.1804	11.0823	10.1518	12.7791	14.5318	13.2554	18.076	15.5515	15.791	10.3256	11.138	8.57156	13.3067	12.4474	12.7387
M.alba_G0000842	0	0	0	0	0	0	0.0732783	0	0	0	0	0	0	0	0	0	0	0	0	0	0	0	0	0
M.alba_G0000843	19.4122	20.9927	24.5387	26.4065	28.0393	25.0711	21.3935	19.6755	21.8062	24.188	25.5889	20.7167	21.5805	20.6057	22.3928	25.4202	23.1133	27.1573	22.9252	22.0357	25.7602	31.1844	28.9753	33.1928
M.alba_G0000844	7.13551	8.53352	8.15087	6.5032	7.45431	8.21538	2.06599	2.51856	3.4782	3.28193	3.76085	3.72447	22.9341	22.162	22.462	7.00243	9.17965	10.0689	2.8166	2.95196	2.86289	5.30415	5.88167	5.35901
M.alba_G0000845	0	0	0	0	0	0.0204286	0	0	0	0	0	0.0417636	0	0	0	0	0	0	0	0	0	0.0692808	0	0
M.alba_G0000846	3.44957	2.92858	3.61824	4.74626	4.11981	5.08418	3.14943	3.41797	4.03978	1.72047	1.57925	1.55262	3.0953	3.46137	2.27761	2.47937	3.76922	3.31046	2.06256	1.25709	1.58768	2.70082	2.7073	2.73083
M.alba_G0000847	32.9014	32.5236	32.9058	34.7754	34.685	33.6993	25.3215	24.912	24.8161	9.97238	12.004	11.5191	21.3265	23.2694	23.9872	23.0062	22.4802	23.3837	11.5994	12.6673	10.2242	13.6143	13.7144	14.611
M.alba_G0000848	69.2224	70.3839	67.6281	84.0365	85.5503	76.6716	78.2556	75.776	74.3687	78.4182	74.2479	74.0548	31.5968	30.6946	31.5175	45.0929	41.4002	44.3378	28.366	35.0706	31.4681	30.7482	30.2887	31.445
M.alba_G0000849	0	0	0	0	0	0	0	0	0	0	0	0	0	0	0	0	0	0	0	0	0	0	0	0
M.alba_G0000850	0	0	0	0	0	0	0	0	0	0	0	0	0	0	0	0	0	0	0	0	0	0	0	0
M.alba_G0000851	0	0	0	0	0	0.536463	0.173351	0	0	1.06708	0.617835	0.548364	0	0	0	0	0	0	0	0	0	0	0	0
M.alba_G0000852	0	0	0	0	0	0	0	0	0	0	0	0	0	0	0	0	0	0	0	0	0	0	0	0
M.alba_G0000853	0	0	0	0	0	0	0	0	0	0	0	0	0	0	0	0	0	0	0	0	0	0	0	0
M.alba_G0000854	0	0.0618846	0	0	0	0	0.11841	0	0	0	0	0.124856	0	0	0	0	0	0	0	0	0	0	0	0
M.alba_G0000855	63.9476	64.9268	68.1951	72.0216	71.0954	71.5512	17.8251	18.0298	17.2874	8.15997	8.25002	7.98223	11.1066	10.5567	11.1031	2.66492	2.71128	2.95912	1.72571	2.31751	1.94332	3.63702	3.20259	3.48263
M.alba_G0000856	9.40638	7.54103	14.3417	23.7727	17.2792	19.3161	9.97059	13.2027	9.09807	19.1278	17.3346	12.5648	11.5228	10.2899	7.28562	23.0765	16.4501	11.2264	15.1829	13.7026	23.9978	15.3136	12.1788	11.6144
M.alba_G0000857	0.938549	0.820063	1.36997	1.31448	1.29724	0.952129	2.35366	2.01425	1.08774	0.994291	0.43862	0.778601	0.802326	0.500708	0.405769	1.16045	1.08584	0.664045	0.398953	0.292024	0.238854	0.322902	0.33941	0.494799
M.alba_G0000858	0	0	0	0	0	0	0	0	0	0.130626	0	0	0	0	0	0	0	0	0	0	0	0.222713	0.267543	0.0620501
M.alba_G0000859	0	0	0	0	0	0	0	0	0	0	0	0	0	0	0	0	0	0	0	0	0	0	0	0
M.alba_G0000860	0.628574	0.54922	0.74869	0.443434	0.676941	0.487816	1.05088	0.894948	1.29741	0.107813	0	0	0	0	0	0	0	0	0	0	0.0543889	0	0	0
M.alba_G0000861	0.336086	0.367071	0.500387	0.889107	0.0822607	0.362258	3.30106	3.36453	1.65542	3.09845	3.8383	2.44394	0	0	0	0.252296	0.275421	0.315813	0.944472	1.26979	1.01782	0.368564	0.73792	0.753027
M.alba_G0000862	0.203494	0.237072	0.291754	0.279138	0.243503	0.350945	0.378011	0.140841	0.254559	0.116345	0.134726	0.159436	0.251273	0.143543	0.16618	0.305521	0.166763	0.237961	0.12708	0.205023	0.0391285	0.115712	0.218434	0.128954
M.alba_G0000863	14.7732	14.2153	11.3224	10.9386	10.1306	11.8251	12.4013	14.9765	12.3982	11.5469	11.2045	10.9886	17.478	17.8079	14.3041	13.0554	14.6607	13.1674	10.7605	12.1051	12.2974	11.712	13.303	13.9156
M.alba_G0000864	7.23716	5.04499	6.39837	9.59031	8.98271	10.8443	15.8681	16.3993	16.2143	26.8953	24.5464	26.039	8.2828	7.96245	8.10623	20.7814	19.6074	21.316	40.8982	43.0918	43.0821	39.9863	40.9149	41.2112
M.alba_G0000865	3.29641	4.35828	4.6496	7.72612	7.89845	9.01367	17.9835	18.2176	18.2307	21.2769	17.8327	17.892	4.44941	4.64179	4.17962	17.2569	17.6657	19.0093	18.8754	19.6976	19.816	18.5505	20.2655	18.3056
M.alba_G0000866	33.718	33.2697	34.0907	34.5301	33.9161	33.8106	26.3202	27.1342	27.3163	17.2244	17.3486	17.0575	21.1039	22.6267	22.0966	24.9061	24.5886	24.7182	11.1147	10.6578	9.80559	12.8226	13.5356	12.486
M.alba_G0000867	1.05099	1.24796	0.802456	1.16443	1.31919	1.27807	4.21253	3.42921	3.38797	10.816	12.3375	12.7792	2.58017	2.39518	2.64086	7.44464	8.61286	7.90077	9.47721	11.1183	9.16395	12.0576	11.5025	13.5691
M.alba_G0000868	1.32981	1.24799	1.27105	1.38982	2.1699	1.06175	0.9881	0.394447	1.24763	3.21014	1.85865	1.73649	3.6209	3.70748	4.02209	3.58638	3.63257	4.99836	9.09542	11.8349	10.3132	12.9988	14.2311	15.931
M.alba_G0000869	12.42	11.002	11.2484	11.356	12.3838	12.289	15.5971	14.006	14.6059	20.1738	20.3486	19.019	16.88	18.0122	14.7231	22.3421	25.7032	27.0633	44.0247	53.2823	44.3734	51.8027	57.4547	55.7724
M.alba_G0000870	0	0	0	0	0	0	0	0	0	0	0	0	0	0	0	0	0	0	0	0	0	0	0	0
M.alba_G0000871	33.6576	33.4463	26.5275	22.4808	21.1136	23.4441	50.8621	54.6238	47.6196	94.719	103.106	91.9873	34.8957	32.551	26.228	68.8611	46.2019	55.3514	118.548	111.742	124.623	63.9664	63.2459	59.4264
M.alba_G0000872	14.0368	14.8271	15.7315	17.0852	19.0655	17.4456	20.8782	22.4893	24.7623	20.6568	19.1755	19.9237	24.7314	21.8152	25.4822	24.8839	24.3564	25.5876	16.6411	16.0097	15.8237	20.4763	21.3567	22.39
M.alba_G0000873	16.5466	15.6918	17.0246	26.6022	22.5217	21.5761	33.82	43.1848	32.2788	72.942	63.5249	67.0536	24.0637	26.3532	22.411	53.7753	45.7232	44.2183	85.3027	87.2171	95.5071	96.0389	100.218	78.9157
M.alba_G0000874	8.27364	6.72388	6.1371	9.49253	10.06	10.5865	13.0142	12.0727	12.0192	8.96474	8.87913	9.40983	14.4498	16.1369	15.1841	16.2286	14.9821	13.9441	14.2504	16.7724	15.8575	21.7887	19.3769	19.8244
M.alba_G0000875	1.01756	0.127014	0.288573	1.79462	1.56551	1.00279	6.68326	3.23387	2.59127	15.3339	18.1895	16.6568	0.248533	0	0	0.763869	0.476506	2.07627	17.274	19.1127	12.8297	16.579	22.4694	18.7131
M.alba_G0000876	40.1707	38.9524	41.0561	45.7997	46.2673	45.4063	44.0738	43.2139	47.9575	17.2494	18.4888	20.0389	29.8109	32.8921	35.1106	33.9136	40.7095	38.0372	18.1275	19.6101	17.647	20.5604	21.2411	22.1251
M.alba_G0000877	0.828563	0.85172	1.54807	1.59023	1.00207	1.59705	17.5598	19.3001	18.1995	22.1951	20.1354	25.69	8.83296	9.32686	8.0798	30.2582	27.2401	30.1907	23.0887	20.5873	22.3093	23.9095	21.9162	23.1909
M.alba_G0000878	0	0	0	0	0	0	0	0	0	0	0	0	0	0.299541	0.0899056	0.413228	0.180441	0.248285	0.176791	0.665519	0.381042	0.080488	0.290068	0.717591
M.alba_G0000879	31.205	31.3143	34.9619	24.2613	29.098	30.0296	13.1333	12.7888	14.6724	1.64543	2.3368	1.78687	23.4265	24.9193	23.1477	3.39694	4.27196	3.94598	0.494125	0.273545	0.34456	0.555787	0.76304	0.855349
M.alba_G0000880	0.233947	0.0681376	0.464422	0.275068	0.0763482	0.268976	0.195561	0.0693934	0.365818	1.8057	2.01354	1.03104	0.0666639	0	0.0636831	0	0	0	0.500907	0.883893	0.674763	0.855185	1.43825	1.52488
M.alba_G0000881	0	0	0	0	0	0	0	0	0	0	0	0	0	0	0	0	0	0	0	0	0	0	0	0
M.alba_G0000882	0	0	0	0	0	0	0	0	0	0	0	0	0	0	0	0	0	0	0	0	0	0	0	0
M.alba_G0000883	0	0	0	0.22284	0	0.163429	0	0	0.118544	0	0	0.0556848	0	0	0	0	0	0	0	0.286426	0	0	0	0
M.alba_G0000884	5.23237	5.87302	3.91512	3.44278	3.31006	3.29713	7.57012	7.34227	7.93	18.2598	17.3474	17.1707	3.8536	2.48222	3.58269	3.05166	2.70468	3.23749	16.5461	13.9598	14.2092	9.65163	11.2409	9.01811
M.alba_G0000885	0	0	0	0	0.0739599	0	0	0	0.070875	0.0647859	0.0750213	0.266343	0	0	0.061691	0	0	0	0.12131	0.0570829	0.196096	0	0.46442	0.184648
M.alba_G0000886	1.68864	0.49182	0	0.496363	0	2.42686	0.470524	1.00177	0	0.482728	1.11799	0	0	0.510496	0.459668	0	0	0.846283	0	0.850664	0	0	0.494351	2.29305
M.alba_G0000887	0	0	0	0	0	0	0	0	0	0	0	0	0.0445974	0.141943	0	0.039163	0.384774	0.078436	0.712091	0.985525	0.812536	0.266984	0.503997	0.595075
M.alba_G0000888	0	0	0	0	0	0	0	0	0	0	0	0	0	0	0	0	0	0	0	0	0	0	0	0
M.alba_G0000889	36.3902	41.1701	34.2477	40.788	36.0892	37.6143	68.7883	74.0313	71.675	123.856	123.949	127.678	88.0509	74.9173	80.8084	77.2625	72.9116	75.8938	156.188	171.311	159.104	64.3566	73.7213	73.6425
M.alba_G0000890	1.00713	1.35997	1.02994	1.21106	1.3147	1.50004	24.389	28.2168	26.7147	47.8446	46.2201	46.8065	3.99168	3.68128	3.86305	26.5301	21.6839	23.8601	60.6235	54.7934	62.2157	43.7988	39.5886	40.5309
M.alba_G0000891	0	0	0	0	0	0	0	0	0	0	0	0	0	0	0	0	0	0	0	0	0	0	0	0
M.alba_G0000892	2.78687	2.43505	3.30858	3.3249	4.38696	3.39264	2.78639	2.62581	1.89692	0.749814	0.651207	0.433488	1.54154	1.68501	1.78499	1.14859	0.895622	1.1502	0.526501	0.371622	0.803805	0.479403	0.335942	0.445221
M.alba_G0000893	41.4831	42.0681	42.4553	52.142	54.9654	53.9343	44.1274	48.0076	46.9054	25.8802	26.9593	29.1189	43.1977	43.3536	41.7928	34.368	34.2595	32.7035	27.9404	25.759	24.9587	26.1481	24.559	24.6923
M.alba_G0000894	4.98752	4.40189	4.9505	2.97651	2.86074	1.95488	0.884369	0.582793	0.472659	14.0417	13.2582	14.6094	13.6522	12.7019	12.6303	4.12227	3.71568	3.25699	68.7247	68.256	71.9698	141.802	135.037	132.704
M.alba_G0000895	43.1711	44.0441	37.1537	39.1696	37.0543	41.4582	31.6375	27.7574	25.9877	27.5359	29.9863	28.9607	38.2562	35.9849	34.8474	20.6687	23.1085	22.1359	28.1844	28.2846	27.2784	30.589	28.418	32.1242
M.alba_G0000896	25.0222	20.2635	23.0192	25.4736	29.6762	28.4179	20.8032	17.2578	18.8953	17.9117	18.5865	16.4966	24.4048	20.8485	20.7109	19.3438	19.7832	20.2886	13.9383	19.8299	16.4877	19.8799	27.5739	23.9782
M.alba_G0000897	67.2789	63.8302	67.9452	79.7372	85.989	84.5957	27.6087	28.6935	29.1048	25.3874	25.4137	24.7126	94.1555	85.5135	80.7952	43.4165	53.3706	48.5166	16.579	18.1169	17.5279	31.4082	30.9405	32.9693
M.alba_G0000898	610.513	619.626	607.874	750.755	743.154	737.467	284.632	278.447	277.634	191.214	186.116	186.541	379.526	383.269	379.637	307.305	357.623	300.022	184.244	183.479	170.459	299.242	293.726	301.641
M.alba_G0000899	49.3859	44.191	48.3213	38.9706	40.3012	46.69	33.9124	28.0622	32.7841	38.1784	36.2061	47.1059	42.9115	42.9256	42.9364	27.5716	32.5812	36.2715	28.3606	34.4974	27.1465	34.6028	44.6559	41.5596
M.alba_G0000900	92.1988	91.2626	97.4246	122.187	126.216	130.419	127.026	121.341	127.41	44.8941	46.8436	49.5855	58.7482	56.73	59.7429	43.0455	47.4231	46.8826	47.7584	46.2114	45.5641	35.2787	37.7769	39.2148
M.alba_G0000901	147.071	146.133	152.128	122.824	119.558	123.92	65.6864	62.208	72.0636	56.462	62.043	60.8386	100.005	91.6516	99.8696	81.7077	83.5405	85.8137	99.7551	86.5254	88.5135	96.7835	91.3953	95.0257
M.alba_G0000902	8.74666	7.492	7.79305	7.50046	8.83307	8.70029	4.28904	4.25937	4.26463	4.7842	4.7535	5.52416	11.3335	12.5548	10.7142	9.77148	11.1751	11.3384	6.7187	6.86948	6.37641	6.29391	7.98419	6.67749
M.alba_G0000903	383.502	391.562	364.165	341.687	333.556	333.559	115.846	120.828	112.294	27.8827	25.8173	27.6236	426.426	393.785	395.6	61.5792	55.6903	57.6003	21.9719	20.9734	20.5212	43.3949	39.9413	40.9289
M.alba_G0000904	10.5344	7.57059	8.60011	4.72722	5.12633	6.12756	4.48114	4.43748	3.6259	3.84896	3.83802	4.78003	8.52587	6.95355	7.12657	5.80239	4.49526	5.90425	7.05691	7.44207	6.41839	7.20036	9.03291	7.71963
M.alba_G0000905	0	0	0	0	0	0	0	0	0	0	0	0	0	0	0	0	0	0	0	0	0	0	0	0
M.alba_G0000906	94.0625	98.0336	87.364	70.2808	66.6182	65.7637	66.2989	72.5565	71.5983	172.866	156.761	173.619	140.191	134.608	132.54	157.706	139.861	137.786	123.169	114.088	119.009	171.62	145.853	153.158
M.alba_G0000907	2.30026	1.00493	1.55672	0.737611	0.614198	0.811437	0.699214	0.558249	0.686676	0.627681	2.90739	2.58048	3.30712	1.80171	1.7077	3.68904	3.94149	4.08722	3.44199	9.48086	5.6092	2.90476	5.60149	6.72992
M.alba_G0000908	2.09407	1.90595	2.07853	2.00049	2.13561	1.42953	0.43762	0.388215	0.245584	1.64623	0.693204	0.922887	0.447534	0.0791329	0	0.262	0.78654	0.918286	3.71302	2.96691	2.34044	4.40151	3.90814	3.83886
M.alba_G0000909	18.8767	18.649	18.843	23.6448	24.4139	23.3986	23.3105	23.383	20.729	23.8231	26.6815	24.4377	27.0017	28.2576	25.8382	24.2348	26.4122	22.8981	32.7671	34.7681	32.8526	31.4041	31.6027	35.3912
M.alba_G0000910	25.9192	28.9698	29.6446	28.5413	28.3387	34.2626	38.6036	39.2213	38.5132	67.8135	73.6928	67.3781	7.98561	7.51749	7.41366	6.71622	5.28322	9.0005	15.8459	20.182	20.1504	15.9675	17.9104	16.0796
M.alba_G0000911	36.923	35.1208	35.8589	36.0691	36.3224	33.8977	36.0397	34.627	40.3252	24.2325	26.0409	27.595	23.0209	24.1827	22.9304	28.8464	27.1781	25.33	18.9238	19.313	18.9396	14.5477	14.7575	14.4832
M.alba_G0000912	372.084	359.382	359.723	268.359	259.013	274.895	126.346	117.168	121.059	210.008	216.524	222.399	180.95	167.501	160.93	118.845	105.354	112.403	177.775	188.257	191.523	265.056	263.292	264.533
M.alba_G0000913	0	0	0	0	0	0	0	0	0	0	0	0	0	0	0	0	0	0	0	0	0	0	0	0
M.alba_G0000914	36.217	26.9656	38.7977	41.3332	57.4571	62.5549	26.9979	21.8129	29.6798	15.9087	16.9417	18.1025	0.0471957	0.200283	0.270512	0.124334	0.0452434	0.166011	6.60488	9.42819	6.83122	4.56099	6.15787	4.54315
M.alba_G0000915	7.29958	9.39402	10.0537	6.48685	7.47901	8.53894	21.191	19.8393	23.9964	36.105	37.5945	38.2552	24.0897	21.2464	24.6299	23.8729	34.408	42.453	20.3543	29.0756	19.8787	9.7632	14.2132	17.4733
M.alba_G0000916	37.752	34.906	34.2002	33.7751	31.463	36.3957	96.0762	91.6571	103.022	147.486	158.209	161.483	54.5008	58.679	58.7183	84.1724	94.0885	96.5418	98.8991	109.01	93.3499	55.4235	65.0249	66.5402
M.alba_G0000917	4.65597	3.42584	4.13495	1.51265	2.63907	3.59222	0.716952	0.981276	1.14954	0.105078	0.121679	0.647985	26.2902	28.8919	26.0152	7.54225	8.03274	6.44754	1.57405	1.29618	2.96851	0.268732	0.322825	0.299486
M.alba_G0000918	0.181927	0	0.180577	0.0802141	0	0.313751	3.42173	1.45701	4.01111	7.87908	7.85919	9.94207	0	0	0.148568	0.819426	0.6709	1.70953	7.23059	10.8602	7.63474	5.78575	9.02746	14.1556
M.alba_G0000919	0	0	0	0	0	0	0.412387	0.274373	0.28928	1.00482	0.612406	0.489191	0.158148	0.0559275	0.050359	0.138877	0	0	0.247565	0.372779	0.106717	2.38945	1.62476	1.35657
M.alba_G0000920	17.9261	21.5412	19.7475	22.7168	21.4059	23.7702	15.2934	16.4263	19.32	14.0015	14.3396	15.3667	30.859	30.0603	29.2112	25.4358	25.4813	30.8988	12.6805	15.6224	14.2332	15.085	16.5723	16.9116
M.alba_G0000921	19.4068	16.5457	18.3288	19.6545	19.7486	17.9515	12.8797	10.5186	13.4626	9.98598	9.98679	7.36062	15.9365	16.8007	15.32	12.5819	15.4219	11.9364	6.09116	7.73215	8.85407	9.67373	10.0198	10.0141
M.alba_G0000922	30.4576	28.3259	31.4873	24.5713	27.5899	30.6272	19.6966	15.4513	21.6023	13.2908	16.5842	17.9532	25.5503	21.6281	24.3045	15.409	18.6616	19.9956	18.8935	26.9104	21.9755	19.2845	21.8329	24.7125
M.alba_G0000923	0.273556	0	0	0	0.0892744	0	0	0.0811422	0.0855507	0.156401	0.0905556	0.24112	2.80622	6.03704	4.76576	1.57439	2.83959	4.38707	1.31786	1.79147	0.867904	1.73329	1.84192	1.93164
M.alba_G0000924	14.9609	22.3508	18.4022	12.9859	10.5691	11.1301	13.0456	13.1043	11.8346	21.3338	22.5486	18.5652	16.6012	14.8988	15.284	17.0887	13.0297	15.5249	21.0098	18.1766	18.1742	27.6662	25.2483	26.7213
M.alba_G0000925	4.88643	4.88879	5.84981	4.76948	4.27276	5.24283	10.8821	9.65907	11.6537	20.6332	22.6335	27.8478	5.03816	5.17593	4.96519	4.42423	4.95202	5.46795	12.1895	16.1787	13.2007	7.90843	10.2865	12.2477
M.alba_G0000926	0	0	0	0	0	0	0	0	0	0	0	0	0	0	0	0	0	0	0	0	0	0	0	0
M.alba_G0000927	0	0	0	0	0	0	0	0	0	0	0	0	0	0	0	0	0	0	0	0	0	0	0	0
M.alba_G0000928	5.28884	4.62115	3.99264	7.15997	6.70952	5.71675	10.0875	8.55093	9.01551	10.8602	9.0251	10.3083	6.24054	5.13443	5.35319	9.95365	8.8515	8.45567	8.79204	9.34376	7.02559	10.1839	8.43938	8.25408
M.alba_G0000929	4.78829	6.03432	5.20975	5.76525	8.11376	7.94026	6.23487	6.47331	7.86172	3.31675	2.46906	3.97704	11.9651	11.4413	10.6781	15.3458	9.05536	12.3216	10.3509	7.37556	9.00347	9.42491	8.57239	7.57751
M.alba_G0000930	0	0	0	0	0	0.0293162	0	0.0302533	0	0	0	0	10.7825	8.9418	9.2731	13.6031	15.2679	18.2226	9.36301	11.2779	9.85484	9.66879	14.153	15.0134
M.alba_G0000931	4.31332	2.85015	4.12076	4.2315	4.77719	5.09089	8.38301	9.2358	7.38539	9.66394	10.3608	9.077	2.37369	1.29582	1.58508	1.96302	1.54646	3.30331	2.27275	3.58523	6.76463	6.56309	4.00127	2.81145
M.alba_G0000932	2.63511	2.90636	2.01526	3.42842	2.11466	2.64475	4.94715	5.3817	6.11991	6.63145	6.43504	5.67339	2.80658	2.07645	2.85747	4.44273	4.46054	5.58557	9.78113	10.772	11.6248	12.7592	16.1242	15.2048
M.alba_G0000933	23.9445	23.9674	21.1582	24.9935	23.6035	20.1437	23.4025	23.3211	24.0573	12.2708	11.074	11.8396	16.756	16.403	16.2005	16.783	14.313	13.9117	15.225	14.8939	14.8125	22.0955	19.0418	20.0889
M.alba_G0000934	20.9848	19.6994	19.911	22.3283	20.6016	20.7372	17.0584	17.9019	16.1627	32.622	28.8199	32.5092	17.8402	25.1661	25.1153	32.8514	34.0623	34.3316	32.0271	29.9227	31.5633	29.2467	31.5289	27.1299
M.alba_G0000935	3.22181	2.25206	2.38389	3.15101	3.26899	4.74813	5.04359	3.96162	3.79215	6.32985	6.63182	7.64162	2.80426	3.66575	2.29618	3.86973	3.45634	5.2843	9.78298	9.60525	10.34	8.90784	10.8038	9.97496
M.alba_G0000936	138.508	133.463	127.201	145.921	139.618	116.086	122.093	128.436	118.006	77.8945	68.347	76.0651	118.22	136.183	121.919	155.964	131.363	119.53	100.643	91.1301	96.1391	100.158	100.423	98.4361
M.alba_G0000937	90.2516	95.5743	88.1369	72.2511	88.3603	96.4729	102.909	78.0908	89.7474	52.0756	57.8248	50.223	110.395	92.9798	91.5339	79.6152	89.9801	108.804	59.1071	71.1828	60.8186	62.6375	77.4373	79.1244
M.alba_G0000938	40.2712	42.0103	42.2143	50.4227	46.188	41.849	30.8043	33.1366	31.9095	33.9279	29.8666	31.6849	3.25504	4.09717	4.8487	2.8584	2.00974	1.8921	4.40453	3.80379	5.08166	11.6541	11.4493	12.0939
M.alba_G0000939	0.0422717	0.0369351	0.167832	0.260934	0.372472	0.109352	0.176679	0.150463	0.158638	0.94256	1.55325	1.71393	0	0.0383377	0	0	0	0	0	0	0.0365766	0.216331	0.259876	0.378852
M.alba_G0000940	0	0	0	0	0	0	0	0	0	0	0	0	0	0	0	0	0	0	0	0	0	0	0	0
M.alba_G0000941	0	0.0672964	0.127413	0.0452786	0.0251352	0.044276	0.171686	0.251301	0.240868	0.132105	0.0764878	0.294178	0.0658409	0.0465679	0.104828	0.385452	0.441822	0.154397	0.206135	0.349192	0.266573	0.469237	0.270571	0.481101
M.alba_G0000942	0.661669	0.578137	1.03205	1.50037	0.740346	1.0596	15.1708	13.374	14.8101	15.4022	15.5826	13.164	2.18173	1.97173	2.16137	22.2099	21.1472	25.0124	22.7685	28.856	24.2915	18.3822	26.233	30.7287
M.alba_G0000943	0	0	0	0	0	0	0	0	0	0	0	0	0	0	0	0	0	0	0	0	0	0	0	0
M.alba_G0000944	0	0	0	0	0	0	0.100989	0.143341	0	0.379898	1.19978	0.958383	0	0	0	0	0	0	0.355674	0.608598	0.0696904	0.38274	0.565884	0.459351
M.alba_G0000945	63.0648	75.1482	59.8084	56.2314	47.3502	47.5982	57.5701	62.9098	63.3847	151.613	134.046	142.95	66.6389	66.7496	58.7653	117.494	105.166	103.158	87.8138	80.9799	85.3568	116.07	100.864	97.6534
M.alba_G0000946	0	0	0	0	0	0	0	0	0	0.266244	0.176176	0.351823	0	0.120668	0	0	0	0	0.249267	0.201075	0.0767502	0.453937	0.389506	0.614288
M.alba_G0000947	0.0581235	0.0507858	0.0576921	0.205019	0.0569055	0.0751798	0.121467	0.336192	0.13633	5.00961	5.16613	5.09756	10.7573	13.3104	11.9851	12.7408	16.957	13.6544	41.7215	37.6396	36.7641	54.4981	52.017	53.063
M.alba_G0000948	0	0	0	0	0	0	0	0	0	0	0	0	0	0	0	0	0	0	0	0	0	0	0	0
M.alba_G0000949	50.7406	59.5316	57.6446	75.952	74.2567	72.4443	86.6633	78.0571	79.1054	80.8696	79.9033	71.7853	61.9934	55.5513	57.3071	52.5091	50.8772	54.004	100.728	104.967	97.3621	101.282	110.776	101.72
M.alba_G0000950	0.530944	0.541235	0.351335	0.7023	1.03963	0.534138	1.40545	0.787443	2.73975	0.531229	0.966676	0.779982	1.43729	0.963064	2.02341	1.92644	1.37784	1.66306	7.74452	7.68966	7.27404	8.47502	10.6472	11.2473
M.alba_G0000951	0	0	0	0	0	0	0	0	0	0	0	0	0	0	0.0660214	0	0	0.0303876	0	0.0610898	0.0699538	0	0.0710028	0.0658696
M.alba_G0000952	0	0	0	0	0	0	0	0	0	0	0	0	0	0	0	0	0	0	0	0	0	0	0	0
M.alba_G0000953	0	0	0.111239	0.0988267	0	0	53.5862	59.3376	52.8881	34.6003	33.0551	25.7821	0.0958044	0	0	0.925432	1.01026	0.589738	59.569	40.3098	49.9405	18.0254	15.3545	13.8792
M.alba_G0000954	3.57952	1.96594	2.13177	2.70558	3.30425	2.73386	6.06988	4.82341	3.83809	5.87649	8.12526	8.20323	2.53541	2.50436	1.50334	3.07098	2.09529	3.22906	5.25542	5.40962	3.62823	2.84127	3.41318	4.49965
M.alba_G0000955	0	0	0	0	0	0	0	0	0	0	0	0	0	0	0.0719668	0.0661553	0.0361095	0	0	0	0	0	0	0
M.alba_G0000956	0	0	0	0.0372973	0.0414092	0	0	0	0	1.66855	1.63814	1.67762	0	0	0	0	0	0	0.203759	0.28764	0.146389	2.47375	1.9316	1.61965
M.alba_G0000957	8.31414	7.98472	7.57658	8.53249	7.99956	9.0543	2.54632	2.93386	3.12688	6.08528	5.65871	5.21195	61.9448	59.1856	58.6775	7.18292	6.93089	7.03136	5.58215	5.84918	6.01569	8.5674	8.12022	7.24118
M.alba_G0000958	0	0	0	0	0	0	0	0	0	0	0	0	0	0	0	0	0	0	0	0	0	0	0	0
M.alba_G0000959	0.160078	0.093246	0.15889	0	0	0.0460117	0.847479	0.759717	1.10137	1.41859	0.264954	1.12878	0.547376	1.06466	0.435751	0.761069	0.437278	0.681912	3.94156	4.43521	5.03258	0.390106	0.187452	0.347799
M.alba_G0000960	0	0	0.098551	0	0.0972072	0	0	0	0	0	0	0	0.254631	0.270143	0	0.298138	0	0	0	0	0.0859114	0	0	0.161791
M.alba_G0000961	0	0	0	0	0	0	0	0	0	0	0.0612406	0	0	0	0.050359	0	0	0.0463573	0	0	0	0.0901677	0.108317	0
M.alba_G0000962	0	0	0	0	0	0	0	0	0	0	0	0	0	0	0	0	0	0	0	0	0	0	0	0
M.alba_G0000963	61.0351	63.7801	63.7115	60.0779	57.5919	60.0774	53.3553	52.8489	52.8587	16.914	16.1319	16.7496	37.8359	41.8658	43.8543	30.0482	29.0953	30.6443	12.0245	11.42	11.4461	9.98427	11.5726	9.80056
M.alba_G0000964	18.2602	19.0148	16.7059	29.9673	27.8483	28.4101	30.6476	36.8544	33.1238	14.71	14.6918	14.2682	15.7015	14.8431	15.3204	28.0324	25.8285	24.9825	14.2597	12.1779	14.7179	21.6054	20.7132	18.6043
M.alba_G0000965	14.9565	13.7487	14.1525	16.5041	16.3256	16.1154	22.1767	21.7678	21.7413	16.0737	16.8799	18.2954	7.75864	7.79294	7.06088	12.9209	10.4524	10.7994	12.9359	13.4321	13.6618	12.9762	13.7723	12.9298
M.alba_G0000966	103.92	100.498	106.611	81.2175	80.6604	80.1647	83.303	79.9566	83.273	52.1385	56.7687	56.0262	87.6544	90.3276	95.435	75.3936	78.4535	74.5676	46.6613	44.3492	44.723	57.1133	56.6851	56.8146
M.alba_G0000967	19.8532	21.6233	22.648	12.2793	12.0807	12.7801	22.531	24.4756	26.5168	4.55213	6.09282	6.19762	17.3842	15.2547	17.0572	31.0492	29.3192	37.9849	2.21395	2.9691	1.72978	1.86471	1.8768	2.97675
M.alba_G0000968	0	0	0	0	0	0	0	0	0	0	0	0	0	0	0	0	0	0	0	0	0	0	0	0
M.alba_G0000969	0	0	0	0	0	0	0	0	0	0	0	0	0	0	0	0	0	0	0	0	0	0	0	0
M.alba_G0000970	0	0	0	0	0	0	0.497651	0.331102	0.488728	4.27593	5.5427	5.44421	0.127231	0.0674911	0	0.111728	0	0.0559422	5.25803	6.69158	6.3103	5.11411	9.08455	9.09472
M.alba_G0000971	15.5752	15.4963	15.3467	8.57158	9.2383	10.2444	8.22041	7.78977	7.57302	1.46248	1.63708	1.3528	19.4373	19.3326	19.3574	4.99262	4.33224	4.99962	3.74254	4.33826	2.65601	5.77656	7.48846	6.99338
M.alba_G0000972	0	0.0726801	0.0825638	0	0	0	0.0695329	0	0	0.428019	0.413034	0.43991	0	0	0	0	0	0	0.467513	0.377128	0.575797	1.15545	0.949703	1.42322
M.alba_G0000973	3.12535	3.49288	3.31858	1.08959	1.35203	2.13092	1.09362	0.646774	1.63659	3.42831	4.1143	5.12516	14.0421	12.2608	11.0994	1.30949	1.84646	1.74844	8.05342	11.4786	9.43357	7.333	8.36221	8.70514
M.alba_G0000974	0	0	0	0	0	0	0	0	0	0	0	0	0	0	0	0	0	0	0	0.143942	0	0	0	0
M.alba_G0000975	0	0	0	0	0	0	0	0	0	0	0	0	0	0	0	0	0	0	0	0	0	0	0	0
M.alba_G0000976	0	0	0	0	0	0	0	0	0	0	0	0	0	0	0	0	0	0	0	0	0	0	0	0
M.alba_G0000977	0	0	0	0	0	0	0	0	0	0	0	0	0	0	0	0	0	0	0	0	0	0	0	0
M.alba_G0000978	0	0	0	0	0	0	0	0	0	0	0	0	0	0	0	0	0	0	0	0	0	0	0.151146	0
M.alba_G0000979	0	0	0	0.0583182	0	0	0	0	0	0	0.0656768	0	0	0.119958	0	0	0	0.0497154	0	0	0	0	0	0
M.alba_G0000980	0	0	0	0	0	0	0	0	0	0.82783	0.958618	0.567219	0	0	0	0	0	0	0.602811	0.891491	0.835236	2.90126	3.86203	2.4468
M.alba_G0000981	0	0	0.168498	0	0	0	0	0	0	0.291169	0.505756	1.0474	0.145119	0	0.27726	0	0	0	0.408904	0	0	0.868759	0.29818	0.276622
M.alba_G0000982	12.0747	11.376	10.1091	8.61081	9.81711	9.77822	8.99637	8.12867	9.11211	10.4904	11.2093	8.05164	13.2842	11.2843	11.0182	12.4536	16.3485	15.2337	16.6501	17.296	16.4441	15.3525	19.3188	19.7614
M.alba_G0000983	0.731221	0.395515	0.172808	0.307052	0.920439	0.51043	0.873204	1.51826	1.53542	15.1399	15.4571	12.2152	0.446493	0.347375	0.199047	0.182973	0.399489	0.157054	11.8261	11.6822	11.6298	20.3653	16.7583	18.7525
M.alba_G0000984	0.327708	0.318152	0.325276	0.3532	0.463436	0.125592	0.0304376	0.226811	0	0.437179	1.08482	0.449324	0.124508	0.132093	0.237883	0	0.0298395	0.164235	0.175415	0.192599	0.0315064	0.106482	0.159895	0.0593339
M.alba_G0000985	0	0	0	0	0	0	0	0	0	0	0	0	0	0	0	0	0	0	0	0	0	0	0	0
M.alba_G0000986	6.42638	7.00062	5.88164	8.53721	6.2917	6.54899	7.18585	10.9916	9.08306	9.73421	10.1946	9.85751	4.20941	3.40616	4.36198	5.82665	5.67676	7.21511	11.7939	9.20746	10.1102	12.5694	13.1937	11.9678
M.alba_G0000987	1.52393	1.99732	1.27627	2.05776	1.67849	1.7658	0.75637	1.77986	0.982962	4.86014	5.10775	5.6248	3.54184	3.58484	3.77238	2.6455	2.61479	2.47021	4.55023	3.52658	3.585	4.28245	3.05321	3.25929
M.alba_G0000988	8.54644	7.10025	8.01946	9.30734	10.2877	10.7926	12.4535	11.761	10.4282	12.8165	16.2328	15.3131	8.34401	7.62401	8.46672	10.4475	14.9261	12.1473	17.024	19.5151	15.5578	12.9403	12.3458	16.0574
M.alba_G0000989	0	0	0	0	0	0	0	0	0	0	0	0	0	0	0	0	0	0	0	0	0	0	0	0
M.alba_G0000990	0.389912	0.681376	0.928843	0.206301	0.152696	0.336221	0.0651871	0	0.292655	0	0.309776	0.137472	0.399983	0.212175	0.191049	0.0585406	0.447344	0.293114	0.438294	0.117852	0.269905	0.513111	0.205464	0.38122
M.alba_G0000991	0.765471	1.40455	1.21566	1.14752	1.19909	0.792078	0.639874	0.54493	0.215451	0.919059	1.36833	1.21447	0.523496	0.62481	0.750133	1.78136	0.690032	0.690525	1.59799	1.09899	0.993515	1.23119	0.470594	1.24735
M.alba_G0000992	18.6314	17.262	16.9303	17.8181	16.3692	16.9063	27.5137	31.6242	29.5087	36.8113	38.1596	38.5279	14.9338	15.5035	15.0008	35.4867	30.7211	28.4066	49.5138	48.9208	53.9756	23.8167	20.8078	23.0603
M.alba_G0000993	7.84111	7.37823	7.32509	5.81944	6.32206	5.13987	4.03357	6.09347	4.69357	3.98605	5.53192	5.2539	6.52105	6.40346	7.47537	7.32451	7.06544	7.14808	4.07373	3.91426	4.14451	4.53937	4.45595	3.81582
M.alba_G0000994	144.895	142.276	154.55	137.854	163.402	158.272	87.3716	86.7094	98.5115	38.6448	39.4296	44.2721	294.02	270.673	270.326	166.119	201.495	199.651	53.4642	61.4851	49.8764	65.7831	76.1676	78.6507
M.alba_G0000995	48.2523	48.3286	47.2027	48.6112	49.1963	45.973	75.5847	72.9406	70.4114	91.963	90.4422	92.8804	92.3832	86.2178	88.025	62.2302	67.4775	71.3248	102.767	106.471	98.1704	112.485	109.024	115.18
M.alba_G0000996	0	0	0	0	0	0	0	0	0	0	0	0	0	0	0	0	0	0	0	0	0	0	0	0
M.alba_G0000997	135.499	150.393	131.283	136.287	127.829	125.799	107.492	115.648	105.214	114.3	109.409	109.285	129.987	132.809	137.136	97.0878	83.2303	84.0973	106.153	96.9609	111.291	86.3163	80.4584	79.2648
M.alba_G0000998	0.362709	0	0.21601	0.383815	0.142043	0.688079	0.121278	0.451864	0.0680592	3.73272	4.97082	3.06914	0.620129	0.263163	0.533161	0.435651	0.713373	0.545328	3.55295	5.04299	3.89165	3.18208	4.26856	4.07817
M.alba_G0000999	15.5474	15.1941	13.2378	24.6261	18.3236	22.5559	49.6449	47.734	51.157	94.598	89.3471	87.484	6.17297	4.34374	6.55886	20.6321	18.9606	15.6758	49.933	46.5471	51.962	44.3888	42.646	42.7447
M.alba_G0001000	20.7237	17.7609	20.373	16.8757	16.8917	22.6582	51.2241	35.6471	53.1197	123.729	137.959	116.503	174.615	137.86	134.175	124.978	103.604	113.45	305.401	295.508	339.673	282.503	267.61	240.265
M.alba_G0001001	1.24772	1.00634	2.09585	3.13154	2.53711	2.97943	13.7194	14.263	12.1564	52.9262	57.1893	47.3749	2.37939	3.91708	2.42976	1.8733	1.65173	1.37087	145.88	130.907	164.268	101.885	93.1439	80.3104
M.alba_G0001002	18.5792	21.3902	17.248	27.2739	22.6838	23.3715	72.7203	68.7573	58.2404	257.749	260.049	209.134	29.1491	28.3478	22.6693	26.4176	21.4949	20.868	269.042	228.754	299.394	189.524	170.179	154.492
M.alba_G0001003	1.04704	1.32146	1.27021	0.923304	1.02509	1.00318	3.06334	1.86343	1.9101	5.53731	5.6034	5.07588	0.74589	0.949595	0.712539	0.524	1.00105	0.874558	2.52205	2.41749	2.96958	2.50907	3.88259	2.65403
M.alba_G0001004	11.3402	11.1112	12.2361	11.2666	9.7257	9.72701	19.4092	20.0758	16.8715	29.7406	28.3181	26.9009	15.3471	13.6769	12.7305	22.8435	20.5236	19.4116	36.493	33.5074	35.3919	32.616	28.8274	28.7911
M.alba_G0001005	4.08088	3.5657	4.88865	3.47454	4.54645	3.64028	2.82314	4.38274	6.33718	4.46523	5.58994	7.56612	12.5108	17.995	20.1105	20.7049	28.8299	30.8893	15.2532	19.0336	11.4456	37.4481	51.4125	53.1988
M.alba_G0001006	1.04088	1.60907	1.90736	2.61241	3.52753	2.41647	2.34255	2.63621	3.98136	5.56195	7.0768	5.01074	1.16359	1.16186	0.980788	0.841482	0.918611	0.842663	4.37155	4.53763	3.32546	3.5122	3.37533	3.39225
M.alba_G0001007	6.17539	7.00505	8.28028	13.4707	12.3041	12.3317	32.2407	26.1265	28.0034	21.9739	22.2716	21.152	5.23278	4.66724	5.39694	11.5082	10.6985	11.6058	34.4473	34.6292	34.0291	29.3461	31.7801	27.4523
M.alba_G0001008	16.2577	16.6295	18.7943	13.6067	11.5326	12.0882	28.8485	30.6234	33.7942	22.1245	24.6531	25.6995	18.3087	18.6295	22.0216	20.901	21.2611	19.796	53.2694	46.344	48.4355	37.0454	36.166	36.8034
M.alba_G0001009	20.8933	21.6083	19.2371	25.1667	22.0733	25.3098	59.8639	58.8918	58.5441	72.1531	67.7821	70.3806	29.6164	31.065	29.6874	28.8038	26.7388	28.4863	37.3741	38.8556	40.2525	39.6412	42.6026	43.0595
M.alba_G0001010	4.99292	4.41612	6.29363	3.91667	4.28849	4.19973	3.48234	4.19768	4.94304	2.04903	3.43744	2.83493	1.20453	1.19457	1.77604	1.60963	1.95798	1.4507	1.54945	2.15259	1.45775	1.81394	1.99075	2.49571
M.alba_G0001011	43.4816	56.3008	47.1623	50.0543	46.0377	46.9949	58.3857	59.9647	61.8382	23.707	28.2339	26.9669	200.402	191.108	189.031	97.9236	84.6486	91.4792	57.5813	59.0222	62.9897	65.0165	58.232	58.751
M.alba_G0001012	34.5936	37.6916	31.9054	36.9859	33.9271	28.9541	29.7665	30.7303	26.9065	27.7204	31.8626	26.5947	48.879	46.0046	46.4496	57.6791	44.9966	43.8365	67.2567	61.8062	72.5836	57.8331	50.5839	46.3427
M.alba_G0001013	2.1202	1.54378	2.30488	3.7838	2.96538	2.56824	9.41016	9.658	11.9825	22.5987	25.5675	23.627	1.33777	1.37349	1.77265	7.12435	5.95712	6.26152	12.2812	16.5931	11.9683	11.1457	13.1675	13.9018
M.alba_G0001014	32.7621	31.7136	34.9741	30.7823	32.5944	34.236	24.4959	21.5396	27.2092	17.6417	17.4962	17.6201	30.8767	30.7432	30.8771	32.0027	33.364	35.6148	20.3268	21.6664	19.3939	17.6042	20.3275	18.9402
M.alba_G0001015	0.43135	0.670034	0.285432	0.845278	0.469233	0.123984	0.600957	0.554437	1.12415	3.41155	3.33177	3.21061	0.450685	0.391206	0.313116	0.32381	0.35349	0.108088	0.076964	0.289727	0.124412	0.175198	0.0841852	0.351445
M.alba_G0001016	0.148391	0.0324143	0.110467	0	0	0.0639785	0.0930322	0.0990353	0.0348053	0.636301	1.10524	1.43875	0.317132	0.403742	1.06033	0.72407	0.668831	1.08763	1.07231	1.20539	0.866692	9.68249	10.3934	11.2137
M.alba_G0001017	2.55886	2.52246	1.62812	3.99222	3.98269	4.24327	21.0061	19.1504	21.6067	24.8146	25.4771	23.3642	11.1617	10.116	10.609	27.4346	29.1426	33.3918	33.7684	42.6376	34.6879	43.1235	50.1326	50.3037
M.alba_G0001018	106.241	100.894	101.456	97.4448	97.2563	95.7605	48.8309	50.9813	47.8388	31.1708	28.7465	30.1698	155.623	157.23	150.8	67.8981	70.3287	62.6663	26.7687	27.1287	22.9424	41.9043	39.3619	39.584
M.alba_G0001019	0	0	0	0	0	0	0.43762	0.931716	0.818614	1.79588	1.55971	1.69196	0.447534	1.10786	0.712539	3.93	2.28812	3.14841	24.2397	21.6255	27.0283	20.668	21.9162	23.8862
M.alba_G0001020	0	0	0	0	0	0	0	0.0364031	0	0.0175418	0	0	0.0174856	0	0	0	0	0.0307529	0	0.0463682	0	0.014954	0	0
M.alba_G0001021	10.715	9.44519	12.3297	8.06911	10.3048	10.6296	20.4107	17.4666	22.0631	25.0875	25.8964	25.5755	12.0375	11.6528	11.8477	17.9737	22.4186	22.4541	27.0661	32.924	23.0146	31.9933	41.5145	39.5175
M.alba_G0001022	135.959	127.4	146.817	154.222	179.415	177.475	188.565	177.931	206.663	105.272	115.82	119.983	121.491	111.059	116.381	96.7473	109.475	115.279	95.8092	107.041	95.8691	86.7811	95.9184	97.1147
M.alba_G0001023	1.24493	1.71531	1.1644	2.66007	2.57831	2.25022	1.80114	1.81084	1.61723	2.89498	2.92439	2.99651	9.84417	11.2038	11.5351	12.5086	12.5565	12.7062	6.15121	5.82516	6.27678	6.17855	6.24475	6.2029
M.alba_G0001024	0	0	0	0	0	0	0.66082	0.773807	0.37084	13.6948	14.4453	15.1204	0	0.0716959	0	0.118688	0.194351	0	22.9772	25.029	20.726	7.86011	9.3034	6.63412
M.alba_G0001025	0	0	0	0	0	0	0	0	0	0	0	0	0	0	0	0	0	0	0	0	0	0	0	0
M.alba_G0001026	0	0	0	0	0	0	0	0	0	0	0	0	0	0	0	0	0	0	0	0	0	0	0	0
M.alba_G0001027	34.6056	35.8683	32.6756	54.0371	57.9559	57.8852	36.5531	35.8236	28.8391	13.861	12.5059	10.9249	18.5635	16.4569	16.4378	13.1751	14.3827	14.4608	9.47411	8.76634	7.63599	11.9613	12.8885	11.7143
M.alba_G0001028	2.84839	3.46267	3.25748	6.00644	6.608	8.11601	8.02303	10.4693	9.7019	5.09799	5.90342	6.76784	18.4211	14.3767	12.6924	19.5232	19.1307	21.4591	6.26445	7.81394	8.30477	9.18988	9.24505	10.6452
M.alba_G0001029	46.186	44.037	44.4627	50.7207	47.461	46.9518	52.5943	55.1871	56.8422	49.7133	48.264	52.1041	44.8331	44.5962	40.3229	42.7174	42.878	42.2545	34.5872	30.2629	33.5213	35.2916	31.7605	35.6639
M.alba_G0001030	8.52998	6.62012	6.62392	8.80511	7.41785	9.38894	3.1877	3.08085	3.53069	2.1946	2.89013	3.18433	8.49294	8.05469	6.31027	7.30737	6.5791	7.54394	1.85322	1.47868	0.781494	1.24724	1.49829	1.75791
M.alba_G0001031	0	0	0	0	0	0	0	0	0	0	0	0	0	0	0	0	0	0	0	0	0	0	0	0
M.alba_G0001032	86.3155	80.7501	92.5698	106.205	111.159	116.117	90.4364	91.8865	94.9412	47.9408	50.1079	51.0102	53.0034	54.5722	51.9367	53.6973	50.0417	55.431	37.422	42.3116	40.369	38.5353	40.4385	43.863
M.alba_G0001033	74.3144	70.2949	83.2631	64.4214	75.7414	75.4711	52.5744	48.1188	57.3489	45.1023	49.6448	53.0543	58.1083	61.851	63.2268	42.4391	55.8546	59.5622	32.665	40.3692	31.6149	45.2533	54.9512	56.8726
M.alba_G0001034	0.311281	0.135992	0	0	0	0	0	0	0	0	0	0	0.133051	0.282312	0	0	0	0	0	0	0	0.113788	0.136692	0
M.alba_G0001035	1.35091	0.934458	0.949794	2.184	1.70836	1.79587	1.9762	2.6046	2.79892	3.76528	3.85706	2.28224	0.481183	0.357347	0.321767	1.14088	1.24545	1.39637	4.42907	2.84972	5.35751	4.609	4.05368	3.98991
M.alba_G0001036	0	0	0	0	0	0	0	0	0	0	0	0	0	0	0	0	0	0	0	0	0	0	0	0
M.alba_G0001037	3.5925	3.27398	3.56584	6.26779	5.06782	5.19633	6.49046	6.84052	5.40007	6.99009	5.48581	5.07326	4.19384	4.76463	4.16405	7.85858	6.14134	6.679	8.93259	8.14386	8.02195	7.76638	7.12447	6.45202
M.alba_G0001038	0	0.0950066	0	0.0479421	0.159682	0.0937609	0	0.145137	0.357051	0.139875	0.0539914	0.143761	0	0	0.0887957	0	0.222767	0.16348	0.392868	0.164326	0.235211	0.198736	0.334234	0.132887
M.alba_G0001039	11.6974	12.0944	10.8365	23.2088	23.1589	22.3587	26.3465	33.3667	26.3999	53.8367	45.6274	38.7212	11.3884	11.3749	9.39326	30.7826	26.0951	25.5986	40.0726	35.6503	47.4021	33.4947	33.5592	31.9272
M.alba_G0001040	43.8921	46.1073	42.9789	45.4894	44.9036	41.6754	70.33	64.0724	54.3204	118.34	128.808	105.978	16.2734	16.4596	13.6126	35.0225	24.1682	33.8112	106.042	116.492	116.923	85.9556	96.414	72.3264
M.alba_G0001041	16.0139	17.6774	17.9227	19.061	19.2914	19.605	12.7253	12.7254	12.9221	13.6205	12.6964	12.8952	17.9147	18.2291	18.2439	17.5622	20.252	21.7482	14.4452	12.8476	14.1985	10.8885	13.8906	13.8528
M.alba_G0001042	77.2914	78.5566	76.8941	88.0042	80.3106	84.1147	64.3125	58.6067	57.6789	36.1649	33.9381	29.4955	104.603	91.5307	89.1403	105.64	92.4134	98.1745	70.5233	74.5603	75.8467	61.7032	58.2063	55.0115
M.alba_G0001043	118.905	121.805	119.989	113.883	116.291	116.737	107.24	106.681	112.927	74.7364	75.5059	76.8862	94.5877	106.08	111.628	96.8689	112.276	103.166	52.1223	55.7025	52.9585	61.5161	61.0785	60.6214
M.alba_G0001044	27.1646	21.4458	25.1584	20.0878	20.3653	21.5796	16.7177	15.6552	16.6562	34.0733	36.4296	37.7065	21.9419	18.5259	19.1704	22.4394	28.0458	27.8575	32.7593	38.5882	33.314	29.8288	33.0152	37.3814
M.alba_G0001045	1.54632	2.2596	1.79947	4.02022	3.83699	4.62088	13.2157	12.1943	13.0069	11.7065	11.4379	12.3137	5.81172	5.92398	5.59541	12.0684	12.7813	12.907	15.6266	15.3309	15.6176	12.2211	13.1123	12.7291
M.alba_G0001046	0	0	0	0	0	0	0	0	0	0	0	0	0	0	0	0	0	0	0	0	0	0	0	0
M.alba_G0001047	0.532945	0.27392	0.342287	0.44232	0.429698	0.405492	0.628941	0.725318	0.735313	0.67214	0.498132	0.469753	0.58959	0.65394	0.563228	0.400076	0.590893	0.895543	0.553767	1.04231	0.461144	0.45839	0.633257	0.817356
M.alba_G0001048	0	0	0	0	0	0	0	0	0	0	0	0	0	0	0	0	0	0	0	0	0	0	0	0
M.alba_G0001049	2.71337	2.82241	2.64193	2.34714	2.277	2.33973	1.55531	1.21876	1.67289	2.70374	2.48933	2.57386	3.09273	3.58581	3.29209	6.11069	6.24725	6.04156	2.71807	2.79233	2.52669	2.38047	2.38302	2.18968
M.alba_G0001050	0	0	0	0	0.0214562	0	0.586226	0.70206	0.719643	4.30399	4.50517	4.694	0.0187346	0	0.0178969	0.39484	0.448991	0.329495	5.54283	5.82914	6.88353	8.09121	8.35331	9.17785
M.alba_G0001051	8.02368	8.23279	7.67186	8.11409	9.15277	11.0447	16.7987	11.0702	13.5364	13.8254	14.0358	18.2971	0	0	0	0	0	0	0	0	0	0.0538169	0	0
M.alba_G0001052	82.9183	73.6381	81.4034	52.076	55.8456	55.2207	33.0784	32.3009	32.2137	33.0297	28.2485	29.066	41.7898	38.3998	40.4968	33.7874	36.0592	39.9281	17.7861	20.0484	17.12	17.7409	18.7474	16.6947
M.alba_G0001053	0	0	0	0	0	0	0	0	0	0	0	0	0	0	0	0	0.154146	0	0	0	0.162757	0	0	0.306509
M.alba_G0001054	1.19661	0.980201	0.668099	0.791403	1.31798	1.35429	1.43789	1.39757	2.31551	9.6208	9.20971	10.3495	1.7262	1.56005	2.38191	1.12286	1.40964	1.46176	10.1483	17.1233	7.95964	21.5428	29.8201	30.0406
M.alba_G0001055	0	0	0.0384018	0	0	0	0.0970227	0.0344278	0.108895	0.232258	0.153687	0.238711	0.165368	0.105265	0.189568	0.697041	0.760931	0.756188	13.8235	16.8684	14.0936	19.1491	23.5812	21.4035
M.alba_G0001056	18.3981	17.3789	19.6325	16.2239	19.1485	15.8646	24.9395	23.8939	26.1769	36.2947	33.8536	33.0176	21.726	23.0997	20.2132	22.0234	23.3176	23.7987	28.0804	33.7745	28.3012	31.4254	34.5969	31.2854
M.alba_G0001057	41.2722	38.9577	42.9783	35.9307	39.2239	38.6654	36.733	33.5344	38.4292	13.8939	14.5207	16.1701	42.1816	44.1678	46.2499	28.2312	37.0657	40.1273	8.37454	9.23668	7.69229	8.25253	9.81093	9.46697
M.alba_G0001058	40.1256	40.7912	38.8644	43.2042	39.514	38.7846	37.0946	40.8283	37.5519	35.5598	32.9356	33.7159	17.537	19.1214	17.0535	20.7512	19.5541	17.2582	24.7207	21.6212	23.1657	27.8919	28.01	28.848
M.alba_G0001059	4.91085	5.24441	7.25743	6.73635	5.9832	7.34	10.2171	7.18617	6.75751	7.11285	7.47796	7.50283	8.39615	7.02714	5.88187	8.6838	6.43908	7.30135	12.7052	13.194	12.9366	12.3665	16.7726	13.2482
M.alba_G0001060	0	0	0	0	0	0	0.0525879	0.0559813	0.0295114	0.107904	0.0937136	0.277254	0	0	0	0	0	0	0.0252558	0	0	0.137979	0.110502	0.102513
M.alba_G0001061	4.50885	3.37176	3.70932	3.11634	4.25528	4.13316	4.85561	4.62673	4.91622	2.96106	3.02548	3.90262	6.70184	6.11543	5.24116	4.60447	5.69228	6.65684	3.52239	4.81897	2.67123	3.29638	5.81499	4.03767
M.alba_G0001062	65.0763	64.0794	60.0936	65.4558	60.6015	57.3938	48.8029	51.6504	45.1155	51.9945	44.8096	46.4557	40.3107	43.0738	42.072	50.7922	47.0108	49.9398	48.2028	43.7955	47.1074	44.9129	41.1906	40.698
M.alba_G0001063	32.8683	29.9391	30.2388	43.4762	42.2595	39.2367	10.5883	10.7802	12.0972	15.236	14.837	16.4036	90.8457	87.5726	90.7356	48.0556	44.4223	46.7802	10.9787	9.79223	11.0444	22.2726	21.9638	23.2338
M.alba_G0001064	45.3074	46.4692	43.29	63.5518	57.0435	55.2801	34.4047	40.1666	39.2502	18.8832	17.9978	17.3177	30.6956	24.2705	29.1847	22.6322	14.3659	17.5072	14.0753	13.5024	16.7805	15.8499	14.1315	16.9738
M.alba_G0001065	11.2038	13.9805	11.9028	12.176	11.3715	14.2699	7.21742	7.16483	8.06843	4.49567	4.08308	4.92256	11.7158	12.0255	12.1152	10.4167	11.6523	12.1828	4.92425	6.62778	6.75936	7.9405	7.64309	7.28593
M.alba_G0001066	9.85041	8.68393	10.6237	10.1643	11.5152	13.2354	16.6404	15.7255	18.0696	9.05295	8.78955	10.1597	21.6425	20.5341	22.6918	13.8621	18.1689	20.3582	8.07433	12.0426	7.73459	9.1793	13.1704	12.3859
M.alba_G0001067	103.015	103.675	88.1754	91.7607	76.8671	73.5452	79.4012	89.2566	79.8238	217.914	196.841	194.099	62.5712	60.1419	53.728	87.9772	62.8881	67.8783	236.166	206.895	231.231	240.957	203.748	201.335
M.alba_G0001068	0	0	0	0	0	0.0259567	0.125814	0.133932	0.225934	1.26495	1.07618	1.51236	0	0	0	0	0	0	0	0	0	0.0440143	0	0
M.alba_G0001069	0	0	0	0	0	0	0	0	0	0	0	0	0	0	0	0	0	0	0	0	0	0	0	0
M.alba_G0001070	10.5949	8.13836	9.36066	12.8336	11.0568	14.1558	13.9174	14.8154	13.9819	20.469	18.8467	18.8826	14.8299	15.0997	12.075	20.6267	18.0329	15.4917	36.084	36.0705	42.5132	29.4513	25.461	24.2843
M.alba_G0001071	0	0	0	0	0	0	0	0	0	0	0.115684	0.136901	0	0	0	0	0	0	0.187061	0	0.0671963	0.369042	0.647938	0.189819
M.alba_G0001072	5.58438	4.45509	3.77562	3.99666	3.56567	6.21118	2.02961	2.16057	3.26508	2.4293	1.36636	1.49807	1.86803	1.83503	1.98278	2.36947	2.38768	1.76439	0.974738	0.73387	2.03085	1.71592	1.35051	1.91228
M.alba_G0001073	0	0	0	0	0	0	0	0	0	0	0	0	0	0	0	0	0	0	0	0	0	0	0	0
M.alba_G0001074	3.22327	3.9974	3.50896	1.65041	2.13775	1.88284	3.30281	1.85049	3.2192	3.56682	3.51079	2.01625	0	0	0	0	0	0	0	0	0	0	0	0
M.alba_G0001075	5.79449	4.98906	6.25526	3.24486	3.72683	4.17597	6.24029	5.38211	5.53564	4.51596	4.68339	4.62278	0	0	0.01727	0	0	0	0.0339598	0.0798999	0.0731946	0.139149	0.148584	0.0516909
M.alba_G0001076	8.75734	6.85472	8.99416	11.6373	14.766	13.7919	17.6402	15.6397	15.2913	7.82325	9.482	10.0775	6.39453	6.8944	9.28708	7.03058	9.46914	7.81763	7.03142	6.24972	5.47265	7.60288	6.40929	7.77924
M.alba_G0001077	0	0.14329	0.488329	0	0	0	0.4798	0	0.15386	0	0	0	0.280383	0.0743659	0	0	0	0	0	0	0	0	0	0
M.alba_G0001078	34.4551	33.2262	34.4357	29.8795	31.7282	34.1251	34.4944	30.3	33.5548	34.0005	34.2408	32.6994	22.1467	22.632	23.2759	21.3249	23.0063	23.1448	20.7437	24.2722	20.7065	26.687	28.6709	26.8697
M.alba_G0001079	0	0	0	0	0	0	0	0	0	0	0	0	0	0	0	0	0	0	0.091074	0	0	0	0	0
M.alba_G0001080	39.2668	37.4736	36.5791	38.0804	38.5163	38.9365	74.2966	73.9393	70.2833	99.8851	102.211	103.094	23.2067	25.9609	25.5889	87.8768	93.1052	94.5741	73.8356	75.6489	68.2942	70.5985	74.4459	73.7803
M.alba_G0001081	9.64823	9.75717	9.48794	11.6592	13.9067	15.1757	15.8316	14.7863	18.2717	19.3834	20.1391	20.5519	15.8848	13.1255	17.582	18.8448	25.3307	27.0644	20.7297	28.8246	21.412	18.4834	25.7345	26.9311
M.alba_G0001082	16.3507	18.8257	18.4005	7.52267	7.01355	8.81787	6.4911	7.39656	6.31057	17.3052	17.2696	18.1716	6.35766	6.10023	5.8501	3.11988	3.09215	3.45313	8.16673	7.18994	8.61173	7.91592	7.25204	7.08418
M.alba_G0001083	2.33438	3.08324	3.44864	2.87235	2.92327	3.04281	2.76821	2.36713	2.9032	14.7122	15.2574	17.322	47.151	44.1152	42.8261	62.638	65.1761	67.2967	13.6869	15.6704	14.562	23.774	25.8894	28.1312
M.alba_G0001084	0.622821	0.362796	0.164853	0.183073	0.609769	0.429646	0.659464	0.738965	1.28554	4.84281	4.78322	4.31858	1.17133	1.24269	1.32241	1.0286	1.42912	1.74795	3.26715	3.16888	2.65863	5.61586	6.30866	4.66852
M.alba_G0001085	0	0	0	0	0	0	0	0	0	0.15178	0	0	0	0	0	0	0	0	0	0	0	0	0	0
M.alba_G0001086	3.57834	2.89557	3.14936	4.89642	5.33269	4.7728	8.20741	7.38802	9.19516	3.67348	4.69149	4.44364	6.2837	7.274	8.17639	5.0284	8.16171	8.01697	2.94388	3.9693	2.65393	4.13678	4.89206	4.58146
M.alba_G0001087	20.1273	21.4751	19.3186	20.0333	22.2419	19.3892	23.2661	22.3734	23.1527	33.3547	29.9496	31.5295	33.901	33.3154	32.4394	28.7727	29.2869	31.8342	30.6945	31.3715	30.2045	32.8051	34.0119	34.0426
M.alba_G0001088	28.6355	30.3699	29.8076	29.557	30.5393	31.5087	27.5972	26.5505	26.8661	36.2553	32.2859	31.5929	38.6568	35.4943	34.3968	40.7821	34.7396	38.5672	37.6147	35.6632	36.3785	43.8818	44.2408	41.7685
M.alba_G0001089	9.50215	9.37819	10.0426	6.71696	8.51208	8.09417	7.33205	7.36013	7.32689	8.446	8.36681	8.81628	9.60289	8.68762	10.5244	9.06808	9.45788	10.0062	9.35919	10.029	8.28855	8.10008	10.2711	10.5315
M.alba_G0001090	4.85224	6.1432	6.97861	3.66757	2.61765	3.15941	7.2844	8.72375	7.71122	13.7577	17.3081	13.529	10.243	8.17267	9.05716	9.29216	5.51826	8.03969	22.1035	26.5636	24.8484	22.5877	21.6553	21.542
M.alba_G0001091	0.183398	0	0.145629	0.291105	0	0.0948864	0.367935	0.293758	0.0688262	0.849327	0.437116	0.872922	0.689829	0.632055	0.868662	2.45062	2.58506	2.17832	10.0427	6.73508	9.26749	2.41346	2.70597	2.3908
M.alba_G0001092	0	0	0	0	0	0	0	0	0	0	0	0	0	0	0	0	0	0	0	0	0	0	0	0
M.alba_G0001093	0	0	0	0	0	0	0	0	0	0	0	0	0	0	0	0	0	0	0	0	0	0	0	0
M.alba_G0001094	4.42174	3.17497	3.21564	2.97266	4.28621	3.20884	7.57543	7.47988	7.59875	7.69683	8.95632	8.4509	8.83238	9.52927	8.97374	12.3243	14.0998	13.5922	13.4981	14.5558	14.3949	9.98616	10.7274	10.5939
M.alba_G0001095	0.503789	0.528227	0.40004	0.533105	0.493232	1.21637	8.84369	8.51774	8.22427	55.7346	59.5369	59.5033	0	0	0.164565	0.302552	0.577995	0.075744	8.89902	9.97383	12.1185	10.6812	12.0347	10.0975
M.alba_G0001096	5.33123	4.50029	4.84321	5.25899	6.1484	4.71399	17.486	16.9258	17.4215	16.661	16.0178	15.7698	6.06372	6.88385	7.15772	12.3115	11.959	14.7063	20.0967	22.02	23.4167	14.5665	16.4272	17.5587
M.alba_G0001097	27.7133	36.8095	31.9384	48.9586	38.7868	35.2042	49.5196	67.0315	51.8271	79.436	68.4354	72.79	47.5409	47.0633	46.4784	91.7335	69.5047	63.898	127.311	109.765	137.118	114.291	87.3926	85.166
M.alba_G0001098	10.7288	10.4576	10.4598	12.4884	13.3984	12.3763	16.8208	15.9543	17.7606	9.24193	9.89703	10.0871	11.332	9.47085	10.358	14.7835	14.9272	16.1306	11.9835	9.69242	9.65469	9.65651	9.17131	9.51836
M.alba_G0001099	7.90318	7.35127	8.22166	12.1962	12.8924	15.2493	21.1442	18.0165	21.0834	12.4849	13.099	13.7121	8.11103	9.18605	9.15796	12.9659	16.7521	16.8034	6.19742	7.24341	6.01181	8.11929	9.77267	9.3138
M.alba_G0001100	0	0	0	0	0	0	0	0	0	0	0	0	0	0	0	0	0	0	0	0	0	0	0	0
M.alba_G0001101	0.076469	0.0668152	0	0.0674323	0.149733	0	0	0	0.0717437	0	0.151882	0	0.0653701	0	0.0624472	0	0.0626661	0	0	0	0	0	0.067159	0
M.alba_G0001102	13.0539	14.1543	11.7081	15.1634	15.398	15.1441	22.3061	16.2346	17.7068	14.7019	15.4627	16.589	22.0495	22.3467	22.2195	26.053	21.567	22.8973	18.6893	19.2921	17.283	16.6725	15.8386	15.7187
M.alba_G0001103	90.6732	77.9646	87.9938	93.0084	86.4406	94.7461	117.133	115.12	105.593	118.562	114.279	111.611	100.038	91.5974	91.3205	81.7784	68.4494	82.0017	136.564	127.431	147.982	177.285	158.317	159.34
M.alba_G0001104	29.3078	25.0644	27.084	27.0098	30.0636	34.5228	15.4012	10.0999	14.5871	11.6672	8.95551	9.66157	19.0729	18.9658	20.3151	9.04552	12.1681	13.4997	9.42517	9.39882	7.332	9.94607	12.8357	9.81751
M.alba_G0001105	0.197789	0	0	0	0	0	0.41334	0.0880023	0	0.678497	0.785692	0.435842	0.169081	0	0.161521	0	0.162087	0	0.635232	0.822009	0.598997	1.73522	0.781688	1.12805
M.alba_G0001106	0	0.263758	0	0	0	0	0.0841124	0.35816	0.0944047	0.690353	0.699493	0.975606	0.0860179	0	0	0.377681	0	0.0756422	0.403957	0.912406	0.870661	1.32416	1.14883	1.39371
M.alba_G0001107	0	0	0	0	0	0	0	0	0	0.182394	0	0	0	0	0	0	0.17429	0	0.170764	0	0.368052	0.310976	0.373572	0
M.alba_G0001108	0.0958555	0.0837542	0	0	0.187693	0	0.480766	0.597086	0.539594	0.986471	0.761548	0.929387	0	0	0.0782789	0	0.0785532	0.0720587	0.538748	0.86918	1.16118	2.17245	2.77811	2.57726
M.alba_G0001109	0.0941674	0	0.186937	0	0.092194	0.0541336	0.393583	0.558639	0.530092	1.07678	1.4651	1.66004	0	0.0284679	0.0512669	0.0235635	0.0514466	0.0471931	1.13413	1.06734	1.11357	1.72113	1.92973	1.66234
M.alba_G0001110	0.111238	0	0.220824	0	0	0	0.836875	0.890876	1.14801	0.0953979	0.11047	0.294145	0	0	0.181681	0	0.0911591	0.0836223	1.69698	2.4376	0.962514	0.16265	0.19539	0
M.alba_G0001111	1.13536	1.24004	1.61997	3.81705	2.91788	3.18183	2.78791	3.53611	1.93069	3.65134	3.87586	2.18912	3.579	3.5396	2.26	5.11384	4.30323	5.06767	5.69752	5.14752	6.93822	5.23973	7.04227	3.87363
M.alba_G0001112	0.384759	0.576318	0.545576	1.01787	1.02246	1.13752	3.35412	3.61946	3.14572	5.65664	6.49573	6.6374	0.140963	0.0997005	0.0448868	0.495145	0.675662	0.70244	2.29491	2.2013	2.23534	7.35383	7.09622	5.37403
M.alba_G0001113	43.1047	49.2291	42.5639	42.8664	40.2411	40.0947	39.3331	42.0691	41.7979	70.833	60.1508	57.5543	93.0481	94.9334	98.5622	150.727	127.623	121.211	140.492	110.785	129.506	103.364	88.3161	90.4506
M.alba_G0001114	0.624553	0.218283	0.37195	0.183582	0.0815286	0.179517	1.49662	0.963326	2.03133	6.71309	6.49185	7.08308	0.106781	0.037762	0.0340021	0.34382	0.0682426	0.156501	0.70205	1.54165	1.00877	3.4702	3.43736	4.03695
M.alba_G0001115	0	0	0	0.0522074	0.0289815	0.0255256	0.0247448	0.052683	0	0.0507733	0.0587949	0.0521838	0.0506108	0.080541	0	0.199996	0.0485173	0.066759	0.0237678	0.0223682	0	0.0432834	0.129989	0.0964733
M.alba_G0001116	10.5974	14.2862	9.54201	11.4143	13.0433	14.0988	23.6018	23.3735	23.7911	27.2002	27.9644	22.8184	13.136	12.5632	12.0541	17.7859	19.044	16.559	19.5703	21.1062	17.7499	17.2109	15.0909	16.8369
M.alba_G0001117	0.278302	0.194534	0.497225	0.490827	0.544939	0.527954	0.884025	0.742948	0.522209	1.90938	1.3819	2.15866	0.0475817	0.151441	0.318179	0.292485	0.319294	0.209211	1.4301	2.64971	1.83014	1.79048	2.49307	2.53958
M.alba_G0001118	0.0950441	0.166091	0.125785	0.363187	0.0930524	0.21855	7.73308	9.38794	7.46065	8.99328	7.51956	8.40538	0.866659	0.718324	0.543314	3.16312	3.06361	2.6436	5.87607	6.77489	6.4695	4.67873	4.22928	4.2849
M.alba_G0001119	0	0	0	0	0.0882001	0	0.225919	0.160331	0	3.09039	2.77344	3.9703	0.770124	0.81704	0.73569	0.541025	1.32888	0.67723	3.76132	5.03745	4.75501	1.5807	3.00656	1.468
M.alba_G0001120	2.05019	1.79137	1.88081	1.53399	2.06805	2.27681	2.67457	2.84715	3.20584	1.65169	2.71471	1.77972	2.89449	2.84544	2.61286	2.98484	3.1566	3.78299	1.7459	1.5492	1.31705	0.931122	1.66418	1.6451
M.alba_G0001121	19.8268	18.4438	20.6975	41.2978	36.3125	39.1305	28.8609	32.3202	24.6151	13.6321	10.439	10.9224	0.0730563	0	0	0	0	0.128488	0	0.0645767	0	0.0624792	0	0
M.alba_G0001122	0	0	0	0	0	0	0	0	0	0	0	0	0	0	0	0	0	0	0	0	0	0	0	0
M.alba_G0001123	0	0	0	0	0	0	0	0	0	0	0	0	0	0	0	0.220388	0	0.0735658	0.235721	0.147893	0.592733	0.429269	0.257838	0.239197
M.alba_G0001124	0	0	0	0	0	0	0	0	0	0	0	0	0	0	0	0	0.0364095	0.133597	1.3199	0.872877	0.961086	0.974454	1.1706	0.941173
M.alba_G0001125	0	0	0	0	0	0	0	0	0	0	0	0	0	0	0	0	0	0	0.637196	1.29929	0.228895	0.386797	0.813146	0.431062
M.alba_G0001126	0	0	0	0	0	0	0	0	0	0	0	0	0	0	0	0.17292	0	0	0.0924752	0	0	0.0842028	0	0
M.alba_G0001127	0.353963	0	0.175668	0.156067	0	0.610443	29.2926	27.718	28.0616	93.7999	95.2615	94.8458	0	0	0.144529	3.32145	3.91596	5.18874	45.6145	64.9943	57.1203	81.6449	97.1463	94.5931
M.alba_G0001128	0	0	0	0	0	0	0	0	0	0	0	0	0	0	0	0	0	0	0	0	0	0	0	0
M.alba_G0001129	0.448038	0.391476	0.485141	0.646514	0.638035	0.632197	2.48548	3.0808	2.36926	7.99915	7.96855	6.42632	0.69638	0.406342	0.565456	2.38494	2.73705	2.23519	7.48908	7.07884	6.52001	8.04004	6.18853	6.03979
M.alba_G0001130	0.578652	0.4424	0.358973	0.446486	0.637341	0.374228	0.241854	0.321825	0.407172	0.248127	0.071832	0.191265	11.501	12.7264	13.2904	5.21266	3.8529	3.58873	0.754991	1.03847	1.06397	0.793215	0.444677	0.589326
M.alba_G0001131	1.28403	1.6999	2.00831	3.12239	1.94283	1.57695	2.99237	2.83922	2.59191	0.900975	1.54566	1.30327	35.8239	36.2771	37.1136	13.7869	13.0736	11.6124	4.21762	4.11626	4.00649	3.92567	4.0324	3.70917
M.alba_G0001132	0.972822	0.965919	0.658365	0.935847	0.606095	0.305041	1.14588	1.25917	1.20312	2.46496	2.15178	2.9232	1.92786	2.60676	2.45554	3.51866	2.17425	2.59284	1.95274	2.00481	1.41569	1.32546	1.24274	0.936725
M.alba_G0001133	0.703412	0.0878014	0.897674	0.354449	0.787052	0.433251	1.00799	0.804778	0.282834	0.258535	0.29938	0.177145	0	0	0	0	0	0	0	0	0	0	0	0
M.alba_G0001134	4.28855	3.25838	6.44676	8.57745	10.2837	7.79797	9.79349	10.0936	11.1668	7.35574	8.88821	7.72444	8.55423	8.68077	7.43578	8.25838	10.1359	12.7787	10.33	16.3907	15.0313	15.3358	15.9118	14.1031
M.alba_G0001135	14.9726	10.1233	10.0846	8.4878	5.58432	6.76284	6.70496	4.75841	8.36156	0.917183	0.885073	1.57111	0	0	0	0.535228	0	0	0	0.269377	0.154231	0.390942	1.25235	0.580907
M.alba_G0001136	0	0.132682	0	0.0334768	0.0743349	0.229148	1.61844	1.75665	1.99456	3.51618	3.50618	2.97809	0.227171	0.30987	0.310019	2.33687	1.80441	0.91323	2.98715	2.18015	2.72642	3.02524	2.46724	2.75283
M.alba_G0001137	9.64494	11.0358	8.77557	15.8965	14.7825	11.2376	23.4674	20.9458	20.7372	29.295	28.621	29.0462	8.98122	7.86219	7.92328	21.3332	18.3015	15.1916	34.6179	32.883	35.3691	42.4339	38.3702	34.2397
M.alba_G0001138	7.57678	8.99169	8.8675	8.77557	11.0716	10.7266	8.88593	10.8681	9.86715	12.2199	11.0059	11.8616	17.3044	13.5382	15.0531	6.02738	5.6531	6.4609	3.54116	3.67443	4.59899	22.6534	19.367	21.1917
M.alba_G0001139	0	0	0	0	0	0	0	0.0369278	0	0.177946	0.206059	0.219467	0	0.188182	0.0677781	0.0311524	0.442101	0.40555	1.99919	3.57477	2.22627	3.09459	3.31659	3.61779
M.alba_G0001140	0	0	0	0	0	0	0	0	0	0	0	0	0	0	0	0	0	0	0	0	0	0	0	0
M.alba_G0001141	0	0	0	0	0	0	0	0	0	0	0	0	0	0	0	0	0	0	0	0	0	0	0	0
M.alba_G0001142	51.2909	53.6614	50.6878	48.6227	47.5462	50.3163	15.7386	11.8675	13.8792	4.45319	3.4131	2.96346	47.8383	49.0586	48.567	15.9847	16.2865	16.8496	5.78893	5.39157	3.49099	8.87617	8.59588	7.79181
M.alba_G0001143	3.42346	3.25521	3.54797	4.48395	5.02758	4.21101	5.68141	6.54081	6.84895	7.9444	8.04958	6.83384	5.29366	6.16406	5.79701	5.36668	6.76625	7.22869	10.1866	10.0052	9.62728	9.93786	9.81587	10.4188
M.alba_G0001144	18.7158	18.0057	20.7507	14.7483	19.1033	19.4006	11.8169	10.8077	12.4223	15.3677	19.5752	12.0215	27.0627	24.7387	18.7798	17.7116	17.785	22.4513	22.1412	19.1824	22.0518	23.5813	24.4809	20.1966
M.alba_G0001145	96.0728	94.5065	99.302	62.0557	66.4667	66.5356	56.3738	53.9291	59.4156	30.2993	32.1509	34.2348	45.9352	50.9325	51.6694	32.6758	38.0741	37.235	17.7063	18.0857	17.523	24.6901	27.135	28.0988
M.alba_G0001146	0	0	0	0	0	0	0	0	0	0	0	0	0	0	0	0	0	0	0	0	0	0	0	0
M.alba_G0001147	0	0	0	0	0	0	0	0	0	0	0	0	0	0	0	0	0	0	0	0	0	0	0	0
M.alba_G0001148	0	0	0	0	0	0	0	0	0	0	0	0	0	0	0	0	0	0	0	0	0	0	0	0
M.alba_G0001149	0	0	0	0	0	0	0	0	0	0	0	0	0	0	0	0	0	0	0	0	0	0	0	0
M.alba_G0001150	0	0	0	0	0	0	0	0	0	0	0	0	0	0	0	0	0	0	0	0	0	0	0	0
M.alba_G0001151	0.0621787	0.434632	0.370303	0.0548307	0	0.16085	0.363835	0.110661	0.0583365	0.319948	0.246997	0.109612	1.70093	1.97372	2.48809	2.00711	2.80254	3.83287	2.29652	4.7924	2.31347	2.50021	2.67582	3.74888
M.alba_G0001152	0	0	0	0	0	0	0	0	0	0	0	0	0	0	0	0	0	0	0	0	0	0	0	0
M.alba_G0001153	20.3504	19.9448	20.8522	27.2253	29.3556	27.8901	13.2921	10.225	14.3741	8.39448	10.1433	12.4471	19.7449	17.7196	19.1148	13.5923	14.9333	14.513	9.10176	10.3783	8.60348	11.6818	11.9945	12.3882
M.alba_G0001154	0	0	0	0	0	0	0	0	0	0	0	0	0	0	0	0	0	0	0	0	0	0	0	0
M.alba_G0001155	26.7404	21.9774	25.8032	24.849	24.0914	21.9459	16.2151	16.4227	16.8029	17.6568	18.0815	19.2843	27.482	27.7163	28.9271	26.8891	24.475	22.7871	31.5084	31.4523	32.7535	42.001	45.3574	48.3839
M.alba_G0001156	17.7529	16.6159	15.65	14.3283	14.5528	14.1667	19.8705	20.3495	22.2455	26.3211	25.6387	27.3175	28.6033	24.3967	24.7197	30.0872	22.2419	23.3435	15.4621	15.8703	18.4855	20.0625	20.5068	16.9159
M.alba_G0001157	17.018	15.6026	17.0106	19.4455	20.5725	20.0828	21.6391	19.5872	21.4384	14.903	11.2273	15.9508	25.1003	24.8179	26.5879	22.9114	32.05	34.4154	19.3734	20.6173	19.8756	21.1159	23.9979	24.7691
M.alba_G0001158	26.87	30.6276	29.8061	30.6756	31.5236	30.0619	21.2205	19.8803	22.5316	16.5811	15.6478	17.5114	50.9181	49.4982	51.8427	38.685	42.2932	37.4804	17.2045	18.7222	18.0467	16.3333	15.8773	16.652
M.alba_G0001159	59.0415	56.9567	59.1631	56.4619	53.9099	54.6485	49.4533	48.6293	52.8589	43.328	42.214	41.5751	40.2457	39.2785	38.4462	39.3081	40.2108	39.1624	34.6544	34.7894	32.3372	34.0718	37.5669	38.0192
M.alba_G0001160	0	0	0	0	0	0	0	0	0	0	0	0	0	0	0	0	0	0	0	0	0	0	0	0.0995028
M.alba_G0001161	0	0	0	0	0.0578487	0	0.049392	0.368054	0.38805	36.8393	38.6694	38.7482	0.0505109	0	0	0.0887119	0.145265	0	12.0502	12.0996	10.2764	88.2534	100.828	93.6833
M.alba_G0001162	9.40491	8.65587	8.21489	11.3897	15.2236	17.7335	8.80518	5.74675	8.00021	25.2187	32.5654	30.7826	18.1165	16.0926	16.9992	13.5555	16.0826	16.214	48.1777	63.0599	50.0748	69.6753	77.6429	89.9092
M.alba_G0001163	0.288351	0.346429	0.321987	0.572119	0.670482	0.808095	7.95427	7.89021	8.21744	50.3855	46.4261	50.2285	5.36136	6.37445	5.44541	8.52319	7.8866	9.29383	40.9794	40.6361	39.671	41.319	47.2618	47.5451
M.alba_G0001164	4.50681	4.59416	4.39052	4.12141	3.105	3.2745	5.82542	6.23845	5.24625	8.37428	6.8793	7.68738	9.56036	11.2782	10.9731	15.0365	15.7992	14.7125	15.8146	15.5139	17.0789	13.5457	14.4398	14.1438
M.alba_G0001165	3.16615	2.5596	3.11328	3.80963	4.02684	3.21496	5.41697	4.95025	5.49682	3.24821	3.29121	3.75575	4.12315	3.64975	4.44624	4.84244	6.3775	7.34059	3.42122	5.94759	4.42943	4.41316	5.40542	6.24418
M.alba_G0001166	0.43908	0.0959121	0.871642	0.096798	0.214939	1.13585	1.5599	1.56288	1.64779	18.7337	18.532	17.5125	0.656864	0.796434	0.537852	0.329613	1.4393	0.742669	17.0984	24.4691	18.5213	9.06847	14.7501	14.2203
M.alba_G0001167	25.3264	24.9296	26.303	26.3964	28.4379	23.9118	26.1227	27.681	32.1115	20.8119	19.6665	21.3649	24.2436	23.9557	25.4499	33.4057	37.9686	37.5185	24.5858	26.3816	22.9048	26.4035	27.3199	30.1945
M.alba_G0001168	1.85548	1.88593	2.33033	2.77155	2.78051	2.38365	5.31785	4.88597	4.36984	2.72789	1.80507	2.87043	2.16885	2.19795	1.88634	4.40609	3.91002	3.18822	2.12829	2.3177	2.49017	2.15937	2.36123	1.60433
M.alba_G0001169	167.363	156.795	148.37	171.838	154.558	150.272	199.286	189.756	165.237	134.435	126.401	107.187	103.64	102.347	95.4806	132.118	115.423	119.695	82.4888	78.1903	83.2392	106.037	104.851	106.917
M.alba_G0001170	0.497099	0.492255	0.16447	0.526026	0.292009	0.200036	2.71483	2.97848	3.91761	4.94524	5.43033	5.43315	0.878228	0.661227	1.29903	0.995112	1.6838	0.971596	6.33285	7.16192	6.22251	7.14736	7.07256	8.01929
M.alba_G0001171	28.5779	22.3417	23.5477	40.8758	46.1185	51.3487	44.463	36.5637	43.6817	39.9289	44.2682	43.6897	27.2354	24.1201	21.5511	34.9511	41.1242	40.1397	34.4185	45.8753	36.4409	48.234	56.3817	50.1888
M.alba_G0001172	0	0	0	0	0	0	0	0	0	0	0	0	0	0	0	0	0	0	0	0	0	0	0	0
M.alba_G0001173	0	0	0	0	0	0	0	0	0	0	0	0	0	0	0	0	0	0	0	0	0	0	0	0
M.alba_G0001174	0	0	0.138685	0	0.0547176	0.144579	0.0934373	0.0745999	0.104871	0.0239652	0.0555029	0.197048	0	0.0253438	0.0228204	0	0.0229004	0.0420141	0	0.0633473	0	0	0.0981689	0.204911
M.alba_G0001175	0	0	0	0	0	0	0	0	0	0	0	0	0	0	0	0	0	0	0	0	0	0	0	0
M.alba_G0001176	0	0	0	0	0	0	0	0	0	0.356682	0.413034	0	0	0	0	0	0	0	0.333938	0.628546	0.53981	0.152033	0	0
M.alba_G0001177	0	0	0	0	0	0	0.050754	0	0.170893	0.104141	0.482376	0.267585	0	0	0	0	0	0	0	0.0917586	0.105073	0.221946	0.159972	0
M.alba_G0001178	0.412469	0.180199	0	0	0	0.177836	0	0	0	1.23807	0.20481	2.54493	0	0	0	0	0	0	1.32471	2.49341	1.4276	0.603105	0.362251	0.168031
M.alba_G0001179	0	0	0	0	0	0	0	0	0	0.558285	0.430992	0.956325	0	0	0	0	0	0	0.696914	1.14778	3.19192	0.158643	0.571727	0
M.alba_G0001180	0	0	0	0	0	0	0	0	0	0.356682	0.206517	0.366591	0	0	0	0	0	0	0	0	0.53981	0	0.36527	0
M.alba_G0001181	0	0	0	0	0.201913	0.177836	0	0.18352	0.580472	2.12241	1.22886	5.08986	0	0	0	0	0	0	3.64296	5.92184	2.49829	0.452329	1.26788	0.840155
M.alba_G0001182	0	0	0	0	0.205306	0	0.175293	0	0	0.35968	0.208252	0.554508	0	0	0	0	0	0	0.673489	1.26766	0.544346	0	0.55251	0.34171
M.alba_G0001183	178.982	210.636	182.345	184.868	157.97	147.506	152.284	153.471	116.862	201.373	179.902	140.531	137.933	119.687	114.343	170.035	109.823	128.306	253.668	232.262	312.39	259.276	209.812	191.729
M.alba_G0001184	3.94987	3.35918	4.44329	6.40889	5.28502	5.63119	6.33941	7.26398	7.11512	3.2745	2.30125	3.71362	2.74628	3.00911	3.16109	2.80698	3.53901	3.22662	1.036	1.49233	1.5038	2.17541	2.03513	2.23127
M.alba_G0001185	0	0	0	0	0	0	0	0	0	0	0	0	0.470569	0	0.899056	0	0.451104	0.413808	9.28152	3.74355	4.76303	2.81708	6.76824	8.52139
M.alba_G0001186	25.9771	19.5521	31.8751	21.2478	27.235	22.7175	16.5511	14.088	16.1968	12.9809	12.9598	15.2526	20.0035	8.9415	12.6281	1.47407	3.72123	3.25981	7.7189	4.66773	3.75212	5.41337	4.09582	1.99984
M.alba_G0001187	0	0	0	0	0.977257	1.07591	0	0	0.234124	0	1.48692	0	0	0.67896	0	0	0.2045	0.187593	0.400726	0.377128	1.07962	0	0.438324	1.42322
M.alba_G0001188	0	0	0	0	0	0	0	0	0	0	0	0	0	0	0	0	0	0	0	0	0	0	0	0
M.alba_G0001189	14.5846	11.8081	10.6912	19.0556	17.6194	16.6145	14.0371	14.5261	12.6163	13.8848	13.8859	12.2656	19.4451	16.8071	15.9532	24.0063	21.3272	21.6763	17.9413	20.1708	21.2451	19.1243	20.271	15.862
M.alba_G0001190	43.9855	38.564	42.8381	40.4673	44.3888	42.64	33.2068	34.1229	38.1166	22.6977	21.6791	25.3607	43.1934	47.0521	48.3233	42.803	49.3348	49.4951	22.5383	24.3359	20.0816	25.4328	26.59	26.6688
M.alba_G0001191	5.65179	6.96218	5.79377	5.39241	6.71259	5.75237	32.4516	32.3195	29.2075	105.76	102.042	103.798	3.96023	3.02507	2.42122	16.971	17.5394	18.1789	53.7855	56.2891	53.7138	56.5607	65.179	62.7315
M.alba_G0001192	0	0.365942	0	0.0923304	0.307528	0	0	0.186343	0.687636	0.269382	0.207961	0.0922887	0	0	0	0	0	0	0	0.0791177	0	0	0	0
M.alba_G0001193	5.35084	5.22787	5.06971	5.01878	4.81008	4.53013	8.78311	8.61399	8.89944	9.26122	9.13023	6.64581	8.35833	7.36753	6.5148	14.8988	14.3509	16.2727	10.272	10.6596	8.29182	8.10842	7.34813	7.56991
M.alba_G0001194	13.6543	12.8561	12.8519	16.7117	21.3199	14.3116	20.9583	14.769	14.688	24.3284	29.9255	24.5893	16.7037	19.1091	14.3227	15.9937	25.4661	22.8297	27.3136	32.465	21.4906	27.7962	34.2182	29.8263
M.alba_G0001195	0.812371	0.309406	0.516885	0.881686	0.81574	1.09566	8.25341	8.52647	9.32196	6.824	5.10949	6.38934	3.09837	3.00375	3.5552	6.83332	8.84233	8.14259	11.5735	10.9864	10.7602	7.40113	7.09807	7.94262
M.alba_G0001196	32.1645	31.2432	33.9636	27.6953	29.9351	30.9389	19.2254	19.2263	20.9358	13.6664	15.0003	16.5882	24.0068	25.4028	25.3485	19.5036	22.6533	23.4261	10.0476	12.0784	10.4261	12.9369	14.4462	14.0391
M.alba_G0001197	0	0	0	0	0	0	0	0	0	0	0	0	0	0	0	0	0	0	0	0	0	0	0	0
M.alba_G0001198	0	0	0	0	0	0	0	0	0	0	0	0	0	0	0	0	0	0	0	0	0	0	0	0
M.alba_G0001199	302.363	341.905	290.511	311.398	285.158	275.961	229.383	258.761	227.54	424.052	388.738	359.167	286.541	297.736	262.785	599.591	466.116	454.039	702.882	617.964	726.899	545.933	475.816	451.177
M.alba_G0001200	42.9497	36.6034	50.9837	31.305	36.1519	44.1729	54.2383	43.989	59.2356	51.0704	61.3767	63.5545	30.269	29.6107	28.6152	30.654	42.621	48.0159	41.0202	55.492	36.4073	34.9302	46.0402	49.7553
M.alba_G0001201	890.566	862.704	891.543	510.629	549.455	574.397	123.239	113.106	126.734	42.5812	43.2682	44.7036	316.499	334.647	338.558	68.752	84.842	83.0906	37.7119	41.3091	38.7805	38.2747	37.8934	36.4714
M.alba_G0001202	2.93152	3.63188	4.12578	5.44026	5.44031	5.35752	7.82703	6.11279	6.65015	3.1895	4.04102	3.93373	6.77003	5.55549	4.89515	8.83549	9.17921	10.3938	5.79659	6.28179	6.17106	6.90945	7.07057	7.73581
M.alba_G0001203	57.8439	54.5885	51.1064	71.7155	65.2793	65.2974	59.2481	64.7007	52.4505	54.8726	53.8073	45.4784	71.0877	72.6829	74.6825	63.9617	51.0221	50.5286	73.1685	52.0925	71.0219	53.9443	48.531	46.2511
M.alba_G0001204	23.2255	20.9599	23.2045	23.4067	22.7388	24.4011	36.9803	33.1901	34.3851	57.6942	60.4465	59.4987	34.4275	35.1413	33.0127	38.8497	47.0674	42.6886	49.116	52.4194	46.6607	49.6852	44.279	47.7273
M.alba_G0001205	0.0515586	0.135149	0	0.181863	0.0504781	0.0889178	4.0513	4.63388	5.32099	6.0577	5.12026	5.13531	1.63079	2.38478	1.09472	4.02527	3.46467	2.40305	7.03754	5.92184	6.91492	4.03327	2.30935	3.10857
M.alba_G0001206	0	0	0	0	0	0	0	0	0	0	0	0	0	0	0	0	0	0	0	0	0	0	0	0
M.alba_G0001207	7.71703	5.83912	5.92248	3.08684	3.42715	6.37997	11.4386	11.8227	10.7483	12.3493	11.6141	11.0796	8.16119	8.65837	7.14659	8.54033	13.4957	11.7221	9.45389	12.5041	10.6012	6.86329	10.4108	9.46366
M.alba_G0001208	0	0	0	0	0	0	0	0	0	0	0	0	0	0	0	0	0	0	0	0	0	0	0	0
M.alba_G0001209	0	0	0	0	0	0	0	0	0	0.503881	0.0972481	0.474723	0	0	0	0	0	0	0.117938	0.0369975	0.0423657	0.536937	0.172004	0.239353
M.alba_G0001210	0.105018	0.144195	0.11913	0.0793782	0.220323	0.0646837	0.639592	0.587411	1.06974	0.69478	0.700254	0.833095	0.474529	0.761959	1.10265	1.30643	2.11467	1.45488	1.08413	0.838901	1.06448	2.25947	2.54298	2.35913
M.alba_G0001211	41.0577	32.3994	36.2636	42.8762	41.228	42.5319	37.613	32.3027	37.9354	26.8515	25.7888	27.1163	27.3989	28.1839	26.1101	21.9527	22.6868	21.0162	24.0122	21.3902	22.7732	21.3511	21.882	21.8884
M.alba_G0001212	0	0	0	0	0	0	0	0	0	0	0	0	0	0	0	0	0	0	0	0	0	0	0	0
M.alba_G0001213	3.41881	3.59996	2.26229	4.09703	2.91804	1.13386	3.00441	2.65223	2.63184	1.27804	2.0023	1.31355	12.14	9.38142	10.1654	10.8581	11.135	9.48947	11.1912	13.6455	13.3499	8.65199	12.7032	10.0706
M.alba_G0001214	0	0	0	0	0	0	0	0	0	0	0	0	0	0	0	0	0	0	0	0	0	0	0	0
M.alba_G0001215	1.9445	2.08515	2.45644	1.9875	2.12008	2.93429	3.28783	2.67415	2.11458	1.93291	2.58939	3.07729	2.79563	1.84369	1.4075	1.92417	2.53513	2.69097	2.19997	2.57132	2.33259	2.16472	1.82419	1.76432
M.alba_G0001216	0.153199	0.178478	0.253436	0.495347	0.149988	0.264206	22.8804	22.9481	22.6139	70.772	73.839	72.7831	1.13501	1.11153	0.959157	26.2594	9.33224	25.8356	85.5711	87.2461	83.3797	52.5291	45.7908	47.5563
M.alba_G0001217	0	0.0751863	0.0569406	0	0.0280821	0.0494669	0.0479538	0	0.0807323	0.0245988	0.0284851	0.126411	7.03725	6.89366	7.1208	10.2278	10.131	11.4065	7.32361	6.89233	7.47047	12.624	14.2581	13.6012
M.alba_G0001218	0	0.528582	0.450348	0	0.148069	0.782477	0	0	0.42568	1.94554	1.05136	2.93273	0.258575	1.09731	0.988054	0	0.991517	0.568463	3.76439	2.85703	5.10366	4.42277	4.25042	3.32701
M.alba_G0001219	1.03001	0.695438	1.11531	1.44501	1.28345	2.01859	7.35771	6.87425	9.22439	14.9365	15.7619	16.3006	0.920537	0.934154	0.61174	3.3389	4.37393	5.80728	6.42815	7.85388	6.19819	7.0169	9.33392	6.9044
M.alba_G0001220	26.1209	50.6698	47.1399	56.5381	17.8647	22.524	31.6555	24.0224	22.8652	72.3487	71.6156	92.8657	11.4319	10.0881	10.5125	23.3615	15.2607	13.905	40.7416	28.5207	40.7696	24.1222	20.0868	18.2273
M.alba_G0001221	9.02259	13.8495	16.8826	16.6116	10.8628	17.1374	12.5363	10.6328	9.66618	7.11041	5.50936	6.9318	19.8558	23.0559	18.968	26.4062	23.8306	19.7522	10.5239	10.5491	11.1303	9.71624	7.44223	9.88441
M.alba_G0001222	0	0	0	0	0	0	0	0	0	0	0	0	0	0	0	0	0	0	0	0	0	0	0	0
M.alba_G0001223	0	0	0	0	0	0	0	0	0	0	0	0	0	0	0	0	0	0	0	0	0	0	0	0
M.alba_G0001224	0	0	0	0	0	0	0	0	0	0	0	0	0	0	0	0	0	0	0	0	0	0	0	0
M.alba_G0001225	0	0	0	0	0	0	0	0	0	0	0	0	0	0	0	0	0	0	0	0	0	0	0	0
M.alba_G0001226	11.1163	11.0023	12.8891	9.28218	9.00527	10.6884	13.1985	14.3127	11.7216	27.9675	26.2312	28.3109	14.1702	13.5168	14.2195	15.139	14.6321	14.7165	31.1602	29.5111	28.0049	35.3491	28.9864	29.6961
M.alba_G0001227	0	0	0	0	0	0	0	0	0	0	0	0	0	0	0	0	0	0	0	0	0	0	0	0
M.alba_G0001228	0.0602763	1.36933	0	0.265766	0.236052	0.207905	0.453476	0.268187	0.0565516	0.258465	0.83804	1.00945	0.669859	0.546667	1.57516	0.407239	1.18551	0.679684	1.25832	0.774296	0.417244	0.17627	1.00582	0.687547
M.alba_G0001229	0.599341	0.333249	0.540811	0.480467	0.533437	0.422845	1.32082	0.436361	1.02237	2.05599	2.11026	1.20063	5.7756	4.39792	3.91554	4.09017	5.49204	5.07893	9.62442	10.2516	10.7962	12.707	15.0255	15.9813
M.alba_G0001230	1.7843	1.19753	1.30904	1.11737	1.67096	2.14066	2.33458	2.27812	2.54746	5.69952	6.11205	6.01742	0.552654	0.633227	0.718003	0.252361	0.572177	0.505431	1.30807	1.79771	1.36491	2.41992	2.63449	2.50723
M.alba_G0001231	0.116247	0.0677144	0	0.341699	0.151748	0.233893	0.29152	0.413775	0.290837	0.166156	0.26937	0.30739	0	0	0	0	0	0	0.466684	0.0585602	0.2347	0.141645	0.306282	0.378852
M.alba_G0001232	14.4121	17.5898	13.3401	18.1557	18.1976	18.9373	19.9834	23.2577	18.78	14.8613	15.7893	13.8123	18.0405	16.5461	17.374	23.4413	20.575	25.8818	18.0464	18.7123	20.9821	18.0628	15.8219	17.8466
M.alba_G0001233	66.3367	69.6637	56.7608	124.907	110.794	103.01	92.8433	107.653	87.8697	159.646	140.225	144.367	79.0712	81.4995	78.4522	154.857	99.6161	107.925	173.409	138.741	194.409	204.763	158.157	154.652
M.alba_G0001234	28.1117	32.7945	27.2997	37.9214	34.118	29.9623	38.4878	46.1546	37.7798	34.6643	25.503	31.3413	42.1742	42.3546	46.9066	43.9934	35.324	30.3855	36.6835	33.2602	40.5844	38.4011	26.9133	30.6214
M.alba_G0001235	10.0187	10.5289	10.5859	15.0231	15.9561	13.735	18.0811	20.768	18.0628	9.26516	8.41352	7.85408	13.7151	13.1898	15.3829	20.4832	22.0959	19.8699	10.8615	11.1289	11.745	10.7843	10.583	9.96838
M.alba_G0001236	30.7956	33.3335	30.0537	33.5654	29.3346	29.7257	37.6775	39.1628	39.4309	34.0477	30.9253	31.3727	43.0496	46.558	45.6759	42.0953	37.3374	36.518	36.1437	31.5407	35.5206	41.5214	38.4249	39.2982
M.alba_G0001237	64.8976	66.1908	62.9683	84.6994	83.0906	76.9901	87.1307	91.0226	84.9459	82.477	83.1969	83.1615	46.2665	44.1985	42.0805	60.0003	61.8149	58.44	81.6414	77.2622	80.0601	77.5071	79.9799	72.1513
M.alba_G0001238	37.7285	36.7827	37.4484	47.5205	45.5753	46.9985	30.0666	32.0067	29.3086	14.914	15.1641	16.0199	28.6447	30.5628	31.3819	28.7204	30.0668	31.5347	13.9459	14.7753	14.2216	15.6598	16.968	17.0199
M.alba_G0001239	10.2421	11.2025	9.80039	9.35663	9.45034	9.40359	12.75	12.458	11.1992	16.651	15.1473	16.1069	22.6132	22.7879	22.9861	15.4602	17.6623	18.5562	17.8966	17.3716	15.2698	18.4504	20.1258	18.2505
M.alba_G0001240	8.98459	8.65322	9.47528	8.71063	8.5714	10.3445	14.6581	12.9692	14.1049	13.0463	10.6462	11.7439	35.6098	33.0799	36.7273	35.9267	37.1698	38.932	15.7599	17.3777	14.179	17.7836	21.5202	22.0024
M.alba_G0001241	70.7604	77.8782	75.4056	68.6991	65.5316	65.3096	45.8943	47.5431	42.9683	30.3817	29.093	30.6569	77.7702	84.9745	87.6757	70.6294	69.5855	71.2136	23.3551	23.7214	23.753	22.0747	21.68	22.2723
M.alba_G0001242	0	0	0	0	0	0	0.314155	0.334426	0.0705192	0.386764	0.223934	0.530012	0	0	0	0	0.184789	0.113008	0.241401	0.283982	0	0.384661	0.198038	0.0612402
M.alba_G0001243	1.46446	1.74023	1.27916	1.70464	2.52343	2.87918	21.3006	21.3198	21.1591	33.2066	31.8793	32.2704	5.35815	4.5689	5.9318	11.4773	10.417	11.009	19.66	23.0614	21.5417	28.565	29.839	29.8772
M.alba_G0001244	18.524	21.6444	20.1997	22.1343	21.3194	19.9429	21.2264	20.0276	19.5389	15.9489	16.8358	15.0072	7.71466	7.88641	6.62379	7.40543	7.69496	7.47075	4.9284	5.63207	4.4892	5.8231	7.34819	7.08485
M.alba_G0001245	0.708037	0.288704	0.515373	0.707614	0.785626	0.407026	0.710236	0.504043	0.841428	1.7002	2.71884	2.74597	0.0807028	0.128429	0.154189	0.0708688	0.116047	0.106452	1.21279	0.677688	0.530961	0.621168	0.580379	0.307668
M.alba_G0001246	41.0209	46.5949	41.5889	57.4897	51.6837	48.1315	106.381	120.633	107.532	127.484	125.656	117.725	35.902	35.2546	32.7015	36.9894	32.4559	32.122	178.327	159.412	178.063	123.852	121.59	120.041
M.alba_G0001247	5.87882	7.22342	7.24839	9.11267	9.21799	8.1584	12.2472	11.0348	12.2376	11.7771	13.5465	10.0397	16.6079	14.7872	14.1025	13.1706	14.3777	17.6084	14.5294	18.6019	14.9027	12.3902	15.4489	16.0159
M.alba_G0001248	25.9902	32.5826	29.4025	39.0047	40.8156	35.9486	27.1909	27.1499	26.1259	14.3634	14.5486	14.6202	22.3214	23.9009	23.96	28.8114	25.2015	26.3641	13.5123	11.8627	14.5618	15.5196	15.7726	15.9475
M.alba_G0001249	1.49642	1.82314	1.71543	1.70988	1.5476	0.981401	5.54972	5.90782	5.59603	6.10939	5.25363	5.87042	2.54043	3.11572	3.11531	5.93317	6.45972	5.67215	6.80286	7.37374	6.49231	4.85375	4.73864	4.91121
M.alba_G0001250	0.199901	0.130999	0.0992089	0.264417	0.293568	0.0861874	0	0	0.0468873	0.171436	0	0.132149	0.299053	0.543893	0.326493	0.150064	0.368592	0.0751373	0	0.0755262	0	0	0.0877819	0
M.alba_G0001251	15.4041	13.4263	17.8819	17.255	19.1944	20.4629	19.7737	18.7931	19.0329	20.4164	20.2591	22.3847	32.8722	29.0738	27.6007	39.0381	41.4377	48.5105	23.3081	28.2274	22.2037	24.4052	30.8467	28.5857
M.alba_G0001252	71.262	75.1643	72.5313	71.7362	71.2796	71.7292	45.3221	44.8829	46.44	20.2564	20.6801	20.2277	51.3394	50.8764	51.802	40.5835	43.4051	42.8767	13.164	13.5212	12.638	18.1513	17.9547	17.6407
M.alba_G0001253	0	0	0	0	0	0	0	0	0	0	0	0	0	0	0	0	0	0	0	0	0	0	0	0
M.alba_G0001254	0	0	0	0	0	0	0	0	0	0	0	0	0	0	0	0	0	0	0	0	0	0	0	0
M.alba_G0001255	52.466	51.8972	49.5588	55.7046	55.849	53.7242	48.0984	52.3032	51.5459	65.211	65.4369	64.5686	52.0441	46.2927	48.1508	48.7212	50.804	47.8594	84.9472	82.6097	82.5508	93.0441	89.8746	81.5118
M.alba_G0001256	4.14932	3.57443	3.9445	6.13265	7.26649	6.75276	5.47144	4.6804	5.75714	8.01909	10.0985	8.44791	6.59457	6.7313	6.44288	20.3123	19.3964	18.8911	23.7432	23.9348	23.6657	25.9346	21.3516	27.7597
M.alba_G0001257	8.56165	10.0841	8.66807	7.42909	7.4099	8.32769	14.4855	14.6888	16.001	15.478	12.4137	12.7988	24.7382	26.2763	26.0093	28.3309	31.7415	27.0576	28.1846	29.1385	26.9658	25.2127	21.1142	24.2753
M.alba_G0001258	0	0	0	0	0	0	0	0	0	0	0	0	0	0	0	0	0	0	0	0	0	0	0	0
M.alba_G0001259	19.8558	23.6164	18.8126	23.7926	21.9976	19.6612	26.8822	25.1507	25.2248	13.8916	13.4446	15.4499	38.0492	35.8867	36.8522	42.8981	42.7426	40.4586	21.7399	18.0906	22.3596	15.3499	14.3512	13.5459
M.alba_G0001260	54.1419	53.6686	57.7947	59.6703	64.5288	66.0509	87.1904	78.6906	86.9971	67.4338	71.4454	71.8818	33.2562	32.4027	32.4433	47.1741	50.8389	53.8434	48.7567	52.9386	51.6276	56.8053	61.3989	63.9269
M.alba_G0001261	0.466437	0	0	0.822632	0.114166	0.603312	0.974761	1.14142	2.07867	0.500022	1.27384	1.64452	0.398737	0.317271	0.66659	0.350149	0.573365	1.92852	1.6853	2.11473	1.00899	1.61979	1.33136	1.1401
M.alba_G0001262	0	0	0	0	0	0	0	0	0	0	0	0	0	0	0	0	0	0	0	0	0	0.118084	0.0709263	0.263194
M.alba_G0001263	13.6414	13.8638	13.4788	17.1537	17.3501	16.7028	47.852	44.3935	48.3327	68.2497	67.2042	67.8391	20.5926	21.4546	22.7177	36.1666	42.2003	37.9523	56.2373	58.1262	50.3704	69.8874	68.0108	68.8694
M.alba_G0001264	66.9007	64.8282	69.1399	72.1784	74.4118	69.3077	72.5868	73.0838	74.9126	57.4459	55.4347	56.6615	64.0925	66.0276	65.6147	54.9032	62.7874	55.7755	39.9683	39.7604	36.6163	45.023	43.3271	46.115
M.alba_G0001265	111.761	117.902	108.359	261.779	258.396	240.074	45.1185	51.1505	47.9215	7.97632	6.51097	7.25717	149.11	139.526	133.229	107.705	92.5874	83.3279	5.1417	3.45636	2.50665	139.003	111.143	123.108
M.alba_G0001266	0.651499	0.491626	0.852419	0.966218	0.840796	0.3575	1.9061	2.21356	1.55589	1.67618	1.32341	0.991885	1.67082	1.50403	1.25754	3.22344	3.00926	2.18166	1.59308	1.49926	2.04991	2.07842	1.56049	1.97848
M.alba_G0001267	31.2274	29.0018	24.427	34.6494	35.8372	29.2456	82.7192	94.7738	74.6027	137.007	141.299	128.965	55.3347	46.4206	41.2076	107.352	86.0935	80.0638	137.736	116.811	132.865	78.4691	71.2882	72.7899
M.alba_G0001268	12.6667	10.764	9.21789	6.4902	5.00999	6.26477	28.0156	25.6352	27.7392	64.7988	65.5626	64.3994	23.0336	23.119	23.5773	41.3074	44.4723	47.0644	101.652	109.367	99.1611	67.4102	74.8758	74.584
M.alba_G0001269	14.6392	15.2094	11.7833	19.1138	16.4871	17.8567	41.4224	45.579	40.6718	40.8667	42.3558	41.2379	41.3346	40.4957	39.0779	73.4717	63.1537	66.3803	44.3387	48.2035	51.2158	47.0523	41.1771	41.4061
M.alba_G0001270	0	0	0.0662867	0	0.0653829	0	2.79124	2.25823	2.1303	15.6927	16.6466	14.3039	0	0	0.0545369	0.35093	0.164184	0.351423	7.18518	9.13382	10.0546	8.00715	6.45169	7.56319
M.alba_G0001271	12.8175	14.6021	13.0601	10.0691	9.40239	9.1289	28.0976	29.2714	28.2722	55.6749	55.5343	51.9227	13.9954	12.3447	12.3815	27.6453	24.8499	27.7978	41.6816	47.4552	42.4323	34.8846	42.8362	43.0355
M.alba_G0001272	0.704212	0.757303	1.29043	0.835951	1.37891	0.910861	2.17353	1.75944	1.82962	1.76535	1.96356	1.83826	0.995617	1.25278	1.28288	1.66726	2.48597	2.07682	1.41356	0.839123	0.937441	1.2277	1.45104	1.05925
M.alba_G0001273	228.815	244.78	221.156	159.412	150.508	156.15	153.716	152.631	147.026	245.024	241.68	224.581	199.179	206.835	197.683	244.564	226.007	239.724	306.759	304.458	319.036	255.773	246.079	237.928
M.alba_G0001274	44.3231	41.7796	40.8082	48.4507	48.8474	49.0874	52.8336	57.2089	51.5928	71.9347	75.6118	76.5127	38.6566	37.2872	36.3885	49.9625	47.5018	49.5713	89.4432	92.13	86.6283	99.594	98.9131	102.607
M.alba_G0001275	0	0	0	0	0	0	0	0	0	0	0	0	0	0	0	0	0	0	0	0	0	0	0	0
M.alba_G0001276	0	0	0	0	0	0	0	0	0	0	0	0	0	0	0	0	0	0	0.112563	0	0	0	0	0
M.alba_G0001277	35.8555	37.1816	35.7316	46.3693	46.5717	42.47	36.8292	37.5163	37.639	39.5661	35.6079	38.0448	38.0616	35.3124	36.1842	45.0936	45.4402	44.4568	37.9347	37.1624	36.2628	39.1765	43.5703	44.4769
M.alba_G0001278	20.2265	22.6596	21.4925	27.5314	28.5125	22.5795	43.2164	42.8683	41.1816	49.3757	45.4245	47.5665	46.2044	36.3837	41.6025	71.3828	63.9637	61.1359	85.3115	75.0873	81.0441	64.3651	61.5472	62.0209
M.alba_G0001279	81.0739	85.0277	78.8483	95.618	93.3456	88.2495	96.2881	105.817	98.4059	76.5185	74.7072	71.2472	57.652	52.6737	53.7876	71.2096	68.3019	64.8869	47.3622	40.8186	47.7899	36.8127	37.2247	35.669
M.alba_G0001280	26.3228	24.7933	25.2885	35.1377	25.2983	25.9259	35.9328	39.9706	32.9661	48.2557	43.1687	39.5919	25.186	29.1296	30.7651	50.9416	40.4713	47.9269	49.6383	47.9925	56.9413	60.3816	56.7347	52.8297
M.alba_G0001281	16.5432	12.3505	14.134	19.2047	18.3492	20.0434	25.2069	29.6286	20.8256	35.3789	33.0658	33.87	24.2563	23.8348	23.8558	29.5536	27.2858	28.0996	43.1271	40.0336	37.598	44.2447	50.6678	51.6113
M.alba_G0001282	15.5987	13.9029	13.1527	20.3799	19.0003	17.9043	12.0798	13.1843	13.6559	13.6459	11.6053	11.4039	9.41006	9.03703	9.92658	14.5687	15.7757	16.3931	3.89556	3.35079	5.37177	4.72944	3.98615	5.86574
M.alba_G0001283	173.907	181.19	157.343	176.833	161.475	151.487	191.567	203.711	179.832	220.259	214.912	200.112	148.457	143.268	138.329	172.86	148.721	148.865	239.553	225.584	257.999	210.579	184	176.518
M.alba_G0001284	2.66292	2.50234	1.79535	7.08899	8.0181	6.67206	6.34196	7.42184	6.17521	4.22274	4.5406	4.51719	0	0.0455678	0	0.0754348	0	0.188852	0.161366	0.151863	0.0434746	0.587724	0.838405	1.26903
M.alba_G0001285	0.0526094	0.0919354	0.104438	0.185569	0.412055	0.136095	1.31932	1.02993	0.64166	4.69226	4.28418	5.61093	0.0899471	0.0477133	0.0429626	0.11848	0.388019	0.395487	2.40773	2.14669	1.63878	1.7308	3.04948	3.38624
M.alba_G0001286	1.43968	1.53746	1.03205	3.87916	3.68037	3.44842	50.0102	47.0452	47.9503	36.217	42.5743	38.5626	28.3065	27.7097	26.9755	53.1368	57.4174	64.7556	51.5678	57.7779	48.0985	38.8268	47.4851	42.032
M.alba_G0001287	28.3266	27.7238	25.9254	31.9538	32.9554	34.2069	21.9874	20.6509	21.1977	12.1991	12.3301	13.4567	11.7407	12.2057	12.793	9.57362	9.59694	10.1171	4.28294	3.89174	4.56252	4.14635	5.33097	4.47098
M.alba_G0001288	0	0	0	0	0	0	0	0	0	0	0.130432	0	0	0	0	0	0	0.296199	0.105454	0	0.113644	0	0.230697	0
M.alba_G0001289	0	0	0	0	0	0	0	0	0	0	0	0	0	0	0	0	0	0	0	0	0	0	0	0
M.alba_G0001290	0	0	0	0	0	0	0	0	0	0	0	0	0	0	0	0	0	0	0	0	0	0	0	0
M.alba_G0001291	0.174506	0	0	0	0.113899	0.100318	0	0	0	0	0	0	0	0	0	0	0	0	0	0.0439543	0	0.0425267	0	0.0473933
M.alba_G0001292	0.13595	0.237574	0.0899606	0.639382	0.399303	0.390765	7.00801	6.08915	6.24991	14.4962	16.4264	17.1357	0.348654	0.328794	0.592114	0.81645	0.742737	0.817595	5.89445	7.39645	6.03855	10.9	10.9448	12.4427
M.alba_G0001293	0.556603	0.810558	0.184157	0.818045	0.908231	1.35988	8.99534	7.34693	9.22569	8.91043	10.5946	12.4287	0.555119	0.252402	0.227271	0.696394	2.50874	1.325	10.5023	13.5289	11.4785	12.9539	19.3091	17.0817
M.alba_G0001294	0	0	0	0	0	0	0	0.290063	0	0.217426	0	0.0638476	0	0	0	0	0	0	0	0	0.0313388	0.0794366	0.0318087	0.0590181
M.alba_G0001295	7.20332	5.76945	6.72427	9.98183	11.1662	12.2749	18.0642	15.9486	18.1828	19.0476	27.7627	22.6758	19.3531	17.4212	19.1181	18.9261	20.2392	24.1743	50.194	65.9001	44.4462	43.3215	63.4892	60.9254
M.alba_G0001296	0	0.237	0	0.119595	0.0663897	0.409312	6.00855	5.43079	5.66223	4.65238	6.80159	6.39543	0.753592	0.246	0.221507	2.03619	2.16726	2.8037	7.6225	8.24967	8.56655	4.46183	6.96793	6.57467
M.alba_G0001297	55.5165	54.1119	56.7742	54.0554	58.1276	58.4797	47.843	50.3375	51.1981	46.4989	47.3713	55.0505	51.2039	54.5457	49.9161	59.0142	57.645	59.5712	44.9128	43.6981	43.8217	42.1507	40.3849	39.6355
M.alba_G0001298	0	0	0	0	0	0	0	0	0	0	0	0	0	0	0	0	0	0	0	0.0297889	0	0	0	0.0321197
M.alba_G0001299	4.18714	4.13162	4.15606	5.12469	4.87686	5.78935	11.3754	10.1822	14.0203	13.2801	13.5142	12.8855	8.42395	7.43124	7.57565	11.0284	13.9324	13.1604	11.4479	12.7649	10.8378	9.97523	13.6633	14.2048
M.alba_G0001300	0	0	0	0	0	0	0	0	0	0	0	0	0	0	0	0	0	0	0	0	0	0	0	0
M.alba_G0001301	29.5902	31.0255	29.8845	25.0822	26.1455	22.5813	61.4357	66.2886	62.4985	92.8149	90.2512	90.9922	43.1919	47.1314	42.1366	60.0585	59.2283	57.0008	88.3517	83.9873	85.9642	79.9885	73.0901	75.34
M.alba_G0001302	0.439901	0.908501	0.198471	1.34007	1.72273	1.03452	19.5227	15.9427	17.8219	21.4009	22.3992	23.4407	3.76053	3.59066	3.69036	10.2671	10.6183	13.2277	19.7794	23.2381	17.7514	13.5368	14.084	13.8803
M.alba_G0001303	0.310421	0.271232	0.205411	0.0912456	0.354568	0.223063	0.129744	0.138116	0.145619	1.95226	1.69552	1.73289	0.486504	1.40766	1.2675	0.116515	1.39914	0.583391	3.82171	6.25505	3.35749	13.995	17.948	22.7626
M.alba_G0001304	0	0	0	0	0	0	0	0	0	0	0	0	0	0	0	0	0	0	0	0	0	0	0	0
M.alba_G0001305	2.37951	1.97249	1.99849	3.7124	3.64381	3.52497	4.89621	3.74623	4.12149	5.38948	5.81681	5.86188	5.47654	4.98015	4.53412	7.55732	8.20001	6.97166	29.0992	28.907	27.9276	31.4028	33.4905	34.2508
M.alba_G0001306	40.3592	41.1338	42.2131	29.5967	31.708	30.7895	25.3247	23.4465	23.347	20.1306	20.9488	21.4963	30.3228	31.7907	33.6631	18.7003	21.8495	20.7898	18.6371	20.1468	17.9585	24.3465	23.8063	26.1104
M.alba_G0001307	72.9779	73.2147	80.5613	67.8099	65.8143	71.7841	46.6548	47.767	46.2662	23.4432	18.0815	20.9897	62.0889	57.6374	56.2336	34.9707	35.2082	36.6235	22.506	26.9163	24.3827	39.2081	44.7474	46.0799
M.alba_G0001308	31.5338	27.8438	32.48	32.7565	35.2036	34.9635	38.2475	37.0968	40.161	18.1514	19.6493	21.7579	32.0393	32.5677	34.4714	18.1201	23.016	22.6506	15.4282	16.712	14.4247	15.9432	17.6485	16.7214
M.alba_G0001309	0	0	0	0	0	0.0486835	0.0471943	0.0502396	0.264846	0.193674	0.56068	0.149291	0.0482634	0	0.0461054	0	0	0	0.861288	0.5546	0.341961	0.123828	0.396674	0.183998
M.alba_G0001310	76.7022	76.9758	80.285	82.9973	81.8029	75.3445	18.5086	18.7723	21.0102	9.43249	10.2065	9.47204	38.0716	41.5356	39.9621	5.95557	4.78743	5.58441	2.7796	2.67041	2.43383	4.00734	3.48379	4.0546
M.alba_G0001311	26.7652	28.1716	26.2597	21.8496	23.9125	27.3451	23.2597	23.6208	22.2936	24.7721	25.7031	21.2558	16.4996	16.984	15.4733	22.4464	22.296	24.138	25.1783	25.8983	24.5733	26.8977	31.1482	29.2921
M.alba_G0001312	162.56	148.392	150.667	156.993	140.236	142.081	238.875	246.803	216.732	451.132	442.607	429.917	119.827	111.802	105.037	320.548	287.878	302.507	660.682	691.76	702.925	417.89	397.998	391.473
M.alba_G0001313	2.3169	3.07605	3.25543	3.66167	4.65454	4.28114	6.46422	6.90811	6.23891	4.6449	3.31689	3.50089	5.86471	4.83022	5.25847	9.01261	7.79205	8.52763	4.0588	4.45641	4.32195	4.79563	4.96814	5.07476
M.alba_G0001314	2.03058	2.04203	2.31973	3.20959	3.45091	2.11437	5.31639	4.26162	5.24801	2.39857	2.43508	2.53274	2.78392	2.74503	4.59927	4.45795	5.83988	4.40661	2.33791	2.75029	2.45318	4.03346	3.60036	3.30885
M.alba_G0001315	44.9684	52.4621	46.9332	47.9713	45.2215	45.4204	10.2422	11.8024	9.44132	6.53583	5.05955	5.2329	19.6167	17.8332	19.5305	10.3358	11.0071	9.33743	4.63156	4.35882	5.06413	10.8971	12.24	10.223
M.alba_G0001316	18.7272	18.2034	16.4976	28.1427	29.1832	26.3745	22.6205	27.462	25.2166	13.4296	12.8685	12.1076	13.23	15.0326	12.4515	14.5052	13.0205	12.7012	12.1321	17.6108	12.3612	12.6536	16.3266	13.9524
M.alba_G0001317	54.5607	56.6414	50.2025	47.028	47.6793	43.9204	42.0356	44.3734	43.1083	39.3492	34.8256	36.304	37.7285	42.6993	39.8493	49.8547	45.4819	45.2267	45.8616	45.5343	46.9018	50.0446	48.3446	46.7489
M.alba_G0001318	7.35692	6.97729	8.99028	8.37835	11.148	10.9344	12.5468	9.96798	11.897	6.78489	8.07711	8.24423	6.54195	5.3311	6.43058	6.4386	6.81668	9.22678	5.28364	5.41946	4.35047	5.51372	8.50674	5.9941
M.alba_G0001319	1.37249	0.38157	0.928843	0.93523	2.38206	1.93663	1.30374	1.05478	1.17062	0.481521	0.371731	0.769842	0.373318	0.79212	0.509465	0.608822	0.869126	0.281389	0.100181	0.0942819	0	0.0912197	0.164372	0.101659
M.alba_G0001320	1.78113	3.16118	2.09939	3.43579	4.14153	4.51161	7.86317	7.72666	7.57203	12.7451	12.7687	12.0689	14.8931	11.56	13.409	16.9641	16.6489	18.1177	19.1276	20.8191	17.9642	20.0616	22.4376	25.9853
M.alba_G0001321	0.262065	0.534288	0.520239	2.23392	2.13811	1.88315	0.438131	0.699603	0.081957	1.04882	1.38803	1.07796	11.8735	6.8926	10.4865	2.16402	1.6465	3.15208	0.490971	1.32017	0.453516	1.14956	0.920634	1.35229
M.alba_G0001322	72.4214	76.1598	74.4446	76.1726	68.3328	73.9296	29.6531	33.3294	32.4171	22.0463	20.8627	21.3187	55.4118	55.821	57.3736	76.0502	87.0227	76.6764	31.7745	28.6849	29.8573	37.9923	38.559	38.2862
M.alba_G0001323	11.1809	11.8931	14.7167	8.14486	8.68585	15.5098	27.023	17.5196	27.1371	21.8873	33.5523	29.9938	13.402	9.91987	12.2073	8.21089	13.0469	25.6722	9.36762	26.6316	9.25389	9.32929	24.1221	26.7349
M.alba_G0001324	3.67176	2.5844	4.4544	2.24851	2.59625	3.2541	0.51155	0.0907598	0.287073	0.437349	0.405156	0.359599	16.4789	11.1927	15.9919	7.27371	3.67766	5.98048	0.245677	0.693627	1.32378	1.04393	1.88109	1.3296
M.alba_G0001325	4.38223	2.05125	4.50505	2.1622	4.18824	4.13868	6.93391	3.52819	7.63553	3.17659	4.04111	4.96623	4.41515	5.72503	6.3905	2.81974	5.30133	6.47097	2.84836	4.92763	3.38557	2.47914	5.6356	3.99551
M.alba_G0001326	0	0	0	0	0	0	0	0	0	0	0	0	0	0	0	0	0	0	0	0	0	0	0	0
M.alba_G0001327	0	0	0	0	0	0	0	0	0.310784	0.142042	0.822413	0.583951	0.141587	0	0	0.870338	0	0.124508	2.26073	4.50551	1.71975	2.17959	4.80023	4.31825
M.alba_G0001328	3.36779	5.70133	3.34279	8.72379	7.28134	6.11058	22.287	22.0394	20.4063	33.5756	33.1666	32.0347	9.23673	9.354	7.4486	29.4426	19.4342	19.6208	25.8575	17.9197	24.891	32.7262	26.1269	24.581
M.alba_G0001329	0	0	0.416677	0.123395	0	0	0.233943	0.249038	1.44413	0.960042	1.25068	1.97343	0.717727	0.380725	1.257	3.88666	2.86683	3.89211	3.82	6.13273	2.54266	4.2967	2.82658	2.96425
M.alba_G0001330	14.2582	14.4395	16.4648	17.0656	16.4228	19.1252	10.5944	9.81298	10.8124	29.7304	31.6819	27.4624	23.0231	23.8059	23.1859	16.0668	15.8085	14.6182	17.5837	15.891	18.1699	26.4121	27.0088	27.334
M.alba_G0001331	1.02709	0.997135	0.566368	1.25793	0.726239	0.49203	0.476979	0.152327	0.214138	7.04665	7.59328	9.40508	0.195114	0.207	0.0931948	0.0856691	0.0935215	0.128684	0.412332	0.689868	1.03683	3.46246	4.05918	3.16134
M.alba_G0001332	31.6521	30.5823	32.1141	27.7211	27.1284	29.0634	22.1241	21.4849	19.8144	22.9296	20.3299	20.0435	25.6728	21.7502	22.8928	23.0716	21.0697	21.967	18.3449	16.3667	17.2459	17.4936	17.4571	16.371
M.alba_G0001333	68.2327	62.1467	67.9656	66.5477	56.7706	47.7141	75.0754	73.5906	67.0702	105.971	98.6493	103.708	66.2645	60.2427	60.2498	79.6378	62.6344	64.1622	123.896	119.333	134.874	145.158	107.358	118.258
M.alba_G0001334	45.8757	47.2788	38.1128	56.8288	49.85	50.861	52.7467	61.384	52.8946	87.5493	80.187	84.1309	35.2668	31.5476	29.9847	71.526	59.9041	61.6466	112.055	101.71	115.087	110.999	104.489	100.632
M.alba_G0001335	0	0	0.0599737	0	0.414092	0.208408	0.0505082	0.0537673	0.0566886	0.207273	0	0	0	0	0.0493429	0.0453583	0.148547	0.0908439	0.194056	0.273943	0.313691	0.309219	0.530659	0.196918
M.alba_G0001336	3.59413	3.67656	3.65446	4.56084	4.20541	5.21575	20.9576	20.5938	21.7949	15.3365	14.1031	13.6763	1.79852	1.19255	0.787464	4.14583	5.67524	5.79912	11.6135	13.0493	14.9428	6.8575	6.39009	7.28514
M.alba_G0001337	0.0608643	0.478625	0	0.0536717	0.178766	0	23.709	25.2931	20.6714	55.2249	51.317	42.9717	0.676395	0.9936	0.994078	0.639663	0.498781	0.228772	54.3912	49.0266	58.8788	49.9706	43.2979	42.9446
M.alba_G0001338	2.02333	3.75677	4.18398	2.67633	2.97139	2.39898	4.86261	5.85156	3.7966	3.10892	4.6885	3.86407	0.720691	1.14689	0.688466	0.759445	0.483616	1.26752	1.55687	1.21038	1.09421	2.77357	2.5174	2.9536
M.alba_G0001339	3.10403	3.18302	3.31634	4.21987	4.43184	4.66546	22.5777	19.3926	23.2371	21.3147	21.2999	24.9468	6.94702	7.29203	8.74878	7.05521	10.122	9.34993	15.1094	17.4773	14.6975	17.6819	20.124	18.5638
M.alba_G0001340	51.306	47.2535	47.3505	65.3394	61.9649	62.5688	31.734	30.5769	33.5676	12.9621	14.1891	12.5416	139.603	136.381	136.929	82.3483	77.2682	83.8841	28.016	32.8797	32.031	28.5745	30.0743	32.999
M.alba_G0001341	58.0944	62.1484	63.4216	55.9246	56.5657	62.1558	61.0517	61.3138	60.9915	68.7693	70.7946	65.4961	82.7481	79.8607	78.0098	81.1962	82.1909	87.7026	80.3366	93.8015	82.3124	61.0649	62.3286	66.8228
M.alba_G0001342	505.54	528.919	478.261	527.042	485.181	482.817	518.927	548.117	537.294	363.371	353.943	368.078	256.127	261.079	265.301	259.497	251.992	223.579	286.206	246.214	276.092	329.959	295.728	303.665
M.alba_G0001343	22.2489	23.6118	22.5576	17.5145	21.7826	24.1255	24.0261	18.8637	26.6077	26.7785	33.0954	31.1416	39.1004	39.837	35.7925	23.8702	31.0663	29.8617	33.1979	39.3964	31.2319	37.2791	33.7968	41.623
M.alba_G0001344	8.48611	9.58809	9.14926	10.0637	11.0299	10.2194	7.74602	8.33264	7.50416	5.39555	6.53859	6.19026	27.7252	27.1142	27.2423	22.4796	25.5392	25.8475	4.89486	4.79087	3.33381	4.5283	6.72478	5.56308
M.alba_G0001345	42.748	45.2446	45.8201	54.6959	54.9284	56.0192	63.1939	64.5023	61.64	34.1031	39.0618	39.1271	77.2624	74.521	75.6079	51.2021	54.8679	55.0756	40.9865	43.3087	40.4297	36.0876	43.1238	41.3443
M.alba_G0001346	1.01318	0.8197	0.782184	0.694908	0.514346	0.291223	0.501892	0.367316	0.387272	0.0643637	0.111799	0.16538	3.75323	3.33524	2.97252	0.816927	0.891806	0.930911	0.0602595	0.283555	0.422107	0.137172	0.0988701	0.30574
M.alba_G0001347	5.90306	4.80007	5.62217	3.52046	3.40748	3.08943	7.13077	7.34799	6.2746	10.7102	11.318	11.4288	5.3088	5.72505	6.04671	4.43137	3.88681	4.56584	11.5341	11.4221	11.4851	10.8266	10.2788	12.3714
M.alba_G0001348	51.7189	43.2613	48.0491	52.521	57.0888	54.3629	56.7052	51.7075	57.9497	44.0803	50.237	51.3455	76.1861	72.8737	73.7045	64.3084	80.1501	79.8324	46.2358	55.077	47.7663	44.7748	49.4517	49.8514
M.alba_G0001349	0	0	0	0	0	0	0	0	0	0	0	0	1.81326	1.1316	1.01893	6.74388	6.23726	5.39329	0.550998	0.612832	0.863696	0.456099	0.438324	0.609952
M.alba_G0001350	2.62202	2.8045	2.6923	2.83041	3.31949	3.31348	2.98538	2.81597	3.0962	3.17912	2.46923	3.1479	150.873	148.174	137.629	188.246	191.386	180.592	24.6824	25.5859	25.0347	19.0372	16.6754	17.9008
M.alba_G0001351	0.0493494	0	0	0.0435176	0.241576	0.042554	2.43388	2.06396	3.1021	5.29028	5.39095	4.65428	0.168747	0.13427	0.201502	0.66683	0.606626	0.519373	2.37741	3.95276	2.73286	1.73179	1.38692	1.76914
M.alba_G0001352	46.1765	44.703	39.7496	89.439	83.6163	85.8376	86.2178	91.1994	76.6781	116.35	109.815	109.713	77.9007	74.8635	70.7467	131.969	109.238	106.535	131.111	120.673	131.817	151.17	149.226	140.369
M.alba_G0001353	0	0.329117	0	0	0.092194	0.0812004	0.0787165	0	0.0883486	0	0	0	1.127	0.512423	0.615203	0.989667	1.69774	1.91132	0.378043	0.426937	0.651846	0.963831	0.827027	0.460341
M.alba_G0001354	0	0	0	0	0	0	0	0	0	0	0	0	0	0	0	0	0	0	0	0	0	0	0	0
M.alba_G0001355	17.4699	17.0952	16.722	23.2455	25.9468	22.511	14.6745	16.4529	17.2139	17.022	15.8871	17.1705	6.48687	6.00895	6.35868	8.92722	8.28365	8.64175	10.8669	9.49951	10.2654	9.10817	9.12623	9.0201
M.alba_G0001356	49.632	51.5881	50.2708	55.6847	56.3594	54.8095	31.3862	33.001	31.8945	29.1148	27.6679	28.2567	58.0826	61.3281	59.6667	57.7918	60.4051	56.1044	40.7022	33.6348	38.3155	37.2635	38.1609	36.5295
M.alba_G0001357	0	0	0	0	0	0	0	0	0	0	0	0	0	0	0	0	0	0	0	0	0	0	0	0
M.alba_G0001358	0	0	0	0	0	0	0	0	0	0	0	0	0	0	0	0	0	0	0	0	0	0	0	0
M.alba_G0001359	43.8213	49.6714	50.7386	58.9275	58.361	56.2718	48.0375	50.9537	47.4178	26.6569	25.9556	23.6548	90.287	81.5425	81.8062	45.0891	50.6071	50.9475	13.306	14.7653	14.9458	17.2092	20.7456	18.0702
M.alba_G0001360	0	0	0	0	0	0	0.0765032	0	0.429322	4.23833	4.27172	3.14605	0.0782363	0.0830025	0	0.137406	0	0	7.71569	9.05936	7.44384	7.56075	6.67132	7.97859
M.alba_G0001361	0.0546047	0.286267	0.162598	0.433367	0.748446	0.612113	15.7933	14.7715	15.1643	14.7044	17.2444	15.2573	23.573	22.2358	23.7676	36.1952	35.1723	38.1753	25.5167	28.6766	23.8131	49.4223	58.8908	57.7475
M.alba_G0001362	142.353	131.24	141.237	121.598	129.822	128.699	47.5685	43.4417	50.6555	28.9142	32.4785	29.2982	97.343	83.9128	87.6005	44.37	40.1041	49.2152	23.7284	26.1054	22.7929	46.9503	51.8573	59.2996
M.alba_G0001363	17.9643	18.3229	19.5359	22.4682	22.8431	22.7113	19.7431	18.0874	20.4802	20.3779	18.0535	17.159	36.2815	32.0656	31.2693	40.6717	33.6076	38.6305	34.7666	35.5315	36.5997	34.1158	38.4058	34.5212
M.alba_G0001364	0.072966	0.0637545	0	0.128687	0	0.314592	0.243975	0.162324	0.444972	0.375455	0.362311	0.803928	0.467817	0.463228	0.297933	0.136937	0.149489	0.0548517	1.6404	1.26812	1.6731	0.453431	0.576742	0.832294
M.alba_G0001365	0	0.0618262	0	0	0	0	0	0.0629657	0	0.788881	0.210811	0.311845	0.181467	0.128348	0	0	0	0	0.795391	1.60404	1.53065	0.620777	1.36717	0.80712
M.alba_G0001366	0	0	0	0	0	0	0.0453147	0	0.101719	0.23245	0.161505	0.238908	0	0	0	0	0	0.081503	0.174102	0.122887	0.187624	0.317056	0.428485	0.17667
M.alba_G0001367	0	0	0	0	0	0	0.390774	0.267422	0.407263	0.515455	0.464249	0.29432	0	0	0	0.35093	0.27364	0.125508	0.402156	0.403705	0.693422	0.781186	0.586518	0.9522
M.alba_G0001368	0	0	0	0	0	0	0.283808	0.906363	0.796339	0.582338	0.674341	0.448887	0	0	0	0	0	0	0	0	0.146887	0	0	0
M.alba_G0001369	79.6826	71.9813	79.2825	86.5861	89.5259	95.751	50.9769	49.0627	47.3272	25.9567	23.6759	29.2833	65.0411	60.7276	62.6577	42.7402	46.8683	56.7126	25.1271	30.591	25.4661	17.7115	20.938	24.8693
M.alba_G0001370	3.35559	2.77766	3.2333	3.13209	4.26509	3.51961	20.4061	20.3782	20.5096	32.7493	31.8042	33.1402	7.80046	7.27902	7.4036	18.3549	19.2493	18.4101	47.1575	48.6361	49.2069	67.4571	66.3346	70.0446
M.alba_G0001371	0.470098	0.533976	0.653252	0.538908	0.805431	0.486438	14.5397	13.6164	14.6208	20.4401	23.1325	24.4678	1.54719	2.08911	1.5164	6.93444	8.95692	7.77464	8.0963	9.69757	7.87089	10.723	11.4157	11.9118
M.alba_G0001372	34.13	30.3458	37.324	44.4645	50.458	47.5469	43.0459	38.1163	48.2327	30.0054	31.2543	30.8768	38.2298	34.8424	37.0807	46.1565	54.0063	53.9893	27.1282	30.8441	25.4508	37.7418	45.8282	46.3927
M.alba_G0001373	10.9668	12.7849	10.4844	15.1425	14.2407	13.538	20.6026	22.7538	20.4971	17.5481	15.4482	16.0006	15.1728	15.8093	14.4944	21.5783	18.8024	17.4431	25.5358	21.4588	22.0003	15.0861	13.9659	13.2384
M.alba_G0001374	55.4482	53.8052	53.3818	71.5176	75.5057	73.6903	46.8898	42.2104	44.7055	26.1516	28.1468	29.7223	58.3424	53.2633	52.1323	46.5095	47.6874	49.324	30.2703	30.8042	31.5975	40.1839	33.9607	38.2097
M.alba_G0001375	8.7455	9.05651	8.84134	10.3541	12.7244	14.1049	12.9627	11.9977	13.9031	12.8822	12.7864	12.9189	16.5445	13.1826	14.7797	15.9874	21.0694	21.1232	9.29753	8.50526	7.7074	17.7901	18.8107	20.4197
M.alba_G0001376	16.425	17.074	17.9544	18.1399	18.1491	19.4232	16.2906	17.1068	16.7231	9.55682	11.6174	12.7783	31.6713	29.9126	31.1394	21.4884	26.6175	26.2034	9.85913	11.7927	10.2135	12.8962	13.1961	14.5872
M.alba_G0001377	17.8843	19.5743	19.1219	20.0871	20.5814	21.6444	23.133	25.9658	24.3151	24.0021	23.6188	21.6267	27.6803	25.2689	24.9565	26.0503	27.5638	30.5212	34.5639	36.1322	34.5334	31.9766	34.1695	33.642
M.alba_G0001378	42.3171	31.8394	36.6797	32.6518	36.3954	34.0827	34.6368	36.0219	38.8751	40.8277	42.3167	44.8112	53.8859	51.3718	50.9365	82.5612	94.8849	93.2257	87.0074	93.7083	81.5595	76.1089	71.104	82.4244
M.alba_G0001379	77.0254	79.5609	74.069	76.4822	79.41	76.8603	66.2348	62.9405	66.4503	57.2798	59.0284	60.0146	130.459	120.975	122.939	100.242	101.279	94.3864	69.7926	63.6857	68.1865	64.2871	64.9468	65.0276
M.alba_G0001380	43.6795	45.0584	44.8177	36.5112	38.4548	36.9893	49.702	52.9091	53.754	54.526	51.8793	52.2269	36.5266	36.1977	37.3455	47.3785	48.3739	44.8091	41.0909	37.9805	39.2795	42.9373	39.6883	37.3964
M.alba_G0001381	52.5978	52.787	60.0367	47.0777	50.7935	46.2516	33.6875	33.1812	34.7822	34.4998	33.8973	34.3521	47.293	45.264	44.0658	48.555	48.6276	47.5451	35.1499	33.5134	34.8395	41.4945	40.2427	40.1085
M.alba_G0001382	0.843948	0.607274	0.98551	0.744215	0.437433	0.385271	7.26223	5.65455	6.98645	34.443	30.8132	33.6496	0.721455	0.540287	0.567574	2.60871	3.17328	2.76164	73.9403	76.4134	74.2275	30.9953	29.4735	27.0596
M.alba_G0001383	28.9748	27.8456	30.4282	28.5612	28.4355	27.2264	22.8155	21.7741	21.4613	2.57108	2.87403	2.73416	16.7252	19.2215	18.6096	5.93211	5.0131	4.98945	2.54628	2.09515	2.09926	0.696817	0.73054	0.720083
M.alba_G0001384	9.00931	10.8083	7.23912	8.57517	6.9304	9.00185	18.4691	21.3787	17.1065	28.5755	26.1312	26.4702	17.1149	18.9357	15.4737	28.9315	20.5086	24.6182	33.5278	23.0707	29.9448	22.4782	19.4671	22.662
M.alba_G0001385	0.0406644	0.0710615	0	0	0	0.105194	0.0679844	0.180928	0.0381516	0.0697478	0.121151	0.0716854	0	0.11064	0.199248	0.0610526	0	0.0305692	0.620352	0.215092	0.422231	0.416212	0.178568	0.364447
M.alba_G0001386	0	0	0.0388028	0.0344732	0.0382738	0.0674197	0.294108	0.104362	0	0.502894	0.232938	0.275661	0.300771	0.248184	0.191548	0.674974	0.768878	0.675922	3.17023	2.54044	3.21349	2.8009	3.53635	3.28068
M.alba_G0001387	52.4162	47.7322	42.7238	28.4498	26.1906	25.8079	19.4363	22.4445	18.3424	40.2949	38.8709	40.3507	47.0093	47.3922	50.8534	14.1932	15.2963	13.9107	26.6469	22.9803	27.707	40.0857	33.8459	30.7434
M.alba_G0001388	4.37335	4.43834	5.31153	7.88075	7.20709	6.88642	21.6395	21.4405	20.7959	21.2456	19.8544	21.3809	9.65997	11.1353	12.0674	16.8842	17.2074	15.2742	15.747	14.5323	13.7969	24.5459	22.5206	24.2122
M.alba_G0001389	69.1044	72.1734	62.9946	83.5782	75.8783	67.0889	107.258	117.915	100.684	175.683	153.101	161.371	87.7399	80.5177	79.8978	192.869	154.604	140.244	178.737	146.862	193.294	141.434	117.536	119.4
M.alba_G0001390	62.5988	62.7777	57.1635	65.6107	60.2364	65.7	52.584	54.9767	52.4022	22.1313	24.8666	25.8991	42.6794	41.4791	40.1869	32.6836	29.6491	31.4618	20.9253	24.4425	20.3838	24.0969	26.2097	25.5639
M.alba_G0001391	47.2953	50.7385	45.0363	67.3544	62.9934	63.0277	34.8416	36.8198	36.4474	25.3775	21.902	23.1844	66.2026	57.7116	54.6092	48.4906	42.1575	46.9616	30.9073	30.6161	28.1431	26.8852	27.0547	24.6866
M.alba_G0001392	2.88566	2.00563	2.83169	3.26756	2.82518	3.02554	3.09746	3.35569	3.26112	2.39038	1.79108	2.60131	4.45711	4.1041	3.66868	3.05242	4.38023	4.01808	2.1853	2.94863	2.2699	2.20557	2.30394	2.93889
M.alba_G0001393	79.086	78.8117	75.3002	67.2902	69.9578	70.0164	38.582	33.1276	35.6572	23.4129	24.2425	25.8591	84.327	76.698	75.0207	50.6653	50.27	56.0272	22.0389	23.5402	23.3018	35.3685	37.0548	39.1142
M.alba_G0001394	30.5686	25.3189	35.0805	28.7103	37.6534	44.5419	41.1285	35.2856	44.2326	35.6556	51.2982	50.8487	39.8495	37.5864	39.6923	27.1786	39.288	45.9594	32.2639	43.5417	29.3764	33.0621	43.0365	45.3817
M.alba_G0001395	23.8877	23.536	23.5853	22.0424	23.2144	22.0324	25.2341	24.3062	25.4376	20.7238	23.2723	23.2985	25.6549	27.6749	27.7385	27.7685	30.2104	29.9479	23.1453	23.2484	21.5851	25.1829	24.2989	24.8826
M.alba_G0001396	23.7661	20.9545	22.8659	22.577	26.1236	25.8497	28.8065	25.8588	28.4293	27.8861	29.7975	30.8746	20.155	18.9825	19.4523	15.6716	20.7377	20.3022	18.822	21.142	18.9518	24.0488	27.1106	25.0186
M.alba_G0001397	32.8756	31.7825	31.9804	29.4405	27.5478	25.7715	26.7502	27.4385	26.8091	33.4142	34.6756	34.3746	29.8488	32.1961	30.2405	33.1339	31.3322	31.7282	40.853	37.7587	38.4753	39.1969	33.9306	34.8926
M.alba_G0001398	22.0755	21.9558	23.1864	24.834	26.9705	26.5793	29.5783	27.7105	30.7528	22.3161	20.9249	22.9033	27.4797	26.8579	29.6255	31.5228	34.8545	33.4421	27.2448	29.4942	25.3826	30.1284	30.4059	31.9687
M.alba_G0001399	0.278924	0.194969	0.0553707	0.885463	0.218463	0.529134	4.43001	4.66622	3.71597	29.2788	28.9739	29.8463	0.286128	0.404745	0.820003	0.167508	0.457154	0.503229	39.4604	45.778	37.6982	29.4867	28.073	33.0429
M.alba_G0001400	13.9664	11.8424	13.7882	14.0707	14.9603	14.8598	9.66627	10.8245	10.2503	3.99255	4.28777	4.79841	13.9613	15.3907	13.4597	10.6254	11.3532	10.6967	5.33564	4.28382	5.42517	1.61945	1.25298	2.41656
M.alba_G0001401	0	0	0	0	0	0	0	0	0	0.200634	0	0.206208	0	0	0	0	0	0	0.0626134	0.176779	0.0674763	0	0.0684882	0
M.alba_G0001402	5.0166	4.72046	5.36239	5.69985	6.89495	7.07103	13.7095	13.1347	9.59425	15.637	12.0717	12.9252	7.50484	8.39951	8.03589	12.1668	9.32901	9.86312	12.626	13.2675	11.937	13.6124	12.2008	13.834
M.alba_G0001403	11.8875	11.0051	13.5551	19.6551	17.5962	17.4504	14.7873	13.4747	11.3521	10.9837	12.0865	9.41773	10.2831	9.69026	8.89879	11.6329	8.87199	8.61721	6.07906	7.32512	7.10223	6.88028	6.40086	7.26408
M.alba_G0001404	16.6166	16.9967	16.4492	15.6102	16.2683	16.2198	21.1686	21.3319	23.738	33.859	34.0377	34.8191	14.6783	15.0501	14.8904	29.7876	29.8308	31.6615	31.5754	30.9213	28.5257	28.0705	28.1947	29.8387
M.alba_G0001405	0.36479	0.283322	0.885091	0.393166	0.515877	0.419411	12.2652	11.5057	13.728	50.7157	51.2815	60.8061	0.0346493	0.147041	0.1986	0.182563	0.631105	0.274229	45.6268	55.2522	41.3143	39.4413	51.7588	55.8105
M.alba_G0001406	4.8812	6.00867	5.67478	6.6587	7.73603	7.74373	7.25888	7.12733	8.29891	5.85134	5.94555	5.77619	4.17274	4.10898	4.6028	4.75748	5.87865	5.65616	3.96251	4.09597	4.22359	6.03312	6.25275	5.53703
M.alba_G0001407	0.180829	0.395	0.358973	0.0797297	0.177039	0.779642	1.36043	0.885018	2.54482	2.09357	3.14265	2.94867	0.154583	0.492	0.516849	0.678731	1.18551	0.951557	5.51724	5.32898	7.11923	13.7491	14.7696	11.1972
M.alba_G0001408	0.841159	0.791503	1.02759	1.25528	1.52036	2.73394	3.62389	2.64859	4.55297	0.665889	1.15664	1.19768	0.110626	0.821559	0.15852	0.194292	0.954452	0.535053	0.571476	0.48893	0.39191	0.709574	0.795576	0.68534
M.alba_G0001409	0	0.0596281	0.067737	0.180537	0.0668134	0.353078	0.399323	0.303636	0	2.10693	1.42322	3.12789	3.09194	3.15652	3.45526	6.09633	4.02662	4.71974	11.2875	10.2619	11.928	26.4429	24.0339	21.6291
M.alba_G0001410	67.4504	67.3403	74.2513	60.3277	61.4386	62.505	52.8829	44.8146	54.098	44.1121	54.5093	51.1233	72.3658	72.0016	67.0045	68.0504	69.4652	71.8893	47.7963	56.0988	47.7383	37.2325	49.8954	47.8557
M.alba_G0001411	9.31749	9.69416	10.264	13.6782	11.6533	12.3071	22.0605	21.5669	22.2333	24.9421	26.3688	23.7836	5.75516	4.73807	4.13436	10.3503	9.26872	9.15021	20.9732	21.2033	22.1361	16.9314	19.63	17.5526
M.alba_G0001412	108.067	117.169	100.297	107	100.936	95.3513	94.3192	99.2654	89.8997	101.6	100.502	98.7313	69.4728	62.877	64.4416	69.239	59.7544	60.9773	107.587	100.826	114.258	113.247	101.526	108.422
M.alba_G0001413	0	0	0	0	0	0	0	0	0	0.164623	0	0	0	0	0	0	0	0	0.308251	0	0	0.842028	0	0
M.alba_G0001414	0	0	0	0	0	0	0	0	0	0	0	0.129385	0	0	0	0	0	0	0.353582	0.22184	0.127014	0.214635	0	0
M.alba_G0001415	5.84924	5.29779	6.26604	8.49184	8.69474	11.1948	26.5941	21.6769	27.3051	21.2582	23.4125	20.214	12.3482	14.9766	12.932	22.6242	27.0946	30.0559	21.3345	25.2257	21.2941	23.4937	25.3409	24.7003
M.alba_G0001416	3.85516	3.64159	3.61971	6.20194	6.40113	4.96399	9.16703	10.1758	10.4354	10.1196	8.74356	9.87271	5.90094	5.07921	6.59433	7.3524	7.85554	7.46063	7.00643	7.53862	6.76171	7.61751	9.49397	9.61407
M.alba_G0001417	0.0840214	0.0734142	0.416989	0.296369	0.164521	0.144903	1.33447	1.04674	0.788295	1.65731	1.58538	2.44394	1.0774	1.14303	0.343074	3.406	4.68216	3.47394	3.17073	3.36494	3.34428	4.85277	7.52678	7.05108
M.alba_G0001418	27.1763	36.4396	28.3318	10.0984	10.877	11.0538	0.571504	0.912571	0	0	0	0	11.1046	12.8661	5.86234	1.79631	0.140069	0.256976	0	0	0.147893	0	0.600444	0
M.alba_G0001419	8.40803	7.65395	7.22821	5.18078	6.30303	6.15815	8.58706	9.04724	8.11952	14.4517	11.9135	13.2407	2.70665	3.50966	3.33259	5.99491	7.3228	6.29423	38.1047	36.0469	33.3323	39.0684	38.4667	40.5297
M.alba_G0001420	0	0	0	0	0	0	0	0	0	0	0	0	0	0	0	0	0	0	0	0	0	0	0	0
M.alba_G0001421	0.0453991	0.0396677	0	0.0400341	0.0444477	0	11.2332	12.1197	14.1837	44.3852	42.2903	48.2593	0	0.0411741	0.0370745	0.749774	1.00452	1.1945	55.9534	53.2759	53.5031	30.2701	33.293	33.8451
M.alba_G0001422	0	0	0	0	0	0	0	0	0	0.131294	0.760185	0	0	0	0	0	0	0	0	0	0	0	0	0
M.alba_G0001423	0.151808	0.0568471	0.129155	0.0573721	0.0849296	0.0374011	0.0906426	0.154386	0.0610404	0.111592	0.0646114	0.0573463	5.26513	5.64489	6.07462	4.86775	5.20729	4.9398	3.34325	3.49051	3.95944	3.7418	4.17119	3.58692
M.alba_G0001424	0.154569	0.135056	0.102281	0.318041	0.30266	0.444283	0.990593	1.3296	1.01513	2.82793	1.94436	3.2698	0.044045	0	0.0420756	0.309423	0.337784	0.580982	1.36517	1.40158	2.22908	1.73273	1.22176	1.88905
M.alba_G0001425	5.77314	5.70049	6.66205	4.67701	3.6762	5.70669	8.86709	8.72922	9.59981	13.0418	11.047	13.3214	12.8797	13.8772	10.924	14.2347	13.6547	14.1136	12.2102	15.4279	14.3769	13.9661	15.2108	16.7498
M.alba_G0001426	7.23024	6.80005	8.92088	12.2646	14.3049	14.0279	13.5988	10.4998	12.4364	6.41598	6.43236	6.94827	8.2411	7.87794	7.79061	8.32996	10.081	11.7764	11.6509	15.0623	10.2966	10.4618	14.6843	13.459
M.alba_G0001427	0	0	0	0	0	0	0	0	0	0	0	0	0	0	0	0	0	0	0	0	0	0	0	0
M.alba_G0001428	51.9529	51.1063	54.7257	65.353	69.4993	66.0011	55.7123	59.8221	56.5588	81.4691	77.3338	75.6243	75.9659	75.714	63.7343	106.926	95.2017	92.2017	97.5956	95.0834	96.7653	134.884	138.611	122.368
M.alba_G0001429	2.2588	2.31198	2.81856	6.08943	6.12892	5.39808	8.79352	8.61436	7.50811	5.92216	6.7937	6.54176	9.54443	7.55051	6.64061	16.4721	13.8038	15.3309	10.5191	10.3873	12.5087	15.0513	16.0971	17.2995
M.alba_G0001430	0	0	0	0.0351711	0.156194	0.0687846	1.96707	1.88105	2.73165	2.15492	1.46553	1.75776	0	0	0	0.538935	0.359537	0.119931	2.01751	1.98911	1.76006	1.60376	1.61131	0.942388
M.alba_G0001431	117.18	115.014	117.744	96.0931	93.3865	92.2704	102.834	100.981	96.6506	140.205	142.492	130.75	76.698	73.4011	66.8009	97.426	86.7902	92.2609	159.393	157.302	161.468	158.152	143.225	141.631
M.alba_G0001432	38.2164	42.6341	40.168	52.0547	45.0322	45.0174	52.0261	62.6097	52.8219	59.2866	57.3353	51.7906	59.6803	53.6608	56.4545	61.117	48.9906	50.686	67.0129	53.3204	62.4743	58.7731	53.6418	53.0442
M.alba_G0001433	0.27256	0.396918	0.0901789	0.0801168	0.0889493	0.391713	0	0.161693	0	0	0	0	0	0.0823981	0	0	0.446724	0.40979	0	0	0.0786131	0	0	0.148047
M.alba_G0001434	12.1269	10.3133	12.2615	7.10066	9.40319	10.1223	15.3813	10.7912	16.2016	15.8635	19.7507	19.3541	12.1913	11.0863	12.3856	11.0699	17.2522	18.0867	10.36	17.3984	11.1926	8.48757	13.2065	11.9619
M.alba_G0001435	16.9567	16.8017	18.5226	25.4353	24.9021	23.327	15.6358	16.2947	15.7859	12.3683	12.0655	11.4793	26.3013	24.8516	25.8391	19.75	22.4914	22.6031	15.0184	14.7615	12.9706	19.3942	20.8031	19.3703
M.alba_G0001436	25.1493	23.5468	26.7042	29.3582	32.5067	33.6738	50.6955	49.603	51.7914	69.7202	75.7759	75.9003	25.0759	26.8075	26.8571	33.1993	37.7908	44.17	63.071	72.3432	60.1058	66.9675	79.0248	75.291
M.alba_G0001437	103.378	106.937	102.708	102.135	94.4959	87.4526	90.675	78.302	71.2484	103.279	105.291	98.116	97.5876	82.2928	90.0233	97.539	89.7767	89.5731	104.01	105.29	104.373	78.1576	79.1738	77.3617
M.alba_G0001438	39.4519	39.2169	37.6066	41.6864	42.2835	44.0978	38.8263	42.2982	46.3899	45.9816	47.1621	46.8377	41.6001	42.9522	37.4337	39.0751	45.0067	49.0267	36.4909	37.9864	38.3475	39.3256	38.3502	38.3388
M.alba_G0001439	0.861911	2.2593	1.58881	0.868634	1.32605	0.849399	4.11708	4.49231	4.62086	11.2988	11.1275	11.1786	0.210518	0.111671	0.402209	0.647028	0.100905	0.462811	3.95453	4.09382	3.0897	4.50097	4.75812	4.21349
M.alba_G0001440	43.815	44.27	46.7075	27.9095	28.0089	27.4932	20.8692	22.543	20.9457	33.9071	32.5596	35.291	34.9985	32.2203	33.8157	23.5584	23.7732	22.0589	25.0901	26.7946	25.1012	30.1758	30.6729	31.5596
M.alba_G0001441	27.292	26.7223	27.4161	38.8016	39.1382	39.6888	45.7337	44.0664	44.5841	33.3064	32.4589	31.42	15.929	14.5573	15.3408	22.9205	22.8221	21.9249	25.4096	25.8646	23.4398	24.5247	26.215	27.0632
M.alba_G0001442	49.2594	46.9313	48.8937	55.3407	52.5185	53.4553	56.4147	58.5691	57.1819	33.4141	35.9294	34.5264	72.8594	67.896	66.8744	82.6793	73.6087	71.0272	47.2045	43.9515	44.3688	37.4882	35.1963	36.5631
M.alba_G0001443	0	0	0	0	0	0	0.214314	0.273771	0.432969	1.27526	0.967518	1.44628	0	0	0	0.808341	0.504247	0.578197	2.34672	2.47974	2.39587	2.02433	2.2967	1.54577
M.alba_G0001444	3.75761	3.03067	2.52473	4.33311	3.90525	3.29003	3.86592	3.54952	4.44745	6.14761	4.19094	5.50312	4.39827	3.46034	3.87115	4.1661	4.35846	4.30232	6.40542	8.82391	6.85288	6.71997	8.47878	6.73538
M.alba_G0001445	20.1288	19.0605	20.3238	27.9367	31.7447	32.4482	51.3485	45.4853	49.2125	38.1815	37.4192	39.5482	22.7593	22.2123	21.9441	30.6303	39.2478	35.4438	39.0111	47.1659	38.2228	54.2969	57.9111	56.9558
M.alba_G0001446	23.1189	26.5541	24.2824	36.7333	29.8362	30.3018	40.1269	39.7238	36.7552	38.2838	33.5205	36.3092	50.0552	50.0166	46.5127	70.7141	65.6215	57.8894	73.7101	60.6665	72.9607	67.5774	54.969	57.9129
M.alba_G0001447	15.3628	12.9439	13.978	17.9556	16.6524	17.5579	18.6516	16.7629	14.6995	20.0764	21.0082	21.7626	13.3415	15.3153	13.3423	22.7908	22.3318	20.898	31.4739	29.0216	31.5974	32.5806	35.8191	36.6071
M.alba_G0001448	17.279	17.4075	16.4283	17.8386	19.9177	17.7409	22.1943	22.365	19.9856	38.87	37.2492	38.4302	19.7167	19.2847	20.3995	26.2588	22.7316	26.4108	37.7142	38.5909	40.6101	42.4634	41.4546	41.5167
M.alba_G0001449	1.86478	1.83303	2.50648	6.06376	5.74335	4.45549	16.1077	18.1842	17.9329	14.2266	12.9633	15.1697	6.47612	6.16596	7.55076	29.1931	31.1048	24.6197	23.0516	19.4924	19.2281	22.8073	21.7342	23.2333
M.alba_G0001450	7.11456	6.10438	6.10746	7.23465	5.64767	6.30068	12.4838	13.4034	9.56139	16.6554	20.3688	15.5362	3.94504	3.54594	3.76865	5.67763	4.67479	3.85465	10.9102	10.1224	14.4196	8.90329	11.5398	11.4888
M.alba_G0001451	10.2007	11.4811	11.6123	13.315	12.9774	11.7281	16.0424	17.8468	17.5187	17.4964	17.914	13.7662	6.35539	4.86092	3.62391	10.8158	7.32045	9.4013	11.522	10.1032	11.5193	11.2076	10.4773	11.2224
M.alba_G0001452	55.0789	53.6639	56.1238	56.1498	52.3262	55.7553	48.8314	49.8671	50.5041	38.9788	37.9361	37.9031	72.6179	73.8407	70.2532	65.8418	67.9613	69.5621	37.4765	38.4627	36.0658	40.9172	42.9116	43.487
M.alba_G0001453	12.935	11.697	13.6673	9.75065	10.0086	10.4942	9.59186	8.66371	9.46064	16.4011	13.6054	13.7612	16.1108	15.6732	15.1633	20.7777	20.5735	19.2908	10.8045	10.3785	11.7339	12.4818	11.1159	10.3972
M.alba_G0001454	8.83051	8.00148	8.57019	12.7476	13.0002	14.0164	17.6065	16.8509	21.7247	18.2034	18.3511	20.6118	13.1406	11.9241	13.0605	17.3335	20.5572	19.1281	16.5962	18.98	16.4985	12.5293	16.0853	16.4146
M.alba_G0001455	0.570024	0.871607	0.707241	1.21477	1.11616	1.1469	4.12962	3.76204	3.6099	7.00691	5.47218	6.741	2.76131	1.24936	1.97838	1.56901	2.88065	2.74961	5.26334	6.28147	5.26109	6.35528	7.09218	7.31478
M.alba_G0001456	14.4989	15.9159	17.4316	17.3594	22.2722	17.4681	18.709	17.5903	20.5002	31.2433	33.5024	35.5672	28.5946	27.2251	26.6823	23.3932	23.3954	23.6717	31.4153	36.6018	31.7702	39.7425	43.2944	45.1225
M.alba_G0001457	35.7717	32.1437	36.4476	30.6483	36.2823	40.6021	32.6773	27.0691	30.256	29.051	32.1606	28.0069	34.1126	32.4426	29.2677	41.7551	45.2492	48.5364	23.554	28.0542	22.2763	20.9021	21.8964	24.5085
M.alba_G0001458	4.43228	2.91781	3.73647	3.21247	4.69606	5.75911	6.395	4.1062	4.44322	2.2911	1.68831	1.49848	2.02425	1.26651	1.68582	1.54969	1.69173	2.78422	4.29001	2.89039	3.51993	2.4414	1.91967	1.58301
M.alba_G0001459	362.373	378.604	363.634	330.263	330.634	355.049	174.99	166.406	177.63	45.1814	54.4247	38.7351	528.641	464.581	443.699	381.672	335.815	397.326	36.4887	38.3248	36.5938	37.6848	40.1848	39.6385
M.alba_G0001460	0	0	0	0	0.0553164	0	0.661219	0.553053	0.530092	0.436095	0.448882	0.298807	0.193199	0.102485	0	0.721043	0.879737	0.509686	0.453652	0.469631	0.439996	0.495684	0.446595	0.368273
M.alba_G0001461	161.403	158.368	161.855	147.824	148.08	144.511	107.142	110.03	100.939	72.0006	68.8	63.7489	89.2885	81.1236	80.8485	94.4503	84.763	86.5332	60.9983	61.7308	62.8602	62.9652	58.736	59.1526
M.alba_G0001462	48.7461	55.4162	51.8186	40.1314	36.7974	39.0021	35.9431	35.1338	35.8647	20.6033	20.5886	22.6021	13.2622	10.5779	12.2591	16.6523	16.0521	14.7459	14.6296	13.1988	14.7276	14.4428	15.9532	14.868
M.alba_G0001463	0.902742	1.74658	1.60007	1.4784	2.33582	1.22325	2.74898	2.86898	1.63342	4.03687	4.93079	3.97851	0.165368	0.233923	0.263289	1.25855	0.792637	0.581683	2.48512	4.09286	3.29186	3.15851	4.1907	3.36236
M.alba_G0001464	34.8996	34.1237	35.0611	35.2135	36.2626	37.8379	50.0879	51.3335	53.2402	43.4548	42.5304	46.0375	36.9283	41.4649	42.8896	43.4526	46.3259	47.1882	37.2237	38.8815	37.3157	27.2677	29.8882	29.2935
M.alba_G0001465	0	0	0	0	0	0	0	0	0	0	0	0	0	0	0	0	0	0	0	0	0	0	0	0
M.alba_G0001466	21.3481	16.5992	19.7834	13.5724	16.0774	18.3529	14.723	12.4353	12.6276	8.94697	9.33724	10.4443	22.7638	21.9896	24.0073	10.8047	11.7687	11.9091	5.99796	7.20192	5.93443	6.28533	8.62509	7.71294
M.alba_G0001467	12.0277	12.6771	12.5541	11.4625	12.1453	13.0457	16.5016	14.7586	16.9267	15.8194	17.0064	16.4966	12.1263	11.3731	12.2007	18.3011	19.6913	18.4079	23.9916	23.6792	23.0547	19.3218	19.9188	18.5227
M.alba_G0001468	16.0894	13.9859	17.7763	15.0998	13.9705	15.1578	7.98668	6.44094	7.95503	6.63311	6.69526	6.67156	8.55655	8.4026	6.99178	5.4336	6.71122	5.75215	4.6493	5.21936	3.36412	5.26151	5.70306	4.07758
M.alba_G0001469	55.0523	48.1892	52.1733	45.035	44.7368	51.6778	10.0693	11.162	11.9553	6.91546	10.6774	8.77479	28.0839	20.1341	20.8935	5.08182	4.65021	9.27985	4.55612	6.09322	5.16839	5.82253	10.2295	11.1933
M.alba_G0001470	18.0983	15.6284	18.7775	34.284	40.1052	42.4625	78.9901	70.1255	92.0192	12.6569	14.485	17.1269	39.6796	46.4001	52.6304	27.4151	41.0036	39.6003	7.64623	9.60163	7.09669	12.779	16.8399	18.18
M.alba_G0001471	258.523	262.387	256.57	261.859	266.01	259.762	300.976	305.269	305.428	180.869	176.551	173.173	156.714	151.946	152.798	194.121	203.023	198.738	157.748	158.675	154.266	109.735	115.884	112.077
M.alba_G0001472	0.562881	0.80799	0.877961	0.496363	0.0393632	0.312024	5.27659	4.75841	4.75289	10.4476	11.8187	10.9859	0.618664	0.145856	0.591001	0.211274	0.296536	0.362693	12.2348	15.4639	12.2805	9.84702	13.1003	12.7428
M.alba_G0001473	24.5794	24.4848	23.8555	23.4183	25.0989	22.4294	23.1112	23.025	23.6363	21.4594	21.4981	22.6265	18.3599	19.9731	20.7684	22.93	24.1377	23.8848	21.7334	22.0506	21.7399	21.7332	25.3593	23.4982
M.alba_G0001474	4.10078	3.49975	5.58489	5.12992	6.06895	5.83867	6.13839	6.27989	6.08423	6.05224	4.83013	6.30444	10.4352	10.6385	9.96864	17.3966	17.1937	31.7593	11.0263	12.8271	9.65469	2.64944	5.86294	4.19585
M.alba_G0001475	27.3372	26.357	29.6294	24.9379	26.6874	23.2341	4.59662	5.45245	5.82238	0.741061	0.624102	0.623167	2.41753	3.27725	2.37358	2.88956	3.21879	4.429	0.37844	0.059359	0	0	0	0
M.alba_G0001476	9.82985	10.0678	8.98151	10.7922	11.2172	12.4618	11.9173	11.9912	10.1386	14.013	15.3218	12.5661	7.34578	7.26192	9.14379	16.2244	14.3506	13.8492	10.5583	10.2316	11.0403	11.3747	14.2932	10.2896
M.alba_G0001477	16.9899	15.2914	15.9797	13.6653	13.9407	15.4072	11.0486	10.0713	11.5157	4.72955	5.07349	5.18424	19.5407	19.9114	21.3414	14.9077	16.5855	17.8336	5.04851	7.34459	5.95066	8.30315	8.17975	8.09001
M.alba_G0001478	1.72737	1.99443	1.95949	1.84965	2.23477	1.88849	5.85314	5.16033	5.93268	5.44944	5.3914	5.54645	3.42796	4.55997	4.18152	5.27951	5.76342	6.35357	6.14215	5.96691	4.6441	4.60045	5.36392	5.3531
M.alba_G0001479	29.2887	29.2365	27.2426	25.8649	25.1295	24.5982	25.3859	23.2926	26.247	20.5594	20.8842	21.0746	29.1473	29.9626	30.8187	29.2362	29.9548	30.312	17.174	18.0509	17.6099	19.2916	19.8641	19.6703
M.alba_G0001480	43.105	48.705	44	49.4757	46.8332	43.9015	40.8994	42.2432	39.1689	39.8608	38.0108	37.8773	35.4347	39.1835	38.3348	41.845	38.1168	37.9993	34.4504	32.0217	34.1776	35.2141	33.1213	34.9045
M.alba_G0001481	8.51752	9.78256	8.16186	5.19627	4.32685	4.22664	22.86	26.2896	22.7925	32.0669	29.7917	31.0691	6.52567	6.31591	6.93383	14.1352	11.1506	13.0275	17.6778	16.5761	17.7992	12.3171	9.59765	11.217
M.alba_G0001482	22.1538	17.5797	20.7165	11.5421	14.2	14.1463	13.9353	13.1425	14.6863	12.704	13.7011	10.7574	8.46746	8.70256	7.51107	10.1908	10.835	13.0971	18.8528	18.344	18.3657	18.2008	22.4081	18.4463
M.alba_G0001483	6.29636	6.86423	6.76565	7.08044	8.70935	6.72441	8.73991	7.9674	7.42476	2.47696	3.32722	2.24028	10.5675	8.38223	7.83067	6.37442	7.29006	6.38336	1.57693	1.83326	1.6994	1.3514	1.92781	1.74138
M.alba_G0001484	10.8354	7.79147	11.1667	8.86921	11.1667	11.221	7.45409	5.85904	8.80396	6.53588	6.79618	7.90558	9.70597	9.30984	8.8486	6.30487	9.00708	10.7957	5.91098	6.62063	4.71025	6.25398	10.3814	9.03946
M.alba_G0001485	1.47248	1.66315	1.1229	1.12429	1.12517	1.03745	1.33595	1.13453	0.892916	0.723802	0.624158	0.553976	1.41227	1.75888	1.67174	0.781852	1.81004	1.43091	0.360451	0.502053	0.233067	0.512003	0.457354	0.45355
M.alba_G0001486	3.40808	3.95375	5.0031	3.20737	4.85077	4.09947	5.98505	5.7596	6.50244	1.00701	1.47896	1.71656	2.9379	3.35065	3.39124	1.61244	2.22963	2.04529	1.58665	1.51486	1.6851	1.52847	1.88644	1.30671
M.alba_G0001487	0.107976	0.251585	0.392972	0.190431	0.422851	0.248286	0.752159	0.70461	0.337678	0.246934	0.250203	0.317243	0.246144	0.195854	0.205746	0.0810562	0.147476	0.135283	0.838056	0.217574	0.249143	0.0789401	0.316099	0.146623
M.alba_G0001488	16.5316	16.3343	16.2388	16.4285	17.6107	16.3232	21.8742	19.6842	21.0752	15.2427	13.4614	14.2316	28.2826	29.0151	30.3406	32.9381	37.6068	36.7351	21.0622	22.6535	18.7884	18.5675	19.6719	20.6051
M.alba_G0001489	0	0	0	0	0	0	0	0	0	0	0	0	0	0	0	0	0	0	0	0	0	0	0	0
M.alba_G0001490	28.0565	29.0409	30.0779	22.5579	25.9425	27.7113	36.3292	37.2863	38.1939	36.4458	41.5209	38.5897	53.0633	48.9367	49.4927	47.2856	45.4584	52.3146	37.3242	34.572	36.2165	41.9622	43.8056	43.552
M.alba_G0001491	303.624	314.648	279.548	380.886	339.869	363.702	164.272	180.891	143.965	173.174	173.885	140.122	56.9615	59	49.9951	56.0297	41.3004	41.3608	43.9953	35.7817	45.3636	55.6385	42.3801	40.0511
M.alba_G0001492	0	0.216596	0.574119	0.437193	0.485392	0.855025	5.5258	3.38236	6.43453	2.19678	2.70797	2.69481	0.423823	0.374702	0.472352	0.620298	0.880299	0.496934	0.597108	0.37463	0.643482	0.604104	0.290281	0.673236
M.alba_G0001493	105.974	111.149	102.638	105.469	85.5744	81.1613	222.166	250.739	197.368	415.455	387.031	367.626	79.1102	73.0017	68.9593	272.691	187.207	191.33	557.791	517.779	616.836	414.099	347.913	341.187
M.alba_G0001494	16.4235	15.8206	17.7416	16.4273	14.4316	18.2654	19.7926	19.5722	18.2399	19.4102	24.4362	24.1439	18.207	20.4741	18.246	22.6974	27.8216	27.9208	13.4197	16.4445	11.7001	9.03711	10.9071	12.199
M.alba_G0001495	0.0552495	0.0965492	0.164518	0.0487205	0.0540917	0.0952832	0.277105	0.196657	0.259178	0.900261	1.09736	1.16876	0	0	0	0.290327	0.13583	0.166134	1.37518	1.21071	1.29076	6.94751	7.86072	7.29242
M.alba_G0001496	0	0	0	0	0	0	0	0	0	0	0	0	0	0	0	0	0	0	0	0	0	0	0	0
M.alba_G0001497	389.426	406.013	377.241	390.056	360.575	356.335	253.644	267.921	243.186	110.424	108.611	98.444	351.607	367.816	370.018	257.437	232.723	232.172	129.134	121.175	128.096	123.763	113.471	112.762
M.alba_G0001498	19.9117	20.3237	22.1379	18.0332	19.5529	20.3924	27.0662	23.9175	26.8719	22.1787	24.02	25.1402	22.031	20.9599	21.1192	21.2317	24.8928	25.824	19.5642	23.834	18.9365	20.896	21.7412	22.4835
M.alba_G0001499	81.0283	79.9969	82.9246	54.2923	61.2223	59.0935	115.343	108.23	120.839	110.206	108.999	115.707	69.6979	63.6739	67.4378	59.064	67.0555	68.4162	108.465	108.29	100.523	74.0489	78.3459	81.0878
M.alba_G0001500	1.76027	1.99041	1.7472	4.51978	7.24833	3.83933	4.24122	3.63956	3.69158	2.13121	1.79953	1.55155	3.8062	4.78935	4.05881	2.21531	1.82438	3.65845	0.45726	0.508575	0.806355	0.302804	0.318285	0.337456
M.alba_G0001501	8.50997	9.10596	6.48813	18.7608	18.0519	15.5271	17.9388	21.3462	20.6546	12.6396	13.4117	10.6535	14.3388	13.7582	16.5177	18.3781	14.251	18.4039	13.4676	14.8645	17.3415	17.177	17.0058	14.1183
M.alba_G0001502	3350.5	3453.2	3225.08	3378.19	3053.95	3066.4	3486.47	3621.56	3138.28	759.062	728.637	665.809	2750.01	2532.91	2461.21	1744.1	1441.91	1461.34	624.207	613.558	657.082	559.284	532.245	502.593
M.alba_G0001503	0	0	0	0	0	0	0	0	0	1.53863	1.8627	0.646926	0	0	0	0	0	0	0.196434	0.5546	0.776197	6.6179	7.87838	8.17256
M.alba_G0001504	23.862	23.4306	25.3342	44.6485	44.2386	46.3661	32.0229	30.0231	31.0481	15.7538	16.2718	15.9881	24.1864	21.9762	24.9142	31.495	28.8217	30.8799	8.9311	9.38169	10.3835	11.2028	13.0119	12.2216
M.alba_G0001505	23.3358	24.0625	20.9327	36.2354	32.7092	30.7461	44.042	40.8864	39.7761	84.7129	78.6644	74.099	21.6216	19.3895	19.2936	75.8387	53.5106	56.4413	113.817	96.874	121.026	155.4	126.787	137.579
M.alba_G0001506	28.5966	25.0725	28.3599	22.3309	26.6722	27.8632	28.6361	24.7462	29.6003	14.4361	17.5234	19.1972	37.721	36.8272	38.446	24.3492	31.0986	29.2489	21.0638	23.9331	19.5694	20.9068	24.6611	24.9435
M.alba_G0001507	124.576	135.451	128.177	138.712	135.069	132.406	106.84	115.043	109.288	92.8986	86.3963	83.6822	99.0764	96.2416	98.1896	108.037	98.353	109.128	89.1005	91.4109	99.7747	79.3558	79.4409	74.7162
M.alba_G0001508	0	0.160127	0.181903	0.161606	0	0.0790139	1.45534	2.36464	1.54745	1.17875	1.09199	1.61534	1.09665	0.581728	0.972785	2.75148	3.82969	2.68646	12.6545	14.5404	14.4302	8.10594	9.73756	8.21233
M.alba_G0001509	15.8112	14.742	15.5935	31.8054	27.6955	27.6599	16.975	20.9922	20.1422	21.8775	20.3674	19.0568	46.5945	47.0049	44.0574	30.5264	26.2456	22.4048	14.4391	11.3367	11.8452	21.42	19.0325	18.1504
M.alba_G0001510	28.3569	26.5368	27.8511	32.3925	34.7089	33.6093	40.7504	40.9156	39.4238	32.4449	33.5933	31.5105	41.9475	40.1025	42.296	35.3928	39.6309	41.9116	29.1264	31.4753	27.8041	29.8172	31.4371	32.7633
M.alba_G0001511	14.0439	14.2151	13.6676	12.171	12.9603	13.7089	26.4309	24.4777	27.1237	17.6167	18.2222	18.0919	17.5879	20.5311	20.3303	12.7334	15.9751	17.1755	12.2341	13.329	12.3472	14.2989	16.8372	16.2636
M.alba_G0001512	7.84784	8.55211	7.61454	13.0633	12.2589	11.8616	10.3931	11.1422	11.4166	12.7801	12.3472	10.8812	20.3525	22.9519	20.1626	27.0073	21.823	24.8577	8.49595	7.12945	8.08761	7.34915	9.29309	7.47174
M.alba_G0001513	80.6554	84.232	85.0838	81.1856	81.4444	77.405	40.3653	43.9024	41.0445	11.1581	11.3311	11.0833	38.5676	36.5878	39.957	35.2664	35.4695	33.456	22.459	19.7068	21.987	33.2392	34.8683	33.2723
M.alba_G0001514	37.2729	36.6878	35.781	31.3487	32.6739	30.3808	60.9119	60.8477	59.474	90.3739	93.6644	87.449	50.8568	46.2236	42.3248	78.0522	76.9942	79.423	83.082	91.0383	89.9662	79.8932	79.6072	72.0416
M.alba_G0001515	0.05835	0.0509837	0.173751	0	0.228509	0.0503152	0	0.207694	0	2.30189	2.37583	2.77729	0	0	0	0	0	0	1.68661	1.14637	1.06027	3.19944	2.40856	2.32951
M.alba_G0001516	53.1637	58.1441	49.6729	44.4892	41.2501	42.7634	30.9497	32.6652	34.3975	34.9704	33.1774	31.479	73.852	75.686	77.6011	55.8596	52.4958	47.306	52.813	45.2963	50.8126	63.9199	55.7037	57.6434
M.alba_G0001517	3.18462	3.59595	4.52264	3.15392	2.15854	3.37981	3.52215	4.18541	4.09104	3.40342	4.08709	4.31848	6.28246	6.08754	5.24136	4.1193	4.93852	5.37733	1.29816	2.36939	1.39898	2.14916	3.5284	2.99388
M.alba_G0001518	0	0	0	0	0	0	0	0	0	0	0	0	0	0	0	0	0	0	0	0	0	0	0	0
M.alba_G0001519	38.4533	42.1743	38.721	43.2191	42.2245	40.0995	29.6593	31.1599	28.7281	24.3217	22.2915	22.4867	73.1549	76.5445	73.272	77.9534	70.611	67.8918	31.894	28.4951	32.7369	23.45	19.4146	20.7606
M.alba_G0001520	0.967224	0.971885	1.29606	3.28375	2.03595	2.79402	15.847	14.933	16.8333	22.8526	21.3241	23.1464	7.35887	7.14926	5.80553	19.8584	21.4408	22.7947	23.6475	25.8362	24.145	25.7042	31.6851	30.9704
M.alba_G0001521	0.2014	0.100557	0.199905	0.228342	0.140842	0.0992381	0.721518	0.40964	0.755818	1.28307	1.28577	1.74983	0.27055	0.234844	0.16447	0.777541	1.08459	0.605603	0.716132	0.869626	0.846435	1.7038	1.69299	1.64092
M.alba_G0001522	0	0	0	0	0	0	0	0	0.0644969	0.176867	0.546161	0.363562	0	0	0	0	0	0	0	0	0	0.100518	0	0
M.alba_G0001523	0	0	0	0	0	0	0	0	0	0	0	0	0	0	0	0	0	0	0	0	0	0	0	0
M.alba_G0001524	161.805	152.592	154.047	218.797	229.676	240.479	117.481	107.148	116.629	12.4089	13.6197	11.5892	5.43171	3.65155	3.80172	0.802842	0.979539	1.2296	1.36381	0.998279	0.870954	0.551918	0.939266	0.205026
M.alba_G0001525	24.9748	20.6987	27.2805	27.0974	34.2799	32.7258	35.7159	29.4687	31.7015	36.6948	35.9877	35.9337	87.6497	76.5565	70.4337	10.6608	10.3839	14.265	6.29103	7.9095	6.3559	4.92273	6.55874	6.53342
M.alba_G0001526	96.7626	95.5808	96.3617	135.979	122.174	128.649	130.46	125.222	116.129	77.8659	81.2781	67.2545	43.6366	38.3214	38.2044	41.5592	42.4866	41.1769	41.9265	42.5175	49.0094	50.9532	54.0964	50.9668
M.alba_G0001527	8.87864	8.93318	9.48037	13.5829	9.87793	12.5861	6.69091	7.60148	8.45622	3.63412	3.07271	3.02364	20.6424	14.8237	17.6871	15.6024	16.2057	15.9782	3.72643	3.71029	3.60843	2.80298	3.78069	2.90453
M.alba_G0001528	3.62871	2.87794	2.60436	3.34758	3.33404	3.22531	5.59997	4.91809	4.19013	6.12823	6.32025	7.23341	9.92651	8.05031	8.75323	18.9425	21.5938	24.3409	22.4568	25.5215	24.8772	23.8355	26.2798	28.1551
M.alba_G0001529	30.9217	36.3464	32.3076	52.0667	49.394	42.1007	51.8595	53.8735	46.6619	24.2854	22.6917	22.7797	41.2365	49.3575	45.2405	57.0297	51.7475	49.7692	27.4933	23.0212	23.4888	26.9376	22.9834	22.0644
M.alba_G0001530	4.9037	5.14156	4.11016	7.01482	5.76112	5.54397	7.2873	5.81814	5.31635	2.14944	2.81368	4.03411	7.26607	6.02861	5.60634	10.3072	5.62599	8.60141	2.71234	3.29369	4.43163	3.10705	4.8809	4.26168
M.alba_G0001531	41.5957	47.6197	38.4255	88.452	76.6543	77.339	80.6344	88.1178	71.4392	91.124	84.8437	76.4733	40.8785	39.4262	37.0328	67.6036	52.5751	46.9555	70.176	54.2179	73.1713	91.7327	76.1575	75.4984
M.alba_G0001532	1.28592	2.88223	2.44177	3.45118	2.7369	3.18192	3.83236	3.23387	2.83257	5.8497	6.99598	5.56868	12.3311	12.3724	10.5926	12.969	13.1497	13.2394	12.2103	13.2657	12.0943	13.6932	15.3692	14.5769
M.alba_G0001533	10.9638	11.3134	11.5167	13.8201	13.7633	13.3981	26.3138	22.5052	27.2934	24.2563	26.8528	26.5013	14.7487	15.7082	14.9132	28.8569	31.1711	30.8441	18.7671	18.5768	19.1189	15.3918	17.6039	15.9749
M.alba_G0001534	6.8018	4.99676	4.3862	8.29023	6.36235	7.06063	26.8716	28.1429	26.4202	36.6342	33.3869	32.4968	16.9623	15.9131	15.6731	30.4736	26.6986	25.8591	25.4976	24.7163	24.1415	15.8368	15.562	16.8019
M.alba_G0001535	15.2384	12.1537	14.5895	19.3325	20.9761	20.0502	17.7708	18.1416	15.8939	37.2469	36.6989	36.6347	21.6874	21.9542	20.7516	29.7359	29.5351	28.9973	41.1727	39.407	39.3406	59.1334	56.2674	55.3456
M.alba_G0001536	19.2554	21.5777	18.3412	15.6094	17.4148	17.423	3.03154	2.22827	3.32148	1.18483	0.943261	1.14163	11.2198	10.1805	12.0579	0.6482	0.778375	0.908754	0.901286	1.1092	1.27014	0.252511	0.455008	0.140704
M.alba_G0001537	3.67889	2.94335	3.51959	3.28322	3.38481	3.43984	1.88962	1.57768	1.91291	5.51179	4.97402	6.13373	2.46289	2.85413	3.00431	2.22933	1.92514	2.73226	4.16385	5.32534	4.21876	6.96705	10.3158	10.1839
M.alba_G0001538	20.8808	19.2578	20.0129	16.7574	18.6551	18.2355	23.8791	21.9868	23.9707	13.3756	14.0112	15.3299	17.3852	21.5339	22.3897	16.3683	20.7191	20.0783	11.5011	12.6924	10.8761	12.1676	12.9947	14.2623
M.alba_G0001539	7.67961	7.3948	5.96326	9.67439	7.72326	8.51415	24.8048	26.5448	25.9774	29.9285	33.256	33.0623	8.26204	8.29156	8.74588	14.5498	12.1587	13.2349	29.1106	30.0413	27.1676	24.7114	26.8409	27.284
M.alba_G0001540	0	0	0	0	0	0	1.06974	1.13876	0.600317	0.274371	0	0.281993	0	0	0	0.960666	0.78654	0.360755	1.15594	1.32962	1.1073	0.584742	0.280977	0.390995
M.alba_G0001541	0.809878	0.574954	0.854109	0.714171	1.04069	0.567415	3.30035	4.09886	4.08411	3.25572	2.56366	2.94463	1.81737	2.43306	2.39748	7.67559	6.13916	6.16431	14.0213	10.8243	12.351	7.17916	6.22367	5.93868
M.alba_G0001542	0	0	0	0	0	0	0	0	0	0	0	0	0	0	0	0	0	0.0320124	0	0.0321781	0	0	0	0
M.alba_G0001543	12.6964	12.1255	12.6022	12.0955	11.4317	10.4389	16.9631	16.6723	18.1574	15.8608	17.1937	17.0822	11.9321	12.5129	11.7931	19.8883	22.8331	21.5506	14.7632	15.6584	13.7033	11.7941	12.5651	14.3685
M.alba_G0001544	1.82511	1.68329	1.00642	1.22197	1.29051	0.69946	0.819327	0.571439	0.761034	0.405797	0.671297	0.297907	3.64048	3.37181	3.69851	1.87753	2.35429	1.93098	1.08549	0.791713	0.643385	0.864837	1.21702	0.881195
M.alba_G0001545	85.0315	86.8942	91.836	91.8552	96.884	95.8361	48.7415	50.4223	50.4887	14.4288	14.1716	13.2709	38.8435	39.7174	42.5223	29.5008	33.1307	32.1456	9.91954	10.8944	9.20227	9.55293	9.87955	9.5255
M.alba_G0001546	2.47667	2.42631	2.12307	3.04436	3.89433	1.90913	16.2488	15.0266	15.6669	18.7942	21.3536	20.6394	7.37814	7.14695	7.53855	21.9444	21.9569	19.9723	39.9219	45.4255	37.2104	35.8843	35.5932	37.4226
M.alba_G0001547	0.062647	0	0	0.110487	0.122668	0.216082	0.104736	0.167241	0.176328	0.214905	0.4355	0.386531	0.160663	0.568168	0.255798	1.50491	0.821424	0.800605	2.16291	2.88763	2.3309	1.28242	1.04538	2.19481
M.alba_G0001548	6.14836	5.8114	4.56745	6.58116	8.06388	7.80254	27.2493	26.0828	29.0236	22.849	24.9997	25.3243	6.84269	6.73349	7.51566	13.7885	14.8305	15.6392	20.0259	24.9828	20.0421	15.4075	15.7919	18.4309
M.alba_G0001549	0	0	0	0	0	0	0	0	0	0	0	0	0	0	0	0	0	0.0301112	0	0	0	0	0	0
M.alba_G0001550	76.7048	69.0018	78.1197	61.6993	66.4364	70.6216	50.4743	46.5736	51.2306	19.8575	19.9934	22.8649	55.049	58.2455	60.1846	30.3446	35.6156	38.2206	15.8361	17.3775	15.6631	18.8845	21.0683	21.315
M.alba_G0001551	0	0	0	0.0781257	0.0867388	0.0763957	0	0	0	0.151959	0	0	0.530155	0.482102	0.4341	0.199523	0.217811	0.066601	0	0	0	0	0	0
M.alba_G0001552	0	0	0	0	0	0	0	0	0	0	0	0	0.27204	0	0.064969	0.0597226	0	0	0	0.060116	0	0	0	0
M.alba_G0001553	0	0	0	0	0	0	0	0	0	0	0	0	0	0	0	0	0	0	0	0	0	0	0	0
M.alba_G0001554	0	0	0	0	0	0	0	0	0	0	0	0	0	0	0	0	0	0	0	0	0	0	0	0
M.alba_G0001555	0	0	0	0	0	0	0	0	0	0	0	0	0	0	0	0	0	0	0	0	0	0	0	0
M.alba_G0001556	9.71808	8.88617	11.048	6.72618	10.842	9.45173	5.80928	5.93275	6.52013	1.79283	2.13219	1.69324	0.193199	0.153727	0.184561	0.508972	1.38906	1.40164	0.453652	0.768487	0.488885	0.165228	0.248108	0.736546
M.alba_G0001557	0.140985	0.246373	0	0	0.138031	0	0	0.501828	0.132273	0	0	0.372805	0	0	0	0.211672	0	0	0	0	0.121991	0	0	0
M.alba_G0001558	0.070294	0	0.0697722	0.247948	0.75703	0.303072	0.293801	0.0625518	0	0.180853	0.209426	0.247836	1.80274	1.97632	2.12397	0.685997	0.691269	0.475587	0.0564402	0.0531166	0.182471	0	0	0
M.alba_G0001559	0.204544	2.32338	2.03026	3.60744	3.80489	4.76221	5.81341	3.82233	3.07048	5.26253	3.8595	4.86785	11.7154	7.97686	8.35189	7.37036	4.19058	6.9194	1.97078	2.00929	1.23891	8.52381	7.36528	4.99961
M.alba_G0001560	0	0	0	0	0	0	0	0	0	0	0	0	0	0	0	0	0	0	0	0	0	0	0	0
M.alba_G0001561	0	0.0421741	0.0479094	0.170255	0.0472561	0.0416211	9.32037	9.87884	8.74002	10.8453	11.2646	11.5295	0.288834	0.218878	0.473004	24.7478	25.9878	24.1294	23.2142	24.7285	26.1448	19.232	18.1858	17.9328
M.alba_G0001562	36.9901	40.3659	35.8391	38.0136	36.8632	34.7517	38.3808	40.6609	40.3849	37.0775	34.0414	32.8542	35.0718	35.8928	37.5468	50.8726	50.9356	51.1336	35.9539	33.5984	34.2713	27.4812	26.8921	29.8553
M.alba_G0001563	11.6894	10.1578	12.1732	9.68839	10.8816	11.1263	19.436	17.7344	21.4547	27.5546	28.9899	29.3336	18.948	15.8733	14.032	21.3383	18.426	22.3767	33.901	37.1175	36.8103	29.1872	32.6499	38.4603
M.alba_G0001564	2.27753	2.61648	2.21876	2.78942	2.93177	2.69128	7.54481	6.41782	6.84565	5.7873	5.10999	5.42762	12.4389	12.0492	12.296	15.2608	13.8945	14.5847	15.95	15.5207	14.7802	9.80548	10.2605	10.7214
M.alba_G0001565	61.5609	65.5008	63.2331	55.2933	53.2496	55.4918	58.6963	60.1796	58.9239	45.9042	45.1018	46.2397	54.9262	66.929	68.0807	58.2571	65.1884	58.7015	41.6115	40.8971	39.824	43.9952	42.3609	41.4598
M.alba_G0001566	100.844	103.079	102.006	151.549	169.199	168.273	117.92	122.618	125.307	87.1442	82.7555	78.7088	0	0	0	0	0.157712	0	0	0	0	0	0	0
M.alba_G0001567	0.0906699	0.0264078	0	0	0.0887698	0.130308	0.480022	0.457207	0.652182	3.4473	2.82137	3.4898	0.0516733	0	0	0.476455	0.445822	0.431683	6.30937	5.80079	6.35481	7.09282	7.08716	6.47628
M.alba_G0001568	26.7907	24.9792	25.3831	32.4712	40.9903	40.3027	55.1147	59.5483	62.1852	27.6007	28.9092	27.9075	33.9072	31.9232	33.9065	39.6571	43.0544	42.3282	28.355	30.5412	28.3494	27.4719	32.7979	32.4111
M.alba_G0001569	26.7728	25.7592	25.3836	25.0418	27.3859	29.3581	28.4923	25.1323	26.171	23.2922	25.2431	25.6443	31.3537	30.3865	28.8776	34.8521	34.7175	41.6776	21.0303	25.9019	23.7014	17.1125	21.6104	19.7643
M.alba_G0001570	30.0979	27.4094	27.3499	34.8398	31.2932	36.4078	33.9475	25.3494	28.8744	35.4097	38.5623	34.0768	15.945	15.8398	14.1935	23.167	19.1762	22.3072	20.2178	21.0132	23.1819	26.5911	30.0076	30.3249
M.alba_G0001571	1.44896	1.59427	1.27841	0.757175	0.577948	0.601582	13.9963	18.4333	17.2194	25.8192	25.9012	26.6784	19.4515	19.6631	21.1675	64.2964	48.2005	50.3475	130.861	121.492	143.392	162.705	143.846	133.709
M.alba_G0001572	17.9773	15.3922	18.8352	12.5174	15.2081	14.2375	15.7915	13.9173	15.5706	7.9274	8.39902	8.91557	10.7722	12.3535	13.9521	13.3678	16.5783	16.4536	7.60958	7.70741	5.97576	7.90761	8.54751	8.82985
M.alba_G0001573	4.1898	4.04077	4.55104	2.61416	2.55408	3.78328	7.07077	7.70289	7.71348	17.9998	18.4884	19.5799	7.3999	6.59602	6.74624	13.1447	15.1918	15.154	22.1521	23.2071	21.3074	35.5728	40.6503	37.4538
M.alba_G0001574	5.03153	7.77129	5.95267	7.61898	7.36426	6.92436	33.2654	39.5726	34.4272	83.0321	74.3966	85.3389	7.25564	7.55937	7.80281	48.4158	38.7343	36.1049	73.7384	57.3756	74.1442	61.5315	48.1621	53.583
M.alba_G0001575	6.76134	6.36726	4.92152	8.18164	6.5461	6.44572	10.4247	12.869	14.0615	11.6937	9.54973	10.5618	3.62855	3.40672	3.46631	7.7263	7.11082	7.22886	8.05272	8.60033	9.00315	9.61171	10.2928	8.87537
M.alba_G0001576	4.00032	3.82819	5.01055	2.60369	2.61099	2.7103	6.21019	3.13595	4.64673	8.98513	9.08044	8.47917	2.44265	1.64125	1.71118	1.144	2.57577	1.79001	2.90603	3.31066	2.63724	3.82983	3.84788	6.28577
M.alba_G0001577	33.6994	31.9867	33.0679	30.7334	32.3483	33.5077	37.8047	41.6605	41.2463	48.9994	48.1833	51.0863	36.0337	30.3143	34.1088	44.1681	49.5658	49.0574	51.2952	55.1176	52.2397	51.1205	53.9871	57.0153
M.alba_G0001578	166.882	167.982	169.978	176.135	173.158	183.263	75.1825	69.671	65.4571	23.2735	27.9831	23.8284	160.438	132.68	144.433	75.3222	79.2439	74.5681	23.4592	30.4845	27.0805	50.0188	62.6438	54.3874
M.alba_G0001579	20.8065	21.7844	20.385	21.3925	20.9412	21.7501	19.9978	18.1957	18.1956	12.133	13.0479	13.3396	9.33414	9.33342	10.3449	10.1155	12.1818	10.669	5.20259	5.81109	5.91706	5.80265	7.10849	7.41661
M.alba_G0001580	0	0	0	0	0	0	0	0	0	0	0	0	0	0	0	0	0	0	0	0	0	0	0	0
M.alba_G0001581	7.85985	5.23569	7.18357	5.62716	6.70467	7.24727	3.77299	4.01645	4.74575	4.93868	5.79622	6.51633	7.31778	4.86988	6.60928	4.79035	4.71924	7.0786	6.93564	8.87936	8.55167	9.27369	11.3454	10.3984
M.alba_G0001582	0	0	0	0	0	0.137058	0	0	0.0497078	0	0.0526158	0	0.0452918	0.0961019	0	0	0	0.0398286	0	0	0	0	0	0
M.alba_G0001583	0	0	0	0	0	0	0	0	0	0	0	0	0	0	0	0	0	0	0	0	0	0	0	0
M.alba_G0001584	0	0	0	0	0	0	0	0	0	0	0	0	0	0	0	0	0	0	0	0	0	0.167248	0.100456	0.186387
M.alba_G0001585	0	0	0	0	0	0	0	0	0	0	0	0	0	0	0	0	0	0	0	0	0	0	0	0
M.alba_G0001586	0.249069	0.248715	0.317855	0.313765	0.209014	0.306817	0.74358	1.07652	0.801184	0.762866	0.494699	0.407711	0.030417	0	0	0	0	0.026748	0.885634	1.15612	1.10836	0.88445	1.15623	0.985664
M.alba_G0001587	8.13628	7.68112	7.54214	7.3191	7.75976	6.89494	12.4495	12.9823	13.0296	11.3889	13.0489	12.0556	12.4717	12.6589	13.2696	12.1981	12.0133	11.477	8.95438	9.39875	9.24522	10.3242	10.0409	8.4959
M.alba_G0001588	21.2973	25.5489	23.603	22.2389	25.0795	23.4159	21.7867	26.3732	21.7046	39.7649	41.0186	36.0563	18.7578	19.0001	17.1488	34.6958	29.9834	32.0575	41.2551	35.1119	39.2186	41.7385	35.8391	35.5131
M.alba_G0001589	24.3815	22.4751	22.9071	25.1308	26.8659	26.154	27.422	27.3765	26.9148	21.4927	24.1944	25.3692	30.917	35.6951	35.4723	28.1562	30.2107	27.7272	26.2787	25.3876	24.3486	27.9458	27.4174	30.1129
M.alba_G0001590	0.286832	0.187966	0.0711757	0.0632339	0.421231	0.247335	3.89624	3.8286	5.04577	15.9277	20.082	16.939	0.735601	0.845449	0.468474	0.161491	0.352587	0.431248	12.2636	18.9648	12.7197	13.3684	16.6261	14.9567
M.alba_G0001591	102.674	105.654	106.083	117.357	109.075	110.849	51.6259	50.2339	47.5683	31.2479	31.0782	29.5331	79.8785	75.8189	71.0693	47.9393	44.9478	43.8917	37.1574	34.8857	37.8425	40.2606	42.1976	38.1108
M.alba_G0001592	1.03896	1.91647	1.83334	0.61079	0.621617	0.846125	5.3557	7.19081	5.95689	27.4236	24.3617	23.9118	7.40139	7.64288	8.76736	11.1358	11.7781	11.4986	25.6285	28.8734	26.9197	28.0622	25.5492	29.2984
M.alba_G0001593	55.6066	54.7682	57.0503	46.2099	48.9159	50.4458	49.6232	46.3849	52.552	32.3873	32.9333	34.0756	41.2931	45.8294	47.1236	33.5875	42.1707	41.0927	24.2499	27.1724	23.4313	24.9938	26.4823	26.7939
M.alba_G0001594	1.80685	2.47391	2.82882	4.45145	4.03036	3.9192	15.6332	16.6751	14.9247	6.7254	6.9555	6.64954	0.987269	1.14878	1.1713	4.20898	4.07576	3.65477	5.5637	4.40561	4.38403	7.2313	6.03664	6.98129
M.alba_G0001595	0.426197	0.186196	0.439304	0.578202	0.657995	0.537128	1.28804	0.758511	1.16882	0.196812	0.16279	0.317868	14.8398	16.1898	16.2913	15.4433	16.0528	15.4773	6.23858	7.08508	5.98554	11.6127	12.4241	11.7396
M.alba_G0001596	2.45721	0.787235	2.68287	1.37233	1.92458	2.68388	2.60178	1.82215	1.99799	4.0039	4.22976	3.68196	4.0611	3.3428	2.8093	2.15204	3.35613	4.06383	3.09094	5.13702	3.33099	2.33538	3.88449	3.40345
M.alba_G0001597	0	0	0	0	0	0	0	0	0	0	0	0	0	0	0	0.0907899	0	0	0	0	0	0	0	0
M.alba_G0001598	5.10356	5.59539	6.58216	4.90177	4.86931	5.07353	11.0051	9.95071	9.39341	16.9776	19.208	17.6212	2.47319	1.73941	2.01751	1.68377	2.29097	2.05269	12.7891	12.7974	13.7261	10.1003	9.73525	9.98489
M.alba_G0001599	0	0	0	0	0	0	2.71212	5.88118	6.53893	8.3474	8.11483	7.30829	0	0.108982	0.686919	2.16497	2.65883	2.43901	18.0423	16.2534	13.8288	8.87306	10.3425	8.41989
M.alba_G0001600	20.6311	16.7488	19.1527	17.1278	18.8916	18.6399	26.4668	25.063	26.6036	24.3725	25.2872	23.7887	23.1803	22.0266	22.689	16.3943	19.0693	18.5203	23.431	26.9995	22.8027	24.3098	26.9974	27.8946
M.alba_G0001601	1.20101	1.22429	0.596049	1.05908	0.97987	1.03563	7.86429	5.52179	10.8924	7.72494	9.14418	10.9389	7.35798	6.17237	7.35591	9.7672	11.8107	10.8342	14.304	20.2681	10.7385	10.9756	22.5022	23.811
M.alba_G0001602	0	0	0	0	0	0	0	0	0	0.272277	0.0630586	0.335809	0	0	0	0	0	0	0	0	0	0	0	0.0517347
M.alba_G0001603	61.5356	62.0077	66.6342	43.3291	49.105	47.3825	23.3155	21.9583	25.2691	11.2971	13.3276	11.6383	69.0991	73.533	75.1761	27.2754	38.6447	37.658	13.9534	17.0572	14.0739	15.1242	19.1733	19.979
M.alba_G0001604	27.7718	28.7873	32.3597	32.3616	33.4806	34.0249	30.0281	28.5121	29.8993	21.1544	22.3552	22.1982	26.5058	26.6343	23.102	26.9664	29.5442	29.6626	18.836	20.8876	18.657	24.3708	24.2391	23.7165
M.alba_G0001605	13.9559	14.4569	12.9955	12.4335	11.8323	12.6545	19.724	20.2286	18.043	25.7469	27.2428	25.9127	14.2672	15.2668	14.2559	22.5012	17.8823	22.8212	33.9629	33.5936	37.389	29.2067	30.7473	30.3999
M.alba_G0001606	0.0930554	0.0813077	0.18473	0	0	0.280846	0.388935	0.372629	0.218263	0.319218	0.323445	0.287076	0.397746	0.253186	0.569942	0.803341	0.381293	0.279815	0.373579	0.35158	0.442852	0.442209	0.245178	0.682358
M.alba_G0001607	1.89736	1.69387	2.4155	1.92775	2.34219	1.70722	5.96489	5.28537	5.34034	5.0584	4.38294	4.47181	2.96186	2.35672	2.76206	4.0872	5.00265	5.64329	4.30532	4.14529	3.85451	2.80444	4.05722	4.20077
M.alba_G0001608	93.4301	100.042	96.1626	101.386	93.6861	92.9829	77.6027	72.5487	71.1304	166.376	160.63	151.59	48.5322	37.8879	35.6707	61.113	42.9158	57.7988	169.146	167.189	177.339	164.108	159.616	159.615
M.alba_G0001609	36.5946	39.084	35.5115	31.5148	32.6642	31.5554	29.1908	31.1437	27.0283	36.7255	37.6563	39.6674	37.5731	42.2629	41.9017	35.8002	33.2433	31.8995	35.0713	31.2998	32.6749	38.5656	36.8233	37.333
M.alba_G0001610	2.27745	2.41635	1.96991	2.78295	2.89864	2.74938	3.67156	4.83492	4.57869	2.00895	2.29404	2.43757	2.47534	2.36057	2.4178	2.68661	3.09283	3.204	1.48901	1.67175	2.61811	2.28347	2.02875	1.67001
M.alba_G0001611	0	0	0.175253	0.311397	0	0	0	0	0	0	0	0.0778142	0	0	0	0	0	0	0.141766	0.0667089	0	0	0	0
M.alba_G0001612	0	0.0256921	0	0.0518588	0.057576	0	0	0	0	0	0	0	0	0.0266677	0.09605	0.0662203	0.07229	0.0884176	0	0.0888753	0	0	0	0
M.alba_G0001613	0	0	0	0	0.0860261	0	0	0	0	0	0	0	0	0	0	0	0	0	0	0	0	0	0	0
M.alba_G0001614	18.8397	19.0938	20.1762	30.5027	30.0197	28.1172	14.6327	16.3914	16.459	5.59281	4.80996	5.84903	8.02004	6.64087	6.41568	5.12461	5.03177	4.7591	2.11284	1.49852	1.28696	6.24551	4.92361	5.59304
M.alba_G0001615	15.5965	12.6055	13.981	25.9165	29.5849	26.9397	30.1898	28.2345	31.3689	12.0798	14.8111	11.9429	9.79126	10.9624	9.19425	14.1595	15.1778	18.4295	9.97901	13.7372	11.2179	11.4381	12.6275	13.7795
M.alba_G0001616	33.1908	35.4398	34.4785	23.8669	24.3022	23.956	15.4401	14.6083	13.7221	9.89228	10.2947	10.2335	25.0382	26.4439	27.7974	16.3277	17.2064	15.9255	8.86802	7.20644	8.07269	15.0196	13.9045	13.836
M.alba_G0001617	130.241	129.689	127.602	139.33	144.092	138.111	58.3165	64.1345	62.2023	12.5435	11.5628	11.026	229.954	259.279	255.27	113.301	112.252	95.3034	9.00088	8.72532	9.45015	9.42682	10.0989	10.192
M.alba_G0001618	84.4418	91.7075	87.1865	93.6328	87.1949	88.5719	42.3066	42.6789	40.2812	9.6712	9.78239	9.22134	180.493	161.546	163.047	73.181	61.5728	71.4453	5.61816	5.54398	7.99428	7.40022	5.78731	6.6973
M.alba_G0001619	10.6161	10.5814	10.3031	10.4711	12.7803	12.3413	21.824	18.4738	19.7726	24.9528	31.9407	29.7355	70.5853	65.8991	65.31	91.8546	74.561	73.8942	176.791	163.349	179.77	185.87	161.747	152.616
M.alba_G0001620	17.1506	22.2663	16.9796	22.8219	23.1365	21.29	18.0221	20.715	18.49	15.6159	15.4122	14.4175	19.1841	17.6738	17.7143	20.2886	16.1866	19.4221	15.5051	13.526	14.9545	20.4036	21.529	18.4279
M.alba_G0001621	33.9633	41.0581	32.4938	41.8476	35.1564	36.7996	38.4317	39.2932	34.5233	24.7743	23.69	22.8157	24.9481	25.9693	26.5613	40.1648	32.3388	34.9749	27.066	23.7463	27.9969	28.2317	21.7305	25.2941
M.alba_G0001622	47.5206	47.358	48.7825	45.2011	49.6761	48.7366	48.837	47.7997	52.8646	20.0949	22.5823	23.7954	66.4531	65.3848	66.5626	72.5416	65.5195	74.1525	27.4839	27.5915	27.3723	26.8219	28.9683	29.8067
M.alba_G0001623	2.66476	1.89178	1.07452	3.45135	3.4242	3.44673	5.4296	6.00226	4.76581	3.07088	3.96954	3.59659	28.4749	29.6809	27.7457	35.3197	30.4362	30.6742	4.14544	3.52377	4.10712	3.22668	2.26719	2.57822
M.alba_G0001624	182.161	192.681	179.324	205.173	185.784	177.976	200.145	210.237	189.713	293.814	275.931	284.464	180.379	182.63	173.634	260.24	218.428	207.252	339.8	290.216	344.754	272.784	230.83	240.08
M.alba_G0001625	0	0	0	0.10307	0.0572164	0.0503937	0.537374	1.24811	0.603129	1.15274	1.97328	1.80291	0.0499589	0	0.1909	0.219356	0.431031	0.48326	1.73617	1.81057	1.4159	1.4954	0.76989	1.38084
M.alba_G0001626	0	0.0452053	0	0.0456228	0	0.0446125	0	0	0	0.0887392	0.0513795	0	0	0	0	0.155353	0.127194	0.155571	0.124621	0	0.447666	0.718662	0.181752	0.547988
M.alba_G0001627	144.876	125.195	152.29	113.978	125.782	121.893	119.619	116.532	124.773	115.514	122.109	126.947	118.025	118.063	121.334	110.758	139.631	143.7	82.0774	95.2331	77.9121	67.6433	80.2185	78.0691
M.alba_G0001628	0	0	0.221813	0	0	0	0	0	0	0	0	0	0	0	0	0	0	0	0	0	0	0	0	0
M.alba_G0001629	0.674442	0.294649	0.669436	0.669083	0.412693	0.79966	0.422835	0.0750199	0.632767	0.433803	0.251169	0.297236	0	0	0	0	0	0	0.0676902	0	0	0.0616349	0	0
M.alba_G0001630	13.5577	12.053	13.0457	15.0096	13.1576	14.0391	14.9706	16.0947	15.6916	14.775	15.4631	17.4033	14.3988	13.5309	11.3376	14.2664	14.725	16.1334	17.2317	15.7919	15.2146	15.2574	15.2088	15.7734
M.alba_G0001631	21.4275	22.0811	19.4174	25.0372	25.6735	26.2878	31.6239	31.5647	30.2087	23.7619	22.3379	20.2958	6.9626	7.04158	7.86343	10.9712	11.2283	11.6161	14.9432	15.4436	16.3013	13.1891	15.8439	13.7991
M.alba_G0001632	60.5723	63.1269	62.5796	77.671	68.4019	70.9977	50.946	51.9477	46.1821	47.261	47.9099	41.9876	63.3186	62.4745	59.267	67.2775	55.6093	53.9958	56.3216	52.1227	62.7971	65.9308	61.7291	60.3103
M.alba_G0001633	12.9319	14.732	12.9984	17.6589	20.407	18.9146	39.9105	36.3678	44.3333	53.4399	52.5625	53.1451	26.7744	28.2075	27.7607	42.1902	40.6467	41.2649	122.058	112.602	114.824	54.0537	50.9887	49.4808
M.alba_G0001634	0	0	0	0	0.0420506	0.111109	0	0	0	0.0368347	0	0.037858	0.0367168	0.0779071	0	0	0	0	0	0.0973651	0.0743284	0.251207	0.339494	0.279955
M.alba_G0001635	24.1391	24.9334	25.1449	33.3804	33.4115	33.6958	29.1844	28.4246	29.887	21.2261	22.6711	23.3044	19.7394	20.5986	21.0444	32.7008	31.3551	30.9736	16.6229	16.3041	16.6793	13.1986	13.963	12.7874
M.alba_G0001636	0.838292	1.01908	0.651185	0.739227	1.24893	1.1	3.47326	3.11358	3.35114	8.31448	9.48329	10.5694	0.872408	0.826388	1.01199	1.03971	1.5233	1.45215	8.04768	8.12459	5.70822	7.14125	8.83477	8.43361
M.alba_G0001637	13.0646	17.6157	13.1076	21.4667	22.1309	18.3167	26.5954	32.0334	29.9819	26.2373	24.5487	27.5876	12.1728	14.0651	14.0846	22.1197	23.4155	17.7348	23.0927	21.4842	19.0306	21.0269	17.2523	18.0727
M.alba_G0001638	5.93398	5.80703	6.26689	6.94908	6.41383	7.36828	9.12703	7.8995	7.21523	15.4298	16.5004	15.3564	5.11329	6.15671	4.49699	4.77531	4.62946	5.95967	12.3496	11.2636	12.1586	15.6525	16.927	16.9796
M.alba_G0001639	3.35362	3.60645	3.07267	5.73263	5.35437	5.60568	10.3509	10.1005	10.6009	13.4512	14.7053	12.597	5.82195	5.24077	4.25549	6.85542	7.01869	6.4384	11.8478	12.0858	11.3394	16.9363	16.1313	14.2925
M.alba_G0001640	2.56883	2.24453	2.77742	1.17308	1.16768	1.46355	7.40066	8.93951	8.95179	37.727	35.3053	37.1982	12.6269	11.1912	11.0509	3.82236	2.78181	2.65526	19.4838	19.515	19.3697	29.5123	26.4284	30.3481
M.alba_G0001641	8.97936	8.95016	9.01726	7.56992	6.44515	6.97087	48.9543	53.0505	50.2011	97.4672	90.9256	94.9295	9.47692	11.0095	11.1821	53.6687	52.9126	46.8949	74.6128	70.8955	72.3418	55.1168	51.7571	53.7007
M.alba_G0001642	26.7486	28.1229	26.6046	27.0264	26.7796	26.1912	21.0282	17.6442	16.7992	8.1961	6.16369	8.8111	12.6304	11.2579	12.0208	20.2448	17.5093	19.5713	8.73188	7.96865	8.07933	9.55699	10.6606	10.8297
M.alba_G0001643	0	0.0675047	0	0	0	0	0	0	0	0.132514	0.153449	0	0.264179	0	0.126183	0.0579969	0	0	0	0.116758	0	0	0.135704	0
M.alba_G0001644	0.0542486	0	0	0	0	0.0467785	0	0	0	0	0	0	0	0	0	0	0	0	0	0	0	0	0	0
M.alba_G0001645	0	0	0	0	0	0	0	0	0	0	0	0	0	0	0	0	0	0	0	0	0	0	0	0
M.alba_G0001646	6.98984	9.18965	7.19732	8.9289	9.91327	7.49191	11.7405	13.5444	12.2578	9.18784	9.08243	8.75213	5.6961	7.28727	7.30856	12.1127	8.35132	7.70996	6.13677	3.70217	5.93508	7.83248	4.93402	5.05632
M.alba_G0001647	0	0.0427111	0.0485194	0.0431056	0	0.0210755	0.0408617	0.0434983	0	0.146725	0.0485447	0.0646292	0.271618	0.199499	0.0399189	0.293563	0.260382	0.275601	0.0196242	0.110811	0.0845932	0.0714748	0.0214654	0.0398271
M.alba_G0001648	0.304097	0.748809	0.38416	0.41443	0.514251	0.524445	1.43277	1.35302	0.959665	1.13801	1.23544	0.999056	0.898042	1.10319	0.857888	2.32433	2.37879	2.14055	1.79794	2.04718	1.81797	1.39457	1.23825	1.73435
M.alba_G0001649	0	0	0	0	0	0	0	0	0	0	0	0	0	0	0	0	0	0	0	0	0	0	0	0
M.alba_G0001650	6.1527	5.70343	6.47904	7.8217	8.8369	9.07585	16.5783	16.1472	17.3175	15.294	17.4312	14.8931	11.4004	10.9336	12.2425	14.9583	13.8722	16.1766	12.7139	14.7736	14.512	15.2984	17.6921	15.9804
M.alba_G0001651	1.49662	1.842	1.74108	1.91578	1.5913	1.69296	12.1339	12.0433	12.3655	15.4711	16.9245	15.7306	10.7304	12.2452	11.7094	28.6552	31.0443	28.6833	46.1024	46.1357	44.9904	43.849	43.8984	44.1992
M.alba_G0001652	42.0911	46.4806	41.4318	52.046	49.4584	45.101	49.8235	52.382	53.1514	47.586	44.9239	46.8203	35.1853	32.5042	32.2485	55.4119	51.1675	48.5717	55.2141	53.2243	53.2194	53.3124	49.482	54.4781
M.alba_G0001653	0.0342153	0.269062	0.0339614	0.0603439	0.133993	0.236031	0.543425	0.943852	0.738324	2.31811	2.14068	2.20156	0	0.0310311	0.0279414	0	0.0560787	0	4.50542	2.9991	3.84874	8.80512	9.64594	8.39103
M.alba_G0001654	67.657	69.1724	69.5987	88.1334	87.3456	89.0298	68.7038	67.3124	68.0774	38.6247	37.1731	40.7034	68.3094	79.2967	77.1717	72.7882	77.0321	71.3254	32.7063	31.6575	31.7131	33.2928	33.7885	33.368
M.alba_G0001655	0	0	0	0	0	0	0	0	0	0	0	0	0	0	0	0	0	0	0	0	0	0	0	0
M.alba_G0001656	0.865469	0.630174	0.859046	0.254398	0.282444	0.995057	0.844042	1.02686	0.541327	10.3912	11.1734	10.4256	0	0	0.117795	0.433133	0.354625	0.43374	16.9092	16.5675	20.8435	19.2985	22.1696	19.7441
M.alba_G0001657	0	0.0481148	0.163974	0.145678	0.080869	0.0712258	1.51904	1.49455	1.31743	3.02242	2.24214	2.88797	0.0235371	0	0	0	0	0.0827919	2.45387	2.4134	2.04886	2.65708	2.63575	2.3106
M.alba_G0001658	4.39643	3.13805	3.56479	4.58673	5.15303	7.04812	9.62764	9.25705	8.30762	17.2588	17.0953	17.902	10.9574	9.547	7.88849	15.8045	16.1367	21.9246	12.9764	15.5811	11.9482	13.6716	18.8708	17.6578
M.alba_G0001659	0.0455095	0.0795283	0	0.120394	0.222779	0.0392428	5.66831	5.87208	6.49	14.0114	16.1799	15.3233	0.0778083	0	0.148659	0.956578	1.75286	1.71057	11.4006	12.9645	10.4352	10.5138	13.2696	13.8676
M.alba_G0001660	110.855	111.047	112.493	120.36	124.115	128.074	93.1006	90.2827	88.2091	70.0675	79.4693	69.0179	151.652	139.89	144.773	95.136	96.3511	103.717	85.7643	89.4772	82.5287	93.8218	104.137	101.235
M.alba_G0001661	34.6562	38.4265	34.8934	41.3543	46.4708	39.334	68.2903	70.0373	61.2906	48.3962	46.3603	43.7192	54.9331	48.6631	49.4549	59.244	49.7449	52.7471	73.5362	71.518	76.3534	63.3682	63.6862	58.85
M.alba_G0001662	54.2884	44.9295	55.7931	46.6781	51.6083	53.1161	16.6458	16.0376	18.9782	2.89129	3.69227	2.99938	36.2813	31.9763	34.6333	9.20092	11.5677	11.4166	3.0358	3.21416	2.67179	3.68564	3.62503	3.43997
M.alba_G0001663	6.34632	8.21502	8.22398	11.6072	8.57209	8.30998	23.7253	26.6157	21.9422	26.6084	24.0429	23.0486	13.0104	12.3641	13.1485	28.6288	21.5255	21.6895	28.0728	21.1801	28.626	21.867	19.5078	18.8156
M.alba_G0001664	3.22171	3.35714	3.5768	2.35697	2.85046	2.38709	29.1054	29.3908	28.6591	52.7621	54.3435	55.9738	0.734429	0.606021	0.487216	1.64817	1.2712	1.48902	46.4086	46.074	45.7178	38.8025	41.2684	42.0181
M.alba_G0001665	9.89017	9.36173	7.45347	9.6097	8.29323	9.16001	11.9035	11.49	10.4819	15.0396	15.0966	15.5381	12.0558	12.9563	12.9376	16.3269	14.3338	12.9078	20.5877	19.9635	21.3151	14.9299	12.1846	13.1317
M.alba_G0001666	0.987206	0.862577	0.979878	1.01563	2.73847	3.12131	2.47568	4.09955	3.85918	7.76078	7.35291	5.36593	0	0.149222	0	1.60568	2.15737	0.742125	4.75587	4.84878	3.84392	4.81159	3.90157	4.69194
M.alba_G0001667	4.53381	4.92764	4.3904	4.53435	4.54706	5.91192	7.48737	6.44529	7.93669	6.40131	5.21631	6.53042	3.73397	3.00869	3.65731	5.14673	8.11054	6.94121	4.57254	6.60113	4.83198	5.01237	5.97273	5.36073
M.alba_G0001668	31.0321	33.5495	32.9309	27.0496	28.2116	25.6491	43.6922	40.7851	42.7326	74.5047	72.7839	74.8099	42.9094	39.1683	40.3485	68.9202	62.229	67.7269	107.989	104.71	101.528	82.7512	86.4717	84.8224
M.alba_G0001669	14.8949	15.6174	15.4272	18.7312	19.655	25.7994	7.79539	7.49161	7.41257	5.88711	5.78819	4.10988	50.1571	34.0655	32.6833	35.489	28.9768	32.1309	17.4711	23.1953	25.5523	35.5094	41.0645	38.3067
M.alba_G0001670	81.3241	90.0797	77.7928	94.07	89.0395	81.026	80.8369	84.2408	82.4924	105.82	89.6896	101.146	76.1244	76.8129	80.3483	85.0892	68.6591	66.3086	89.9941	74.8241	89.9953	99.8625	85.4239	84.1688
M.alba_G0001671	2.27862	3.11314	2.75517	3.68989	2.96097	2.25065	11.9133	12.0185	10.1449	76.4252	72.865	70.259	26.5977	23.2958	24.3934	74.0508	59.8902	55.3746	97.5646	79.4222	98.8327	181.369	155.366	148.859
M.alba_G0001672	4.36774	4.12165	5.72263	2.69611	1.96706	2.41043	0.0730218	0.233201	0.327828	0.0749158	0.260255	0.076997	5.52602	6.41724	6.77702	0.590187	0.429522	0.328342	0.140277	0.264033	0.529102	0.255458	0.383598	0.071173
M.alba_G0001673	59.5965	62.4932	57.2973	68.6675	58.8709	62.0482	55.5705	60.0778	49.8963	44.9219	45.5499	44.6976	76.5912	79.7422	78.3499	82.1292	73.6146	69.3867	46.7245	46.1439	52.1744	50.8974	46.2676	46.5425
M.alba_G0001674	0	0	0	0	0	0	0	0	0	0	0	0	0	0	0	0	0	0	0	0	0	0	0	0
M.alba_G0001675	8.86289	10.7647	8.73471	10.7533	11.4465	10.732	17.8123	14.9904	16.6894	11.3204	9.98773	10.2498	13.8634	17.7864	13.8082	16.8927	15.0928	17.2472	11.9612	9.64193	11.2041	10.3857	10.2128	11.0109
M.alba_G0001676	8.46692	10.9838	7.93242	9.63768	9.38911	8.53026	16.1053	15.261	14.631	21.0058	18.7474	21.2847	21.8987	18.7664	20.3551	23.3162	21.8425	22.1474	18.6951	17.0393	17.9044	15.9806	16.2	17.387
M.alba_G0001677	32.0595	30.8398	36.5327	40.7132	48.2855	50.0808	37.4757	35.555	43.1948	9.73218	10.8841	11.5239	22.7218	22.932	23.1858	15.2563	17.6801	19.1701	5.50854	8.70545	6.27238	7.66561	11.4065	10.1952
M.alba_G0001678	345.338	387.653	352.332	285.791	273.835	271.978	170.129	183.158	177.417	221.841	215.047	219.636	195.238	185.361	196.033	103.88	99.5457	97.1268	209.401	197.343	211.152	229.867	207.092	206.743
M.alba_G0001679	0	0	0	0	0	0	0	0	0	0	0	0	0	0	0	0	0	0	0	0	0	0	0	0
M.alba_G0001680	0	0	0	0	0	0	0	0	0	0	0	0	0	0	0	0	0	0	0	0	0	0	0	0
M.alba_G0001681	0	0	0	0	0	0	1.08394	0.846183	0.243316	0.444823	0.94435	0.533378	0.1478	0	0.0705956	0.194685	0	0	1.17997	0.979835	0.673204	0.568806	0.6833	0.493033
M.alba_G0001682	0	0	0	0	0	0	0.720178	0.847348	0.935928	0.583308	0.630434	1.4788	0.232577	0.0411242	0.0370296	0.170197	0.408753	0.784004	1.23786	0.95938	1.64788	0.895069	1.03541	0.92361
M.alba_G0001683	1.52692	1.39216	0.944493	1.89287	1.90656	2.61423	9.36013	10.0232	10.8792	5.67444	5.82374	6.45626	0.529685	0.943279	0.813217	4.02014	4.58811	4.84092	5.84564	6.25388	4.97844	7.07	7.26869	6.88743
M.alba_G0001684	86.9171	83.6679	86.2719	86.9351	92.1449	91.0524	75.7727	72.3384	78.2892	43.004	45.4568	47.0887	60.2328	57.5178	56.2271	51.0593	54.9227	52.3633	42.1201	41.4371	39.5505	40.6082	39.2967	38.289
M.alba_G0001685	0	0	0.0857064	0	0	0	0	0	0.0810117	0	0.257253	0	0	0	0	0	0	0	0.138659	0.260988	0.149428	0.0631278	0	0
M.alba_G0001686	33.4311	31.6668	32.0668	42.1421	40.8602	45.684	35.2124	34.983	36.5184	21.4751	21.0884	22.1861	26.7303	27.535	26.1002	27.5963	29.6649	24.7739	17.7444	15.9479	15.6049	18.3704	16.2567	19.0984
M.alba_G0001687	29.6288	28.6845	28.1597	24.9067	26.7549	26.5721	12.5941	11.8229	13.258	7.61676	7.62387	8.25623	18.6428	19.5666	20.775	19.2324	21.6582	19.7324	8.21372	7.8523	7.7938	9.56887	11.3371	10.3124
M.alba_G0001688	0	0	0	0	0	0	0	0	0	0	0	0	0	0	0	0	0	0	0	0	0	0	0	0
M.alba_G0001689	0.0363237	0	0	0.0640623	0.0355625	0.0313219	0.0303637	0	0.0340791	0.0934539	0	0	0.0621032	0.131773	0	0	0	0	0	0	0	0	0.0319013	0.029595
M.alba_G0001690	0	0	0	0	0	0	0	0	0	0	0	0	0	0	0	0	0	0	0	0	0	0	0	0
M.alba_G0001691	8.79503	8.90414	7.37063	8.3362	8.32713	6.69839	10.1034	12.3253	9.38801	11.4043	11.114	11.2569	18.3235	20.8249	19.8482	17.6524	17.6303	13.1044	19.8319	17.888	20.8025	20.0407	20.3744	16.6916
M.alba_G0001692	18.3573	18.7664	17.4956	20.8981	18.4681	20.5565	27.5886	28.3932	28.5643	35.0066	33.446	37.6641	17.7597	16.394	15.5652	26.8438	25.8256	25.846	22.4364	22.1136	24.1789	21.0254	23.6033	24.027
M.alba_G0001693	61.0408	71.4902	60.1693	86.0654	82.257	77.0186	70.6098	72.7811	74.3621	72.8028	66.0024	67.7383	81.9918	83.8459	84.7934	88.7293	83.5605	78.5082	65.8393	60.0279	64.673	70.2751	65.299	64.0622
M.alba_G0001694	40.1623	38.7627	40.9483	34.9716	43.7627	45.9343	37.6461	34.0191	44.854	15.6364	18.7743	18.811	11.3486	11.7351	12.9682	6.812	7.98722	12.0009	10.9289	19.8087	10.6871	11.1184	24.4989	28.4097
M.alba_G0001695	11.0454	12.102	9.13616	8.96707	9.09741	8.61733	7.7675	7.33263	7.81326	13.457	14.7996	12.9809	2.92259	2.06709	2.57715	5.52777	4.31031	4.15164	10.1355	11.5258	8.95048	14.0995	14.6279	13.1418
M.alba_G0001696	76.7043	78.4652	75.9273	57.898	60.1431	53.657	129.357	137.89	138.904	90.8314	85.3588	82.7689	211.238	213.176	215.496	231.55	217.074	199.788	66.0895	60.1423	63.7272	106.955	94.9662	95.2603
M.alba_G0001697	0.16793	0.0880378	0.0333367	0.207319	0.197293	0.0868834	0.112301	0.0298868	0.189064	0.115214	0.033354	0.207225	0.287112	0.426444	0.383984	0.151276	0.550472	0.302976	0.0539335	0	0.290611	0.196435	0.147485	0.0820932
M.alba_G0001698	6.04241	7.6794	6.69857	9.51492	10.6407	10.0486	9.60998	10.7538	10.0128	8.44597	6.27344	7.85059	8.45248	8.00661	8.68334	12.1352	12.3472	11.6508	6.42673	7.85683	7.60487	7.57296	7.13311	7.06496
M.alba_G0001699	31.5702	34.3794	36.4433	35.0381	38.5221	38.6325	40.3615	30.744	43.2675	21.5005	23.1683	24.9623	18.5873	20.7723	21.2633	19.7495	25.3961	25.7104	11.7733	13.945	11.382	11.9929	13.8633	18.2828
M.alba_G0001700	3.78455	4.34014	3.87385	3.96306	3.82103	3.26341	8.20555	6.52496	6.99042	16.0253	14.4464	13.8645	5.05508	4.93399	3.28376	5.4157	6.00901	3.82298	13.769	15.6392	15.4524	16.6876	14.7493	14.9356
M.alba_G0001701	102.719	115.261	108.071	108.492	104.325	104.858	160.946	168.59	160.787	322.392	321.59	302.153	105.059	101.702	104.809	162.464	159.393	154.705	295.024	287.062	289.276	374.8	357.285	360.734
M.alba_G0001702	0.741651	0.838616	0.562935	0.961775	0.491191	0.658334	5.61612	5.64853	5.13681	14.5541	15.7054	14.9008	0.932362	0.652846	0.765979	0.982499	0.893795	1.18065	20.3515	21.0156	20.2712	19.9025	18.487	18.8033
M.alba_G0001703	58.821	51.3952	56.1565	41.8568	50.9957	43.5486	60.6482	58.5695	65.8396	60.9757	61.7584	72.911	48.3084	44.7252	42.7519	45.6431	53.8842	64.7642	67.5827	86.9988	60.4359	37.2118	44.7021	49.5384
M.alba_G0001704	0.121236	0.158896	0.481344	0.320727	0.296738	0.261354	5.06718	6.20327	5.23224	23.3937	21.9125	21.1584	0.725476	0.439812	0.396021	1.45617	1.2419	1.45821	14.942	11.8635	14.1618	15.511	13.4159	14.6685
M.alba_G0001705	13.6446	12.2399	12.7307	28.8771	33.1294	28.1592	11.1016	9.06584	6.23002	10.3754	10.2079	9.94207	12.053	11.1373	8.09697	2.59485	2.23633	1.98306	6.79237	9.48547	9.36633	9.64291	13.9007	11.5617
M.alba_G0001706	16.6972	17.1151	20.0363	19.339	18.7871	21.4895	21.2488	20.4466	20.1546	13.4646	13.3645	14.6295	30.9335	32.5919	32.4402	28.3988	26.9989	28.7384	16.7681	17.5507	14.9652	18.6569	21.5368	21.8884
M.alba_G0001707	39.7937	35.5638	39.9793	28.3613	30.8358	33.7396	42.8843	32.177	43.3584	31.8417	35.0076	37.1574	38.4191	36.5848	36.7507	25.5078	31.5685	34.4679	26.942	35.1498	24.2652	26.5246	33.4063	32.9651
M.alba_G0001708	5.72483	5.77165	5.02668	6.08385	5.533	5.06309	8.03719	7.11895	5.71537	11.6446	11.8808	9.12166	7.15264	6.32365	6.29339	7.05242	7.69883	7.61406	13.554	15.3069	13.527	12.8244	13.9877	11.9
M.alba_G0001709	3.35979	3.06109	2.87881	4.07695	4.41396	4.18477	12.4823	12.2656	12.6357	32.2122	31.1415	33.4109	9.99114	8.59443	8.95814	12.0719	14.4021	12.9523	18.7912	18.9866	18.2132	18.3279	20.7813	19.583
M.alba_G0001710	71.6481	65.8134	69.7031	48.0744	56.3871	53.1088	48.72	45.3246	49.0798	48.9202	51.1757	51.0079	72.9884	70.312	71.0001	68.1973	80.3197	81.4475	56.6793	57.4021	49.3181	44.6921	47.3955	47.0374
M.alba_G0001711	35.221	39.9812	38.9822	44.8338	40.9755	43.0151	34.1232	32.981	28.7585	26.7933	30.4409	25.7841	48.187	45.4422	46.0926	40.4898	36.2304	42.9285	24.9665	34.5762	28.1169	31.5139	32.6802	32.839
M.alba_G0001712	0.507977	0.332886	0.75631	0.951888	1.98933	1.31408	1.22081	0.621539	1.31062	0.108911	0.189176	0.0559681	1.30274	1.61246	1.81489	3.05066	2.65382	3.34135	1.12162	1.19952	1.4285	1.16056	0.613431	1.1899
M.alba_G0001713	0.378575	0.413477	0.422735	0.918051	0.694952	0.571277	1.46362	1.93705	1.8647	1.42042	1.40985	1.87698	0.485441	0.944192	0.386446	2.73535	1.39608	2.63246	2.69768	2.53882	2.66152	2.62934	2.11958	3.73991
M.alba_G0001714	0	0	0	0	0	0	0	0	0	0	0	0	0	0	0	0	0	0	0	0	0	0	0	0
M.alba_G0001715	0	0	0.323076	0	0	0.140336	0.272085	2.60678	0.763447	0.976999	0.323244	2.00828	1.6695	1.0332	1.06323	3.66515	5.33479	3.91498	6.01089	6.2718	5.35116	8.32876	7.14659	10.2101
M.alba_G0001716	281.008	292.743	259.322	248.087	225.406	198.247	415.112	432.919	373.376	724.933	671.162	597.99	230.39	207.132	212.646	572.741	422.693	408.3	937.611	808.611	1011.28	682.482	564.581	559.034
M.alba_G0001717	19.6305	15.5421	21.7382	7.88992	11.8714	13.2195	5.42521	4.34928	5.23709	2.13017	1.5649	1.7656	3.40193	3.02783	2.98809	2.82699	4.90275	4.53756	0.686223	1.35217	0.808848	0.702942	1.4543	1.67557
M.alba_G0001718	6.75936	5.98032	6.11844	5.5857	6.11826	5.60864	22.5301	19.6335	19.1048	45.0258	48.0865	45.3774	10.8298	8.32796	9.75535	17.8394	23.5506	24.1282	28.8427	34.918	27.8825	18.3061	19.9747	19.5005
M.alba_G0001719	0	0	0	0	0	0	0	0.124986	0	0.240911	0	0.990416	0	0	0	0	0	0	0	0	0	3.90208	3.08389	4.23419
M.alba_G0001720	0	0	0	0	0	0	0	0	0	0	0	0	6.67457	7.49772	7.87639	9.65381	10.7269	15.0189	4.79396	5.5528	5.76239	3.35778	6.65554	5.80016
M.alba_G0001721	27.3939	33.1279	30.3182	42.7559	40.0556	35.8489	57.4815	62.4117	58.364	74.4456	73.2357	77.365	51.2239	44.8953	50.8012	66.0424	55.894	64.8742	59.2927	58.643	63.282	61.9031	61.0619	68.5316
M.alba_G0001722	10.5576	7.37982	6.28755	7.0248	6.20182	5.62782	282.01	292.947	240.607	459.05	446.458	390.166	9.18936	8.26939	6.58386	180.845	137.959	149.281	918.818	895.098	1009.2	802.733	694.997	666.803
M.alba_G0001723	1.22726	1.21425	1.09276	0.461541	0.653782	0.575822	11.828	9.34704	12.6318	25.8019	26.5804	29.0321	2.88513	2.16063	2.7856	2.12711	3.06159	3.03911	30.6196	37.2173	29.0467	26.4159	31.527	33.6591
M.alba_G0001724	0	0	0	0	0	0	0	0	0	0	0	0	0	0	0	0	0	0	0	0	0	0.174305	0.104695	0
M.alba_G0001725	1.75289	1.5316	1.59489	1.99659	2.00218	1.95238	4.09057	3.44462	4.24849	0.313184	0.435197	1.22316	0.437055	0.13248	0.0596447	0.109657	0	0.0549052	0.117286	0.165568	0.0631973	0.0533969	0	0
M.alba_G0001726	0	0	0	0	0	0	0.143861	0	0	0	0	0	0	0	0	0	0	0	0	0	0	0	0	0
M.alba_G0001727	0	0	0	0	0	0	0	0	0	0	0	0	0	0	0	0	0	0	0	0	0	0	0	0
M.alba_G0001728	7.6678	7.49266	7.79102	6.96171	6.30775	5.71208	10.1265	9.24573	9.10954	33.2687	35.6861	34.033	6.63245	5.47283	6.37295	5.72208	8.18001	7.12852	27.1401	27.4275	26.0287	33.9337	37.3771	38.3715
M.alba_G0001729	4.19694	4.22554	3.63713	6.7444	5.61074	5.41933	4.43436	4.60675	4.7571	2.63096	2.05224	2.29094	3.67884	4.63718	4.68	2.86272	3.31716	2.9308	2.03556	1.62592	2.13835	2.0248	2.09557	1.85728
M.alba_G0001730	0	0	0	0	0	0	0	0	0	0	0	0	0	0	0	0	0	0	0	0	0	0	0	0
M.alba_G0001731	26.548	26.9536	26.9341	36.7175	39.3012	38.9906	58.7619	58.3469	58.8107	50.3224	50.9787	50.6846	38.0605	37.7873	39.3686	52.7304	55.6156	56.3983	44.0255	47.669	44.764	36.1039	39.923	40.6272
M.alba_G0001732	0.029141	0.0763862	0	0.0256972	0.0570605	0	1.90004	1.40029	1.80446	4.27352	5.09339	6.37004	0	0	0.0237975	0.0875032	0.191047	0.043813	0.561546	0.374338	0.327794	0.468704	0.486269	0.261171
M.alba_G0001733	91.1115	90.9669	87.9265	74.0294	73.8834	79.6032	33.9057	32.7733	36.6995	16.8249	18.0487	17.9288	104.587	101.571	95.5861	54.4371	56.0239	57.7707	23.7246	24.8741	19.0582	25.3421	29.3332	30.1054
M.alba_G0001734	4.41592	5.04963	4.67731	7.0825	6.47055	6.82344	6.912	6.93605	6.25628	6.12545	6.23966	5.12009	8.25935	8.97754	8.80975	7.45315	9.15637	7.48589	4.97338	5.35235	5.5135	6.78189	7.00174	6.61627
M.alba_G0001735	33.2786	30.9998	33.6868	25.0774	22.6722	27.5577	20.7373	18.2085	18.5785	27.5492	23.7624	27.5388	22.8528	24.8437	22.5497	12.0987	14.8304	14.9688	9.53969	14.0072	8.75754	8.68631	9.99998	8.4255
M.alba_G0001736	73.9451	81.3093	78.4494	94.3509	98.0525	97.3713	32.2317	30.7466	31.1643	25.1944	23.0415	23.6139	21.1898	20.5883	19.7652	26.4392	23.8698	28.0448	33.1034	30.3342	26.9363	27.2134	24.9214	28.6276
M.alba_G0001737	33.26	34.118	31.9686	39.0397	38.7812	40.8974	39.772	40.6662	41.1127	14.3425	14.2945	14.7078	52.3352	50.4108	54.9363	40.0615	43.4255	43.2819	13.4279	16.7549	13.5278	4.78079	4.48886	6.95076
M.alba_G0001738	1.10791	2.35096	2.98487	2.79138	4.18382	3.54844	25.0054	20.7036	20.6405	31.2191	26.2491	32.2259	7.17095	6.31591	4.00679	7.24765	8.94959	12.374	22.4932	30.2579	26.2943	34.2508	34.1949	32.7543
M.alba_G0001739	62.7197	59.3167	52.3807	34.1188	35.161	34.9785	5.72342	6.61004	6.84797	6.31503	7.44103	7.00288	39.2046	32.8643	33.9702	13.8194	17.0446	16.7037	2.28196	3.36779	2.34741	19.031	23.3155	19.0511
M.alba_G0001740	1.23006	1.64202	0.983531	1.44627	1.60572	2.68117	2.48491	2.46282	2.21194	1.67027	1.52696	1.86726	2.83329	2.75799	2.09274	3.36014	3.33211	3.98132	2.11245	1.83314	1.89217	2.54799	2.58073	2.92309
M.alba_G0001741	0.710951	1.11816	0.211702	1.81811	1.94895	2.08438	22.7022	22.5222	20.9444	403.813	414.093	369.349	5.04442	3.86872	5.39946	77.5471	67.6424	70.9753	467.285	391.794	503.146	148.135	149.168	134.966
M.alba_G0001742	50.4718	51.0481	47.7253	44.362	42.5567	40.8217	44.5669	45.7561	43.2942	44.7688	42.0626	47.5378	41.0682	45.1768	47.5426	57.2815	57.062	53.8	46.2147	42.4658	46.631	39.2792	36.5109	35.7176
M.alba_G0001743	78.6074	74.378	77.2948	99.1811	94.8719	97.1687	126.447	121.721	130.291	94.0788	100.729	100.452	72.0198	76.0203	76.6181	82.6706	91.0055	83.4458	95.1581	91.3451	89.2814	48.8064	51.346	50.5108
M.alba_G0001744	1.18205	0	0	0	0	0	0	0	0	0	0	0	0	0	0	0	0	0.296199	0	0	0.340933	0	0	0
M.alba_G0001745	3.00316	2.31532	2.74708	2.73481	3.65126	3.2328	3.49488	3.14399	3.48055	2.87852	2.78749	3.23531	4.63116	4.46825	4.84085	5.48139	5.77469	6.30064	5.02746	5.30985	3.88935	4.69253	5.74051	5.26152
M.alba_G0001746	0	0	0	0	0	0	0	0	0	0	0	0	0	0	0	0	0.217553	0	0	0	0	0	0	0
M.alba_G0001747	2.96814	2.73751	1.88224	3.67161	2.9463	2.9149	4.54874	4.58547	3.51959	6.01018	3.93019	4.324	2.85451	2.35542	2.8952	6.22026	7.16201	4.9584	4.30295	5.26442	4.74415	4.5208	4.81529	5.40762
M.alba_G0001748	1.28084	0.463094	1.05214	1.05159	1.98911	1.2949	1.25529	1.5328	1.5332	4.46958	4.82482	4.7884	0.528592	0.881246	0.721367	1.39254	1.80974	1.92573	2.19867	1.60196	1.56688	2.9384	3.14197	3.67051
M.alba_G0001749	3.8096	3.01902	3.56148	5.35161	6.33193	7.1048	8.51676	8.59329	9.89138	27.7326	30.6183	29.7915	1.17392	1.56683	1.12143	4.323	5.19116	6.02739	25.9286	25.6737	23.0362	24.0626	26.2995	25.7335
M.alba_G0001750	127.404	126.774	121.637	89.7873	84.7295	86.4562	125.593	126.768	122.454	149.425	149.687	135.993	129.548	130.411	129.266	246.257	255.306	227.871	193.247	202.825	192.888	170.186	175.655	172.744
M.alba_G0001751	0.331253	0.096478	0.438392	0.389476	0.324311	0.190426	0.738403	0.393025	0.725162	0.473472	1.42552	1.1679	3.39809	1.80255	1.35256	0.414447	1.90022	1.90913	1.86178	2.50306	0.764333	1.21088	4.75175	5.93759
M.alba_G0001752	31.4211	31.0941	31.4241	37.1013	39.8516	37.8192	22.7834	23.5651	20.8255	18.1176	17.8478	15.736	41.9696	34.056	33.4352	35.4706	27.6027	35.9677	14.2388	14.3446	15.8081	20.1437	21.2194	20.2671
M.alba_G0001753	1.13149	0.746529	0.550086	2.03628	1.42429	1.87172	12.8364	11.918	12.8255	23.6057	23.2303	24.8925	1.73713	1.73824	1.7726	7.93927	9.70777	8.93988	14.0909	16.4019	13.8666	20.8832	27.1756	23.7434
M.alba_G0001754	0	0	0	0	0.213065	0	0	0	0	0.186636	0.648367	0.383642	0	0	0	0	0	0	0	0.164445	0	0.318208	0	0.354623
M.alba_G0001755	285.841	297.192	254.037	320.761	267.988	255.016	231.484	259.359	184.735	105.678	90.2189	81.0288	413.074	402.84	389.804	230.098	185.909	170.926	210.05	195.304	226.72	228.577	195.887	200.125
M.alba_G0001756	43.45	51.6114	44.8176	64.5147	59.7276	57.0104	41.1308	43.1056	40.5998	38.3203	34.8698	34.6752	41.7614	38.6075	39.8462	33.1023	30.3623	30.5004	35.1224	30.3477	30.9914	31.8518	33.2611	31.2391
M.alba_G0001757	0	0	0	0	0	1.76861	0	0	0	0	0	0	0	0.930083	0	0	0	0	0	0.77492	0.887359	0	0	0
M.alba_G0001758	10.8128	9.62827	9.91222	12.268	14.6993	15.7971	19.8044	14.7086	19.2554	14.2345	17.4409	15.5405	12.3638	8.86958	9.89872	5.1701	6.20838	6.78233	6.19337	7.49398	6.43601	9.71779	11.3714	10.9982
M.alba_G0001759	0.74539	0.934458	0.932864	1.20029	1.55473	1.62085	3.76562	3.46066	4.13517	2.39023	1.89888	2.28524	0.969657	1.05812	1.08509	2.77346	2.39026	1.90029	2.57609	1.88564	2.57987	3.29339	2.93165	2.66689
M.alba_G0001760	138.48	135.737	132.845	116.581	113.878	106.219	71.1604	65.6868	68.0901	84.2767	79.151	81.7771	113.854	111.48	106.2	86.9734	75.6562	82.5244	84.5199	91.4493	90.4618	71.5577	72.0077	67.3877
M.alba_G0001761	0.59941	0.661563	0.657588	0.528575	0.710395	0.761703	2.18884	2.33008	2.63426	6.818	6.86127	6.81276	1.37542	0.60085	0.66984	2.15512	2.06827	1.77869	5.54734	5.86431	4.99546	8.83367	9.17101	10.6157
M.alba_G0001762	0	0	0	0	0	0.0518509	0.0502648	0	0.169246	0.257843	0	0.0530012	0.257017	0	0	0.0451397	0	0	0.0482802	0	0.10406	0.131884	0.0528101	0.0979843
M.alba_G0001763	112.842	109.713	116.838	92.8488	98.1692	97.4663	117.27	103.404	115.751	80.035	84.0565	86.6176	94.3985	94.0547	86.848	86.0981	97.3619	101.8	59.3511	67.4665	54.324	58.9823	68.3348	68.0698
M.alba_G0001764	46.7894	46.3094	47.3463	47.6135	46.3765	45.845	24.3673	26.3818	25.0958	25.9936	22.7808	18.6134	49.5555	47.1667	42.3352	31.8295	31.1501	29.7575	20.5461	26.6576	20.1354	25.6707	26.9831	24.8974
M.alba_G0001765	16.98	13.575	16.1034	15.4583	16.8934	15.9459	7.29809	6.91258	9.15856	1.59181	1.70675	2.18137	36.318	32.3582	36.3783	12.6951	21.2387	22.4801	0.331178	0.415568	0.237933	0.40207	0.483002	0.392072
M.alba_G0001766	32.6012	31.0151	35.3265	30.5523	34.5367	33.8646	32.1447	26.2663	33.4505	20.6183	24.282	24.0758	29.7793	30.0238	31.6344	7.08688	8.45852	10.6925	16.7517	21.8525	17.9982	25.721	31.9761	32.3564
M.alba_G0001767	3.31784	4.34847	3.78369	5.22901	5.52903	5.2654	13.9558	12.7519	13.7759	15.5891	15.9488	14.6222	5.0691	5.85807	5.79363	18.521	16.5451	18.3082	25.0808	26.1642	22.9667	21.6244	19.7153	21.9709
M.alba_G0001768	35.8636	35.6502	35.5643	38.5977	35.406	39.2677	25.5729	23.6012	25.0087	17.7387	18.3877	20.3194	53.4737	53.7661	52.5539	30.5788	32.3154	31.5998	16.0183	17.848	14.2891	28.5854	31.7902	30.1443
M.alba_G0001769	7.27543	5.80417	6.64581	7.76388	7.22619	8.22841	5.06807	5.30127	6.43016	11.6198	14.0839	12.082	14.5121	14.0573	14.4229	20.8965	18.621	18.1119	13.9266	12.7878	14.2327	19.3103	16.0204	18.7711
M.alba_G0001770	2.10371	1.77475	1.94409	2.04701	2.27269	4.25358	8.55013	9.23094	8.03099	15.7396	14.3361	14.7702	4.21688	5.19747	4.32453	11.3814	8.08489	11.5609	13.4546	18.7468	14.7506	16.9711	19.8775	19.2088
M.alba_G0001771	0	0	0	0	0	0	0.623126	0.47381	0.499553	0.730615	0.740289	0.563184	0.0910346	0.289741	0	0.639533	0.349076	0.64043	0.427517	0.321873	0.092144	0	1.21584	0.780878
M.alba_G0001772	1.98892	1.25124	1.1845	3.15699	2.18091	2.40107	34.1162	37.3795	32.9913	106.641	103.421	106.869	7.14104	5.55579	6.95168	44.9114	36.119	34.1495	145.577	128.829	153.786	142.849	112.772	122.12
M.alba_G0001773	17.4279	16.1375	16.4825	14.9334	15.3993	15.2643	14.8432	14.3867	13.3687	18.3772	18.6137	21.9311	21.3168	20.4782	20.1399	16.9913	16.5726	20.0639	24.202	24.7231	22.2405	20.6747	26.7615	27.1487
M.alba_G0001774	2.31395	2.79488	2.16167	2.88071	3.26493	3.02232	5.17704	4.23931	6.28942	3.53115	3.78489	3.98918	4.42163	4.16635	3.86267	5.44108	7.02737	6.65102	5.62838	4.91123	4.68163	7.18977	7.88984	8.78886
M.alba_G0001775	7.34716	7.39229	6.74015	11.8289	12.0976	13.7748	20.4256	18.5737	20.8884	6.11001	6.63311	6.18163	36.3048	32.7617	31.3634	21.811	19.4769	19.1219	10.0554	11.3559	14.015	11.7195	12.4165	11.0653
M.alba_G0001776	52.5414	49.8799	52.7545	36.55	37.2309	38.5735	35.0988	34.0798	38.2958	30.683	32.6926	33.1816	31.8736	31.9991	32.7638	28.4458	31.6985	34.829	29.0878	28.9562	28.1149	32.9181	36.1845	36.9968
M.alba_G0001777	24.3752	28.2988	24.2421	29.454	25.9909	28.0943	21.7072	20.6167	18.431	21.3181	23.5358	19.9533	53.228	58.0027	53.4889	39.7487	35.9557	35.0149	22.8266	22.9778	26.0612	23.0784	21.238	18.4834
M.alba_G0001778	2.96795	2.82549	2.59417	3.12503	3.07923	2.90304	2.33285	1.8921	3.36639	2.77326	2.90346	1.75704	4.885	4.41927	4.55805	3.85744	4.0658	4.42896	0.746915	0.903767	0.881583	2.33177	1.40056	1.58804
M.alba_G0001779	0.0983101	0.128848	0.243951	0.130039	0.144375	0.33909	0.246538	0.218706	0.415059	0.210777	0.341709	0.216633	1.55476	0.534965	0.762692	0.848704	0.725083	0.886847	1.46029	1.04001	1.02078	0.790611	1.12243	0.800988
M.alba_G0001780	0	0	0	0	0	0	0	0	0	0	0	0.0513913	0.548264	0.581664	0	0.262612	0.143341	0.17532	0.0468138	0.484627	0.0504495	0.170504	0.102412	0.23752
M.alba_G0001781	34.0268	27.4356	34.3166	25.1499	31.0503	31.5341	34.2765	30.1856	33.6791	22.2961	24.6499	26.1204	33.2024	35.8923	37.0728	32.5014	43.8855	42.7376	18.7819	23.2184	17.6764	21.4502	28.3151	27.0215
M.alba_G0001782	0	0	0	0	0	0	0	0	0	0	0	0	0	0	0	0	0	0	0	0	0	0	0	0
M.alba_G0001783	2.18277	2.6804	3.22057	2.39302	2.02151	1.47524	1.0356	0.682451	0.553484	0.961271	0.82021	0.363991	0.453882	0.374525	0.289058	0.930006	1.06359	0.842615	0.473671	0.490355	0.204183	1.20764	0.880793	0.43259
M.alba_G0001784	12.9967	13.9765	12.55	11.8238	11.141	11.2324	31.2898	34.8265	30.3184	169.005	155.525	157.839	7.23929	9.30704	7.51591	17.0186	16.6749	14.1026	73.5661	65.3456	76.9134	104.347	88.7064	93.5292
M.alba_G0001785	17.3883	16.4327	17.8628	25.5201	24.8018	23.9763	20.7018	19.6571	22.7025	13.7652	11.8342	13.6474	14.622	16.248	13.6372	8.91516	7.90543	11.091	12.1715	11.8529	10.1708	10.6974	9.46894	11.5914
M.alba_G0001786	4.45614	4.52396	4.88643	9.16892	8.31001	10.2467	15.0418	15.4082	16.8426	22.602	22.5483	22.407	6.9657	5.81196	6.23835	5.416	5.63419	5.23218	21.9445	21.1974	20.197	11.7593	11.9272	11.3761
M.alba_G0001787	5.7749	6.07079	6.12014	4.8007	5.9189	5.75776	3.72109	3.5062	4.5997	7.06773	7.61682	7.68826	2.95689	2.89151	2.43168	1.87405	3.57403	3.70814	4.27452	4.15916	4.45034	7.25653	10.2493	9.99841
M.alba_G0001788	12.0185	10.2206	10.1535	7.84752	7.45518	8.1484	20.7448	19.5526	27.1566	28.6001	31.8431	29.1521	11.4897	9.56868	9.47755	15.7715	16.9164	18.7593	24.0509	26.7941	25.9585	21.933	26.7507	24.0692
M.alba_G0001789	3.32725	5.35537	3.7371	7.48956	5.31491	5.20965	14.5653	16.9856	9.2828	10.2124	9.30414	8.1036	15.2695	17.7086	19.163	34.5739	29.9216	27.6452	22.4969	26.002	26.8958	28.9983	26.3764	22.4006
M.alba_G0001790	4.76835	6.79119	6.2475	7.40054	7.74958	9.74483	13.0341	14.6814	13.6448	13.7402	14.5851	12.9451	13.737	15.482	13.3954	24.5557	22.1564	21.7584	26.647	26.8794	26.6948	24.5073	22.4885	23.893
M.alba_G0001791	89.2995	94.9071	89.1832	100.196	92.2331	94.3233	62.6797	61.4834	62.9147	29.0319	29.0299	29.3531	144.674	152.945	152.165	80.7849	84.0498	74.6172	37.6185	35.6746	32.6475	32.2405	29.9832	32.5945
M.alba_G0001792	31.1355	28.0259	34.4488	17.899	23.859	23.2288	11.3115	10.9264	12.7544	18.8042	17.6689	18.0565	30.7937	28.4652	27.0123	9.49974	11.6539	14.5051	10.6637	16.9471	10.9498	13.786	18.9268	17.2522
M.alba_G0001793	7.86272	9.01395	6.44828	5.18787	5.9236	5.86639	16.8044	15.9783	16.7418	35.461	36.4116	40.7224	14.3726	17.2458	16.189	18.5237	20.8385	20.2684	29.7746	31.1183	29.4815	36.5286	36.6821	42.5717
M.alba_G0001794	1.70292	1.57378	2.53542	2.62794	2.08404	2.42855	2.57327	2.12734	2.08929	1.96597	1.5936	1.44327	1.70772	1.27713	1.4709	2.58132	1.3687	2.36337	2.44537	2.15289	2.35193	3.01671	2.53101	2.42807
M.alba_G0001795	4.09847	5.16943	4.56015	3.70157	3.72134	4.36063	2.48661	3.26471	2.07765	2.72118	3.44651	2.50545	4.35125	3.2674	2.99606	3.72179	3.68371	4.74572	5.51993	5.1699	4.51867	7.00761	8.6794	7.43253
M.alba_G0001796	7.11852	6.87639	8.47882	6.06805	7.55012	6.61571	20.9591	18.1941	20.2957	19.1964	20.6975	19.9389	11.2579	8.93086	9.8502	15.3486	14.3572	15.6674	19.56	21.4263	18.41	15.902	17.6094	16.4007
M.alba_G0001797	107.012	102.262	106.978	178.977	194.782	196.966	196.251	181.57	194.542	46.5437	47.9234	49.9019	172.175	173.408	172.902	429.669	513.805	496.576	42.1468	45.6911	41.3459	52.2118	59.1006	58.4438
M.alba_G0001798	1.19159	1.31277	1.79983	2.01018	1.62313	3.26122	1.689	2.21291	2.72199	1.55509	1.18336	2.05494	0.930065	0.469869	0.592319	1.4779	2.12284	2.18101	1.37273	1.95741	1.79314	3.06801	3.32156	3.12363
M.alba_G0001799	13.1162	12.4175	15.4509	13.6252	14.958	15.5607	23.5668	21.7271	23.8271	19.2584	19.2378	20.1491	29.4481	26.5362	27.2133	24.6912	28.6552	29.775	20.1829	23.2419	19.4556	19.4312	23.7475	20.9502
M.alba_G0001800	62.6364	60.9755	54.1481	34.9245	30.8607	29.3174	49.6427	51.9784	49.0097	232.287	225.66	212.102	61.5666	59.2386	67.5048	82.9415	71.3365	66.1715	189.328	175.539	196.44	213.077	199.315	197.879
M.alba_G0001801	1.27542	1.55341	1.68793	0.954287	0.945976	0.699867	2.93998	2.51063	3.22721	20.8485	23.8737	23.8805	2.97355	2.66396	2.96684	1.39264	2.40713	1.71419	28.7666	32.563	26.1851	24.837	32.2803	29.4427
M.alba_G0001802	321.126	358.543	304.938	349.751	299.543	300.657	465.762	498.387	388.719	714.518	669.205	546.438	239.392	234.237	212.464	585.581	380.829	439.361	1030.04	915.547	1166.61	717.192	677.155	609.216
M.alba_G0001803	158.484	163.67	161.436	157.529	148.624	147.04	133.617	140.104	141.15	172.168	170.257	171.452	86.2528	102.932	100.554	105.583	97.9242	91.6318	115.722	105.765	112.945	120.72	104.453	107.98
M.alba_G0001804	48.7504	52.1388	50.3596	35.1532	41.0215	38.3987	12.4495	12.8995	14.3921	46.7897	44.0259	54.3907	46.4702	43.4481	46.7032	26.7951	27.5018	33.0278	35.6747	41.264	34.923	36.3306	38.8475	41.7421
M.alba_G0001805	36.6108	38.4589	36.0615	28.9391	28.3797	29.8185	27.707	28.7699	28.6675	15.9542	13.3188	15.8187	35.6834	37.6036	38.9335	26.2329	29.1455	28.9844	11.9886	12.9823	11.7834	14.9964	15.4734	14.7807
M.alba_G0001806	0.0861486	0.0752728	0.0855091	0.075968	0.0843432	0	0.21604	0.229981	0.323301	0.517169	0.513322	0.60747	0.957382	1.79702	0.984927	2.19881	2.11795	2.33142	1.03755	0.781162	1.34176	1.19667	1.66452	1.4038
M.alba_G0001807	36.6413	34.8195	37.3201	34.2541	37.1395	41.632	40.919	32.2646	41.8816	27.891	33.1061	30.0591	46.2681	37.4883	43.065	37.8255	47.8476	55.5937	21.5746	26.1311	20.432	21.7457	25.7863	28.683
M.alba_G0001808	2.54389	2.77843	3.96787	6.40934	5.33696	6.18907	28.8595	21.7478	26.2537	27.5044	28.7821	24.3445	21.203	19.1988	14.0227	51.2202	38.865	42.2767	45.5193	45.7908	56.1298	29.2922	28.5655	27.3886
M.alba_G0001809	0	0	0	0	0	0	0.0914907	0.0973943	0.0513429	0.140796	0.0543466	0.144707	0	0.0496316	0.0446899	0.36973	0.13454	0.0822775	0.307575	0.578924	0.520869	0.440095	0.240309	0.356697
M.alba_G0001810	0	0	0	0	0	0	0.0447317	0.142854	0	0.0458919	0.0531423	0.188667	0	0	0.0436997	0.160683	0.219264	0.201136	0.38669	0.323483	0.37042	0.312977	0.610959	0.392392
M.alba_G0001811	33.1481	33.2172	32.2652	36.7188	36.0991	35.103	45.7754	49.703	47.3755	39.3459	34.1935	37.5671	36.1121	48.1125	48.6333	50.3156	53.68	52.514	32.9887	30.7133	31.828	37.0182	34.3272	34.2438
M.alba_G0001812	29.9675	34.1618	32.1043	29.8738	29.5134	28.81	18.8853	19.1353	21.5088	31.4537	30.8415	30.7415	41.9876	43.8201	45.7884	36.521	39.2495	37.4239	34.2817	37.1812	34.2531	45.4745	47.4873	46.2804
M.alba_G0001813	0	0	0	0	0	0	0	0	0	0	0	0	0	0	0	0	0	0	0	0	0	0	0	0
M.alba_G0001814	30	31.4711	32.2663	38.6368	32.8976	32.9455	28.2028	27.4666	23.4837	21.4661	23.952	20.897	28.374	27.0426	26.2117	39.9759	36.018	40.409	23.1357	23.9093	23.5123	19.1995	22.023	19.6507
M.alba_G0001815	0.217942	0.428463	0.432649	0.576561	0.746812	0.32888	3.78028	3.53937	2.55594	14.4386	14.1766	15.4641	12.2499	11.4148	12.1026	15.4199	16.2975	16.2198	20.9112	20.9149	18.7637	21.351	22.2033	21.2196
M.alba_G0001816	0	0	0	0	0	0	0	0	0	0	0	0	0	0	0	0	0	0	0	0	0	0	0	0
M.alba_G0001817	33.9501	31.2348	33.7433	48.1176	53.5115	53.9784	74.0114	70.6472	77.6451	34.6188	35.1619	39.291	78.1001	84.22	87.467	105.309	121.451	125.231	41.8935	45.9947	39.1223	35.1016	40.6083	43.327
M.alba_G0001818	3.9138	3.69328	4.16445	4.63853	4.78206	3.88784	8.76796	9.16655	6.8739	10.15	9.45262	10.018	28.2381	27.5446	30.9898	35.2331	35.2038	40.8138	16.1396	17.0346	17.0409	30.6507	32.5856	34.3624
M.alba_G0001819	3.03328	2.8344	3.05258	2.67483	1.81483	1.74373	25.1798	24.8551	23.5573	27.8923	26.7345	30.004	32.2328	33.9289	33.8879	88.8367	85.5863	77.6235	57.6057	50.9027	55.6275	41.149	37.5918	42.2539
M.alba_G0001820	0.258743	0	0.599254	0.228167	0	0.669342	4.25369	3.76068	4.28867	27.7374	30.1496	35.3499	0.294919	0	0	0.194236	0.0706798	0.648362	19.944	28.6756	20.7466	18.8535	22.194	25.7895
M.alba_G0001821	7.93041	7.57597	6.19229	12.9608	11.491	14.4062	12.4629	12.7025	8.63083	6.61978	6.93057	5.03286	8.768	8.63085	8.1169	14.0497	11.7848	11.5258	3.56578	2.3171	3.47674	5.72056	8.45074	5.8583
M.alba_G0001822	0	0	0	0	0	0	0	0	0	0	0	0	0	0.357818	0	0	0	0	0	0	0	0	0.0866253	0.241088
M.alba_G0001823	23.2809	25.5639	23.4914	20.9189	22.2709	21.0741	21.3518	20.2913	21.549	18.783	18.1345	17.7163	19.8705	20.8308	21.2947	19.2852	20.8871	20.5288	14.2336	14.6877	14.5594	16.8457	17.8301	18.9983
M.alba_G0001824	86.7311	81.3807	83.0416	42.8966	43.3845	39.6509	62.391	55.6553	67.8239	47.1749	46.2927	53.3381	26.3473	24.9648	25.0587	8.53655	10.8352	9.49837	20.0363	21.4138	18.8592	10.5901	15.2581	14.9271
M.alba_G0001825	4.45662	3.21523	3.77422	3.74969	4.08302	3.77243	8.44193	7.02197	7.672	12.0972	11.1255	9.00962	7.09528	6.48924	8.21377	8.44059	8.34308	7.46888	8.66671	8.77424	7.32326	8.78818	11.6344	10.1603
M.alba_G0001826	11.784	10.6424	12.2371	14.7576	15.0757	13.3634	12.2924	12.7772	14.1217	4.92561	4.13034	5.54251	12.1053	11.6752	10.9171	5.46379	7.22243	4.8387	4.21398	2.91825	2.74189	5.06776	4.00058	5.2443
M.alba_G0001827	7.06166	5.96171	7.00924	11.4445	10.2304	10.2448	6.1423	6.11405	7.16249	4.33747	4.59629	5.21499	46.4174	41.4992	42.7055	10.3515	13.0599	12.9486	3.94596	4.83127	4.00471	20.4416	23.2153	24.1026
M.alba_G0001828	0	0	0	0	0	0	0	0	0	0	0	0	0.109024	0.115666	0	0	0	0.191747	0.2048	0	0.386235	0.0932399	0	0
M.alba_G0001829	1.77996	2.88179	2.18246	2.26209	2.92152	1.98629	1.92553	1.58392	1.66997	0.942838	0.675874	0.922887	4.20682	3.79838	3.97597	2.9082	3.13186	3.81745	2.01764	1.10765	1.31366	0.803754	1.24141	0.682464
M.alba_G0001830	0	0	0	0	0	0	0	0	0	0	0	0	0	0	0	0	0	0	0.0431817	0	0	0.0393188	0.188933	0.0438184
M.alba_G0001831	19.607	17.8672	17.8397	20.9575	21.426	21.8597	11.7958	13.5262	13.1927	1.9108	1.81932	1.96388	19.2585	18.5457	19.9338	5.20361	8.43969	6.51364	1.11313	1.42171	0.771157	1.19454	1.21757	0.927837
M.alba_G0001832	13.7323	15.5877	16.5883	17.2587	17.0323	15.6958	16.3266	19.8886	18.3999	21.0326	22.3558	21.7588	15.6637	16.6544	15.1277	17.8059	20.791	20.1922	23.2158	23.005	24.7052	16.1045	14.7837	14.7648
M.alba_G0001833	7.97919	7.46878	8.55288	7.8873	10.2754	11.2643	19.6786	17.9426	21.4074	23.5292	25.3126	28.5121	6.09919	6.47075	6.41757	7.40005	9.17992	10.5974	16.2726	21.0051	15.1356	12.1206	15.8469	15.67
M.alba_G0001834	3.12263	3.21813	4.21208	2.75362	4.38982	3.96992	5.85638	5.48616	6.91103	6.11128	8.22976	9.70389	6.26284	7.00745	7.09437	6.04064	9.5798	10.7439	8.10023	9.77103	7.17052	9.45368	13.0091	13.2428
M.alba_G0001835	8.65341	7.44465	8.28085	7.82646	8.94998	7.69142	11.314	8.64806	12.4903	21.0077	22.7842	24.9552	27.0481	25.7578	25.8024	23.1192	23.0563	24.5194	21.9485	22.2655	21.3492	22.4508	24.9432	25.3454
M.alba_G0001836	84.2029	59.3233	61.1463	72.1612	77.7004	94.8077	49.1495	49.3496	49.5791	54.4915	69.6364	55.4508	42.3201	44.9422	44.8935	44.9374	46.1613	48.3473	52.5321	58.946	60.1293	38.7404	46.1558	46.9983
M.alba_G0001837	3.47675	6.07567	4.07839	3.02608	3.35969	3.97138	2.26464	1.88844	4.70224	2.40083	3.99084	4.09928	68.8222	70.0255	69.801	58.1649	64.4213	68.3277	25.8127	25.7939	26.6063	26.1445	26.0536	29.0261
M.alba_G0001838	0.710565	0.975638	0.806047	1.11892	0.248455	0.175063	0.212134	0.541975	0.523802	0.435273	0.100808	0.715785	2.1694	2.62378	2.44543	3.20048	3.95136	4.19699	1.30406	1.26561	1.09792	2.11506	1.56014	1.77817
M.alba_G0001839	0	0.244989	0.834915	0	0	0	0	1.99604	0.26306	0	3.06295	0.988561	1.19845	0	0.228973	0.210483	0.459551	0.210778	0.225127	1.48309	0.242611	1.43492	0.984998	0.228447
M.alba_G0001840	1.25199	1.06907	1.38391	3.11137	2.00577	1.81567	2.87805	3.13972	3.73744	6.32023	5.56678	6.42057	1.97027	1.85804	1.51039	3.90894	3.31118	3.27271	2.8558	3.03164	2.41283	3.80689	4.27329	4.70621
M.alba_G0001841	8.42261	7.18068	7.71077	5.3361	5.12379	6.20512	10.2192	13.3163	10.0887	17.6724	19.3682	23.2809	8.3186	7.19379	7.91327	11.203	9.41528	8.79053	10.8334	9.94826	10.4365	14.6171	16.9129	13.858
M.alba_G0001842	0	0.0682086	0.0774843	0	0.0382139	0.0673142	0.228393	0.24313	0.47606	2.71138	3.21727	2.06423	0.0667334	0	0.0637495	0.117203	0.159932	0.234735	1.28491	1.59267	1.5198	2.85359	2.29675	2.63952
M.alba_G0001843	0.150934	0.263758	0	0.266194	0.295541	0	1.38786	1.20879	2.26571	3.88323	2.84794	4.12415	1.67735	1.23198	1.47909	0.339913	0.12369	0.113463	20.1171	18.9324	18.2839	3.53109	3.97673	3.3203
M.alba_G0001844	0	0	0	0	0	0	0.304277	0.215941	0.284591	1.82099	1.20496	1.92505	0	0	0	0.0910842	0	0.319242	3.31232	4.67589	2.30972	1.15318	2.18452	1.53229
M.alba_G0001845	0.170337	0.260458	0.0845363	0.450623	0.333535	0.477364	26.9114	24.9722	24.8906	17.0185	18.2271	18.0918	0.655263	0.424833	0.24343	4.41152	5.8977	5.85827	18.9422	18.0198	17.2813	7.97005	7.96613	9.02091
M.alba_G0001846	0	0	0	0	0	0	0.695329	0.911011	1.1406	1.26211	1.65214	1.35357	0	0	0.0522528	0.384266	0	0.384806	0.924752	0.870295	1.21803	2.10507	2.86597	1.56398
M.alba_G0001847	0	0	0	0	0	0	0	0	0	0	0	0	0	0	0	0	0	0	0	0	0	0	0	0
M.alba_G0001848	46.939	45.0507	45.6337	34.8256	37.3957	35.5737	32.5403	32.3622	34.2453	38.4305	38.2295	38.5898	46.435	44.651	48.8652	54.3273	54.8936	55.4282	31.2289	34.6147	33.0502	29.5046	28.7285	31.4456
M.alba_G0001849	26.6534	16.4226	26.1394	6.92936	7.38141	9.43135	1.95284	1.51189	1.59403	0	0	0	0.99854	0.963064	0.520305	0.558004	0.261064	0.0798267	0.767347	0.722159	0.36753	0.155268	0.466302	0.778662
M.alba_G0001850	0	0	0	0	0	0	0	0	0	0	0	0	0	0	0	0	0	0	0	0	0	0	0	0
M.alba_G0001851	12.1069	8.2493	7.38664	8.42343	8.59087	9.67358	13.6487	10.477	9.58726	7.81102	11.2512	9.30076	5.88699	5.74195	5.53306	10.2559	9.64853	9.10131	14.0908	12.1699	14.8968	14.7792	15.5104	17.466
M.alba_G0001852	13.8507	16.0958	17.0474	14.3514	14.1707	14.6904	51.291	52.6286	48.0159	60.5205	63.4796	60.1264	18.9446	19.2194	18.9459	34.0001	29.1711	30.4556	60.9429	55.2086	63.1593	51.2383	49.0226	49.7667
M.alba_G0001853	18.1209	14.6604	18.7131	27.2243	29.5686	27.358	35.2425	32.5759	37.4369	40.7089	41.8083	42.9154	53.8266	50.5208	51.5693	46.8096	56.1001	60.6351	24.0533	29.5524	27.0829	32.0273	37.9381	36.9849
M.alba_G0001854	33.3839	36.3438	37.0007	26.8892	24.834	25.23	17.7556	18.2839	19.8559	23.5058	24.2716	21.2706	25.8362	25.3474	27.2309	30.0673	30.4855	30.0226	27.1759	26.0707	24.4832	38.5546	37.6142	38.8523
M.alba_G0001855	80.1653	82.6294	84.0475	113.819	115.83	126.584	78.7869	66.8994	73.4297	57.416	68.0589	62.0105	57.2323	52.7522	48.6631	25.1291	29.4429	31.5299	26.941	29.4207	29.5811	52.0704	66.8607	55.8371
M.alba_G0001856	31.3293	26.9656	28.0335	33.1937	34.3352	39.1116	26.3061	25.0909	26.805	14.9579	18.2034	16.1978	27.1019	24.4273	24.5536	20.8508	22.9919	28.1916	14.4547	14.8401	12.8664	17.7767	19.0963	21.1826
M.alba_G0001857	8.83398	9.40897	8.76841	7.06978	8.01755	7.33951	19.9436	18.4571	20.0044	27.8526	26.5964	27.3191	9.05848	9.51285	9.28534	12.763	14.8663	14.0735	27.9058	26.5549	23.1546	28.2695	27.315	27.9321
M.alba_G0001858	17.5699	16.9463	17.6922	57.2964	64.5272	58.8089	28.2744	27.3797	33.4064	50.1903	47.0353	53.5298	159.05	178.439	175.367	142.759	162.905	163.825	51.9308	54.7733	47.4813	43.8103	44.4288	47.2678
M.alba_G0001859	67.6407	67.1271	67.1576	66.0162	68.3221	67.6395	40.0073	40.5243	40.7593	14.0712	14.4633	14.0632	39.3375	52.6352	57.7044	36.8508	41.919	40.1867	12.5619	12.6321	12.9398	14.5276	14.4267	14.129
M.alba_G0001860	62.252	59.3762	61.7103	55.6746	59.0601	54.3032	45.0547	49.8203	45.5938	69.3005	75.7022	76.819	87.8933	83.4859	76.4854	124.458	126.189	128.618	149.176	144.518	146.861	108.113	105.043	104.975
M.alba_G0001861	0.441453	0.257148	0.876353	1.62202	1.80084	1.77643	16.1446	15.0258	18.9485	19.6237	23.0162	20.7525	0.691863	0.500462	0.871223	4.83283	4.67286	5.30975	19.5538	24.5179	18.7488	16.8633	22.7455	22.3299
M.alba_G0001862	9.44488	10.1636	11.5951	15.7808	14.9898	16.5887	28.0486	27.0717	32.1804	22.4241	21.0795	24.5806	22.9048	22.1361	25.6965	30.2638	32.3045	33.6695	21.2736	26.3313	26.7539	33.4351	34.6643	36.5728
M.alba_G0001863	40.0514	44.1034	40.9521	51.4051	51.3516	50.5979	64.0473	68.3265	58.1663	27.7138	26.126	27.7825	50.302	53.9138	52.9366	64.1068	62.3168	58.7112	20.4841	21.6824	20.5322	33.6935	31.3203	29.9053
M.alba_G0001864	6.32162	6.51419	6.07009	11.7854	11.9074	10.7837	17.8061	16.4786	16.8904	14.5554	17.5715	17.0493	7.90054	5.70214	7.15449	14.8815	13.9086	13.3527	8.27566	9.42386	8.086	14.8949	17.4404	17.6911
M.alba_G0001865	0	0	0	0	0	0	0	0	0	0	0	0	0	0	0	0	0	0	0	0	0	0	0	0
M.alba_G0001866	0	0	0	0	0	0	0	0	0	0	0.0650447	0	0	0	0	0	0	0	0	0	0	0	0	0
M.alba_G0001867	3.54649	3.85937	3.58417	3.95188	3.91408	5.03201	5.76746	4.61906	5.77747	3.95392	4.0663	4.49003	5.07128	5.32174	5.60807	3.70303	5.12572	6.64088	5.02202	5.94439	4.29616	5.09133	5.35163	6.61964
M.alba_G0001868	7.00733	8.29276	8.98028	10.4421	8.94468	9.94321	15.0888	14.8785	14.8963	13.6925	11.5395	13.0957	10.047	8.52723	9.16313	9.28881	10.3946	10.2687	17.1282	14.779	16.2711	10.5378	8.53018	11.7076
M.alba_G0001869	30.0671	28.7763	28.759	30.9224	30.4194	29.8977	26.991	27.8876	29.7222	19.1164	18.9157	19.0157	29.9001	32.3879	33.553	33.332	37.5619	35.2242	15.912	15.4218	14.5276	14.3314	14.9343	14.0152
M.alba_G0001870	24.7048	27.9686	26.9308	30.9676	31.2056	32.9227	31.0812	29.3724	29.1803	16.0896	16.8968	17.7963	42.5679	46.5602	48.2973	48.4844	55.7728	51.0764	23.825	23.9133	21.7494	21.7932	23.0718	24.3057
M.alba_G0001871	91.6335	78.9433	90.9788	71.7459	85.2124	87.3422	76.0831	70.32	80.5016	51.3182	54.0954	58.5389	78.2458	78.5172	85.5482	67.9015	86.29	83.8086	44.9528	54.9002	44.7552	40.9127	47.0729	49.131
M.alba_G0001872	12.1958	12.5225	13.6099	17.2256	16.6624	18.8048	16.2137	16.2789	17.6805	10.016	11.0852	10.7194	9.60107	8.90491	8.27148	9.43977	9.31686	10.5149	7.60697	8.30444	7.09479	11.032	10.6807	11.1717
M.alba_G0001873	13.6549	12.5985	15.6387	17.8513	16.0799	21.9024	11.4942	13.0007	11.9152	9.99074	11.8537	10.9416	19.2645	14.8956	16.3757	16.7737	18.8589	17.5868	19.7807	21.7185	20.4081	17.1037	14.5922	15.0154
M.alba_G0001874	29.6583	33.0784	31.5477	34.4399	32.5647	33.5471	29.5628	29.6463	27.6839	16.5526	16.9071	15.1391	25.7225	32.4754	33.7793	28.549	27.6204	28.8729	15.5838	14.7802	15.8606	17.4236	17.605	16.6135
M.alba_G0001875	88.4987	97.5976	87.0534	78.6241	78.3166	79.6798	89.0557	83.3458	88.464	120.203	113.919	118.554	101.853	98.8725	98.8389	90.6587	83.2376	91.2338	69.0907	73.0997	68.7864	95.1879	99.1171	97.4521
M.alba_G0001876	35.1859	30.6958	34.4325	31.5624	34.7723	35.1877	34.6411	30.0111	39.1125	18.6914	20.0026	21.0321	32.882	32.3612	34.6969	21.8839	27.2993	28.5842	16.4818	18.322	13.8042	13.8592	18.004	19.3514
M.alba_G0001877	2.30429	2.28794	2.28718	1.93962	2.97381	3.09337	3.21763	3.54176	3.02174	3.45828	3.27653	3.71592	4.63359	5.1771	5.66666	7.6072	8.64781	8.09031	3.97362	3.93748	4.48614	4.11589	4.16247	4.18155
M.alba_G0001878	12.1374	11.3094	12.3297	18.7722	18.4744	15.6991	8.44171	7.76293	8.18469	16.6708	14.3607	13.9161	38.3822	35.1735	33.375	10.6419	10.1797	10.9776	14.4657	14.3304	14.3585	13.449	13.5744	12.3613
M.alba_G0001879	0	0	0	0	0	0	0	0	0	0.193674	0.672816	1.19432	0	0	0	0	0.185068	0.254651	1.26927	2.04775	1.07473	0.0825518	0.396674	0.0919988
M.alba_G0001880	13.3832	14.0383	14.3766	8.88913	10.3407	9.13729	18.2907	19.8996	18.3985	43.3723	40.4872	45.1837	16.4699	16.4436	15.6492	30.0365	31.7746	27.5699	46.7114	49.836	48.6424	49.8522	47.5288	45.4381
M.alba_G0001881	103.726	105.277	109.932	96.7708	98.9767	94.6279	47.406	51.0334	52.1842	44.9935	41.8384	44.786	43.693	44.5142	47.724	29.228	31.8454	32.405	29.1794	30.5564	27.6409	47.2309	47.5951	50.5844
M.alba_G0001882	0.0877645	0.0766847	0.261339	0.077393	0	0.227038	0.660278	0	0.0823413	0.451602	0	0.0773581	0	0	0	0.0658839	0	0	0.140935	0.331589	0.531583	0.705803	0.693714	0.143013
M.alba_G0001883	0	0	0	0	0	0	0	0	0	0.350835	0.609395	1.62262	0	0	0	0	0	0	0.492696	0.309121	1.4159	0.897243	0.718564	0.999922
M.alba_G0001884	76.0087	86.9325	71.4648	99.6557	93.7628	84.2121	20.1576	20.7957	22.0331	37.2347	37.8841	34.937	58.5132	61.6623	60.6681	30.4859	26.6617	20.8835	15.6366	13.2009	16.5041	4.22947	4.17532	4.20013
M.alba_G0001885	6.00833	5.13751	5.23022	9.43494	9.40557	8.61648	40.5559	41.1143	42.926	43.5091	47.2561	48.003	41.2	38.8144	40.8534	52.6051	56.7422	58.8381	44.1916	49.0185	43.6482	52.7587	54.941	53.6391
M.alba_G0001886	8.04259	7.2615	8.94749	6.50115	9.54728	8.5822	15.827	11.8385	17.7008	14.3407	18.104	17.5452	16.3001	14.3755	14.805	15.5214	20.7613	19.2967	16.9779	18.3584	14.962	13.2787	17.2759	17.3102
M.alba_G0001887	0.792202	0.519143	0.786322	1.39717	0.1939	1.53701	0.331109	0.881187	0.371625	0.169849	0.196683	1.0474	1.01583	0.898096	0.32347	0.148675	0.162302	0.595533	0.795091	0	0.856841	0.289586	0.521815	0.645452
M.alba_G0001888	3.8995	4.56438	4.49131	4.31457	5.83473	5.99547	7.3804	5.99068	7.07548	3.12338	3.61684	3.275	4.11973	5.00462	4.987	5.60609	6.05964	5.22679	4.51924	4.58669	4.01078	3.49638	4.10323	4.73575
M.alba_G0001889	29.5856	25.3269	29.366	25.7531	32.3796	36.8345	37.5296	30.6422	37.3678	30.0454	28.732	34.1458	47.3692	43.3368	44.8952	39.552	54.2506	58.5306	25.4172	30.7137	22.4882	22.2672	28.0891	29.0771
M.alba_G0001890	160.791	156.248	165.019	188.831	199.646	196.789	527.165	505.75	543.211	1079.01	1114.49	1128.87	493.504	454.818	443.677	358.436	365.824	395.29	1275.44	1414.19	1294.77	563.841	620.725	633.315
M.alba_G0001891	3.22763	3.17268	1.77982	3.32058	3.02833	4.4067	7.64446	7.06068	7.31812	8.30408	9.43795	9.36454	9.84869	8.78176	8.96903	7.90824	11.7924	11.7611	11.014	14.9044	9.58082	13.6338	17.008	18.262
M.alba_G0001892	10.2491	9.37239	10.6785	10.5817	12.4027	10.7042	13.8356	13.0007	13.5577	17.6612	20.6096	18.3763	11.2376	12.2109	11.0471	15.1489	17.4503	17.4193	14.8483	17.0044	14.0461	19.8729	20.9378	20.3058
M.alba_G0001893	0	0	0	0	0.0355625	0	0	0	0	0	0	0	0	0	0.0296632	0	0.0297671	0	0	0	0.03143	0.13278	0	0.029595
M.alba_G0001894	0.0726121	0.0951679	0.288293	0.224109	0.177726	0.156533	0.060698	0.096922	0.170313	0.0622724	0.144221	0.448017	1.14835	1.11953	0.919113	0.599601	0.476043	0.655028	0.845372	0.768155	0.848198	0.318517	0.669603	0.621193
M.alba_G0001895	0	0	0	0	0	0	0	0	0	0	0	0	0	0	0	0	0	0	0	0	0	0	0	0
M.alba_G0001896	9.51096	10.6999	10.7774	14.8662	13.7876	12.2139	42.0382	48.4558	38.2206	63.1176	51.3207	48.5004	35.6277	35.6139	34.8681	44.7079	37.934	34.675	120.054	95.9578	117.157	133.278	113.716	109.552
M.alba_G0001897	18.466	18.4746	18.8447	25.8003	23.2835	25.6081	30.6049	30.3034	29.2123	22.8977	24.1734	25.8238	26.9588	21.2787	26.1777	29.5247	31.8706	33.352	21.5981	24.0713	22.1342	25.3935	25.9414	28.9833
M.alba_G0001898	1.1883	2.87889	1.93006	2.14338	3.06715	2.98086	8.39814	9.37262	8.96968	7.78216	6.00777	5.99877	2.35488	2.93922	2.42602	5.06845	3.89524	3.32957	7.63287	8.16294	7.85178	5.01511	5.69252	4.79688
M.alba_G0001899	7.87801	9.03694	9.17376	15.4465	13.5299	12.5238	27.0774	26.1223	27.5415	35.706	34.6162	35.4566	18.8117	18.0018	17.6111	29.0741	26.0404	27.0967	29.4714	28.534	32.103	29.5378	26.5546	29.4398
M.alba_G0001900	32.6146	33.1782	27.3347	54.0811	48.1267	43.482	35.0022	39.8535	35.4052	23.2549	24.642	23.9424	23.9839	24.7631	21.031	40.7116	32.851	32.078	22.1116	19.8862	23.9509	22.9166	22.4115	19.1831
M.alba_G0001901	5.52863	5.97895	5.98238	6.51371	8.60719	7.61991	10.9855	12.4203	11.8196	19.1987	22.4118	21.849	5.07485	5.8361	5.40304	4.86468	4.79065	5.3825	13.6082	16.7447	13.8416	13.9811	13.8502	14.7319
M.alba_G0001902	0.140897	0.0410364	0	0.207077	0.0919627	0.121495	0.628152	0.710477	1.45409	5.075	5.13054	5.00901	0.0802978	0	0.0767074	0.10577	0.153953	0	4.11033	3.97475	4.18573	7.00457	6.14589	5.39544
M.alba_G0001903	0	0	0	0	0	0	0.12081	0	0	0.619718	0.191367	0.169849	0	0	0	0	0	0	1.81796	1.6381	1.45895	1.2327	1.01542	0.82426
M.alba_G0001904	0	0	0	0	0	0	0	0	0	0	0	0	0	0	0	0	0	0	0	0	0	0	0	0
M.alba_G0001905	0	0	0	0	0	0	0	0	0	0	0	0	0	0	0	0	0	0	0	0	0	0	0	0
M.alba_G0001906	0.426397	0.212895	0.0604617	0	0.178912	0.210104	1.3239	0.596253	0.914397	3.55231	3.75058	2.89932	0	0	0	0	0	0	0.0978175	0.0460286	0	0.0445336	0.0534977	0
M.alba_G0001907	0	0	0	0	0	0	0	0	0	0	0	0	0	0	0	0	0	0	0	0	0	0	0	0
M.alba_G0001908	0.287382	1.50661	0.570499	0.886974	2.25088	0.867333	5.40515	4.09168	3.63993	17.129	13.4137	9.87897	0	0.130319	0.117343	0	0	0.108019	0.692233	1.73725	0.745995	2.31113	2.14535	2.45854
M.alba_G0001909	0	0	0	0	0	0	0.102506	0.10912	0.115049	1.05164	1.03512	1.08086	0	0	0	0.046027	0	0	0.147688	0	0.159158	0.268952	0.161545	0.249776
M.alba_G0001910	1.67158	2.50381	2.96282	1.8952	1.75345	1.13253	0.199616	0.424993	0.336063	0.511984	0.474298	0.315725	1.53104	2.16574	2.92516	1.88226	1.95694	3.59029	0.287602	0.45111	0.413252	0.523749	0.419449	0.583686
M.alba_G0001911	87.2372	87.0809	86.1803	88.249	88.2358	83.5383	60.123	55.6065	63.078	31.7919	34.7665	31.4026	41.2986	40.0269	39.9572	25.3128	29.5342	31.4722	18.0492	19.5966	18.8264	21.0333	21.1011	20.6678
M.alba_G0001912	8.05818	6.56392	6.5535	7.74774	5.92971	5.9399	20.1863	21.3038	20.3151	23.6079	24.1367	24.2179	3.77762	3.37123	3.5238	9.91287	9.86288	9.98541	21.6434	21.5866	20.1304	25.1044	20.1127	22.0896
M.alba_G0001913	17.3642	17.2839	17.109	17.0322	17.2494	17.1121	20.2041	20.7154	19.4738	18.0917	20.0236	19.6221	15.5145	16.3058	16.2406	22.4255	22.0833	21.3253	20.8534	19.5132	21.7025	23.4211	22.9031	22.301
M.alba_G0001914	62.2634	66.5258	56.5457	65.6704	62.7345	59.8618	41.6378	43.7574	35.8315	49.6552	48.9312	44.9417	62.7819	69.3633	69.0631	83.1759	70.7515	71.6096	74.9097	66.2752	75.2128	64.8036	61.8735	59.4374
M.alba_G0001915	23.4985	24.1193	24.6246	21.0682	19.7133	21.4679	22.4177	18.9281	22.4972	19.9651	19.3456	19.9037	22.2534	20.4401	18.94	12.3284	11.7045	12.28	15.7812	16.4361	16.0998	18.2652	18.2976	18.1491
M.alba_G0001916	59.6854	52.9868	54.2885	57.003	60.8777	59.219	66.0658	60.8381	69.5636	38.3458	42.5029	42.7556	54.6169	52.5807	52.4261	48.7058	49.3882	51.0612	27.941	30.5835	28.218	27.2909	31.073	31.0825
M.alba_G0001917	14.2248	14.7728	13.2317	21.3603	20.0545	17.9434	10.396	8.24584	8.99889	11.1536	10.3326	8.311	11.6043	15.1126	18.6527	19.7703	19.251	7.57704	13.314	13.3285	15.403	11.707	10.0658	3.70872
M.alba_G0001918	11.5683	13.1402	11.5644	16.6134	14.4	12.6116	54.2219	20.3677	45.8945	42.4476	55.4724	10.5607	2.26039	1.42387	2.49672	2.54322	2.97947	3.41642	10.947	15.6096	9.79523	10.3906	16.038	14.2726
M.alba_G0001919	0.401104	0.876166	0.426564	0.808465	0.729296	0.741152	0.622683	0.407916	0.510718	1.37595	1.39417	1.21215	0.146951	0.155904	0.187174	0.193567	0.0469576	0.0430753	0.18403	0.216491	0.148742	0.230406	0.176135	0.536889
M.alba_G0001920	18.1369	16.6565	18.3087	21.166	23.1973	19.8987	28.7092	32.21	26.9363	28.6596	27.2858	24.0817	10.4243	8.11952	9.20189	13.789	12.5863	10.8494	12.2696	9.33099	10.2174	8.01229	6.98156	7.23139
M.alba_G0001921	9.27389	7.67251	11.1617	4.58281	5.43895	8.07412	5.87972	3.66776	5.88462	6.76224	11.034	8.52967	8.80873	8.45145	8.52462	7.76898	7.96707	10.0701	5.32383	7.68474	5.58224	5.37164	7.08244	7.66547
M.alba_G0001922	14.0551	16.2038	18.698	8.95135	9.17373	10.6889	10.0356	6.25355	13.0951	15.2346	16.7691	22.5404	25.6991	26.2024	24.3906	13.9948	12.638	22.3057	12.4606	13.4969	10.388	10.1329	12.5154	13.9168
M.alba_G0001923	26.4223	30.658	21.7141	34.0729	22.3916	19.599	28.9743	42.5999	31.0536	105.624	85.0678	58.7242	19.6728	15.7179	22.0414	29.5391	34.3421	19.222	122.499	101.867	127.219	99.8051	59.7601	65.3934
M.alba_G0001924	0.20334	0.0296116	0.0336385	0.0896553	0.0995395	0.0292233	0.169976	0.211102	0	0.377835	0.067312	0.0597433	0.173827	0.338097	0.387461	0.101764	0.0833184	0.127383	0.0544218	0.051217	0	0.0247767	0.119056	0
M.alba_G0001925	39.5647	36.8422	42.7224	39.6303	38.9358	40.8441	38.984	40.2775	42.6577	25.8114	28.0031	29.9798	55.9539	56.686	58.9643	50.7151	52.2505	52.6973	24.9867	26.9598	25.1321	29.9295	30.7956	33.664
M.alba_G0001926	0.255651	0.241991	0.401776	0.526026	0.333725	0.257189	0.409599	0.454987	0.319805	1.27894	1.35406	1.42714	0.0546363	0.0966079	0.0869889	0.0319857	0.0174588	0.0160153	0.0342111	0.112688	0.018434	0.20248	0.243236	0.243009
M.alba_G0001927	96.6084	83.2798	108.287	70.5726	81.5497	85.3226	110.344	94.6846	127.005	100.331	107.758	127.967	90.0394	85.6943	92.391	77.8927	107.501	102.712	67.0144	86.0492	57.8597	73.6074	95.2971	97.1563
M.alba_G0001928	25.0235	27.1191	26.1414	30.7222	32.2143	36.1218	39.2929	34.5699	32.038	46.8331	47.9852	49.5355	42.4285	38.4932	35.7331	37.3622	35.7451	42.1954	40.1281	40.6379	35.5288	36.5384	40.1898	37.6222
M.alba_G0001929	25.9164	27.1836	25.9245	31.8629	30.7418	32.3269	25.3793	25.7328	23.6651	16.9046	17.999	16.9927	28.52	29.891	28.5646	39.4519	40.9868	37.8801	16.4523	15.3526	16.9559	16.0988	16.6273	17.0241
M.alba_G0001930	91.5219	89.1095	86.8096	71.3907	69.4157	76.3791	100.28	105.666	94.7296	153.93	171.995	120.692	105.852	104.285	97.303	148.618	123.699	138.06	201.613	205.092	213.932	160.334	169.59	157.412
M.alba_G0001931	0.746498	0.186359	0.95266	0.752322	0.313223	1.28741	4.18981	3.89078	6.20328	9.60298	8.79021	9.11779	0.729314	0.386872	0.261264	1.04072	2.53441	2.72571	5.22314	6.28546	5.72106	9.90163	12.5503	12.8594
M.alba_G0001932	0.169758	1.03829	1.01099	1.49697	1.1634	2.19573	9.64947	11.1785	7.96339	14.5585	11.2952	15.4118	2.46702	1.07771	0.97041	5.22485	4.72994	4.59411	20.3089	17.8302	16.4514	31.3994	29.6689	31.5349
M.alba_G0001933	0	0	0	0	0	0	0	0.252819	0.133277	0	0.141074	0	8.37916	6.82825	9.28058	20.3681	29.1035	35.2404	16.6526	31.9879	19.298	12.5665	16.9674	18.8657
M.alba_G0001934	1.54921	1.79157	1.76384	1.92865	2.89965	1.84666	19.1967	20.1921	20.0067	30.8314	23.4849	28.4348	12.815	12.6866	13.6188	33.863	32.374	32.9857	53.1212	47.1352	49.2827	33.4454	27.8121	29.9222
M.alba_G0001935	0.97769	0.569508	0.693166	1.14954	0.638134	1.28466	17.046	17.5244	14.6764	21.1614	18.4941	18.5074	18.4271	19.1696	17.1849	66.4042	55.8179	62.4726	69.2299	66.8065	70.9407	51.226	49.843	45.3671
M.alba_G0001936	82.0946	82.2014	79.2977	59.7	61.1572	65.9797	140.991	134.216	147	166.561	164.355	166.453	148.189	134.168	136.389	139.644	140.309	146.364	178.004	185.476	172.64	186.904	182.064	182.032
M.alba_G0001937	26.0743	28.1751	24.7208	34.9725	35.0382	33.0959	32.114	33.4713	31.8979	20.952	18.3871	18.9268	26.8477	25.6349	28.5102	23.7132	22.2955	23.3347	25.7149	22.7932	25.7213	20.9583	19.4359	17.7928
M.alba_G0001938	0.374784	0.32747	0.186001	0.826236	1.10079	1.21191	13.5498	14.174	18.0208	31.7398	30.5201	33.6952	2.00242	3.82393	1.75985	3.09481	4.37666	3.66264	30.6187	36.462	28.2134	23.7696	28.3073	29.009
M.alba_G0001939	52.3209	56.1234	52.5682	116.841	98.687	85.5387	75.6416	84.6826	73.0009	29.8771	24.5489	24.3286	53.9789	59.4744	56.8474	77.0152	60.0381	59.0219	23.8584	23.4213	24.4369	25.0952	17.1543	20.0361
M.alba_G0001940	12.5287	11.3976	16.0437	7.93377	9.08606	9.02516	20.278	17.8932	20.2198	34.2459	35.3554	37.0378	13.7074	13.958	14.6313	11.5727	15.4854	16.2787	28.0674	37.4595	27.4812	25.5566	31.0631	30.8337
M.alba_G0001941	3.74316	4.18637	5.35014	7.26178	5.86354	7.31616	8.38567	9.32648	10.1141	3.76656	4.70859	3.9152	6.86905	6.65381	6.72494	5.76976	6.66671	7.50371	2.68486	3.35644	2.67746	2.91903	1.70946	2.80578
M.alba_G0001942	0.594152	0.461461	0.262107	0.349292	1.48657	0.626189	1.26925	1.29241	1.36262	1.58525	2.22907	2.32756	1.74949	2.2153	1.13214	4.46024	3.30014	5.06203	7.52686	6.93396	6.34063	8.88065	8.75489	8.39088
M.alba_G0001943	9.10606	9.43511	9.75835	11.0856	8.99413	7.5047	25.6651	28.1099	23.6644	26.7454	23.3682	24.5762	17.9799	14.9094	16.6495	21.2334	22.5853	22.293	22.2578	22.104	23.2891	18.0279	20.4536	18.9092
M.alba_G0001944	39.927	38.0971	37.0721	57.069	57.1319	53.2987	84.9525	97.462	85.1078	55.9246	52.2874	49.4052	53.964	57.152	52.8052	93.2121	86.4744	81.2215	85.4735	86.8222	91.7796	128.469	120.515	125.521
M.alba_G0001945	184.46	208.581	188.301	198.784	179.153	174.161	346.198	374.997	311.833	499.781	476.088	441.279	178.907	164.668	157.327	273.445	228.636	230.164	624.998	559.056	668.02	485.879	417.069	406.382
M.alba_G0001946	15.0587	13.6588	11.8152	13.1527	11.6541	9.89339	19.4213	15.0592	12.5135	28.7806	31.7609	22.2483	12.26	11.1859	11.1262	26.4846	19.5098	18.1124	52.9695	48.7665	52.9883	51.9009	47.4851	46.6228
M.alba_G0001947	174.221	172.619	181.92	154.29	159.619	166.915	160.251	158.516	167.443	206.389	223.52	225.333	157.922	152.428	148.394	172.543	192.238	195.039	211.04	230.277	202.461	157.79	173.572	167.038
M.alba_G0001948	1.98273	2.2574	1.07346	1.00667	1.29412	0.932567	0.0502244	0	0	0.257636	0.0596678	0.105917	0.46226	0.544912	0.834116	0	0.0492376	0	0.192966	0	0.103976	0.351408	0.105536	0.0979057
M.alba_G0001949	33.9495	33.9737	34.1743	30.7846	32.2781	33.6404	34.3511	34.0924	34.9871	18.3804	18.8797	19.3761	24.5913	27.9588	30.1103	27.9117	32.1264	31.1627	20.6067	21.4346	20.034	25.9175	26.5033	26.5519
M.alba_G0001950	30.1951	30.0132	31.7498	38.2401	39.1062	40.9055	32.6177	29.1166	29.5266	13.8093	13.9955	13.9297	42.7577	38.7625	39.4267	28.6804	27.2148	27.8838	18.0087	18.6307	16.8698	17.43	19.1499	17.2565
M.alba_G0001951	41.5702	37.6883	36.3321	36.7388	38.2679	37.8285	43.1292	40.5926	37.6209	69.6451	67.9527	66.2296	54.4056	47.0434	43.9367	51.6423	46.4271	45.6998	60.995	62.7542	62.0715	76.9876	80.0453	71.7106
M.alba_G0001952	5.99679	3.59175	6.86432	5.37341	3.88251	5.42123	3.67878	3.05546	2.99461	1.70046	1.53687	1.5772	5.1264	5.74572	5.37111	3.99347	4.12171	3.85365	0.69894	0.694324	0.418457	0.494991	0.25484	0.315221
M.alba_G0001953	0.0724015	0	0.215592	0	0.0708842	0	0	0.45099	0	1.11765	0.431409	0.510533	0	0	0	0.054351	0	0.272136	0	0.054709	0.125294	0.899846	0.890214	0.589896
M.alba_G0001954	68.7244	76.2233	71.3085	93.5054	95.5502	93.7093	70.0363	76.1345	70.8221	53.9616	58.1052	57.7434	63.7923	63.9815	65.5222	90.5448	84.4595	79.2793	72.354	74.1813	73.3671	77.2767	65.3274	67.5207
M.alba_G0001955	124.983	130.824	127.198	175.8	166.474	168.967	124.549	139.173	125.577	114.454	103.32	111.537	103.012	110.966	106.6	133.642	119.587	118.634	90.7304	87.7061	94.4896	81.1541	84.1001	72.8212
M.alba_G0001956	95.9373	93.4424	87.2031	94.6703	93.0896	90.5045	82.4788	80.0934	76.6553	60.678	53.7188	63.8226	75.6932	81.4052	76.8365	71.3772	70.4599	65.5054	55.4136	54.7766	51.7215	52.8362	48.9602	50.0278
M.alba_G0001957	0	0.170012	0.0965659	0.0428955	0.0476246	0	0.365963	0.346291	0.273829	0.375455	0.724621	0.686019	0	0	0.119173	0.146066	0.119591	0.109703	0.156228	0.183785	0.462995	0.142253	0.25633	0.158532
M.alba_G0001958	1.67347	1.37619	1.61219	1.25869	1.87934	0.933725	35.0545	39.2436	37.6353	44.6592	42.8676	41.6483	10.561	10.0884	8.88298	26.5292	23.7172	24.6794	72.1623	69.1773	69.249	18.5318	16.8154	16.7627
M.alba_G0001959	0.148538	0.0973394	0.184294	0.327461	0.327206	0.224147	0.993328	0.859157	1.49811	0.477699	0.442537	0.523702	0.476171	0.0673572	0.212277	0.808418	0.456474	0.586227	0.387607	0.364781	0.481973	0.488677	0.521815	0.453834
M.alba_G0001960	0.038215	0.100172	0.113794	0.101097	0.112242	0.197716	0.575004	0.646114	1.29073	0.393279	0.227706	0.336837	0.0980051	0	0.0312077	0.372938	0.156585	0.373462	0.184101	0.0288765	0	0.0558773	0.0671247	0.0622718
M.alba_G0001961	0	0	0	0	0	0	0.279998	0.298066	0	0.718152	0.66529	0.738103	0	0	0	0.251449	0.137249	0.629506	0.537887	0.506212	0.144915	0.612213	0.147089	0.818728
M.alba_G0001962	0.0831812	0	0	0	0	0	0.973461	1.03628	1.09258	2.3541	1.32171	1.17309	0	0	0	0.37466	0.545334	0.437716	1.73648	1.63422	1.36752	2.97984	2.55689	2.43981
M.alba_G0001963	0.155641	0.135992	0.0514951	0.0914986	0.152379	0.223681	0.433677	0.969489	0.827464	2.66956	2.62762	2.5608	0	0	0	0.155784	0.212578	0.195003	3.29078	2.50896	3.54636	3.94464	5.14872	4.6074
M.alba_G0001964	0	0	0	0	0	0	0	0	0	0	0.27767	0	0	0	0	0	0	0	0	0.052819	0.120966	0.0511035	0.24556	0.34171
M.alba_G0001965	0	0	0	0	0	0	0	0	0	0	0.11653	0.0517135	0	0	0	0	0	0.0441049	0	0.0886664	0	8.06394	6.80158	7.69611
M.alba_G0001966	3.72934	4.31454	3.53029	4.71979	4.02307	4.82371	5.91736	5.13153	5.34554	5.89315	5.24675	4.62636	6.16948	6.8585	6.9652	5.4177	5.85769	5.8666	7.45816	8.76717	8.27642	13.8849	14.5569	16.1491
M.alba_G0001967	2.56569	0.720574	1.45523	2.34329	1.97365	1.97535	15.013	14.4325	13.2393	38.506	35.3076	34.2451	8.22487	6.1497	7.63262	21.324	18.6979	17.4275	56.7245	52.484	56.135	61.8329	45.3883	53.9028
M.alba_G0001968	7.50116	8.01428	7.81408	10.3805	8.90729	8.80578	46.1277	50.0294	49.5423	81.3363	82.6437	84.8724	22.5387	23.0025	22.835	52.0454	56.0246	56.3057	70.9619	67.7651	65.6769	80.0616	80.5551	83.5659
M.alba_G0001969	0	0	0	0	0	0	0.143861	0.612577	0	140.213	130.234	105.578	2.2068	2.18516	1.54596	0.775158	0.987243	2.19936	265.032	229.268	273.404	193.637	153.716	144.425
M.alba_G0001970	5.44997	5.6848	5.36758	6.89221	8.27249	7.57749	9.3587	8.72196	8.87873	16.7029	16.9922	16.9807	14.4463	13.2957	14.3869	23.6911	25.6549	27.4402	10.6174	12.163	11.3324	12.3548	14.8417	15.2832
M.alba_G0001971	0	0	0	0	0	0	0	0	0	0	0	0	0	0	0	0	0	0	0	0	0	0	0	0
M.alba_G0001972	4.41072	4.50489	5.295	6.91173	6.6525	6.3218	13.3032	12.8091	12.8339	8.20426	8.61255	9.24651	13.63	13.0819	14.8946	15.75	19.465	16.3994	8.82969	9.45822	9.10285	8.64989	7.98302	8.93561
M.alba_G0001973	0.128135	0.0279898	0.254369	0.141241	0.2509	0.276227	2.892	3.59171	2.16392	7.88456	8.46216	7.62359	0.164306	0.348632	0.497039	2.4288	1.94262	1.99874	7.51039	7.09232	8.50946	8.9229	9.34041	10.6487
M.alba_G0001974	0	0	0	0	0	0.166951	5.50269	5.16862	5.08614	8.30209	9.16508	9.04469	0	0.0585311	0	0.242237	0.317328	0.873277	5.90725	5.51062	5.41671	7.50203	7.0283	7.41407
M.alba_G0001975	1.09968	1.40433	1.5953	2.46162	2.31891	2.48005	14.708	16.1087	16.6664	21.2558	18.0615	19.4604	3.54335	3.22218	3.17768	7.5567	7.90272	5.5324	40.8197	36.8818	41.9405	20.8414	18.4245	21.021
M.alba_G0001976	69.2131	76.079	76.4105	99.6916	93.7416	98.267	65.658	68.144	61.7178	43.6095	43.9865	41.9752	78.746	80.4321	77.6145	107.551	90.6195	90.2948	63.4302	57.5221	64.428	68.1566	66.1474	61.9406
M.alba_G0001977	23.4922	24.9716	23.3852	24.2651	24.6602	25.3265	32.1876	31.3673	32.8169	44.0558	45.7618	46.9339	22.3633	23.6847	25.9056	30.1618	34.8719	33.6035	32.7503	32.0519	30.0311	36.7469	36.7366	36.6413
M.alba_G0001978	49.4571	44.5665	48.2734	46.1729	47.2836	47.2787	51.8598	46.3783	52.1217	82.2975	87.3219	92.5175	49.8906	51.0427	51.2561	46.6448	53.26	56.8235	68.6958	78.7288	68.9645	83.7429	86.404	90.3691
M.alba_G0001979	6.95497	6.09582	6.30305	7.10446	6.97839	7.85976	14.6248	13.4542	15.0363	9.6508	9.71691	9.65237	9.56452	10.0884	9.50727	16.7656	18.9396	17.9582	10.128	10.0212	10.6342	7.39022	7.9862	7.05686
M.alba_G0001980	1.16856	1.05397	1.27213	1.16343	1.29169	1.3652	2.1112	2.58286	2.90002	1.26078	1.34766	1.36226	0.934503	1.36749	0.985069	2.20721	2.842	2.63537	1.54358	1.19633	1.46776	1.90156	1.92015	1.50492
M.alba_G0001981	4.6701	3.83322	2.94982	1.37274	1.52408	3.41687	6.0332	8.56334	5.44371	10.3161	9.41624	7.98324	7.01672	8.47096	6.81855	15.9354	15.4245	16.4897	42.1557	42.2397	37.3479	21.1064	22.9934	21.331
M.alba_G0001982	31.3895	33.4001	31.6344	27.3405	26.4425	27.3993	38.8758	36.4577	38.4836	50.2888	50.8709	50.3279	18.3967	16.1553	17.6134	27.8284	26.8678	27.7227	46.6568	44.2367	47.6144	46.2141	51.5419	44.7952
M.alba_G0001983	13.3318	14.7442	12.8164	16.9768	15.3799	17.5655	27.7049	27.0038	29.1707	31.8615	30.044	32.1304	20.2034	19.4895	20.404	25.475	24.754	28.8748	20.7724	20.2184	21.942	24.0602	28.8623	26.7376
M.alba_G0001984	2.95354	3.58134	2.6923	4.35856	3.89486	2.85869	17.7359	17.1103	17.7572	25.1228	26.3384	26.2458	3.55541	4.92	2.55963	10.2262	8.24917	9.06245	26.3279	26.1439	27.6424	24.0168	31.1274	27.4037
M.alba_G0001985	8.58863	7.97708	7.45088	13.3583	11.5867	13.529	15.9417	16.0677	15.2276	5.9737	4.96984	5.36475	22.7199	18.4	20.5443	21.8298	16.5152	23.4872	8.90502	9.76035	10.1818	6.82294	7.89934	7.98944
M.alba_G0001986	14.7985	13.5641	14.4007	19.5746	22.4428	20.8926	25.2259	19.3656	22.1873	8.70968	13.5437	9.46317	25.6733	26.9742	26.5396	17.8617	22.2335	21.4859	12.6974	15.129	10.9217	11.3494	11.5952	16.1945
M.alba_G0001987	0	0	0	0	0	0	0.0481753	0.153852	0.216281	0.0988496	0.1717	0.253989	0.1478	0	0	0.302843	0.330601	0.259944	0.231366	0.261289	0.49867	0.210669	0.10123	0.093911
M.alba_G0001988	16.149	13.5496	17.9399	15.6553	17.8	15.3086	29.1442	28.6456	22.2752	56.315	54.0603	51.2809	23.3133	21.2418	19.7381	36.2885	27.6952	41.0828	94.285	106.188	99.6644	99.6901	99.9379	91.6671
M.alba_G0001989	0.184165	0	0.0913991	0	0	0	0	0	0	0	0	0	0	0	0	0	0	0	0	0	0	0	0	0
M.alba_G0001990	0	0	0	0	0	0	0	0	0	0	0	0	0	0	0	0	0	0	0	0	0	0	0	0
M.alba_G0001991	6.67061	5.5434	6.29724	4.85931	6.53082	5.47071	12.4856	12.3235	14.2175	19.4008	19.9096	20.451	5.36152	5.68814	5.50666	9.19867	10.2201	11.0648	17.0284	19.2308	17.849	14.1004	16.3655	13.4987
M.alba_G0001992	5.59724	7.60763	7.48476	15.3558	11.6449	11.3289	4.8738	4.70405	4.01147	0.466687	0.926432	0.822261	9.23741	7.4735	8.12605	3.26806	3.56761	3.38953	0.624183	0.881139	0.941725	2.44389	2.45789	2.47021
M.alba_G0001993	0	0	0	0	0	0	0	0	0	0	0	0	0	0	0	0	0	0	0	0	0	0	0	0
M.alba_G0001994	0	0	0	0	0	0	0	0	0	0	0	0	0.216353	0	0	0	0	0	0	0	0	0	0	0
M.alba_G0001995	15.0895	11.9311	14.2919	14.3839	13.5769	14.5694	18.7872	17.9665	19.3414	19.9124	22.5307	21.4491	9.85622	10.9385	10.8474	13.8005	16.9812	19.4915	24.2313	23.6876	22.3433	22.7628	24.9649	24.5886
M.alba_G0001996	9.40123	9.15702	9.94335	17.0222	16.8996	16.1137	38.1984	34.286	37.7755	16.1911	15.4585	14.9429	7.60853	9.29508	8.24374	10.7307	9.1883	10.3693	10.5492	12.49	8.26801	12.6759	13.4001	11.8663
M.alba_G0001997	0	0.0903898	0	0.0608164	0	0.118939	0.201777	0.153426	0.161762	0.177438	0.445186	0.455917	0.0884348	0.0625482	0.253442	0.284748	0.678214	0.233303	0.387621	0.312681	0.59675	0.554629	0.484559	1.09572
M.alba_G0001998	0.403454	0.274182	0.222477	0.355776	0.394999	0.425208	2.51068	1.79509	1.38792	12.7252	13.222	14.0666	0.229931	0.0406563	0.658949	0.437477	0.587785	0.808783	14.5413	16.0562	15.787	11.9951	13.3859	11.8703
M.alba_G0001999	39.5426	42.5094	40.9723	40.464	42.3231	42.987	37.5872	36.7704	36.2144	24.3357	22.8168	24.3695	30.2306	29.5259	30.9967	29.2016	30.192	29.7742	19.1701	18.2518	19.3979	22.0776	22.2488	21.9848
[truncated: 18,366 more rows]
