# Supplementary material for: Integrated BSA-Seq and WGCNA Analyses Reveal Candidate Genes Associated with Winter Bud Dormancy Maintenance in Fruit Mulberry (Morus spp.)
Source: Curr Issues Mol Biol. 2025 Dec 27;48(1):38. doi: 10.3390/cimb48010038 (PMC12840292; doi:10.3390/cimb48010038)
Supplement: Supplementary file 1 [file cimb-48-00038-s001.zip › Supplementary File(s)/Table S2 List of primers involved in qRT-PCR.xlsx]

## Sheet: Sheet1
Table S2 List of primers involved in qRT-PCR
Gene name	Primer sequence
	Forward sequence (5’-3’)	Reverse sequence (5’-3’)
MaSVP	AGGCAAGCTGCTGGAGTTGATT	AGAGTTGCATGCATTGGTTATG
MaPYR8	GCAATGGAGGAATTGGGGGA	GCGGTTGATCAAATCGCCTC
MaSAPK3	GAAGTCCAACACCCCGTCTT	ATCACGTAGAGCGTGACACC
MaGA20ox1-D	GGCAACGTATTGGGTCCTGA	CAATGAGGGCCTGTGCCTAA
MaFT	GACCCTCTTGTCGTTGGGAG	GCCCCTGTAGTTGCTGGAAT
MaActin	GCATGAAGATCAAGGTGGTG	CATCTGCTGGAAGGTGCTAA
MaCALS2	ATGCTCGCGAAATGCAGAAC	GACAGCTTCCGTCTGGTTGA
Mapp2c51	AACCAAAAGAGCTCGCAGGA	TCGGCGCCATTTACTTCCAT
