# Supplementary material for: Integrated BSA-Seq and WGCNA Analyses Reveal Candidate Genes Associated with Winter Bud Dormancy Maintenance in Fruit Mulberry (Morus spp.)
Source: Curr Issues Mol Biol. 2025 Dec 27;48(1):38. doi: 10.3390/cimb48010038 (PMC12840292; doi:10.3390/cimb48010038)
Supplement: Supplementary file 1 [file cimb-48-00038-s001.zip › Supplementary File(s)/Table S3 The primer information for gene cloning.xlsx]

## Sheet: Sheet1
Table 3-1 The primer information for gene cloning
Primer	Primer sequence（5’-3’）	remarks
MVSVP-F	agtggtctctgtccagtcctATGGCGAGAGAGAAGATTCAG	Primers for MaSVP VIGS Silencing Fragment Cloning
MVSVP-R	ggtctcagcagaccacaagtCCAGCTTCAAGGGACTTTTC
pNC-MaSVP-F	agtggtctctgtccagtcctATGGCGAGAGAGAAGATTCAG	Primers for MaSVP Cloning
pNC-MaSVP-R	ggtctcagcagaccacaagtTCAGCCAGAGTATGGTAGCC
pNC-T-F	CAGTGGTCTCTGTCCAGTCCT	Primers for Screening Positive Plants
pNC-T-R	CGGTCTCAGCAGACCACAAGT
