# Supplementary material for: Integrated BSA-Seq and WGCNA Analyses Reveal Candidate Genes Associated with Winter Bud Dormancy Maintenance in Fruit Mulberry (Morus spp.)
Source: Curr Issues Mol Biol. 2025 Dec 27;48(1):38. doi: 10.3390/cimb48010038 (PMC12840292; doi:10.3390/cimb48010038)
Supplement: Supplementary file 1 [file cimb-48-00038-s001.zip › Supplementary File(s)/Table S4 SNP Information from BSA Sequencing.xls]

chr	pos	ref	alt	type	/home/sun/GPS/qtl2/20_bam/parent.bam	/home/sun/GPS/qtl2/20_bam/bulk1.bam_GT	/home/sun/GPS/qtl2/20_bam/bulk1.bam_AD	/home/sun/GPS/qtl2/20_bam/bulk2.bam_GT	/home/sun/GPS/qtl2/20_bam/bulk2.bam_AD	/home/sun/GPS/qtl2/20_bam/bulk1.bam_snpindex	/home/sun/GPS/qtl2/20_bam/bulk2.bam_snpindex	Dindex	Delta_Low95	Delta_Up95	/home/sun/GPS/qtl2/20_bam/bulk1.bam_Index_Up95	/home/sun/GPS/qtl2/20_bam/bulk2.bam_Index_Up95	Delta_Low99	Delta_Up99	/home/sun/GPS/qtl2/20_bam/bulk1.bam_Index_Up99	/home/sun/GPS/qtl2/20_bam/bulk2.bam_Index_Up99	G	ED	P	-log10(P)
Chr1	302107	T	A	SNP	0|1	0|1	12,3	0|0	14,0	0.2	0	-0.2	-0.4	0.4	0.8	0.8	-0.5333333	0.5333333	0.8666667	0.8666667	4.27839172394413	0.08	0.224137931034483	0.649484641256101
Chr1	302166	C	T	SNP	0|1	0|0	11,1	0|1	8,3	0.0833333333333333	0.272727272727273	0.189393939393939	-0.4166667	0.4166667	0.8333333	0.8333333	-0.5833333	0.5833333	0.8333333	0.9166667	1.47867663943105	0.0717401285583103	0.316770186335404	0.499255699933913
Chr1	303196	A	G	SNP	0|1	0|1	13,10	0|1	3,10	0.434782608695652	0.769230769230769	0.334448160535117	-0.3478261	0.3478261	0.7391304	0.7391304	-0.4347826	0.4347826	0.7826087	0.826087	3.92357703403688	0.223711144170647	0.0827138913901983	1.08242154670527
Chr1	303450	C	T	SNP	0|1	0|1	6,7	0|1	3,7	0.538461538461538	0.7	0.161538461538462	-0.3846154	0.3846154	0.7692308	0.7692308	-0.5384615	0.5384615	0.8461538	0.8461538	0.626972693874915	0.052189349112426	0.669269080629962	0.17439923837909
Chr1	303587	A	G	SNP	0|1	0|1	5,5	0|1	4,6	0.5	0.6	0.1	-0.5	0.5	0.8	0.8	-0.6	0.6	0.9	0.9	0.202375597159503	0.02	1	0
Chr1	304460	G	A	SNP	0|1	0|1	11,6	0|1	7,4	0.352941176470588	0.363636363636364	0.0106951871657754	-0.3529412	0.3529412	0.7647059	0.7647059	-0.4705882	0.4705882	0.8235294	0.8235294	0.00332433422740322	0.000228774057021932	1	0
Chr1	319898	T	C	SNP	0|1	0|1	11,3	0|1	14,4	0.214285714285714	0.222222222222222	0.00793650793650794	-0.3888889	0.3888889	0.7777778	0.7777778	-0.5	0.4444444	0.8333333	0.8333333	0.00290578726808154	0.000125976316452506	1	0
Chr1	333366	G	A	SNP	0|1	0|1	12,9	0|1	1,10	0.428571428571429	0.909090909090909	0.480519480519481	-0.3333333	0.3809524	0.7619048	0.7619048	-0.4761905	0.4761905	0.8095238	0.8095238	7.84559873775476	0.461797942317423	0.0108837718237656	1.96322057169918
Chr1	335710	G	T	SNP	0|1	0|1	9,3	0|1	7,5	0.25	0.416666666666667	0.166666666666667	-0.4166667	0.4166667	0.8333333	0.8333333	-0.5833333	0.5833333	0.8333333	0.9166667	0.755998223502997	0.0555555555555556	0.666846143491722	0.175974356098878
Chr1	338614	T	C	SNP	0|1	0|1	7,3	0|1	11,4	0.3	0.266666666666667	-0.0333333333333333	-0.4	0.4	0.8	0.8	-0.5333333	0.5333333	0.8666667	0.8666667	0.0329246887328242	0.00222222222222223	1	0
Chr1	340571	C	G	SNP	0|1	0|0	18,1	0|1	7,6	0.0526315789473684	0.461538461538462	0.408906882591093	-0.3684211	0.3684211	0.7368421	0.7368421	-0.4736842	0.4736842	0.7894737	0.8421053	7.84043894844636	0.334409677260732	0.0101965146459028	1.99154825262263
Chr1	340596	C	T	SNP	0|1	0|1	9,7	0|1	8,2	0.4375	0.2	-0.2375	-0.375	0.375	0.75	0.75	-0.5	0.5	0.8125	0.8125	1.60362078354335	0.1128125	0.398876638235907	0.399161399093379
Chr1	342521	A	T	SNP	0|1	0|1	6,5	0|1	7,3	0.454545454545455	0.3	-0.154545454545455	-0.4545455	0.4545455	0.8181818	0.8181818	-0.5454545	0.5454545	0.9090909	0.9090909	0.534705135922079	0.0477685950413223	0.659442724458205	0.180822918892365
Chr1	344052	C	G	SNP	0|1	0|1	10,3	0|1	8,2	0.230769230769231	0.2	-0.0307692307692308	-0.3846154	0.3846154	0.7692308	0.7692308	-0.5384615	0.5384615	0.8461538	0.8461538	0.0316153512638103	0.00189349112426036	1	0
Chr1	344053	A	T	SNP	0|1	0|1	9,3	0|1	6,4	0.25	0.4	0.15	-0.4166667	0.4166667	0.8333333	0.8333333	-0.5833333	0.5833333	0.8333333	0.9166667	0.565343016888681	0.045	0.651702786377709	0.185950422159416
Chr1	370994	T	C	SNP	0|1	0|0	12,0	0|1	9,5	0	0.357142857142857	0.357142857142857	-0.4285714	0.4285714	0.7857143	0.7857143	-0.5	0.5	0.8571429	0.8571429	7.20751475555801	0.255102040816327	0.0424749163879598	1.37186746736847
Chr1	372843	A	G	SNP	0|1	0|1	9,2	0|1	3,8	0.181818181818182	0.727272727272727	0.545454545454545	-0.4545455	0.4545455	0.8181818	0.8181818	-0.5454545	0.5454545	0.9090909	0.9090909	6.99438400302244	0.595041322314049	0.0299731228523799	1.52326800624015
Chr1	373669	C	T	SNP	0|1	0|0	11,1	0|1	10,5	0.0833333333333333	0.333333333333333	0.25	-0.4	0.4	0.8	0.8	-0.5333333	0.5333333	0.8666667	0.8666667	2.62464610692111	0.125	0.181902638424378	0.740161001624597
Chr1	373714	G	A	SNP	0|1	0|1	6,4	0|1	8,6	0.4	0.428571428571429	0.0285714285714285	-0.4285714	0.4285714	0.7857143	0.7857143	-0.5	0.5	0.8571429	0.8571429	0.0196164957949037	0.00163265306122449	0.999999999999999	2.89298239965986e-16
Chr1	375902	G	A	SNP	0|1	0|1	5,6	0|1	7,9	0.545454545454545	0.5625	0.0170454545454546	-0.375	0.375	0.75	0.75	-0.5	0.5	0.8125	0.8125	0.00766725692230824	0.000581095041322317	1	0
Chr1	376787	G	C	SNP	0|1	0|1	2,10	0|1	6,6	0.833333333333333	0.5	-0.333333333333333	-0.4166667	0.4166667	0.8333333	0.8333333	-0.5833333	0.5833333	0.8333333	0.9166667	3.10367873192102	0.222222222222222	0.193027325346615	0.714381207016914
Chr1	377091	T	G	SNP	0|1	0|0	15,1	0|1	11,5	0.0625	0.3125	0.25	-0.375	0.375	0.75	0.75	-0.5	0.5	0.8125	0.8125	3.52886710695423	0.125	0.171919416635768	0.764675071180508
Chr1	378618	C	T	SNP	0|1	0|1	7,12	0|1	9,3	0.631578947368421	0.25	-0.381578947368421	-0.3684211	0.3684211	0.7368421	0.7368421	-0.4736842	0.4736842	0.7894737	0.8421053	4.43863853585002	0.291204986149584	0.0658928600216021	1.18116164187357
Chr1	378876	G	T	SNP	0|1	0|1	10,9	0|1	4,7	0.473684210526316	0.636363636363636	0.162679425837321	-0.3684211	0.3684211	0.7368421	0.7368421	-0.4736842	0.4736842	0.7894737	0.8421053	0.747862576606569	0.0529291911815206	0.466400133266701	0.331241334156023
Chr1	380433	A	G	SNP	0|1	0|1	2,10	0|1	6,11	0.833333333333333	0.647058823529412	-0.186274509803922	-0.3529412	0.3529412	0.7647059	0.7647059	-0.4705882	0.4705882	0.8235294	0.8235294	1.27423800955251	0.0693963860053825	0.408347108497033	0.388970515300725
Chr1	380583	G	A	SNP	0|1	0|1	7,11	0|1	2,13	0.611111111111111	0.866666666666667	0.255555555555556	-0.3888889	0.3888889	0.7777778	0.7777778	-0.5	0.4444444	0.8333333	0.8333333	2.8356935952844	0.130617283950617	0.133582768732936	0.874249559276926
Chr1	380709	G	A	SNP	0|1	0|0	18,0	0|1	6,6	0	0.5	0.5	-0.3888889	0.3888889	0.7777778	0.7777778	-0.5	0.4444444	0.8333333	0.8333333	13.3886130788526	0.5	0.00155614500442087	2.8079499371113
Chr1	382032	T	G	SNP	0|1	0|1	9,3	0|1	13,6	0.25	0.315789473684211	0.0657894736842105	-0.3684211	0.3684211	0.7368421	0.7368421	-0.4736842	0.4736842	0.7894737	0.8421053	0.156368583821697	0.00865650969529085	1	0
Chr1	382057	G	C	SNP	0|1	0|1	7,6	0|1	11,11	0.461538461538462	0.5	0.0384615384615384	-0.3181818	0.3636364	0.7272727	0.7272727	-0.4545455	0.4545455	0.8181818	0.8181818	0.0484238009591833	0.0029585798816568	0.999999999999998	8.19678346570295e-16
Chr1	382925	T	C	SNP	0|1	0|1	5,10	0|1	9,3	0.666666666666667	0.25	-0.416666666666667	-0.4	0.4	0.8	0.8	-0.5333333	0.5333333	0.8666667	0.8666667	4.80143372131079	0.347222222222222	0.0542378965316105	1.26569716173739
Chr1	386114	A	G	SNP	0|1	0|1	8,4	0|1	9,9	0.333333333333333	0.5	0.166666666666667	-0.3888889	0.3888889	0.7777778	0.7777778	-0.5	0.4444444	0.8333333	0.8333333	0.824267368584485	0.0555555555555556	0.465081895142652	0.332470566514464
Chr1	408101	G	C	SNP	0|1	0|1	3,7	0|1	2,8	0.7	0.8	0.1	-0.5	0.5	0.8	0.8	-0.6	0.6	0.9	0.9	0.268071272890707	0.02	1	0
Chr1	408114	T	C	SNP	0|1	0|1	7,3	0|0	11,1	0.3	0.0833333333333333	-0.216666666666667	-0.4166667	0.4166667	0.8333333	0.8333333	-0.5833333	0.5833333	0.8333333	0.9166667	1.76078014009912	0.0938888888888889	0.293233082706767	0.532787033940587
Chr1	408531	T	C	SNP	0|1	0|1	6,8	0|1	6,7	0.571428571428571	0.538461538461538	-0.032967032967033	-0.4285714	0.4285714	0.7857143	0.7857143	-0.5	0.5	0.8571429	0.8571429	0.0296706281533484	0.00217365052529888	1	0
Chr1	409287	A	G	SNP	0|1	0|1	15,2	0|1	8,2	0.117647058823529	0.2	0.0823529411764706	-0.3529412	0.3529412	0.7647059	0.7647059	-0.4705882	0.4705882	0.8235294	0.8235294	0.328894529164735	0.0135640138408304	0.612535612535613	0.212868656550218
Chr1	409568	G	A	SNP	0|1	0|1	10,5	0|1	11,6	0.333333333333333	0.352941176470588	0.0196078431372549	-0.3529412	0.3529412	0.7647059	0.7647059	-0.4705882	0.4705882	0.8235294	0.8235294	0.0135902787796635	0.000768935024990396	0.999999999999996	1.73578943979592e-15
Chr1	409586	G	A	SNP	0|1	0|1	6,8	0|1	12,5	0.571428571428571	0.294117647058824	-0.277310924369748	-0.3529412	0.3529412	0.7647059	0.7647059	-0.4705882	0.4705882	0.8235294	0.8235294	2.44659818954564	0.153802697549608	0.156959448968215	0.804212534623171
Chr1	410072	A	G	SNP	0|1	0|1	8,5	0|1	14,4	0.384615384615385	0.222222222222222	-0.162393162393162	-0.3888889	0.3888889	0.7777778	0.7777778	-0.5	0.4444444	0.8333333	0.8333333	0.958633669404083	0.052743078384104	0.432768776901874	0.36374407994486
Chr1	410408	C	T	SNP	0|1	0|1	8,2	0|0	10,1	0.2	0.0909090909090909	-0.109090909090909	-0.4545455	0.4545455	0.8181818	0.8181818	-0.5454545	0.5454545	0.9090909	0.9090909	0.514842755666182	0.023801652892562	0.586466165413535	0.231757038276605
Chr1	410853	C	T	SNP	0|1	0|1	9,8	0|1	15,2	0.470588235294118	0.117647058823529	-0.352941176470588	-0.3529412	0.3529412	0.7647059	0.7647059	-0.4705882	0.4705882	0.8235294	0.8235294	5.37092437572939	0.249134948096886	0.0570263255469038	1.24392461098748
Chr1	410871	T	G	SNP	0|1	0|1	14,4	0|1	15,5	0.222222222222222	0.25	0.0277777777777778	-0.35	0.35	0.75	0.75	-0.45	0.45	0.8	0.8	0.0405186571099763	0.00154320987654321	1	0
Chr1	411003	G	A	SNP	0|1	0|1	10,1	0|1	10,3	0.0909090909090909	0.230769230769231	0.13986013986014	-0.3846154	0.3846154	0.7692308	0.7692308	-0.5384615	0.5384615	0.8461538	0.8461538	0.879636181789006	0.0391217174433958	0.596273291925466	0.224554642992281
Chr1	411519	C	T	SNP	0|1	0|1	8,7	0|0	17,0	0.466666666666667	0	-0.466666666666667	-0.3529412	0.3529412	0.7647059	0.7647059	-0.4705882	0.4705882	0.8235294	0.8235294	12.8928651695835	0.435555555555556	0.00191184649610678	2.71854698055889
Chr1	411549	A	T	SNP	0|1	0|0	14,1	0|1	14,4	0.0666666666666667	0.222222222222222	0.155555555555556	-0.3888889	0.3888889	0.7777778	0.7777778	-0.5	0.4444444	0.8333333	0.8333333	1.65434339272065	0.0483950617283951	0.345674486803519	0.461332673247113
Chr1	411708	G	A	SNP	0|1	0|0	25,2	0|1	10,6	0.0740740740740741	0.375	0.300925925925926	-0.3333333	0.3333333	0.7407407	0.7037037	-0.4074074	0.4074074	0.7777778	0.7777778	5.88894655887065	0.181112825788752	0.0369125431966881	1.43282603179599
Chr1	411918	C	T	SNP	0|1	0|1	10,2	0|1	8,3	0.166666666666667	0.272727272727273	0.106060606060606	-0.4166667	0.4166667	0.8333333	0.8333333	-0.5833333	0.5833333	0.8333333	0.9166667	0.380544908668521	0.0224977043158861	0.640405361229161	0.193545040989941
Chr1	413059	C	G	SNP	0|1	0|1	12,3	0|1	8,3	0.2	0.272727272727273	0.0727272727272727	-0.4	0.4	0.8	0.8	-0.5333333	0.5333333	0.8666667	0.8666667	0.187585095397011	0.0105785123966942	1	0
Chr1	413212	C	T	SNP	0|1	0|1	8,4	0|1	8,3	0.333333333333333	0.272727272727273	-0.0606060606060606	-0.4166667	0.4166667	0.8333333	0.8333333	-0.5833333	0.5833333	0.8333333	0.9166667	0.0998550925398738	0.00734618916437098	0.999999999999998	8.19678346570295e-16
Chr1	413412	T	A	SNP	0|1	0|0	13,1	0|1	9,5	0.0714285714285714	0.357142857142857	0.285714285714286	-0.4285714	0.4285714	0.7857143	0.7857143	-0.5	0.5	0.8571429	0.8571429	3.64236534324729	0.163265306122449	0.164734299516908	0.78321596646442
Chr1	413488	A	C	SNP	0|1	0|1	9,8	0|1	15,3	0.470588235294118	0.166666666666667	-0.303921568627451	-0.3888889	0.3888889	0.7777778	0.7777778	-0.5	0.4444444	0.8333333	0.8333333	3.84573428782442	0.184736639753941	0.0750357540123946	1.12473174900478
Chr1	418860	G	T	SNP	0|1	0|1	9,7	0|1	9,3	0.4375	0.25	-0.1875	-0.375	0.375	0.75	0.75	-0.5	0.5	0.8125	0.8125	1.07226932197051	0.0703125	0.434324942791762	0.362185228879148
Chr1	426081	C	T	SNP	0|1	0|0	11,0	0|1	7,4	0	0.363636363636364	0.363636363636364	-0.4545455	0.4545455	0.8181818	0.8181818	-0.5454545	0.5454545	0.9090909	0.9090909	6.4415307487142	0.264462809917355	0.0902255639097745	1.04467039491946
Chr1	426269	C	T	SNP	0|1	0|1	10,8	1|1	1,9	0.444444444444444	0.9	0.455555555555556	-0.3888889	0.3888889	0.7777778	0.7777778	-0.5	0.4444444	0.8333333	0.8333333	6.28822664500332	0.415061728395062	0.0407406476056362	1.38997207181796
Chr1	426630	A	G	SNP	0|1	0|1	8,8	0|1	4,8	0.5	0.666666666666667	0.166666666666667	-0.375	0.375	0.75	0.75	-0.5	0.5	0.8125	0.8125	0.785804046232656	0.0555555555555555	0.458944035280014	0.338240270129244
Chr1	427600	G	A	SNP	0|1	0|1	10,2	0|1	5,5	0.166666666666667	0.5	0.333333333333333	-0.4166667	0.4166667	0.8333333	0.8333333	-0.5833333	0.5833333	0.8333333	0.9166667	2.84520720393499	0.222222222222222	0.171826625386997	0.764909539208427
Chr1	429790	A	G	SNP	0|1	0|1	13,7	0|1	9,11	0.35	0.55	0.2	-0.35	0.35	0.75	0.75	-0.45	0.45	0.8	0.8	1.62768698715824	0.0800000000000001	0.34064371475988	0.467699619847389
Chr1	429919	C	T	SNP	0|1	0|1	9,9	0|1	4,7	0.5	0.636363636363636	0.136363636363636	-0.3888889	0.3888889	0.7777778	0.7777778	-0.5	0.4444444	0.8333333	0.8333333	0.517738207553869	0.0371900826446281	0.702106841316179	0.153596795187245
Chr1	430028	T	C	SNP	0|1	0|1	11,4	0|1	6,5	0.266666666666667	0.454545454545455	0.187878787878788	-0.4	0.4	0.8	0.8	-0.5333333	0.5333333	0.8666667	0.8666667	0.986065498124257	0.0705968778696052	0.418535469107551	0.378267731494005
Chr1	430274	T	C	SNP	0|1	0|1	11,5	0|1	3,9	0.3125	0.75	0.4375	-0.375	0.375	0.75	0.75	-0.5	0.5	0.8125	0.8125	5.44543465473769	0.3828125	0.0302837229476079	1.51879073563782
Chr1	430460	T	G	SNP	0|1	0|1	15,7	0|0	28,1	0.318181818181818	0.0344827586206897	-0.283699059561129	-0.3103448	0.3103448	0.7241379	0.7241379	-0.4137931	0.3793103	0.7931034	0.7931034	8.09061452402821	0.160970312791737	0.0150098078084148	1.82362486860145
Chr1	432653	T	C	SNP	0|1	0|1	9,3	0|1	9,3	0.25	0.25	0	-0.4166667	0.4166667	0.8333333	0.8333333	-0.5833333	0.5833333	0.8333333	0.9166667	0	0	1	0
Chr1	432716	G	C	SNP	0|1	0|0	11,0	0|1	7,4	0	0.363636363636364	0.363636363636364	-0.4545455	0.4545455	0.8181818	0.8181818	-0.5454545	0.5454545	0.9090909	0.9090909	6.4415307487142	0.264462809917355	0.0902255639097745	1.04467039491946
Chr1	433087	C	A	SNP	0|1	0|1	5,5	0|1	4,7	0.5	0.636363636363636	0.136363636363636	-0.4545455	0.4545455	0.8181818	0.8181818	-0.5454545	0.5454545	0.9090909	0.9090909	0.398597760390265	0.0371900826446281	0.669921409859493	0.173976142472737
Chr1	433173	A	T	SNP	0|1	0|1	7,4	0|1	3,9	0.363636363636364	0.75	0.386363636363636	-0.4166667	0.4166667	0.8333333	0.8333333	-0.5833333	0.5833333	0.8333333	0.9166667	3.57570628217798	0.298553719008264	0.0995327192661962	1.00203413070231
Chr1	434247	G	C	SNP	0|1	0|1	12,7	0|1	18,2	0.368421052631579	0.1	-0.268421052631579	-0.35	0.35	0.75	0.75	-0.45	0.45	0.8	0.8	4.12442464403487	0.14409972299169	0.0648331616073553	1.18820279938817
Chr1	434312	T	C	SNP	0|1	0|0	12,1	0|1	12,5	0.0769230769230769	0.294117647058824	0.217194570135747	-0.3529412	0.3529412	0.7647059	0.7647059	-0.4705882	0.4705882	0.8235294	0.8235294	2.37610673454499	0.0943469625929036	0.196059113300493	0.707612965839524
Chr1	434445	G	A	SNP	0|1	0|1	7,6	0|1	15,7	0.461538461538462	0.318181818181818	-0.143356643356643	-0.3181818	0.3636364	0.7272727	0.7272727	-0.4545455	0.4545455	0.8181818	0.8181818	0.713365658078985	0.0411022543889677	0.48033621438129	0.318454669007386
Chr1	434525	G	A	SNP	0|1	0|0	15,1	0|1	14,7	0.0625	0.333333333333333	0.270833333333333	-0.3333333	0.3809524	0.7619048	0.7619048	-0.4761905	0.4761905	0.8095238	0.8095238	4.4187745825909	0.146701388888889	0.103573299019219	0.984752190374664
Chr1	434640	G	A	SNP	0|1	0|1	10,8	0|1	15,7	0.444444444444444	0.318181818181818	-0.126262626262626	-0.3181818	0.3636364	0.7272727	0.7272727	-0.4545455	0.4545455	0.8181818	0.8181818	0.672822467209711	0.0318845015814713	0.51745683391957	0.286125873064165
Chr1	434733	T	G	SNP	0|1	0|0	15,1	0|1	7,5	0.0625	0.416666666666667	0.354166666666667	-0.375	0.375	0.75	0.75	-0.5	0.5	0.8125	0.8125	5.31449952890555	0.250868055555556	0.0573445877793704	1.24150756483284
Chr1	435045	G	A	SNP	0|1	0|1	7,7	0|1	11,3	0.5	0.214285714285714	-0.285714285714286	-0.4285714	0.4285714	0.7857143	0.7857143	-0.5	0.5	0.8571429	0.8571429	2.54201087433568	0.163265306122449	0.236460717009916	0.626240997855811
Chr1	436580	A	T	SNP	0|1	0|1	7,7	0|1	6,8	0.5	0.571428571428571	0.0714285714285714	-0.4285714	0.4285714	0.7857143	0.7857143	-0.5	0.5	0.8571429	0.8571429	0.143715255453488	0.0102040816326531	1.00000000000001	0
Chr1	443639	T	A	SNP	0|1	0|1	11,5	0|1	11,3	0.3125	0.214285714285714	-0.0982142857142857	-0.375	0.375	0.75	0.75	-0.5	0.5	0.8125	0.8125	0.371910803663777	0.0192920918367347	0.688733411072239	0.161948848490867
Chr1	444325	G	T	SNP	0|1	0|1	12,3	0|1	13,2	0.2	0.133333333333333	-0.0666666666666667	-0.4	0.4	0.8	0.8	-0.5333333	0.5333333	0.8666667	0.8666667	0.24136580900608	0.00888888888888889	1	1.44649119982993e-16
Chr1	444585	G	C	SNP	0|1	0|1	6,9	0|1	11,2	0.6	0.153846153846154	-0.446153846153846	-0.4	0.4	0.8	0.8	-0.5333333	0.5333333	0.8666667	0.8666667	6.1677542898622	0.39810650887574	0.0237604881769642	1.6241446406949
Chr1	444709	G	A	SNP	0|1	0|1	13,3	0|1	16,4	0.1875	0.2	0.0125	-0.35	0.35	0.75	0.75	-0.45	0.45	0.8	0.8	0.00888431565813838	0.000312499999999999	1	0
Chr1	444834	G	A	SNP	0|1	0|1	18,9	0|1	12,5	0.333333333333333	0.294117647058824	-0.0392156862745098	-0.3333333	0.3333333	0.7407407	0.7037037	-0.4074074	0.4074074	0.7777778	0.7777778	0.0743595892721832	0.00307574009996154	1	0
Chr1	444934	A	G	SNP	0|1	0|1	16,7	0|1	12,4	0.304347826086957	0.25	-0.0543478260869565	-0.3478261	0.3478261	0.7391304	0.7391304	-0.4347826	0.4347826	0.7826087	0.826087	0.138782464641482	0.00590737240075615	1	0
Chr1	445026	G	A	SNP	0|1	0|1	16,10	0|1	12,3	0.384615384615385	0.2	-0.184615384615385	-0.3076923	0.3076923	0.7307692	0.7307692	-0.4230769	0.4230769	0.8076923	0.8076923	1.56222189423307	0.0681656804733728	0.304837770010665	0.515931224041854
Chr1	445722	T	C	SNP	0|1	0|1	1,9	0|1	5,10	0.9	0.666666666666667	-0.233333333333333	-0.4	0.4	0.8	0.8	-0.5333333	0.5333333	0.8666667	0.8666667	1.95691188767529	0.108888888888889	0.344861660079051	0.4623550855446
Chr1	445956	A	T	SNP	0|1	0|1	6,6	0|1	13,3	0.5	0.1875	-0.3125	-0.375	0.375	0.75	0.75	-0.5	0.5	0.8125	0.8125	3.08671455033166	0.1953125	0.113871635610766	0.943584441257268
Chr1	446812	A	G	SNP	0|1	0|1	10,4	0|1	7,7	0.285714285714286	0.5	0.214285714285714	-0.4285714	0.4285714	0.7857143	0.7857143	-0.5	0.5	0.8571429	0.8571429	1.36083333427025	0.0918367346938776	0.440071192473939	0.356477059883059
Chr1	446908	G	A	SNP	0|1	0|0	10,1	0|1	10,3	0.0909090909090909	0.230769230769231	0.13986013986014	-0.3846154	0.3846154	0.7692308	0.7692308	-0.5384615	0.5384615	0.8461538	0.8461538	0.879636181789006	0.0391217174433958	0.596273291925466	0.224554642992281
Chr1	447249	T	A	SNP	0|1	0|0	10,0	0|1	8,3	0	0.272727272727273	0.272727272727273	-0.4545455	0.4545455	0.8181818	0.8181818	-0.5454545	0.5454545	0.9090909	0.9090909	4.33392776543506	0.148760330578512	0.214285714285715	0.669006780958575
Chr1	451421	T	C	SNP	0|1	0|1	7,3	0|1	7,3	0.3	0.3	0	-0.5	0.5	0.8	0.8	-0.6	0.6	0.9	0.9	0	0	1	9.64327466553287e-17
Chr1	465052	C	G	SNP	0|1	0|1	6,8	0|1	7,6	0.571428571428571	0.461538461538462	-0.10989010989011	-0.4285714	0.4285714	0.7857143	0.7857143	-0.5	0.5	0.8571429	0.8571429	0.326647732904457	0.0241516725033208	0.706390272356085	0.150955290023866
Chr1	465380	T	C	SNP	0|1	0|1	9,3	0|1	5,7	0.25	0.583333333333333	0.333333333333333	-0.4166667	0.4166667	0.8333333	0.8333333	-0.5833333	0.5833333	0.8333333	0.9166667	2.80459491294522	0.222222222222222	0.213756898640463	0.670079860257618
Chr1	465388	A	G	SNP	0|1	0|1	10,3	0|1	11,3	0.230769230769231	0.214285714285714	-0.0164835164835165	-0.4285714	0.4285714	0.7857143	0.7857143	-0.5	0.5	0.8571429	0.8571429	0.010591551348529	0.000543412631324722	0.999999999999999	2.89298239965986e-16
Chr1	466622	T	C	SNP	0|1	0|1	7,6	0|0	10,0	0.461538461538462	0	-0.461538461538462	-0.3846154	0.3846154	0.7692308	0.7692308	-0.5384615	0.5384615	0.8461538	0.8461538	8.45753902760397	0.42603550295858	0.0190793188504859	1.71943713407405
Chr1	466796	G	A	SNP	0|1	0|1	7,4	0|1	9,2	0.363636363636364	0.181818181818182	-0.181818181818182	-0.4545455	0.4545455	0.8181818	0.8181818	-0.5454545	0.5454545	0.9090909	0.9090909	0.930251292253174	0.0661157024793388	0.635117204776647	0.197146122439078
Chr1	467656	A	G	SNP	0|1	0|1	10,4	0|1	10,5	0.285714285714286	0.333333333333333	0.0476190476190476	-0.4	0.4	0.8	0.8	-0.5333333	0.5333333	0.8666667	0.8666667	0.0768512757723202	0.00453514739229024	0.999999999999996	1.68757306646826e-15
Chr1	468102	A	G	SNP	0|1	0|1	11,7	0|1	7,4	0.388888888888889	0.363636363636364	-0.0252525252525252	-0.3888889	0.3888889	0.7777778	0.7777778	-0.5	0.4444444	0.8333333	0.8333333	0.0185346316353839	0.00127538006325885	1	1.92865493310657e-16
Chr1	468516	C	A	SNP	0|1	0|1	3,10	1|1	1,16	0.769230769230769	0.941176470588235	0.171945701357466	-0.3529412	0.3529412	0.7647059	0.7647059	-0.4705882	0.4705882	0.8235294	0.8235294	1.9087457453044	0.0591306484306218	0.290348476555373	0.537080448347139
Chr1	468861	C	A	SNP	0|1	0|1	7,8	0|1	9,7	0.533333333333333	0.4375	-0.0958333333333333	-0.375	0.375	0.75	0.75	-0.5	0.5	0.8125	0.8125	0.28510762107856	0.0183680555555556	0.724434696663456	0.140000757407371
Chr1	469121	A	T	SNP	0|1	0|0	12,0	0|1	6,5	0	0.454545454545455	0.454545454545455	-0.4166667	0.4166667	0.8333333	0.8333333	-0.5833333	0.5833333	0.8333333	0.9166667	8.92676827765146	0.413223140495868	0.0137299771167048	1.86233018658678
Chr1	469720	G	A	SNP	0|1	0|1	5,10	0|1	5,8	0.666666666666667	0.615384615384615	-0.0512820512820512	-0.4	0.4	0.8	0.8	-0.5333333	0.5333333	0.8666667	0.8666667	0.0797028740426178	0.00525969756738986	1	0
Chr1	470936	G	A	SNP	0|1	0|1	12,6	0|1	8,2	0.333333333333333	0.2	-0.133333333333333	-0.3888889	0.3888889	0.7777778	0.7777778	-0.5	0.4444444	0.8333333	0.8333333	0.580538431397383	0.0355555555555555	0.669200364852539	0.174443830929307
Chr1	471241	G	A	SNP	0|1	0|1	13,3	0|1	9,4	0.1875	0.307692307692308	0.120192307692308	-0.375	0.375	0.75	0.75	-0.5	0.5	0.8125	0.8125	0.563780006021942	0.0288923816568047	0.666500083291687	0.176199791976877
Chr1	471599	C	G	SNP	0|1	0|1	2,8	0|1	8,9	0.8	0.529411764705882	-0.270588235294118	-0.3529412	0.3529412	0.7647059	0.7647059	-0.4705882	0.4705882	0.8235294	0.8235294	2.07804009669573	0.14643598615917	0.230455585604328	0.637412761317981
Chr1	476039	A	T	SNP	0|1	0|1	12,5	0|1	5,5	0.294117647058824	0.5	0.205882352941176	-0.3529412	0.3529412	0.7647059	0.7647059	-0.4705882	0.4705882	0.8235294	0.8235294	1.13417661658426	0.0847750865051903	0.415297136120936	0.381641063764099
Chr1	476054	T	G	SNP	0|1	0|1	18,4	0|1	7,3	0.181818181818182	0.3	0.118181818181818	-0.3181818	0.3636364	0.7272727	0.7272727	-0.4545455	0.4545455	0.8181818	0.8181818	0.541148633355366	0.0279338842975207	0.64792611448618	0.1884745155807
Chr1	476177	T	C	SNP	0|1	0|1	18,8	0|1	7,4	0.307692307692308	0.363636363636364	0.0559440559440559	-0.3076923	0.3076923	0.7307692	0.7307692	-0.4230769	0.4230769	0.8076923	0.8076923	0.109203645542157	0.00625947479094332	1	1.44649119982993e-16
Chr1	476203	C	A	SNP	0|1	0|1	16,4	0|1	8,4	0.2	0.333333333333333	0.133333333333333	-0.35	0.35	0.75	0.75	-0.45	0.45	0.8	0.8	0.69701227500071	0.0355555555555555	0.432509055645873	0.36400479507579
Chr1	477012	A	G	SNP	0|1	0|1	9,4	0|0	13,0	0.307692307692308	0	-0.307692307692308	-0.3846154	0.3846154	0.7692308	0.7692308	-0.5384615	0.5384615	0.8461538	0.8461538	6.27651112740316	0.189349112426036	0.0956521739130435	1.01930515519539
Chr1	477088	A	C	SNP	0|1	0|1	10,1	0|1	11,5	0.0909090909090909	0.3125	0.221590909090909	-0.375	0.375	0.75	0.75	-0.5	0.5	0.8125	0.8125	2.02737662166226	0.0982050619834711	0.349684132292828	0.456324074336497
Chr1	477133	G	A	SNP	0|1	0|1	2,8	0|1	8,4	0.8	0.333333333333333	-0.466666666666667	-0.4166667	0.4166667	0.8333333	0.8333333	-0.5833333	0.5833333	0.8333333	0.9166667	5.03201798313371	0.435555555555556	0.0427312625455042	1.36925427525102
Chr1	478577	G	A	SNP	0|1	0|1	10,2	0|1	7,3	0.166666666666667	0.3	0.133333333333333	-0.4166667	0.4166667	0.8333333	0.8333333	-0.5833333	0.5833333	0.8333333	0.9166667	0.551480071624364	0.0355555555555556	0.62406015037594	0.204773548591012
Chr1	478748	A	G	SNP	0|1	0|1	12,10	0|1	13,3	0.454545454545455	0.1875	-0.267045454545455	-0.3181818	0.3636364	0.7272727	0.7272727	-0.4545455	0.4545455	0.8181818	0.8181818	3.06518502315796	0.142626549586777	0.165024869140553	0.782450602957885
Chr1	478914	C	G	SNP	0|1	1|1	1,15	0|1	8,9	0.9375	0.529411764705882	-0.408088235294118	-0.3529412	0.3529412	0.7647059	0.7647059	-0.4705882	0.4705882	0.8235294	0.8235294	7.68339309044563	0.333072015570934	0.0166852057842047	1.77766843267755
Chr1	478997	A	G	SNP	0|1	0|1	14,2	0|1	9,9	0.125	0.5	0.375	-0.3888889	0.3888889	0.7777778	0.7777778	-0.5	0.4444444	0.8333333	0.8333333	5.79614207922993	0.28125	0.0295884315906562	1.52887805510216
Chr1	479113	C	A	SNP	0|1	0|1	7,6	0|1	9,3	0.461538461538462	0.25	-0.211538461538462	-0.3846154	0.3846154	0.7692308	0.7692308	-0.5384615	0.5384615	0.8461538	0.8461538	1.23003869234478	0.0894970414201184	0.410983981693364	0.386175104639136
Chr1	479248	C	T	SNP	0|1	0|0	11,1	0|1	6,4	0.0833333333333333	0.4	0.316666666666667	-0.4166667	0.4166667	0.8333333	0.8333333	-0.5833333	0.5833333	0.8333333	0.9166667	3.23793819198056	0.200555555555556	0.135338345864662	0.86857913586378
Chr1	479378	G	A	SNP	0|1	0|1	8,9	0|0	13,1	0.529411764705882	0.0714285714285714	-0.457983193277311	-0.3529412	0.3529412	0.7647059	0.7647059	-0.4705882	0.4705882	0.8235294	0.8235294	8.27249385960508	0.419497210648966	0.00890200061259691	2.05051238016724
Chr1	479611	C	A	SNP	0|1	0|1	7,4	0|0	18,1	0.363636363636364	0.0526315789473684	-0.311004784688995	-0.3684211	0.3684211	0.7368421	0.7368421	-0.4736842	0.4736842	0.7894737	0.8421053	4.77777558208483	0.193447952198897	0.0472401162056335	1.32568904273923
Chr1	479948	T	C	SNP	0|1	0|1	9,6	0|1	7,6	0.4	0.461538461538462	0.0615384615384615	-0.4	0.4	0.8	0.8	-0.5333333	0.5333333	0.8666667	0.8666667	0.107676276459811	0.00757396449704142	1	0
Chr1	480536	T	C	SNP	0|1	0|1	5,7	0|1	10,2	0.583333333333333	0.166666666666667	-0.416666666666667	-0.4166667	0.4166667	0.8333333	0.8333333	-0.5833333	0.5833333	0.8333333	0.9166667	4.64092803499521	0.347222222222222	0.049400996096379	1.30626429409661
Chr1	480638	C	T	SNP	0|1	0|1	10,5	0|1	7,4	0.333333333333333	0.363636363636364	0.0303030303030303	-0.4	0.4	0.8	0.8	-0.5333333	0.5333333	0.8666667	0.8666667	0.0256998124787444	0.00183654729109275	0.999999999999999	2.89298239965986e-16
Chr1	489617	C	T	SNP	0|1	0|1	10,6	0|1	14,2	0.375	0.125	-0.25	-0.375	0.375	0.75	0.75	-0.5	0.5	0.8125	0.8125	2.76278047434233	0.125	0.219972809294278	0.657630998738075
Chr1	489691	T	C	SNP	0|1	0|1	9,5	0|1	13,3	0.357142857142857	0.1875	-0.169642857142857	-0.375	0.375	0.75	0.75	-0.5	0.5	0.8125	0.8125	1.10324448658738	0.0575573979591837	0.417082569826198	0.379777959246647
Chr1	489887	T	C	SNP	0|1	0|1	7,3	0|0	11,0	0.3	0	-0.3	-0.4545455	0.4545455	0.8181818	0.8181818	-0.5454545	0.5454545	0.9090909	0.9090909	5.00759932701531	0.18	0.0902255639097745	1.04467039491946
Chr1	489899	C	T	SNP	0|1	0|1	6,5	0|1	7,4	0.454545454545455	0.363636363636364	-0.0909090909090909	-0.4545455	0.4545455	0.8181818	0.8181818	-0.5454545	0.5454545	0.9090909	0.9090909	0.188339989396865	0.0165289256198347	0.999999999999998	9.64327466553288e-16
Chr1	490831	A	G	SNP	0|1	0|1	9,6	0|1	6,5	0.4	0.454545454545455	0.0545454545454545	-0.4	0.4	0.8	0.8	-0.5333333	0.5333333	0.8666667	0.8666667	0.0772646857224339	0.00595041322314049	1	1.92865493310657e-16
Chr1	490994	T	C	SNP	0|1	0|1	6,7	0|1	7,10	0.538461538461538	0.588235294117647	0.0497737556561086	-0.3529412	0.3529412	0.7647059	0.7647059	-0.4705882	0.4705882	0.8235294	0.8235294	0.0742685800730684	0.00495485350422801	1	0
Chr1	491155	A	G	SNP	0|1	0|1	8,6	0|1	8,6	0.428571428571429	0.428571428571429	0	-0.4285714	0.4285714	0.7857143	0.7857143	-0.5	0.5	0.8571429	0.8571429	0	0	1.00000000000001	0
Chr1	496135	C	A	SNP	0|1	0|1	8,4	0|1	9,4	0.333333333333333	0.307692307692308	-0.0256410256410256	-0.3846154	0.3846154	0.7692308	0.7692308	-0.5384615	0.5384615	0.8461538	0.8461538	0.018846826556925	0.00131492439184746	1	1.92865493310657e-16
Chr1	497975	C	T	SNP	0|1	0|1	13,5	0|1	9,6	0.277777777777778	0.4	0.122222222222222	-0.3888889	0.3888889	0.7777778	0.7777778	-0.5	0.4444444	0.8333333	0.8333333	0.549264231258981	0.0298765432098765	0.487500604536439	0.312024841408158
Chr1	498695	C	G	SNP	0|1	0|1	5,8	0|1	9,3	0.615384615384615	0.25	-0.365384615384615	-0.3846154	0.3846154	0.7692308	0.7692308	-0.5384615	0.5384615	0.8461538	0.8461538	3.47720703898567	0.267011834319527	0.110701305693902	0.955847256697495
Chr1	498769	T	C	SNP	0|1	0|0	11,1	0|1	8,4	0.0833333333333333	0.333333333333333	0.25	-0.4166667	0.4166667	0.8333333	0.8333333	-0.5833333	0.5833333	0.8333333	0.9166667	2.40311989161229	0.125	0.316770186335404	0.499255699933913
Chr1	499343	T	A	SNP	0|1	0|1	10,4	0|1	8,8	0.285714285714286	0.5	0.214285714285714	-0.375	0.375	0.75	0.75	-0.5	0.5	0.8125	0.8125	1.44844176224993	0.0918367346938776	0.283852810436885	0.546906801451996
Chr1	505095	A	G	SNP	0|1	0|1	4,7	0|1	8,7	0.636363636363636	0.466666666666667	-0.16969696969697	-0.4	0.4	0.8	0.8	-0.5333333	0.5333333	0.8666667	0.8666667	0.741356847732634	0.0575941230486685	0.452739265042403	0.344151838502848
Chr1	506388	C	G	SNP	0|1	0|1	8,4	0|1	15,6	0.333333333333333	0.285714285714286	-0.0476190476190476	-0.3333333	0.3809524	0.7619048	0.7619048	-0.4761905	0.4761905	0.8095238	0.8095238	0.0814005045095881	0.00453514739229024	0.999999999999998	6.75029226587301e-16
Chr1	506439	G	A	SNP	0|1	0|1	9,5	0|1	12,7	0.357142857142857	0.368421052631579	0.0112781954887218	-0.3684211	0.3684211	0.7368421	0.7368421	-0.4736842	0.4736842	0.7894737	0.8421053	0.0044338380192904	0.000254395386963648	1	0
Chr1	506659	T	A	SNP	0|1	0|0	9,1	0|1	8,5	0.1	0.384615384615385	0.284615384615385	-0.3846154	0.3846154	0.7692308	0.7692308	-0.5384615	0.5384615	0.8461538	0.8461538	2.57746763348234	0.162011834319527	0.179024636690541	0.747087198950259
Chr1	507341	A	T	SNP	0|1	0|1	9,5	0|1	9,4	0.357142857142857	0.307692307692308	-0.0494505494505494	-0.4285714	0.4285714	0.7857143	0.7857143	-0.5	0.5	0.8571429	0.8571429	0.0742953620967222	0.00489071368192248	0.999999999999998	1.06076021320862e-15
Chr1	507936	C	G	SNP	0|1	1|1	0,10	0|1	8,6	1	0.428571428571429	-0.571428571428571	-0.4285714	0.4285714	0.7857143	0.7857143	-0.5	0.5	0.8571429	0.8571429	11.4312531465378	0.653061224489796	0.00642853355196873	2.19188808507305
Chr1	508158	T	C	SNP	0|1	0|1	11,4	0|1	10,6	0.266666666666667	0.375	0.108333333333333	-0.375	0.375	0.75	0.75	-0.5	0.5	0.8125	0.8125	0.418083670215937	0.0234722222222222	0.704251100256321	0.152272465840413
Chr1	508290	C	G	SNP	0|1	0|1	3,7	0|1	7,3	0.7	0.3	-0.4	-0.5	0.5	0.8	0.8	-0.6	0.6	0.9	0.9	3.29131514020207	0.32	0.178895407997576	0.747400807039718
Chr1	515272	A	G	SNP	0|1	0|1	9,7	0|0	14,1	0.4375	0.0666666666666667	-0.370833333333333	-0.375	0.375	0.75	0.75	-0.5	0.5	0.8125	0.8125	6.12545264177508	0.275034722222222	0.0372512668396984	1.42885895319394
Chr1	518422	G	A	SNP	0|1	0|1	3,10	0|1	2,9	0.769230769230769	0.818181818181818	0.048951048951049	-0.3846154	0.3846154	0.7692308	0.7692308	-0.5384615	0.5384615	0.8461538	0.8461538	0.0871509346528413	0.00479241038681598	1	0
Chr1	519497	T	C	SNP	0|1	0|0	11,0	0|1	12,5	0	0.294117647058824	0.294117647058824	-0.3529412	0.3529412	0.7647059	0.7647059	-0.4705882	0.4705882	0.8235294	0.8235294	5.67922453407119	0.173010380622837	0.124745624745625	0.903974677625647
Chr1	519736	G	A	SNP	0|1	0|1	10,1	0|1	11,4	0.0909090909090909	0.266666666666667	0.175757575757576	-0.4	0.4	0.8	0.8	-0.5333333	0.5333333	0.8666667	0.8666667	1.35724918416603	0.0617814508723599	0.3561872909699	0.448321580549673
Chr1	521968	G	C	SNP	0|1	0|1	8,5	0|1	10,2	0.384615384615385	0.166666666666667	-0.217948717948718	-0.3846154	0.3846154	0.7692308	0.7692308	-0.5384615	0.5384615	0.8461538	0.8461538	1.51095735680084	0.0950032873109796	0.378260869565218	0.422208583398974
Chr1	522304	G	T	SNP	0|1	0|1	7,5	0|1	12,1	0.416666666666667	0.0769230769230769	-0.33974358974359	-0.3846154	0.3846154	0.7692308	0.7692308	-0.5384615	0.5384615	0.8461538	0.8461538	4.20243432146407	0.230851413543721	0.0730434782608697	1.13641855429173
Chr1	530068	A	T	SNP	0|1	0|1	8,3	0|1	10,4	0.272727272727273	0.285714285714286	0.012987012987013	-0.4285714	0.4285714	0.7857143	0.7857143	-0.5	0.5	0.8571429	0.8571429	0.00515978930840244	0.000337325012649688	0.999999999999999	5.78596479931973e-16
Chr1	553918	C	T	SNP	0|1	0|1	29,10	0|1	33,9	0.256410256410256	0.214285714285714	-0.0421245421245421	-0.2619048	0.2857143	0.6904762	0.6904762	-0.3571429	0.3809524	0.7619048	0.7619048	0.19976321703969	0.00354895409840464	0.794087051168182	0.100131885772285
Chr1	554007	A	G	SNP	0|1	0|1	12,5	0|0	27,0	0.294117647058824	0	-0.294117647058824	-0.3333333	0.3333333	0.7407407	0.7037037	-0.4074074	0.4074074	0.7777778	0.7777778	10.5593852836952	0.173010380622837	0.00569793224359306	2.24428271943642
Chr1	561806	T	G	SNP	0|1	0|1	12,2	0|1	9,3	0.142857142857143	0.25	0.107142857142857	-0.4285714	0.4285714	0.7857143	0.7857143	-0.5	0.5	0.8571429	0.8571429	0.47739808546544	0.0229591836734694	0.634782608695652	0.197374980233156
Chr1	561854	C	G	SNP	0|1	0|1	6,5	0|0	10,0	0.454545454545455	0	-0.454545454545455	-0.4545455	0.4545455	0.8181818	0.8181818	-0.5454545	0.5454545	0.9090909	0.9090909	7.89452090188327	0.413223140495868	0.0350877192982456	1.45484486000851
Chr1	565809	T	C	SNP	0|1	0|1	9,2	0|1	8,3	0.181818181818182	0.272727272727273	0.0909090909090909	-0.4545455	0.4545455	0.8181818	0.8181818	-0.5454545	0.5454545	0.9090909	0.9090909	0.260212635563006	0.0165289256198347	1	0
Chr1	565823	G	T	SNP	0|1	0|1	3,7	0|1	8,4	0.7	0.333333333333333	-0.366666666666667	-0.4166667	0.4166667	0.8333333	0.8333333	-0.5833333	0.5833333	0.8333333	0.9166667	3.00484986446421	0.268888888888889	0.19838056680162	0.702500873231151
Chr1	566820	G	A	SNP	0|1	0|0	17,0	0|1	4,8	0	0.666666666666667	0.666666666666667	-0.3529412	0.3529412	0.7647059	0.7647059	-0.4705882	0.4705882	0.8235294	0.8235294	18.8858110488788	0.888888888888889	0.000115326951908661	3.93806918622339
Chr1	566902	A	T	SNP	0|1	0|0	11,0	0|1	8,2	0	0.2	0.2	-0.4545455	0.4545455	0.8181818	0.8181818	-0.5454545	0.5454545	0.9090909	0.9090909	3.20062398305549	0.08	0.214285714285714	0.669006780958575
Chr1	569980	T	A	SNP	0|1	0|1	11,3	0|0	9,1	0.214285714285714	0.1	-0.114285714285714	-0.4285714	0.4285714	0.7857143	0.7857143	-0.5	0.5	0.8571429	0.8571429	0.577043062099228	0.0261224489795918	0.614624505928854	0.211390127812961
Chr1	570005	C	A	SNP	0|1	0|1	7,3	0|1	7,3	0.3	0.3	0	-0.5	0.5	0.8	0.8	-0.6	0.6	0.9	0.9	0	0	1	9.64327466553287e-17
Chr1	578665	A	C	SNP	0|1	0|1	8,3	0|1	6,7	0.272727272727273	0.538461538461538	0.265734265734266	-0.3846154	0.3846154	0.7692308	0.7692308	-0.5384615	0.5384615	0.8461538	0.8461538	1.76549158842621	0.141229399970659	0.239668865257773	0.620388380338424
Chr1	578899	A	G	SNP	0|1	0|1	16,3	0|1	8,8	0.157894736842105	0.5	0.342105263157895	-0.3684211	0.3684211	0.7368421	0.7368421	-0.4736842	0.4736842	0.7894737	0.8421053	4.81920630343209	0.234072022160665	0.0652470999523279	1.18543878671291
Chr1	578947	A	G	SNP	0|1	0|1	7,12	0|1	17,2	0.631578947368421	0.105263157894737	-0.526315789473684	-0.3684211	0.3684211	0.7368421	0.7368421	-0.4736842	0.4736842	0.7894737	0.8421053	12.2213407384647	0.554016620498615	0.00189119041176882	2.72326474264235
Chr1	579055	T	C	SNP	0|1	0|1	13,3	0|1	10,5	0.1875	0.333333333333333	0.145833333333333	-0.375	0.375	0.75	0.75	-0.5	0.5	0.8125	0.8125	0.865500943952033	0.0425347222222222	0.433147942157952	0.363363744549217
Chr1	579153	C	T	SNP	0|1	0|1	15,2	0|1	8,4	0.117647058823529	0.333333333333333	0.215686274509804	-0.3529412	0.3529412	0.7647059	0.7647059	-0.4705882	0.4705882	0.8235294	0.8235294	1.97781159405717	0.0930411380238369	0.19806323944255	0.703196122082376
Chr1	583492	T	C	SNP	0|1	0|1	9,3	0|1	9,4	0.25	0.307692307692308	0.0576923076923077	-0.3846154	0.3846154	0.7692308	0.7692308	-0.5384615	0.5384615	0.8461538	0.8461538	0.103336388533438	0.00665680473372781	1	0
Chr1	583766	C	T	SNP	0|1	0|1	9,3	0|1	8,2	0.25	0.2	-0.05	-0.4166667	0.4166667	0.8333333	0.8333333	-0.5833333	0.5833333	0.8333333	0.9166667	0.0781431838983849	0.005	1	0
Chr1	584326	G	A	SNP	0|1	0|1	8,3	0|1	9,3	0.272727272727273	0.25	-0.0227272727272727	-0.4166667	0.4166667	0.8333333	0.8333333	-0.5833333	0.5833333	0.8333333	0.9166667	0.0153655305633588	0.00103305785123967	1	0
Chr1	585125	A	G	SNP	0|1	0|1	6,10	0|1	8,6	0.625	0.428571428571429	-0.196428571428571	-0.375	0.375	0.75	0.75	-0.5	0.5	0.8125	0.8125	1.16394800616045	0.0771683673469388	0.464246617661242	0.33325125169461
Chr1	585154	A	C	SNP	0|1	0|1	9,6	0|1	6,5	0.4	0.454545454545455	0.0545454545454545	-0.4	0.4	0.8	0.8	-0.5333333	0.5333333	0.8666667	0.8666667	0.0772646857224339	0.00595041322314049	1	1.92865493310657e-16
Chr1	585684	A	G	SNP	0|1	0|1	12,9	0|1	7,8	0.428571428571429	0.533333333333333	0.104761904761905	-0.3333333	0.3809524	0.7619048	0.7619048	-0.4761905	0.4761905	0.8095238	0.8095238	0.385588985769486	0.0219501133786848	0.736001354161629	0.133121386607634
Chr1	585807	A	G	SNP	0|1	0|1	7,10	0|1	9,8	0.588235294117647	0.470588235294118	-0.117647058823529	-0.3529412	0.3529412	0.7647059	0.7647059	-0.4705882	0.4705882	0.8235294	0.8235294	0.473336887725976	0.027681660899654	0.731857331096761	0.135573572433852
Chr1	586467	T	C	SNP	0|1	0|1	6,9	0|1	8,15	0.6	0.652173913043478	0.0521739130434783	-0.3478261	0.3478261	0.7391304	0.7391304	-0.4347826	0.4347826	0.7826087	0.826087	0.105845810201785	0.00544423440453687	1	9.64327466553287e-17
Chr1	587049	G	A	SNP	0|1	0|1	8,8	0|1	5,7	0.5	0.583333333333333	0.0833333333333334	-0.375	0.375	0.75	0.75	-0.5	0.5	0.8125	0.8125	0.191915081030294	0.0138888888888889	0.717682954188539	0.144067368648233
Chr1	587364	G	A	SNP	0|1	0|1	3,10	0|1	13,7	0.769230769230769	0.35	-0.419230769230769	-0.35	0.35	0.75	0.75	-0.45	0.45	0.8	0.8	5.77423298370767	0.351508875739645	0.032361238735471	1.48997486265671
Chr1	588173	A	G	SNP	0|1	0|1	5,5	0|1	4,7	0.5	0.636363636363636	0.136363636363636	-0.4545455	0.4545455	0.8181818	0.8181818	-0.5454545	0.5454545	0.9090909	0.9090909	0.398597760390265	0.0371900826446281	0.669921409859493	0.173976142472737
Chr1	589568	C	G	SNP	0|1	0|1	8,2	0|1	10,7	0.2	0.411764705882353	0.211764705882353	-0.3529412	0.3529412	0.7647059	0.7647059	-0.4705882	0.4705882	0.8235294	0.8235294	1.32890686590008	0.0896885813148789	0.405866444768048	0.391616852734128
Chr1	589674	C	T	SNP	0|1	0|1	9,6	0|1	10,4	0.4	0.285714285714286	-0.114285714285714	-0.4	0.4	0.8	0.8	-0.5333333	0.5333333	0.8666667	0.8666667	0.420876580344946	0.0261224489795919	0.699850074962518	0.154994986543217
Chr1	589958	A	T	SNP	0|1	0|1	19,5	0|1	7,6	0.208333333333333	0.461538461538462	0.253205128205128	-0.3333333	0.3333333	0.75	0.75	-0.4583333	0.4166667	0.7916667	0.7916667	2.52485845646684	0.128225673898751	0.142659463849675	0.845699412500708
Chr1	590385	G	A	SNP	0|1	0|1	11,9	0|1	12,10	0.45	0.454545454545455	0.00454545454545452	-0.3181818	0.3636364	0.7272727	0.7272727	-0.4545455	0.4545455	0.8181818	0.8181818	0.000873753220797149	4.13223140495873e-05	1	1.92865493310657e-16
Chr1	590903	A	T	SNP	0|1	0|1	9,8	0|1	6,7	0.470588235294118	0.538461538461538	0.0678733031674208	-0.3529412	0.3529412	0.7647059	0.7647059	-0.4705882	0.4705882	0.8235294	0.8235294	0.135856618125787	0.00921357056571323	1	0
Chr1	590930	T	G	SNP	0|1	0|1	9,11	0|1	7,7	0.55	0.5	-0.05	-0.35	0.35	0.75	0.75	-0.45	0.45	0.8	0.8	0.0826196737420384	0.00500000000000001	0.999999999999997	1.25362570651927e-15
Chr1	591082	G	A	SNP	0|1	0|1	12,4	0|1	9,6	0.25	0.4	0.15	-0.375	0.375	0.75	0.75	-0.5	0.5	0.8125	0.8125	0.800487795734828	0.045	0.457793683803258	0.339330203597507
Chr1	591226	T	C	SNP	0|1	0|1	8,5	0|1	8,9	0.384615384615385	0.529411764705882	0.144796380090498	-0.3529412	0.3529412	0.7647059	0.7647059	-0.4705882	0.4705882	0.8235294	0.8235294	0.624012417065481	0.0419319833746238	0.483651858281386	0.315467139246366
Chr1	592114	C	T	SNP	0|1	0|1	14,4	0|1	10,2	0.222222222222222	0.166666666666667	-0.0555555555555556	-0.3888889	0.3888889	0.7777778	0.7777778	-0.5	0.4444444	0.8333333	0.8333333	0.141253233424399	0.00617283950617284	1	0
Chr1	592198	G	A	SNP	0|1	0|1	11,5	0|1	13,3	0.3125	0.1875	-0.125	-0.375	0.375	0.75	0.75	-0.5	0.5	0.8125	0.8125	0.672203184171502	0.03125	0.685082190087752	0.164257322580092
Chr1	592590	T	C	SNP	0|1	0|1	8,11	0|1	6,9	0.578947368421053	0.6	0.0210526315789473	-0.3684211	0.3684211	0.7368421	0.7368421	-0.4736842	0.4736842	0.7894737	0.8421053	0.0153489523511905	0.00088642659279778	0.999999999999995	2.3143859197279e-15
Chr1	592694	T	G	SNP	0|1	0|1	9,8	0|1	8,8	0.470588235294118	0.5	0.0294117647058824	-0.3529412	0.3529412	0.7647059	0.7647059	-0.4705882	0.4705882	0.8235294	0.8235294	0.0285498303030758	0.00173010380622837	1	0
Chr1	594592	T	G	SNP	0|1	0|1	6,12	0|1	8,8	0.666666666666667	0.5	-0.166666666666667	-0.3888889	0.3888889	0.7777778	0.7777778	-0.5	0.4444444	0.8333333	0.8333333	0.974399665980583	0.0555555555555555	0.486714707162546	0.312725530388844
Chr1	596518	A	G	SNP	0|1	0|1	8,6	0|1	8,4	0.428571428571429	0.333333333333333	-0.0952380952380952	-0.4285714	0.4285714	0.7857143	0.7857143	-0.5	0.5	0.8571429	0.8571429	0.248712034874437	0.018140589569161	0.701494144568584	0.153975949713549
Chr1	596775	G	A	SNP	0|1	0|1	9,9	0|1	13,5	0.5	0.277777777777778	-0.222222222222222	-0.3888889	0.3888889	0.7777778	0.7777778	-0.5	0.4444444	0.8333333	0.8333333	1.89027102576778	0.0987654320987654	0.305266721477969	0.51532053754946
Chr1	597119	T	C	SNP	0|1	0|1	10,7	0|1	6,9	0.411764705882353	0.6	0.188235294117647	-0.3529412	0.3529412	0.7647059	0.7647059	-0.4705882	0.4705882	0.8235294	0.8235294	1.13625979430276	0.0708650519031142	0.317550619144305	0.498187036158436
Chr1	597282	A	G	SNP	0|1	0|1	5,8	0|1	2,10	0.615384615384615	0.833333333333333	0.217948717948718	-0.3846154	0.3846154	0.7692308	0.7692308	-0.5384615	0.5384615	0.8461538	0.8461538	1.51095735680084	0.0950032873109796	0.378260869565218	0.422208583398973
Chr1	597775	G	A	SNP	0|1	0|1	6,6	0|1	11,9	0.5	0.45	-0.05	-0.35	0.35	0.75	0.75	-0.45	0.45	0.8	0.8	0.0752531662226252	0.005	0.999999999999996	1.68757306646826e-15
Chr1	597930	A	T	SNP	0|1	0|1	6,5	0|1	6,4	0.454545454545455	0.4	-0.0545454545454545	-0.4545455	0.4545455	0.8181818	0.8181818	-0.5454545	0.5454545	0.9090909	0.9090909	0.0637038107481933	0.00595041322314049	1	0
Chr1	598378	A	G	SNP	0|1	0|1	8,4	0|1	8,2	0.333333333333333	0.2	-0.133333333333333	-0.4166667	0.4166667	0.8333333	0.8333333	-0.5833333	0.5833333	0.8333333	0.9166667	0.497526695516975	0.0355555555555555	0.646174259177355	0.189650346411063
Chr1	598961	T	C	SNP	0|1	0|1	5,11	0|1	4,9	0.6875	0.692307692307692	0.00480769230769229	-0.375	0.375	0.75	0.75	-0.5	0.5	0.8125	0.8125	0.000774806247178544	4.62278106508872e-05	0.999999999999994	2.41081866638322e-15
Chr1	599071	G	C	SNP	0|1	0|1	10,4	0|1	7,3	0.285714285714286	0.3	0.0142857142857143	-0.4285714	0.4285714	0.7857143	0.7857143	-0.5	0.5	0.8571429	0.8571429	0.00575355053058632	0.000408163265306124	1	0
Chr1	599681	A	G	SNP	0|1	0|1	7,7	0|1	6,8	0.5	0.571428571428571	0.0714285714285714	-0.4285714	0.4285714	0.7857143	0.7857143	-0.5	0.5	0.8571429	0.8571429	0.143715255453488	0.0102040816326531	1.00000000000001	0
Chr1	599837	A	G	SNP	0|1	0|1	7,3	0|1	9,9	0.3	0.5	0.2	-0.3888889	0.3888889	0.7777778	0.7777778	-0.5	0.4444444	0.8333333	0.8333333	1.07226932197051	0.08	0.434324942791762	0.362185228879148
Chr1	602593	G	A	SNP	0|1	0|1	12,5	0|0	11,1	0.294117647058824	0.0833333333333333	-0.21078431372549	-0.3529412	0.3529412	0.7647059	0.7647059	-0.4705882	0.4705882	0.8235294	0.8235294	2.08813200373176	0.0888600538254518	0.354385078523009	0.450524572483476
Chr1	602753	T	C	SNP	0|1	0|1	12,5	0|0	14,1	0.294117647058824	0.0666666666666667	-0.227450980392157	-0.3529412	0.3529412	0.7647059	0.7647059	-0.4705882	0.4705882	0.8235294	0.8235294	2.93994838883137	0.103467896962707	0.17794462983562	0.74971511397061
Chr1	602963	T	A	SNP	0|1	0|1	15,6	0|1	14,4	0.285714285714286	0.222222222222222	-0.0634920634920635	-0.3333333	0.3809524	0.7619048	0.7619048	-0.4761905	0.4761905	0.8095238	0.8095238	0.206202512359646	0.00806248425296044	0.725754628980438	0.139210185486988
Chr1	602990	T	G	SNP	0|1	0|0	18,0	0|1	13,4	0	0.235294117647059	0.235294117647059	-0.3888889	0.3888889	0.7777778	0.7777778	-0.5	0.4444444	0.8333333	0.8333333	6.3265872222685	0.110726643598616	0.0454545454545454	1.34242268082221
Chr1	603094	T	A	SNP	0|1	0|1	13,4	0|1	8,3	0.235294117647059	0.272727272727273	0.0374331550802139	-0.3529412	0.3529412	0.7647059	0.7647059	-0.4705882	0.4705882	0.8235294	0.8235294	0.0495949810228803	0.00280248219851868	0.999999999999999	4.82163733276644e-16
Chr1	604474	A	C	SNP	0|1	0|1	2,14	0|1	6,15	0.875	0.714285714285714	-0.160714285714286	-0.3333333	0.3809524	0.7619048	0.7619048	-0.4761905	0.4761905	0.8095238	0.8095238	1.44973484879296	0.0516581632653061	0.422706991966955	0.373960568476748
Chr1	605748	A	G	SNP	0|1	0|1	7,8	0|1	10,7	0.533333333333333	0.411764705882353	-0.12156862745098	-0.3529412	0.3529412	0.7647059	0.7647059	-0.4705882	0.4705882	0.8235294	0.8235294	0.473829017534264	0.0295578623606305	0.723477872693535	0.140574747079914
Chr1	605859	T	G	SNP	0|1	0|1	7,7	0|1	4,8	0.5	0.666666666666667	0.166666666666667	-0.4285714	0.4285714	0.7857143	0.7857143	-0.5	0.5	0.8571429	0.8571429	0.741356847732634	0.0555555555555555	0.452739265042401	0.34415183850285
Chr1	618724	C	T	SNP	0|1	0|1	11,5	0|1	9,6	0.3125	0.4	0.0875	-0.375	0.375	0.75	0.75	-0.5	0.5	0.8125	0.8125	0.259105738309739	0.0153125	0.715987167706466	0.145094761273447
Chr1	618850	G	A	SNP	0|1	0|1	8,2	0|0	16,0	0.2	0	-0.2	-0.375	0.375	0.75	0.75	-0.5	0.5	0.8125	0.8125	4.09379892741214	0.08	0.138461538461539	0.85867084720353
Chr1	619756	T	C	SNP	0|1	0|1	13,5	0|0	11,0	0.277777777777778	0	-0.277777777777778	-0.3888889	0.3888889	0.7777778	0.7777778	-0.5	0.4444444	0.8333333	0.8333333	5.39187429225213	0.154320987654321	0.126057850195781	0.899430103652341
Chr1	619769	T	C	SNP	0|1	0|1	3,12	0|1	3,8	0.8	0.727272727272727	-0.0727272727272728	-0.4	0.4	0.8	0.8	-0.5333333	0.5333333	0.8666667	0.8666667	0.187585095397011	0.0105785123966942	0.999999999999999	4.33947359948979e-16
Chr1	623522	G	A	SNP	0|1	0|1	2,8	0|1	8,2	0.8	0.2	-0.6	-0.5	0.5	0.8	0.8	-0.6	0.6	0.9	0.9	7.7097902808703	0.72	0.0120537357379463	1.91887833409009
Chr1	625263	C	T	SNP	0|1	0|1	3,7	0|1	6,7	0.7	0.538461538461538	-0.161538461538462	-0.3846154	0.3846154	0.7692308	0.7692308	-0.5384615	0.5384615	0.8461538	0.8461538	0.626972693874915	0.052189349112426	0.669269080629964	0.174399238379088
Chr1	625650	A	T	SNP	0|1	0|1	8,7	0|1	6,9	0.466666666666667	0.6	0.133333333333333	-0.4	0.4	0.8	0.8	-0.5333333	0.5333333	0.8666667	0.8666667	0.537349269136846	0.0355555555555555	0.715249186552237	0.145542627442414
Chr1	626106	A	T	SNP	0|1	0|1	10,2	0|1	10,4	0.166666666666667	0.285714285714286	0.119047619047619	-0.4285714	0.4285714	0.7857143	0.7857143	-0.5	0.5	0.8571429	0.8571429	0.525597911042253	0.0283446712018141	0.652173913043478	0.185636576961912
Chr1	626588	A	T	SNP	0|1	0|1	6,4	0|1	8,4	0.4	0.333333333333333	-0.0666666666666667	-0.4166667	0.4166667	0.8333333	0.8333333	-0.5833333	0.5833333	0.8333333	0.9166667	0.104624672400648	0.00888888888888891	1	1.92865493310657e-16
Chr1	627785	G	A	SNP	0|1	0|1	7,9	0|1	8,4	0.5625	0.333333333333333	-0.229166666666667	-0.375	0.375	0.75	0.75	-0.5	0.5	0.8125	0.8125	1.46686857082299	0.105034722222222	0.276058432526329	0.55899898229048
Chr1	627845	A	G	SNP	0|1	0|1	13,6	0|1	8,3	0.315789473684211	0.272727272727273	-0.0430622009569378	-0.3684211	0.3684211	0.7368421	0.7368421	-0.4736842	0.4736842	0.7894737	0.8421053	0.0620162370273635	0.00370870630251139	0.999999999999997	1.4947075731576e-15
Chr1	628053	A	G	SNP	0|1	0|1	18,7	0|1	14,2	0.28	0.125	-0.155	-0.32	0.32	0.72	0.72	-0.44	0.44	0.8	0.8	1.45145826593909	0.04805	0.440912807974651	0.355647285270018
Chr1	628456	T	G	SNP	0|1	0|1	7,3	0|1	6,8	0.3	0.571428571428571	0.271428571428571	-0.4285714	0.4285714	0.7857143	0.7857143	-0.5	0.5	0.8571429	0.8571429	1.76549158842621	0.14734693877551	0.239668865257773	0.620388380338424
Chr1	628669	G	A	SNP	0|1	0|1	9,1	0|1	8,2	0.1	0.2	0.1	-0.5	0.5	0.8	0.8	-0.6	0.6	0.9	0.9	0.398655573646912	0.02	1	0
Chr1	631147	G	A	SNP	0|1	0|1	9,4	0|1	7,3	0.307692307692308	0.3	-0.00769230769230772	-0.3846154	0.3846154	0.7692308	0.7692308	-0.5384615	0.5384615	0.8461538	0.8461538	0.00158068020675221	0.000118343195266272	1	9.64327466553287e-17
Chr1	631469	C	A	SNP	0|1	0|0	19,0	0|1	11,4	0	0.266666666666667	0.266666666666667	-0.3684211	0.3684211	0.7368421	0.7368421	-0.4736842	0.4736842	0.7894737	0.8421053	7.2328627426675	0.142222222222222	0.0294333275832327	1.53116063598594
Chr1	631556	C	T	SNP	0|1	0|1	10,2	0|1	10,7	0.166666666666667	0.411764705882353	0.245098039215686	-0.3529412	0.3529412	0.7647059	0.7647059	-0.4705882	0.4705882	0.8235294	0.8235294	2.07554604095655	0.120146097654748	0.234075270057279	0.630644466888526
Chr1	631580	A	G	SNP	0|1	0|1	6,7	0|0	11,1	0.538461538461538	0.0833333333333333	-0.455128205128205	-0.3846154	0.3846154	0.7692308	0.7692308	-0.5384615	0.5384615	0.8461538	0.8461538	6.51458170878455	0.414283366206443	0.0302059496567505	1.51990750576457
Chr1	631652	C	T	SNP	0|1	0|1	8,2	0|0	11,1	0.2	0.0833333333333333	-0.116666666666667	-0.4166667	0.4166667	0.8333333	0.8333333	-0.5833333	0.5833333	0.8333333	0.9166667	0.633400943320888	0.0272222222222222	0.571428571428571	0.243038048686295
Chr1	632408	A	C	SNP	0|1	0|1	11,2	0|1	8,4	0.153846153846154	0.333333333333333	0.179487179487179	-0.3846154	0.3846154	0.7692308	0.7692308	-0.5384615	0.5384615	0.8461538	0.8461538	1.11525779507711	0.0644312952005259	0.378260869565218	0.422208583398974
Chr1	634010	C	T	SNP	0|1	0|1	9,7	0|1	15,2	0.4375	0.117647058823529	-0.319852941176471	-0.3529412	0.3529412	0.7647059	0.7647059	-0.4705882	0.4705882	0.8235294	0.8235294	4.42765923258243	0.204611807958477	0.0570263255469039	1.24392461098748
Chr1	634072	G	A	SNP	0|1	0|1	9,2	0|1	9,7	0.181818181818182	0.4375	0.255681818181818	-0.375	0.375	0.75	0.75	-0.5	0.5	0.8125	0.8125	2.01064556780081	0.130746384297521	0.231121281464531	0.63616006318778
Chr1	634439	C	T	SNP	0|1	0|1	10,5	0|1	7,5	0.333333333333333	0.416666666666667	0.0833333333333334	-0.4	0.4	0.8	0.8	-0.5333333	0.5333333	0.8666667	0.8666667	0.198171773800508	0.0138888888888889	0.706331045003815	0.150991705008149
Chr1	634548	C	G	SNP	0|1	0|1	13,4	0|0	12,0	0.235294117647059	0	-0.235294117647059	-0.3529412	0.3529412	0.7647059	0.7647059	-0.4705882	0.4705882	0.8235294	0.8235294	4.71879649189406	0.110726643598616	0.121047534840638	0.917044050633726
Chr1	634993	T	A	SNP	0|1	0|1	4,8	0|1	8,2	0.666666666666667	0.2	-0.466666666666667	-0.4166667	0.4166667	0.8333333	0.8333333	-0.5833333	0.5833333	0.8333333	0.9166667	5.03201798313371	0.435555555555556	0.0427312625455042	1.36925427525102
Chr1	635203	C	T	SNP	0|1	0|1	10,1	0|1	8,4	0.0909090909090909	0.333333333333333	0.242424242424242	-0.4166667	0.4166667	0.8333333	0.8333333	-0.5833333	0.5833333	0.8333333	0.9166667	2.10663734337921	0.117539026629936	0.316770186335404	0.499255699933913
Chr1	635317	T	A	SNP	0|1	0|1	11,4	0|1	12,4	0.266666666666667	0.25	-0.0166666666666667	-0.375	0.375	0.75	0.75	-0.5	0.5	0.8125	0.8125	0.0112283081159145	0.000555555555555553	0.999999999999999	5.30380106604308e-16
Chr1	635645	G	T	SNP	0|1	0|1	8,4	0|1	6,5	0.333333333333333	0.454545454545455	0.121212121212121	-0.4166667	0.4166667	0.8333333	0.8333333	-0.5833333	0.5833333	0.8333333	0.9166667	0.354543025899701	0.029384756657484	0.680172297752052	0.167381060110466
Chr1	635906	T	C	SNP	0|1	0|1	5,7	0|1	7,3	0.583333333333333	0.3	-0.283333333333333	-0.4166667	0.4166667	0.8333333	0.8333333	-0.5833333	0.5833333	0.8333333	0.9166667	1.79848206807849	0.160555555555556	0.230531078828293	0.637270517329544
Chr1	645117	G	T	SNP	0|1	0|1	8,3	0|0	16,1	0.272727272727273	0.0588235294117647	-0.213903743315508	-0.3529412	0.3529412	0.7647059	0.7647059	-0.4705882	0.4705882	0.8235294	0.8235294	2.46914163523444	0.0915096228087735	0.26935286935287	0.569678393656246
Chr1	645179	T	A	SNP	0|1	0|1	11,3	0|1	8,6	0.214285714285714	0.428571428571429	0.214285714285714	-0.4285714	0.4285714	0.7857143	0.7857143	-0.5	0.5	0.8571429	0.8571429	1.49506654216709	0.0918367346938776	0.419710144927535	0.377050533212148
Chr1	645620	A	G	SNP	0|1	0|1	7,4	0|1	12,3	0.363636363636364	0.2	-0.163636363636364	-0.4	0.4	0.8	0.8	-0.5333333	0.5333333	0.8666667	0.8666667	0.856924950041667	0.0535537190082645	0.406521739130435	0.390916225145075
Chr1	649957	T	C	SNP	0|1	1|1	0,12	0|1	5,13	1	0.722222222222222	-0.277777777777778	-0.3888889	0.3888889	0.7777778	0.7777778	-0.5	0.4444444	0.8333333	0.8333333	5.76335166605731	0.154320987654321	0.0656814449917898	1.18255730130491
Chr1	662867	A	G	SNP	0|1	0|0	10,0	0|1	8,2	0	0.2	0.2	-0.5	0.5	0.8	0.8	-0.6	0.6	0.9	0.9	2.99527046489417	0.08	0.473684210526316	0.324511091513504
Chr1	665363	A	G	SNP	0|1	0|1	8,3	0|1	11,2	0.272727272727273	0.153846153846154	-0.118881118881119	-0.3846154	0.3846154	0.7692308	0.7692308	-0.5384615	0.5384615	0.8461538	0.8461538	0.510167351161507	0.0282654408528534	0.629917184265011	0.200716543849409
Chr1	665469	G	A	SNP	0|1	0|1	8,3	0|1	9,7	0.272727272727273	0.4375	0.164772727272727	-0.375	0.375	0.75	0.75	-0.5	0.5	0.8125	0.8125	0.773222970916725	0.0543001033057851	0.447546402237476	0.349161929753786
Chr1	666192	A	G	SNP	0|1	0|1	8,6	0|1	10,6	0.428571428571429	0.375	-0.0535714285714285	-0.375	0.375	0.75	0.75	-0.5	0.5	0.8125	0.8125	0.089249467886754	0.00573979591836735	0.999999999999994	2.41081866638322e-15
Chr1	667181	A	C	SNP	0|1	0|0	14,1	0|1	10,4	0.0666666666666667	0.285714285714286	0.219047619047619	-0.4	0.4	0.8	0.8	-0.5333333	0.5333333	0.8666667	0.8666667	2.56274587394684	0.0959637188208617	0.168582375478927	0.773187830852093
Chr1	667550	T	A	SNP	0|1	0|0	16,1	0|1	14,4	0.0588235294117647	0.222222222222222	0.163398692810457	-0.3888889	0.3888889	0.7777778	0.7777778	-0.5	0.4444444	0.8333333	0.8333333	2.03230452787472	0.0533982656243325	0.337662337662338	0.471517377201663
Chr1	667838	C	T	SNP	0|1	0|1	6,5	0|1	12,4	0.454545454545455	0.25	-0.204545454545455	-0.375	0.375	0.75	0.75	-0.5	0.5	0.8125	0.8125	1.21883721363154	0.0836776859504132	0.410526315789473	0.386658998262349
Chr1	667893	G	A	SNP	0|1	0|1	12,5	0|1	8,3	0.294117647058824	0.272727272727273	-0.0213903743315508	-0.3529412	0.3529412	0.7647059	0.7647059	-0.4705882	0.4705882	0.8235294	0.8235294	0.015024379437955	0.00091509622808774	0.999999999999999	2.89298239965986e-16
Chr1	667912	G	C	SNP	0|1	0|1	16,4	0|0	14,1	0.2	0.0666666666666667	-0.133333333333333	-0.35	0.35	0.75	0.75	-0.45	0.45	0.8	0.8	1.34414453482205	0.0355555555555556	0.364973262032085	0.437738950823705
Chr1	668159	A	C	SNP	0|1	0|1	14,6	0|1	6,4	0.3	0.4	0.1	-0.35	0.35	0.75	0.75	-0.45	0.45	0.8	0.8	0.2960446753079	0.02	0.690384577940801	0.160908918610948
Chr1	669071	A	T	SNP	0|1	0|1	13,4	0|1	9,3	0.235294117647059	0.25	0.0147058823529412	-0.3529412	0.3529412	0.7647059	0.7647059	-0.4705882	0.4705882	0.8235294	0.8235294	0.0082891188715411	0.000432525951557092	0.999999999999998	6.75029226587301e-16
Chr1	669100	T	G	SNP	0|1	0|0	13,1	0|1	8,2	0.0714285714285714	0.2	0.128571428571429	-0.4285714	0.4285714	0.7857143	0.7857143	-0.5	0.5	0.8571429	0.8571429	0.871997334317923	0.0330612244897959	0.550395256916996	0.259325317330051
Chr1	669316	G	A	SNP	0|1	0|1	10,8	0|1	7,13	0.444444444444444	0.65	0.205555555555556	-0.35	0.35	0.75	0.75	-0.45	0.45	0.8	0.8	1.62886973802127	0.0845061728395062	0.327548257257596	0.484724706918724
Chr1	669688	T	G	SNP	0|1	0|0	11,1	0|1	14,6	0.0833333333333333	0.3	0.216666666666667	-0.35	0.35	0.75	0.75	-0.45	0.45	0.8	0.8	2.30192877345448	0.0938888888888889	0.211652548415618	0.674376498008883
Chr1	669747	C	T	SNP	0|1	0|1	9,3	0|1	16,2	0.25	0.111111111111111	-0.138888888888889	-0.3888889	0.3888889	0.7777778	0.7777778	-0.5	0.4444444	0.8333333	0.8333333	0.979673610777732	0.0385802469135802	0.364405709233296	0.438414827447961
Chr1	669974	G	A	SNP	0|1	0|1	7,15	0|1	8,10	0.681818181818182	0.555555555555556	-0.126262626262626	-0.3181818	0.3636364	0.7272727	0.7272727	-0.4545455	0.4545455	0.8181818	0.8181818	0.672822467209711	0.0318845015814712	0.517456833919569	0.286125873064166
Chr1	670156	A	C	SNP	0|1	0|1	6,11	0|1	17,11	0.647058823529412	0.392857142857143	-0.254201680672269	-0.3214286	0.3214286	0.7142857	0.7142857	-0.4285714	0.3928571	0.7857143	0.7857143	2.76607526287554	0.129236988913212	0.129944580114523	0.886241829863951
Chr1	670247	T	G	SNP	0|1	0|1	5,6	0|1	15,7	0.545454545454545	0.318181818181818	-0.227272727272727	-0.3181818	0.3636364	0.7272727	0.7272727	-0.4545455	0.4545455	0.8181818	0.8181818	1.57170174621641	0.103305785123967	0.269707887991488	0.569106351800423
Chr1	670448	G	A	SNP	0|1	0|1	8,13	0|1	6,11	0.619047619047619	0.647058823529412	0.0280112044817927	-0.3333333	0.3809524	0.7619048	0.7619048	-0.4761905	0.4761905	0.8095238	0.8095238	0.0317205641597185	0.00156925515304161	0.999999999999995	2.07330405308957e-15
Chr1	670609	G	C	SNP	0|1	0|1	7,9	0|1	7,5	0.5625	0.416666666666667	-0.145833333333333	-0.375	0.375	0.75	0.75	-0.5	0.5	0.8125	0.8125	0.585549094713657	0.0425347222222222	0.703567101897971	0.152694475920382
Chr1	671066	T	C	SNP	0|1	0|1	8,6	0|1	14,10	0.428571428571429	0.416666666666667	-0.0119047619047619	-0.3333333	0.3333333	0.75	0.75	-0.4583333	0.4166667	0.7916667	0.7916667	0.00513738055998431	0.000283446712018139	1	1.92865493310657e-16
Chr1	671302	T	G	SNP	0|1	0|1	5,9	0|1	9,5	0.642857142857143	0.357142857142857	-0.285714285714286	-0.4285714	0.4285714	0.7857143	0.7857143	-0.5	0.5	0.8571429	0.8571429	2.31787468568836	0.163265306122449	0.256800376901333	0.590404343196452
Chr1	671512	T	G	SNP	0|1	1|1	0,10	0|1	6,4	1	0.4	-0.6	-0.5	0.5	0.8	0.8	-0.6	0.6	0.9	0.9	10.9743387420106	0.72	0.0108359133126935	1.96513447798083
Chr1	672020	T	G	SNP	0|1	0|1	8,2	0|1	8,3	0.2	0.272727272727273	0.0727272727272727	-0.4545455	0.4545455	0.8181818	0.8181818	-0.5454545	0.5454545	0.9090909	0.9090909	0.153718074927886	0.0105785123966942	1	0
Chr1	672413	T	C	SNP	0|1	0|1	9,3	0|1	8,8	0.25	0.5	0.25	-0.375	0.375	0.75	0.75	-0.5	0.5	0.8125	0.8125	1.84374962156627	0.125	0.253002070393375	0.596875924844976
Chr1	672460	C	T	SNP	0|1	0|1	4,8	0|0	15,0	0.666666666666667	0	-0.666666666666667	-0.4	0.4	0.8	0.8	-0.5333333	0.5333333	0.8666667	0.8666667	17.5391048499561	0.888888888888889	0.000222965440356745	3.65176244738011
Chr1	673167	T	C	SNP	0|1	0|1	5,6	0|1	11,4	0.545454545454545	0.266666666666667	-0.278787878787879	-0.4	0.4	0.8	0.8	-0.5333333	0.5333333	0.8666667	0.8666667	2.09082061653364	0.15544536271809	0.227971463184816	0.642119513337341
Chr1	673531	G	A	SNP	0|1	0|1	16,5	0|1	11,4	0.238095238095238	0.266666666666667	0.0285714285714286	-0.3333333	0.3809524	0.7619048	0.7619048	-0.4761905	0.4761905	0.8095238	0.8095238	0.0379511216414105	0.00163265306122448	0.999999999999995	2.21795317307257e-15
Chr1	673629	T	C	SNP	0|1	0|1	15,4	0|1	4,12	0.210526315789474	0.75	0.539473684210526	-0.3684211	0.3684211	0.7368421	0.7368421	-0.4736842	0.4736842	0.7894737	0.8421053	10.71129907016	0.582063711911358	0.00223553912193463	2.65061772557601
Chr1	673761	A	G	SNP	0|1	0|1	13,3	0|1	9,5	0.1875	0.357142857142857	0.169642857142857	-0.375	0.375	0.75	0.75	-0.5	0.5	0.8125	0.8125	1.10324448658738	0.0575573979591837	0.417082569826197	0.379777959246649
Chr1	673958	C	T	SNP	0|1	0|1	18,4	0|1	6,5	0.181818181818182	0.454545454545455	0.272727272727273	-0.3181818	0.3636364	0.7272727	0.7272727	-0.4545455	0.4545455	0.8181818	0.8181818	2.65253978700302	0.148760330578512	0.121044750577564	0.917054040130805
Chr1	675090	A	T	SNP	0|1	0|1	10,6	0|1	10,5	0.375	0.333333333333333	-0.0416666666666667	-0.375	0.375	0.75	0.75	-0.5	0.5	0.8125	0.8125	0.0587710644554615	0.00347222222222223	0.999999999999996	1.92865493310658e-15
Chr1	675590	G	A	SNP	0|1	0|1	11,5	0|1	9,5	0.3125	0.357142857142857	0.0446428571428572	-0.375	0.375	0.75	0.75	-0.5	0.5	0.8125	0.8125	0.0669023990866344	0.00398596938775511	0.999999999999998	1.06076021320862e-15
Chr1	675671	T	C	SNP	0|1	0|1	13,4	0|1	12,5	0.235294117647059	0.294117647058824	0.0588235294117647	-0.3529412	0.3529412	0.7647059	0.7647059	-0.4705882	0.4705882	0.8235294	0.8235294	0.151351544826386	0.0069204152249135	0.999999999999995	2.02508767976191e-15
Chr1	676536	A	G	SNP	0|1	0|1	8,8	0|1	5,6	0.5	0.545454545454545	0.0454545454545454	-0.375	0.375	0.75	0.75	-0.5	0.5	0.8125	0.8125	0.0539892166018363	0.00413223140495867	1	0
Chr1	676651	C	T	SNP	0|1	0|1	5,7	0|1	8,6	0.583333333333333	0.428571428571429	-0.154761904761905	-0.4285714	0.4285714	0.7857143	0.7857143	-0.5	0.5	0.8571429	0.8571429	0.621588073707332	0.0479024943310658	0.695097590523626	0.157954216919951
Chr1	676810	A	G	SNP	0|1	0|1	7,6	0|1	8,14	0.461538461538462	0.636363636363636	0.174825174825175	-0.3181818	0.3636364	0.7272727	0.7272727	-0.4545455	0.4545455	0.8181818	0.8181818	1.01754170088283	0.0611276835053058	0.480961938385647	0.317889290784441
Chr1	677010	T	C	SNP	0|1	0|1	7,3	0|1	7,7	0.3	0.5	0.2	-0.4285714	0.4285714	0.7857143	0.7857143	-0.5	0.5	0.8571429	0.8571429	0.975869670816897	0.08	0.421220891102436	0.375490097444972
Chr1	677321	A	G	SNP	0|1	0|1	8,14	0|1	7,4	0.636363636363636	0.363636363636364	-0.272727272727273	-0.3181818	0.3636364	0.7272727	0.7272727	-0.4545455	0.4545455	0.8181818	0.8181818	2.21281266196754	0.148760330578512	0.16305194177105	0.787674024852929
Chr1	678225	C	T	SNP	0|1	0|1	12,3	0|1	9,3	0.2	0.25	0.05	-0.4	0.4	0.8	0.8	-0.5333333	0.5333333	0.8666667	0.8666667	0.0960185721163076	0.005	1	9.64327466553287e-17
Chr1	678412	T	C	SNP	0|1	0|1	13,6	0|1	12,6	0.315789473684211	0.333333333333333	0.0175438596491228	-0.3684211	0.3684211	0.7368421	0.7368421	-0.4736842	0.4736842	0.7894737	0.8421053	0.0129803551491802	0.000615574022776237	0.999999999999999	3.85730986621315e-16
Chr1	678636	G	A	SNP	0|1	0|1	19,4	0|1	13,5	0.173913043478261	0.277777777777778	0.103864734299517	-0.3478261	0.3478261	0.7391304	0.7391304	-0.4347826	0.4347826	0.7826087	0.826087	0.631750597140791	0.0215757660622185	0.470980173419198	0.326997374730705
Chr1	678801	A	G	SNP	0|1	0|1	11,6	0|1	6,5	0.352941176470588	0.454545454545455	0.101604278074866	-0.3529412	0.3529412	0.7647059	0.7647059	-0.4705882	0.4705882	0.8235294	0.8235294	0.2878555582389	0.0206468586462295	0.701136900221569	0.154197175748052
Chr1	678924	A	G	SNP	0|1	0|1	8,3	0|1	9,3	0.272727272727273	0.25	-0.0227272727272727	-0.4166667	0.4166667	0.8333333	0.8333333	-0.5833333	0.5833333	0.8333333	0.9166667	0.0153655305633588	0.00103305785123967	1	0
Chr1	679290	G	C	SNP	0|1	0|1	8,6	0|1	9,4	0.428571428571429	0.307692307692308	-0.120879120879121	-0.4285714	0.4285714	0.7857143	0.7857143	-0.5	0.5	0.8571429	0.8571429	0.424522261839424	0.0292235237290182	0.694584286803966	0.158275045717913
Chr1	681695	T	C	SNP	0|1	0|0	12,1	0|1	10,4	0.0769230769230769	0.285714285714286	0.208791208791209	-0.4285714	0.4285714	0.7857143	0.7857143	-0.5	0.5	0.8571429	0.8571429	2.07247151265172	0.0871875377369883	0.325925925925926	0.486881092008819
Chr1	681858	T	A	SNP	0|1	0|1	10,2	0|1	6,4	0.166666666666667	0.4	0.233333333333333	-0.4166667	0.4166667	0.8333333	0.8333333	-0.5833333	0.5833333	0.8333333	0.9166667	1.5082128523798	0.108888888888889	0.347633790358249	0.458878016305952
Chr1	682406	T	C	SNP	0|1	0|1	7,3	0|1	5,9	0.3	0.642857142857143	0.342857142857143	-0.4285714	0.4285714	0.7857143	0.7857143	-0.5	0.5	0.8571429	0.8571429	2.80459491294522	0.235102040816327	0.213756898640463	0.670079860257618
Chr1	682515	A	G	SNP	0|1	0|1	10,6	0|1	3,9	0.375	0.75	0.375	-0.375	0.375	0.75	0.75	-0.5	0.5	0.8125	0.8125	4.00719615083833	0.28125	0.0670704895230402	1.17346852389076
Chr1	683070	C	A	SNP	0|1	0|1	4,8	0|1	9,3	0.666666666666667	0.25	-0.416666666666667	-0.4166667	0.4166667	0.8333333	0.8333333	-0.5833333	0.5833333	0.8333333	0.9166667	4.33182105121037	0.347222222222222	0.0995327192661964	1.00203413070231
Chr1	691145	A	C	SNP	0|1	0|0	11,1	0|1	14,5	0.0833333333333333	0.263157894736842	0.179824561403509	-0.3684211	0.3684211	0.7368421	0.7368421	-0.4736842	0.4736842	0.7894737	0.8421053	1.67754135582802	0.0646737457679286	0.363020368582104	0.440069006603999
Chr1	692269	A	G	SNP	0|1	0|1	8,2	0|1	11,3	0.2	0.214285714285714	0.0142857142857143	-0.4285714	0.4285714	0.7857143	0.7857143	-0.5	0.5	0.8571429	0.8571429	0.0072395576174597	0.000408163265306124	1	0
Chr1	692623	A	G	SNP	0|1	0|1	12,3	0|0	9,1	0.2	0.1	-0.1	-0.4	0.4	0.8	0.8	-0.5333333	0.5333333	0.8666667	0.8666667	0.469761796092546	0.02	0.626482213438735	0.203091254622048
Chr1	696536	G	A	SNP	0|1	0|1	4,7	0|1	10,7	0.636363636363636	0.411764705882353	-0.224598930481283	-0.3529412	0.3529412	0.7647059	0.7647059	-0.4705882	0.4705882	0.8235294	0.8235294	1.36083333427025	0.100889359146673	0.280091533180779	0.552700019160879
Chr1	710166	G	T	SNP	0|1	0|1	22,8	0|1	7,3	0.266666666666667	0.3	0.0333333333333333	-0.3	0.3	0.7333333	0.7333333	-0.4	0.4	0.7666667	0.7666667	0.0413058621513442	0.00222222222222223	0.999999999999998	9.16111093225624e-16
Chr1	711005	T	C	SNP	0|1	0|1	7,3	0|1	13,4	0.3	0.235294117647059	-0.0647058823529412	-0.3529412	0.3529412	0.7647059	0.7647059	-0.4705882	0.4705882	0.8235294	0.8235294	0.135656179249605	0.00837370242214533	1	0
Chr1	711201	A	G	SNP	0|1	0|1	10,2	0|1	6,7	0.166666666666667	0.538461538461538	0.371794871794872	-0.3846154	0.3846154	0.7692308	0.7692308	-0.5384615	0.5384615	0.8461538	0.8461538	3.91261315040487	0.27646285338593	0.0968421052631578	1.01393577794329
Chr1	720319	C	T	SNP	0|1	0|1	10,3	0|0	14,1	0.230769230769231	0.0666666666666667	-0.164102564102564	-0.4	0.4	0.8	0.8	-0.5333333	0.5333333	0.8666667	0.8666667	1.57330531820146	0.0538593030900723	0.311111111111111	0.507084478097106
Chr1	720393	G	T	SNP	0|1	0|1	13,2	0|1	14,6	0.133333333333333	0.3	0.166666666666667	-0.35	0.35	0.75	0.75	-0.45	0.45	0.8	0.8	1.41330277412551	0.0555555555555556	0.419278996865204	0.377496892363915
Chr1	722233	A	G	SNP	0|1	0|0	11,0	0|1	11,6	0	0.352941176470588	0.352941176470588	-0.3529412	0.3529412	0.7647059	0.7647059	-0.4705882	0.4705882	0.8235294	0.8235294	7.02202692569833	0.249134948096886	0.0549238201412115	1.26023926370495
Chr1	722586	C	T	SNP	0|1	0|1	9,10	0|1	11,4	0.526315789473684	0.266666666666667	-0.259649122807018	-0.3684211	0.3684211	0.7368421	0.7368421	-0.4736842	0.4736842	0.7894737	0.8421053	2.38522740357719	0.134835333948907	0.170574390224243	0.768086172577557
Chr1	723007	A	G	SNP	0|1	0|1	7,4	0|1	8,2	0.363636363636364	0.2	-0.163636363636364	-0.4545455	0.4545455	0.8181818	0.8181818	-0.5454545	0.5454545	0.9090909	0.9090909	0.698675223986405	0.0535537190082645	0.635117204776647	0.197146122439078
Chr1	723660	T	C	SNP	0|1	0|1	13,4	0|1	7,8	0.235294117647059	0.533333333333333	0.298039215686275	-0.3529412	0.3529412	0.7647059	0.7647059	-0.4705882	0.4705882	0.8235294	0.8235294	3.06213244774405	0.177654748173779	0.143696700037078	0.842553205227941
Chr1	725782	A	G	SNP	0|1	0|1	11,2	0|1	9,9	0.153846153846154	0.5	0.346153846153846	-0.3888889	0.3888889	0.7777778	0.7777778	-0.5	0.4444444	0.8333333	0.8333333	4.20852266400122	0.239644970414201	0.0656395304651821	1.1828345342172
Chr1	726636	T	G	SNP	0|1	0|1	5,9	0|1	10,9	0.642857142857143	0.473684210526316	-0.169172932330827	-0.3684211	0.3684211	0.7368421	0.7368421	-0.4736842	0.4736842	0.7894737	0.8421053	0.938489070233305	0.0572389620668213	0.482423707501088	0.316571358032268
Chr1	726814	T	C	SNP	0|1	0|1	6,10	0|1	5,5	0.625	0.5	-0.125	-0.375	0.375	0.75	0.75	-0.5	0.5	0.8125	0.8125	0.392850710232284	0.03125	0.689056400592272	0.161745228798451
Chr1	753900	C	G	SNP	0|1	0|1	11,1	0|1	5,9	0.0833333333333333	0.642857142857143	0.55952380952381	-0.4285714	0.4285714	0.7857143	0.7857143	-0.5	0.5	0.8571429	0.8571429	9.51323169938101	0.626133786848073	0.00530354018037421	2.27543413652312
Chr1	757265	T	C	SNP	0|1	0|1	12,4	0|1	6,4	0.25	0.4	0.15	-0.375	0.375	0.75	0.75	-0.5	0.5	0.8125	0.8125	0.641614057990763	0.045	0.664489286457251	0.177512016782959
Chr1	763134	G	T	SNP	0|1	0|0	15,1	0|1	15,7	0.0625	0.318181818181818	0.255681818181818	-0.3181818	0.3636364	0.7272727	0.7272727	-0.4545455	0.4545455	0.8181818	0.8181818	4.11068766606671	0.130746384297521	0.105572665444832	0.976448513461069
Chr1	763208	G	A	SNP	0|1	0|1	9,3	0|1	10,3	0.25	0.230769230769231	-0.0192307692307692	-0.3846154	0.3846154	0.7692308	0.7692308	-0.5384615	0.5384615	0.8461538	0.8461538	0.0126452313868575	0.000739644970414198	1	0
Chr1	763365	T	C	SNP	0|1	0|1	9,1	0|1	9,5	0.1	0.357142857142857	0.257142857142857	-0.4285714	0.4285714	0.7857143	0.7857143	-0.5	0.5	0.8571429	0.8571429	2.24124376103955	0.132244897959184	0.340805075930934	0.46749394550047
Chr1	763413	C	T	SNP	0|1	0|1	10,1	0|1	12,3	0.0909090909090909	0.2	0.109090909090909	-0.4	0.4	0.8	0.8	-0.5333333	0.5333333	0.8666667	0.8666667	0.610730292563171	0.023801652892562	0.61371237458194	0.212035119736321
Chr1	765227	T	G	SNP	0|1	1|1	1,13	0|1	9,1	0.928571428571429	0.1	-0.828571428571429	-0.4285714	0.4285714	0.7857143	0.7857143	-0.5	0.5	0.8571429	0.8571429	18.894695364537	1.3730612244898	7.18927054907671e-05	4.14331517256315
Chr1	766604	A	G	SNP	0|1	0|1	12,9	0|1	7,6	0.428571428571429	0.461538461538462	0.032967032967033	-0.3333333	0.3809524	0.7619048	0.7619048	-0.4761905	0.4761905	0.8095238	0.8095238	0.0353604585992189	0.00217365052529888	1	0
Chr1	767823	T	G	SNP	0|1	0|1	9,4	0|1	8,4	0.307692307692308	0.333333333333333	0.0256410256410256	-0.3846154	0.3846154	0.7692308	0.7692308	-0.5384615	0.5384615	0.8461538	0.8461538	0.018846826556925	0.00131492439184746	1	1.92865493310657e-16
Chr1	768712	A	C	SNP	0|1	0|1	7,8	0|1	7,3	0.533333333333333	0.3	-0.233333333333333	-0.4	0.4	0.8	0.8	-0.5333333	0.5333333	0.8666667	0.8666667	1.35150469210623	0.108888888888889	0.413871315116435	0.38313467294292
Chr1	769138	T	C	SNP	0|1	0|1	13,9	0|1	8,7	0.409090909090909	0.466666666666667	0.0575757575757576	-0.3181818	0.3636364	0.7272727	0.7272727	-0.4545455	0.4545455	0.8181818	0.8181818	0.120302498487306	0.0066299357208448	0.748639339150535	0.12572735551827
Chr1	769249	G	T	SNP	0|1	0|1	10,8	0|1	8,3	0.444444444444444	0.272727272727273	-0.171717171717172	-0.3888889	0.3888889	0.7777778	0.7777778	-0.5	0.4444444	0.8333333	0.8333333	0.874504493207652	0.0589735741250893	0.448555421537352	0.348183889786349
Chr1	769768	C	A	SNP	0|1	0|0	13,1	0|1	8,2	0.0714285714285714	0.2	0.128571428571429	-0.4285714	0.4285714	0.7857143	0.7857143	-0.5	0.5	0.8571429	0.8571429	0.871997334317923	0.0330612244897959	0.550395256916996	0.259325317330051
Chr1	770778	A	C	SNP	0|1	0|1	8,2	0|1	13,2	0.2	0.133333333333333	-0.0666666666666667	-0.4	0.4	0.8	0.8	-0.5333333	0.5333333	0.8666667	0.8666667	0.195211482476826	0.00888888888888889	1	0
Chr1	771186	G	A	SNP	0|1	0|1	10,4	0|1	3,8	0.285714285714286	0.727272727272727	0.441558441558442	-0.4285714	0.4285714	0.7857143	0.7857143	-0.5	0.5	0.8571429	0.8571429	4.97484227143275	0.389947714623039	0.0471799703863239	1.32624233604602
Chr1	771541	T	C	SNP	0|1	0|1	10,3	0|1	7,5	0.230769230769231	0.416666666666667	0.185897435897436	-0.3846154	0.3846154	0.7692308	0.7692308	-0.5384615	0.5384615	0.8461538	0.8461538	0.997526792714315	0.0691157133464826	0.410983981693364	0.386175104639137
Chr1	771697	T	C	SNP	0|1	0|1	8,8	0|1	15,5	0.5	0.25	-0.25	-0.35	0.35	0.75	0.75	-0.45	0.45	0.8	0.8	2.41783077942849	0.125	0.169063803991501	0.771949363480962
Chr1	771973	T	C	SNP	0|1	0|1	11,4	0|1	7,10	0.266666666666667	0.588235294117647	0.32156862745098	-0.3529412	0.3529412	0.7647059	0.7647059	-0.4705882	0.4705882	0.8235294	0.8235294	3.42784437189426	0.206812764321415	0.0869742123844699	1.06060949541886
Chr1	772322	A	G	SNP	0|1	0|1	10,4	0|1	8,5	0.285714285714286	0.384615384615385	0.0989010989010989	-0.4285714	0.4285714	0.7857143	0.7857143	-0.5	0.5	0.8571429	0.8571429	0.296977104751114	0.0195628547276899	0.694584286803965	0.158275045717914
Chr1	772491	A	G	SNP	0|1	0|1	13,4	0|1	3,8	0.235294117647059	0.727272727272727	0.491978609625668	-0.3529412	0.3529412	0.7647059	0.7647059	-0.4705882	0.4705882	0.8235294	0.8235294	6.80168074559603	0.484085904658412	0.0188660055936944	1.72432004113072
Chr1	780019	T	C	SNP	0|1	0|1	8,4	0|1	9,3	0.333333333333333	0.25	-0.0833333333333333	-0.4166667	0.4166667	0.8333333	0.8333333	-0.5833333	0.5833333	0.8333333	0.9166667	0.202204562088748	0.0138888888888889	1	0
Chr1	782217	C	T	SNP	0|1	0|1	5,5	0|1	4,6	0.5	0.6	0.1	-0.5	0.5	0.8	0.8	-0.6	0.6	0.9	0.9	0.202375597159503	0.02	1	0
Chr1	782685	G	C	SNP	0|1	0|1	4,6	0|1	10,2	0.6	0.166666666666667	-0.433333333333333	-0.4166667	0.4166667	0.8333333	0.8333333	-0.5833333	0.5833333	0.8333333	0.9166667	4.56749569868484	0.375555555555556	0.0743034055727554	1.1289912806195
Chr1	786675	A	C	SNP	0|1	0|1	6,5	0|1	8,2	0.454545454545455	0.2	-0.254545454545455	-0.4545455	0.4545455	0.8181818	0.8181818	-0.5454545	0.5454545	0.9090909	0.9090909	1.56734335113189	0.129586776859504	0.361455108359133	0.441945633092953
Chr1	793984	A	C	SNP	0|1	0|1	8,5	0|1	6,7	0.384615384615385	0.538461538461538	0.153846153846154	-0.3846154	0.3846154	0.7692308	0.7692308	-0.5384615	0.5384615	0.8461538	0.8461538	0.621588073707332	0.0473372781065089	0.695097590523626	0.157954216919951
Chr1	794907	A	G	SNP	0|1	0|0	13,1	0|1	8,5	0.0714285714285714	0.384615384615385	0.313186813186813	-0.4285714	0.4285714	0.7857143	0.7857143	-0.5	0.5	0.8571429	0.8571429	4.07597331110448	0.196171959908224	0.0768115942028985	1.11457322113647
Chr1	795146	G	A	SNP	0|1	0|0	11,1	0|1	6,4	0.0833333333333333	0.4	0.316666666666667	-0.4166667	0.4166667	0.8333333	0.8333333	-0.5833333	0.5833333	0.8333333	0.9166667	3.23793819198056	0.200555555555556	0.135338345864662	0.86857913586378
Chr1	804687	T	C	SNP	0|1	0|1	8,3	0|1	9,1	0.272727272727273	0.1	-0.172727272727273	-0.4545455	0.4545455	0.8181818	0.8181818	-0.5454545	0.5454545	0.9090909	0.9090909	1.05771672700621	0.0596694214876033	0.586466165413535	0.231757038276605
Chr1	807990	T	A	SNP	0|1	0|1	10,3	0|1	7,5	0.230769230769231	0.416666666666667	0.185897435897436	-0.3846154	0.3846154	0.7692308	0.7692308	-0.5384615	0.5384615	0.8461538	0.8461538	0.997526792714315	0.0691157133464826	0.410983981693364	0.386175104639137
Chr1	809543	A	G	SNP	0|1	0|1	10,7	0|1	5,8	0.411764705882353	0.615384615384615	0.203619909502262	-0.3529412	0.3529412	0.7647059	0.7647059	-0.4705882	0.4705882	0.8235294	0.8235294	1.2307815795591	0.0829221350914191	0.462137352376445	0.335228928093743
Chr1	809913	A	G	SNP	0|1	0|1	11,12	0|1	8,11	0.521739130434783	0.578947368421053	0.0572082379862701	-0.3478261	0.3478261	0.7391304	0.7391304	-0.4347826	0.4347826	0.7826087	0.826087	0.137633918589374	0.00654556498698743	0.763445905820626	0.117221729577933
Chr1	810488	C	T	SNP	0|1	0|0	25,1	0|1	15,12	0.0384615384615385	0.444444444444444	0.405982905982906	-0.3333333	0.3333333	0.7407407	0.7037037	-0.4074074	0.4074074	0.7777778	0.7777778	13.4787493434476	0.32964423990065	0.000883293763576401	3.05389483585305
Chr1	810528	C	T	SNP	0|1	0|1	16,14	0|1	20,10	0.466666666666667	0.333333333333333	-0.133333333333333	-0.3	0.3	0.7333333	0.7333333	-0.4	0.4	0.7666667	0.7666667	1.11515138459292	0.0355555555555556	0.429569193194758	0.366966871873817
Chr1	811547	T	G	SNP	0|1	0|1	12,2	0|1	10,5	0.142857142857143	0.333333333333333	0.19047619047619	-0.4	0.4	0.8	0.8	-0.5333333	0.5333333	0.8666667	0.8666667	1.47586614375537	0.072562358276644	0.389846743295019	0.409106089441023
Chr1	811706	G	A	SNP	0|1	0|1	16,5	0|1	9,4	0.238095238095238	0.307692307692308	0.0695970695970696	-0.3333333	0.3809524	0.7619048	0.7619048	-0.4761905	0.4761905	0.8095238	0.8095238	0.197671877078342	0.0096875041929987	0.704115684093434	0.152355981715876
Chr1	812245	T	C	SNP	0|1	0|1	4,8	0|1	8,6	0.666666666666667	0.428571428571429	-0.238095238095238	-0.4285714	0.4285714	0.7857143	0.7857143	-0.5	0.5	0.8571429	0.8571429	1.4918881822891	0.113378684807256	0.267061515681788	0.573388690530535
Chr1	812339	A	G	SNP	0|1	0|1	8,3	0|0	15,0	0.272727272727273	0	-0.272727272727273	-0.4	0.4	0.8	0.8	-0.5333333	0.5333333	0.8666667	0.8666667	5.7056547096894	0.148760330578512	0.0634615384615386	1.19748940375691
Chr1	812696	A	G	SNP	0|1	0|1	9,13	0|1	9,7	0.590909090909091	0.4375	-0.153409090909091	-0.3181818	0.3636364	0.7272727	0.7272727	-0.4545455	0.4545455	0.8181818	0.8181818	0.876677018223089	0.0470686983471075	0.511809047525057	0.290892041122775
Chr1	812893	G	A	SNP	0|1	0|1	24,8	0|1	17,3	0.25	0.15	-0.1	-0.3125	0.3125	0.71875	0.71875	-0.40625	0.375	0.78125	0.78125	0.764928493307683	0.02	0.497428823170646	0.30326905344226
Chr1	813613	C	T	SNP	0|1	0|1	12,5	0|1	19,2	0.294117647058824	0.0952380952380952	-0.198879551820728	-0.3333333	0.3809524	0.7619048	0.7619048	-0.4761905	0.4761905	0.8095238	0.8095238	2.50081194187428	0.0791061522648275	0.207411957411957	0.683166209912565
Chr1	813646	C	A	SNP	0|1	0|1	11,4	0|1	10,5	0.266666666666667	0.333333333333333	0.0666666666666667	-0.4	0.4	0.8	0.8	-0.5333333	0.5333333	0.8666667	0.8666667	0.158977931906198	0.00888888888888889	0.999999999999997	1.3500584531746e-15
Chr1	813690	T	C	SNP	0|1	0|1	9,1	0|1	9,5	0.1	0.357142857142857	0.257142857142857	-0.4285714	0.4285714	0.7857143	0.7857143	-0.5	0.5	0.8571429	0.8571429	2.24124376103955	0.132244897959184	0.340805075930934	0.46749394550047
Chr1	819960	C	T	SNP	0|1	0|1	12,5	0|1	9,9	0.294117647058824	0.5	0.205882352941176	-0.3888889	0.3888889	0.7777778	0.7777778	-0.5	0.4444444	0.8333333	0.8333333	1.56040321183158	0.0847750865051903	0.30526672147797	0.515320537549459
Chr1	822768	G	T	SNP	0|1	0|1	10,4	0|1	5,5	0.285714285714286	0.5	0.214285714285714	-0.4285714	0.4285714	0.7857143	0.7857143	-0.5	0.5	0.8571429	0.8571429	1.14054333999703	0.0918367346938776	0.402846951137436	0.394859918874092
Chr1	827746	A	G	SNP	0|1	0|1	1,9	0|1	6,7	0.9	0.538461538461538	-0.361538461538462	-0.3846154	0.3846154	0.7692308	0.7692308	-0.5384615	0.5384615	0.8461538	0.8461538	3.82066568997563	0.261420118343195	0.0886207613896401	1.05246452302593
Chr1	827964	G	T	SNP	0|1	0|1	7,5	0|1	11,3	0.416666666666667	0.214285714285714	-0.202380952380952	-0.4285714	0.4285714	0.7857143	0.7857143	-0.5	0.5	0.8571429	0.8571429	1.24769814652672	0.0819160997732427	0.400915331807779	0.396947335138361
Chr1	827990	A	G	SNP	0|1	0|1	12,2	0|1	12,3	0.142857142857143	0.2	0.0571428571428572	-0.4	0.4	0.8	0.8	-0.5333333	0.5333333	0.8666667	0.8666667	0.166865539952013	0.00653061224489796	1	1.92865493310657e-16
Chr1	830755	C	G	SNP	0|1	0|1	3,9	0|1	7,4	0.75	0.363636363636364	-0.386363636363636	-0.4166667	0.4166667	0.8333333	0.8333333	-0.5833333	0.5833333	0.8333333	0.9166667	3.57570628217798	0.298553719008264	0.0995327192661962	1.00203413070231
Chr1	831215	A	G	SNP	0|1	0|1	8,7	0|1	10,6	0.466666666666667	0.375	-0.0916666666666667	-0.375	0.375	0.75	0.75	-0.5	0.5	0.8125	0.8125	0.267417199347217	0.0168055555555556	0.722393472194292	0.14122618711704
Chr1	831592	G	A	SNP	0|1	0|1	6,5	0|1	12,3	0.454545454545455	0.2	-0.254545454545455	-0.4	0.4	0.8	0.8	-0.5333333	0.5333333	0.8666667	0.8666667	1.92629607334564	0.129586776859504	0.218306636155606	0.660933062266328
Chr1	831898	T	C	SNP	0|1	0|1	7,3	0|1	13,2	0.3	0.133333333333333	-0.166666666666667	-0.4	0.4	0.8	0.8	-0.5333333	0.5333333	0.8666667	0.8666667	1.02260111898496	0.0555555555555556	0.357707509881423	0.446471941970615
Chr1	832231	A	C	SNP	0|1	0|1	13,4	0|1	15,2	0.235294117647059	0.117647058823529	-0.117647058823529	-0.3529412	0.3529412	0.7647059	0.7647059	-0.4705882	0.4705882	0.8235294	0.8235294	0.822575015793363	0.027681660899654	0.656183638386086	0.1829746027327
Chr1	832332	C	A	SNP	0|1	1|1	0,12	0|1	6,7	1	0.538461538461538	-0.461538461538462	-0.3846154	0.3846154	0.7692308	0.7692308	-0.5384615	0.5384615	0.8461538	0.8461538	9.60916882785973	0.42603550295858	0.0149068322981367	1.82661463432024
Chr1	832451	G	A	SNP	0|1	0|1	13,5	0|1	9,1	0.277777777777778	0.1	-0.177777777777778	-0.3888889	0.3888889	0.7777778	0.7777778	-0.5	0.4444444	0.8333333	0.8333333	1.32449065755893	0.0632098765432099	0.374581939799331	0.426453165654248
Chr1	834324	A	G	SNP	0|1	0|1	11,5	0|1	10,1	0.3125	0.0909090909090909	-0.221590909090909	-0.375	0.375	0.75	0.75	-0.5	0.5	0.8125	0.8125	2.02737662166226	0.0982050619834711	0.349684132292828	0.456324074336498
Chr1	834445	A	T	SNP	0|1	0|1	13,4	0|1	7,7	0.235294117647059	0.5	0.264705882352941	-0.3529412	0.3529412	0.7647059	0.7647059	-0.4705882	0.4705882	0.8235294	0.8235294	2.36588316372454	0.140138408304498	0.15349422063162	0.813907971946066
Chr1	834476	C	T	SNP	0|1	0|1	12,4	0|0	13,0	0.25	0	-0.25	-0.375	0.375	0.75	0.75	-0.5	0.5	0.8125	0.8125	5.27428737904447	0.125	0.106732348111658	0.97170393599002
Chr1	834532	G	A	SNP	0|1	0|1	7,5	0|1	13,3	0.416666666666667	0.1875	-0.229166666666667	-0.375	0.375	0.75	0.75	-0.5	0.5	0.8125	0.8125	1.7599764913134	0.105034722222222	0.230917874396135	0.636542448844799
Chr1	834537	C	G	SNP	0|1	0|1	7,4	0|1	14,2	0.363636363636364	0.125	-0.238636363636364	-0.375	0.375	0.75	0.75	-0.5	0.5	0.8125	0.8125	2.12689056307673	0.113894628099174	0.187365291713118	0.727310856423327
Chr1	835181	A	G	SNP	0|1	0|1	9,3	0|1	7,4	0.25	0.363636363636364	0.113636363636364	-0.4166667	0.4166667	0.8333333	0.8333333	-0.5833333	0.5833333	0.8333333	0.9166667	0.350510237611459	0.0258264462809917	0.66684614349172	0.175974356098878
Chr1	841464	T	C	SNP	0|1	0|1	8,5	0|1	9,7	0.384615384615385	0.4375	0.0528846153846154	-0.375	0.375	0.75	0.75	-0.5	0.5	0.8125	0.8125	0.0828507107639009	0.0055935650887574	0.999999999999998	9.64327466553288e-16
Chr1	842278	G	C	SNP	0|1	0|1	6,5	0|1	6,4	0.454545454545455	0.4	-0.0545454545454545	-0.4545455	0.4545455	0.8181818	0.8181818	-0.5454545	0.5454545	0.9090909	0.9090909	0.0637038107481933	0.00595041322314049	1	0
Chr1	843581	T	C	SNP	0|1	0|1	7,5	0|1	6,5	0.416666666666667	0.454545454545455	0.0378787878787878	-0.4166667	0.4166667	0.8333333	0.8333333	-0.5833333	0.5833333	0.8333333	0.9166667	0.0335071485769123	0.00286960514233241	1	0
Chr1	844011	T	G	SNP	0|1	0|1	11,12	0|1	9,6	0.521739130434783	0.4	-0.121739130434783	-0.3478261	0.3478261	0.7391304	0.7391304	-0.4347826	0.4347826	0.7826087	0.826087	0.542245566241334	0.029640831758034	0.521630640651775	0.282636906012427
Chr1	844352	T	C	SNP	0|1	0|1	6,12	0|1	5,8	0.666666666666667	0.615384615384615	-0.0512820512820512	-0.3888889	0.3888889	0.7777778	0.7777778	-0.5	0.4444444	0.8333333	0.8333333	0.0864701729604347	0.00525969756738986	1	0
Chr1	844903	C	T	SNP	0|1	0|1	12,6	0|1	9,3	0.333333333333333	0.25	-0.0833333333333333	-0.3888889	0.3888889	0.7777778	0.7777778	-0.5	0.4444444	0.8333333	0.8333333	0.241304593828944	0.0138888888888889	0.703563602813976	0.152696635823319
Chr1	846726	G	A	SNP	0|1	0|0	11,1	0|1	11,4	0.0833333333333333	0.266666666666667	0.183333333333333	-0.4	0.4	0.8	0.8	-0.5333333	0.5333333	0.8666667	0.8666667	1.59342495623599	0.0672222222222222	0.341880341880342	0.466125870418199
Chr1	846735	T	C	SNP	0|1	0|1	8,3	0|0	16,0	0.272727272727273	0	-0.272727272727273	-0.375	0.375	0.75	0.75	-0.5	0.5	0.8125	0.8125	5.9459755728456	0.148760330578512	0.0564102564102564	1.24864192620429
Chr1	846873	A	G	SNP	0|1	0|1	10,7	0|1	10,6	0.411764705882353	0.375	-0.0367647058823529	-0.3529412	0.3529412	0.7647059	0.7647059	-0.4705882	0.4705882	0.8235294	0.8235294	0.0466914483166293	0.00270328719723183	1	0
Chr1	860783	T	C	SNP	0|1	0|0	10,1	0|1	9,3	0.0909090909090909	0.25	0.159090909090909	-0.4166667	0.4166667	0.8333333	0.8333333	-0.5833333	0.5833333	0.8333333	0.9166667	1.05566022292239	0.0506198347107438	0.590062111801242	0.229102270743002
Chr1	862620	G	A	SNP	0|1	0|1	13,7	0|1	10,5	0.35	0.333333333333333	-0.0166666666666667	-0.35	0.35	0.75	0.75	-0.45	0.45	0.8	0.8	0.0105801663763807	0.000555555555555557	1	1.92865493310657e-16
Chr1	862695	G	T	SNP	0|1	0|1	12,13	0|1	6,11	0.52	0.647058823529412	0.127058823529412	-0.32	0.32	0.72	0.72	-0.44	0.44	0.8	0.8	0.672488374731013	0.0322878892733564	0.530244774662691	0.275523602578192
Chr1	863240	A	G	SNP	0|1	0|1	7,4	0|1	10,3	0.363636363636364	0.230769230769231	-0.132867132867133	-0.3846154	0.3846154	0.7692308	0.7692308	-0.5384615	0.5384615	0.8461538	0.8461538	0.508681344074631	0.0353073499926647	0.659134248665141	0.181026121799594
Chr1	863769	G	A	SNP	0|1	0|1	11,6	0|1	6,7	0.352941176470588	0.538461538461538	0.18552036199095	-0.3529412	0.3529412	0.7647059	0.7647059	-0.4705882	0.4705882	0.8235294	0.8235294	1.03463426571857	0.0688356094265064	0.460088351814069	0.337158761751309
Chr1	864171	C	G	SNP	0|1	0|1	12,3	0|1	6,4	0.2	0.4	0.2	-0.4	0.4	0.8	0.8	-0.5333333	0.5333333	0.8666667	0.8666667	1.17535982604295	0.08	0.378125650093614	0.422363861340774
Chr1	864923	T	A	SNP	0|1	0|1	15,4	0|1	6,6	0.210526315789474	0.5	0.289473684210526	-0.3684211	0.3684211	0.7368421	0.7368421	-0.4736842	0.4736842	0.7894737	0.8421053	2.79320981407639	0.167590027700831	0.127134199649555	0.895737606635742
Chr1	865548	A	C	SNP	0|1	0|1	8,2	0|0	10,0	0.2	0	-0.2	-0.5	0.5	0.8	0.8	-0.6	0.6	0.9	0.9	2.99527046489417	0.08	0.473684210526316	0.324511091513504
Chr1	865708	A	G	SNP	0|1	0|1	11,6	0|1	9,2	0.352941176470588	0.181818181818182	-0.171122994652406	-0.3529412	0.3529412	0.7647059	0.7647059	-0.4705882	0.4705882	0.8235294	0.8235294	0.99758800789145	0.058566158597615	0.418803418803419	0.377989781717648
Chr1	865743	A	T	SNP	0|1	0|1	17,7	0|1	10,8	0.291666666666667	0.444444444444444	0.152777777777778	-0.3333333	0.3333333	0.75	0.75	-0.4583333	0.4166667	0.7916667	0.7916667	1.04234630898357	0.046682098765432	0.346502601325034	0.460293500628316
Chr1	865966	A	C	SNP	0|1	0|1	19,13	0|1	9,12	0.40625	0.571428571428571	0.165178571428571	-0.3125	0.3125	0.71875	0.71875	-0.40625	0.375	0.78125	0.78125	1.39182534902584	0.0545679209183673	0.272496402915769	0.564639226246581
Chr1	869492	C	T	SNP	0|1	0|1	9,3	0|1	8,3	0.25	0.272727272727273	0.0227272727272727	-0.4166667	0.4166667	0.8333333	0.8333333	-0.5833333	0.5833333	0.8333333	0.9166667	0.0153655305633588	0.00103305785123967	1	0
Chr1	870083	G	C	SNP	0|1	0|1	11,3	0|1	13,4	0.214285714285714	0.235294117647059	0.0210084033613445	-0.3529412	0.3529412	0.7647059	0.7647059	-0.4705882	0.4705882	0.8235294	0.8235294	0.0194297239965946	0.000882706023585907	0.999999999999998	7.7146197324263e-16
Chr1	870116	T	C	SNP	0|1	0|1	10,3	0|1	8,4	0.230769230769231	0.333333333333333	0.102564102564103	-0.3846154	0.3846154	0.7692308	0.7692308	-0.5384615	0.5384615	0.8461538	0.8461538	0.326018131187829	0.0210387902695595	0.672768878718536	0.172134106558264
Chr1	870654	A	C	SNP	0|1	0|1	11,4	0|1	8,3	0.266666666666667	0.272727272727273	0.00606060606060604	-0.4	0.4	0.8	0.8	-0.5333333	0.5333333	0.8666667	0.8666667	0.00118393679679808	7.34618916437101e-05	1	4.82163733276643e-17
Chr1	871849	C	T	SNP	0|1	0|1	10,4	0|1	11,3	0.285714285714286	0.214285714285714	-0.0714285714285714	-0.4285714	0.4285714	0.7857143	0.7857143	-0.5	0.5	0.8571429	0.8571429	0.190984122611633	0.0102040816326531	0.999999999999998	1.06076021320862e-15
Chr1	872204	G	C	SNP	0|1	0|1	12,8	0|1	7,4	0.4	0.363636363636364	-0.0363636363636364	-0.35	0.35	0.75	0.75	-0.45	0.45	0.8	0.8	0.0397001686414236	0.00264462809917356	1	0
Chr1	876302	T	G	SNP	0|1	0|1	9,5	0|0	10,0	0.357142857142857	0	-0.357142857142857	-0.4285714	0.4285714	0.7857143	0.7857143	-0.5	0.5	0.8571429	0.8571429	6.31433981120136	0.255102040816327	0.0530303030303031	1.27547589119159
Chr1	876517	A	T	SNP	0|1	0|1	10,5	0|1	9,4	0.333333333333333	0.307692307692308	-0.0256410256410256	-0.4	0.4	0.8	0.8	-0.5333333	0.5333333	0.8666667	0.8666667	0.0210179076014688	0.00131492439184746	0.999999999999999	4.82163733276644e-16
Chr1	882976	C	A	SNP	0|1	0|1	9,6	0|1	6,7	0.4	0.538461538461538	0.138461538461538	-0.4	0.4	0.8	0.8	-0.5333333	0.5333333	0.8666667	0.8666667	0.538085655978556	0.0383431952662722	0.705079514643388	0.151761903116997
Chr1	883129	T	C	SNP	0|1	0|1	14,9	0|1	8,4	0.391304347826087	0.333333333333333	-0.0579710144927537	-0.3478261	0.3478261	0.7391304	0.7391304	-0.4347826	0.4347826	0.7826087	0.826087	0.114386711955898	0.00672127704263811	0.999999999999999	3.85730986621315e-16
Chr1	903153	T	C	SNP	0|1	0|1	8,4	0|1	15,2	0.333333333333333	0.117647058823529	-0.215686274509804	-0.3529412	0.3529412	0.7647059	0.7647059	-0.4705882	0.4705882	0.8235294	0.8235294	1.97781159405717	0.0930411380238369	0.19806323944255	0.703196122082375
Chr1	905491	C	A	SNP	0|1	0|1	8,3	0|1	3,7	0.272727272727273	0.7	0.427272727272727	-0.4545455	0.4545455	0.8181818	0.8181818	-0.5454545	0.5454545	0.9090909	0.9090909	3.95630087916271	0.365123966942149	0.0861089375021266	1.06495176949394
Chr1	907076	A	G	SNP	0|1	0|1	11,6	0|1	6,6	0.352941176470588	0.5	0.147058823529412	-0.3529412	0.3529412	0.7647059	0.7647059	-0.4705882	0.4705882	0.8235294	0.8235294	0.626168447342916	0.0432525951557093	0.471321482116086	0.3266827653075
Chr1	907188	T	C	SNP	0|1	0|1	7,14	0|1	2,8	0.666666666666667	0.8	0.133333333333333	-0.3333333	0.3809524	0.7619048	0.7619048	-0.4761905	0.4761905	0.8095238	0.8095238	0.609652799115326	0.0355555555555556	0.677001201632432	0.169410560470141
Chr1	911971	A	G	SNP	0|1	0|1	10,4	0|1	8,2	0.285714285714286	0.2	-0.0857142857142857	-0.4285714	0.4285714	0.7857143	0.7857143	-0.5	0.5	0.8571429	0.8571429	0.232489990551839	0.0146938775510204	1	1.92865493310657e-16
Chr1	912069	C	A	SNP	0|1	0|1	16,4	0|1	12,5	0.2	0.294117647058824	0.0941176470588235	-0.35	0.35	0.75	0.75	-0.45	0.45	0.8	0.8	0.44121865362339	0.0177162629757786	0.703388695602267	0.152804615656562
Chr1	912642	A	T	SNP	0|1	0|0	14,1	0|1	12,5	0.0666666666666667	0.294117647058824	0.227450980392157	-0.3529412	0.3529412	0.7647059	0.7647059	-0.4705882	0.4705882	0.8235294	0.8235294	2.93994838883137	0.103467896962707	0.177944629835619	0.749715113970611
Chr1	918265	A	G	SNP	0|1	0|1	20,6	0|0	29,1	0.230769230769231	0.0333333333333333	-0.197435897435897	-0.3	0.3	0.7333333	0.7333333	-0.4	0.4	0.7666667	0.7666667	5.33895789598633	0.0779618671926365	0.0413962039933183	1.38303948159263
Chr1	918380	G	A	SNP	0|1	0|1	11,7	0|1	8,4	0.388888888888889	0.333333333333333	-0.0555555555555556	-0.3888889	0.3888889	0.7777778	0.7777778	-0.5	0.4444444	0.8333333	0.8333333	0.0961804548415329	0.00617283950617285	1	0
Chr1	930435	G	A	SNP	0|1	0|1	13,3	0|1	13,4	0.1875	0.235294117647059	0.0477941176470588	-0.3529412	0.3529412	0.7647059	0.7647059	-0.4705882	0.4705882	0.8235294	0.8235294	0.11303939227959	0.0045685553633218	0.999999999999997	1.20540933319161e-15
Chr1	930449	G	C	SNP	0|1	0|1	14,2	0|1	15,4	0.125	0.210526315789474	0.0855263157894737	-0.3684211	0.3684211	0.7368421	0.7368421	-0.4736842	0.4736842	0.7894737	0.8421053	0.456627087801515	0.0146295013850415	0.665689149560115	0.176728521799376
Chr1	930608	G	A	SNP	0|1	0|1	24,5	0|1	23,6	0.172413793103448	0.206896551724138	0.0344827586206896	-0.3103448	0.3103448	0.7241379	0.7241379	-0.4137931	0.3793103	0.7931034	0.7931034	0.11231292716393	0.00237812128418549	0.999999999999997	1.15719295986395e-15
Chr1	932221	G	A	SNP	0|1	0|1	5,7	0|1	14,5	0.583333333333333	0.263157894736842	-0.320175438596491	-0.3684211	0.3684211	0.7368421	0.7368421	-0.4736842	0.4736842	0.7894737	0.8421053	3.17943063628921	0.205024622960911	0.130434683402716	0.884606911613397
Chr1	949318	C	T	SNP	0|1	0|1	9,2	0|1	7,3	0.181818181818182	0.3	0.118181818181818	-0.4545455	0.4545455	0.8181818	0.8181818	-0.5454545	0.5454545	0.9090909	0.9090909	0.404373219999471	0.0279338842975207	0.635117204776648	0.197146122439078
Chr1	950160	G	T	SNP	0|1	0|1	6,5	0|1	9,3	0.454545454545455	0.25	-0.204545454545455	-0.4166667	0.4166667	0.8333333	0.8333333	-0.5833333	0.5833333	0.8333333	0.9166667	1.06591651545932	0.0836776859504132	0.400323058285098	0.397589394162761
Chr1	952582	T	C	SNP	0|1	0|1	11,5	0|1	19,6	0.3125	0.24	-0.0725	-0.32	0.32	0.72	0.72	-0.44	0.44	0.8	0.8	0.25861017834328	0.0105125	0.723093992312298	0.140805246703512
Chr1	952633	C	T	SNP	0|1	0|1	15,2	0|1	12,7	0.117647058823529	0.368421052631579	0.25077399380805	-0.3684211	0.3684211	0.7368421	0.7368421	-0.4736842	0.4736842	0.7894737	0.8421053	3.16479194331059	0.125775191940879	0.127909798766306	0.893096184316266
Chr1	953409	T	C	SNP	0|1	0|1	10,1	0|1	5,5	0.0909090909090909	0.5	0.409090909090909	-0.4545455	0.4545455	0.8181818	0.8181818	-0.5454545	0.5454545	0.9090909	0.9090909	4.56238496769866	0.334710743801653	0.0634674922600619	1.19744866127535
Chr1	957803	T	C	SNP	0|1	0|0	11,1	0|1	6,4	0.0833333333333333	0.4	0.316666666666667	-0.4166667	0.4166667	0.8333333	0.8333333	-0.5833333	0.5833333	0.8333333	0.9166667	3.23793819198056	0.200555555555556	0.135338345864662	0.86857913586378
Chr1	959497	G	A	SNP	0|1	0|1	8,3	0|1	5,5	0.272727272727273	0.5	0.227272727272727	-0.4545455	0.4545455	0.8181818	0.8181818	-0.5454545	0.5454545	0.9090909	0.9090909	1.15629320962941	0.103305785123967	0.386996904024768	0.412292509323046
Chr1	965196	G	T	SNP	0|1	0|1	15,7	0|1	10,1	0.318181818181818	0.0909090909090909	-0.227272727272727	-0.3181818	0.3636364	0.7272727	0.7272727	-0.4545455	0.4545455	0.8181818	0.8181818	2.33102917689183	0.103305785123967	0.217613587747069	0.662313990870279
Chr1	965312	G	C	SNP	0|1	0|0	20,1	0|1	8,2	0.0476190476190476	0.2	0.152380952380952	-0.3333333	0.3809524	0.7619048	0.7619048	-0.4761905	0.4761905	0.8095238	0.8095238	1.6633804632711	0.0464399092970521	0.236929922135706	0.625380088294491
Chr1	969420	A	G	SNP	0|1	0|1	6,7	0|1	6,7	0.538461538461538	0.538461538461538	0	-0.3846154	0.3846154	0.7692308	0.7692308	-0.5384615	0.5384615	0.8461538	0.8461538	0	0	1	0
Chr1	970784	A	T	SNP	0|1	0|1	6,5	0|1	7,4	0.454545454545455	0.363636363636364	-0.0909090909090909	-0.4545455	0.4545455	0.8181818	0.8181818	-0.5454545	0.5454545	0.9090909	0.9090909	0.188339989396865	0.0165289256198347	0.999999999999998	9.64327466553288e-16
Chr1	999904	G	A	SNP	0|1	0|1	9,1	0|1	7,11	0.1	0.611111111111111	0.511111111111111	-0.3888889	0.3888889	0.7777778	0.7777778	-0.5	0.4444444	0.8333333	0.8333333	7.68424919947405	0.522469135802469	0.015870780630506	1.79940171122982
Chr1	1006152	T	C	SNP	0|1	1|1	1,12	0|1	6,5	0.923076923076923	0.454545454545455	-0.468531468531469	-0.3846154	0.3846154	0.7692308	0.7692308	-0.5384615	0.5384615	0.8461538	0.8461538	6.76546112644122	0.439043474008509	0.0232646834477498	1.6333028523433
Chr1	1012409	G	A	SNP	0|1	0|1	8,2	0|1	7,5	0.2	0.416666666666667	0.216666666666667	-0.4166667	0.4166667	0.8333333	0.8333333	-0.5833333	0.5833333	0.8333333	0.9166667	1.21293297336484	0.0938888888888889	0.380804953560372	0.419297410891705
Chr1	1023857	T	C	SNP	0|1	0|1	8,8	0|1	5,6	0.5	0.545454545454545	0.0454545454545454	-0.375	0.375	0.75	0.75	-0.5	0.5	0.8125	0.8125	0.0539892166018363	0.00413223140495867	1	0
Chr1	1024076	C	T	SNP	0|1	0|1	7,4	0|1	9,1	0.363636363636364	0.1	-0.263636363636364	-0.4545455	0.4545455	0.8181818	0.8181818	-0.5454545	0.5454545	0.9090909	0.9090909	2.13046565471016	0.13900826446281	0.31077694235589	0.507551210524513
Chr1	1024659	G	T	SNP	0|1	0|1	7,3	0|1	15,3	0.3	0.166666666666667	-0.133333333333333	-0.3888889	0.3888889	0.7777778	0.7777778	-0.5	0.4444444	0.8333333	0.8333333	0.658981431024025	0.0355555555555556	0.634495938843765	0.197571153306687
Chr1	1024743	C	T	SNP	0|1	0|1	9,5	0|1	13,7	0.357142857142857	0.35	-0.00714285714285717	-0.35	0.35	0.75	0.75	-0.45	0.45	0.8	0.8	0.00183885700148577	0.000102040816326532	0.999999999999999	2.89298239965986e-16
Chr1	1025014	T	A	SNP	0|1	0|1	10,12	0|1	11,10	0.545454545454545	0.476190476190476	-0.0692640692640693	-0.3181818	0.3636364	0.7272727	0.7272727	-0.4545455	0.4545455	0.8181818	0.8181818	0.206448601585028	0.00959502258203557	0.763492917774081	0.117194987141813
Chr1	1025588	C	A	SNP	0|1	0|1	8,8	0|1	8,11	0.5	0.578947368421053	0.0789473684210527	-0.3684211	0.3684211	0.7368421	0.7368421	-0.4736842	0.4736842	0.7894737	0.8421053	0.218213666459764	0.0124653739612188	0.739698814187376	0.130945077515872
Chr1	1026612	G	T	SNP	0|1	0|1	7,7	0|1	3,7	0.5	0.7	0.2	-0.4285714	0.4285714	0.7857143	0.7857143	-0.5	0.5	0.8571429	0.8571429	0.975869670816897	0.08	0.421220891102436	0.375490097444972
Chr1	1026846	G	T	SNP	0|1	0|1	8,4	0|1	9,12	0.333333333333333	0.571428571428571	0.238095238095238	-0.3333333	0.3809524	0.7619048	0.7619048	-0.4761905	0.4761905	0.8095238	0.8095238	1.75892581070803	0.113378684807256	0.281752672051073	0.550131956554141
Chr1	1027003	T	C	SNP	0|1	0|1	13,3	0|1	11,6	0.1875	0.352941176470588	0.165441176470588	-0.3529412	0.3529412	0.7647059	0.7647059	-0.4705882	0.4705882	0.8235294	0.8235294	1.15594665675944	0.0547415657439447	0.438433276030606	0.358096491366668
Chr1	1027031	C	T	SNP	0|1	0|1	12,3	0|1	9,2	0.2	0.181818181818182	-0.0181818181818182	-0.4	0.4	0.8	0.8	-0.5333333	0.5333333	0.8666667	0.8666667	0.0135608749742376	0.000661157024793385	1	0
Chr1	1027385	C	T	SNP	0|1	0|1	14,7	0|1	7,8	0.333333333333333	0.533333333333333	0.2	-0.3333333	0.3809524	0.7619048	0.7619048	-0.4761905	0.4761905	0.8095238	0.8095238	1.44062080359317	0.08	0.310371561531063	0.508118078766763
Chr1	1028317	A	C	SNP	0|1	0|1	10,4	0|1	9,5	0.285714285714286	0.357142857142857	0.0714285714285715	-0.4285714	0.4285714	0.7857143	0.7857143	-0.5	0.5	0.8571429	0.8571429	0.16399677621324	0.0102040816326531	0.999999999999996	1.73578943979592e-15
Chr1	1029766	T	C	SNP	0|1	0|1	11,2	0|1	14,4	0.153846153846154	0.222222222222222	0.0683760683760684	-0.3888889	0.3888889	0.7777778	0.7777778	-0.5	0.4444444	0.8333333	0.8333333	0.230480067660784	0.00935057345313755	1	0
Chr1	1032136	A	G	SNP	0|1	0|1	8,6	0|1	7,7	0.428571428571429	0.5	0.0714285714285715	-0.4285714	0.4285714	0.7857143	0.7857143	-0.5	0.5	0.8571429	0.8571429	0.143715255453488	0.0102040816326531	1.00000000000001	0
Chr1	1033159	T	A	SNP	0|1	0|1	13,5	0|0	12,1	0.277777777777778	0.0769230769230769	-0.200854700854701	-0.3888889	0.3888889	0.7777778	0.7777778	-0.5	0.4444444	0.8333333	0.8333333	2.14105723892345	0.0806852217108628	0.358864346628529	0.445069686920705
Chr1	1035654	T	G	SNP	0|1	0|1	9,4	0|1	4,7	0.307692307692308	0.636363636363636	0.328671328671329	-0.3846154	0.3846154	0.7692308	0.7692308	-0.5384615	0.5384615	0.8461538	0.8461538	2.63531952231776	0.216049684581153	0.217326404245909	0.662887505517214
Chr1	1036859	T	C	SNP	0|1	0|1	12,4	0|1	8,5	0.25	0.384615384615385	0.134615384615385	-0.375	0.375	0.75	0.75	-0.5	0.5	0.8125	0.8125	0.60586067442046	0.0362426035502959	0.688155922038979	0.162313148379289
Chr1	1040281	G	A	SNP	0|1	0|1	4,12	0|1	5,7	0.75	0.583333333333333	-0.166666666666667	-0.375	0.375	0.75	0.75	-0.5	0.5	0.8125	0.8125	0.869365957836246	0.0555555555555555	0.431884057971014	0.364632826661
Chr1	1041021	C	T	SNP	0|1	0|1	25,7	0|1	37,10	0.21875	0.212765957446809	-0.00598404255319149	-0.2553191	0.2765957	0.6808511	0.6808511	-0.3404255	0.3617021	0.7446809	0.7446809	0.00403163209663998	7.16175305568133e-05	1.00000000000001	0
Chr1	1051295	G	C	SNP	0|1	0|1	10,6	0|1	7,7	0.375	0.5	0.125	-0.375	0.375	0.75	0.75	-0.5	0.5	0.8125	0.8125	0.475761231084128	0.03125	0.713139921267441	0.146825251252513
Chr1	1051410	A	G	SNP	0|1	0|1	8,4	0|1	6,6	0.333333333333333	0.5	0.166666666666667	-0.4166667	0.4166667	0.8333333	0.8333333	-0.5833333	0.5833333	0.8333333	0.9166667	0.689404395079039	0.0555555555555556	0.680172297752053	0.167381060110465
Chr1	1054389	G	C	SNP	0|1	0|1	10,1	0|1	1,9	0.0909090909090909	0.9	0.809090909090909	-0.4545455	0.4545455	0.8181818	0.8181818	-0.5454545	0.5454545	0.9090909	0.9090909	15.8608909134265	1.30925619834711	0.000345887342791369	3.46106533002507
Chr1	1056758	G	A	SNP	0|1	0|1	10,2	0|1	7,9	0.166666666666667	0.5625	0.395833333333333	-0.375	0.375	0.75	0.75	-0.5	0.5	0.8125	0.8125	4.77697922469795	0.313368055555556	0.05402637027351	1.26739420927254
Chr1	1058888	C	T	SNP	0|1	0|1	2,11	0|1	12,7	0.846153846153846	0.368421052631579	-0.477732793522267	-0.3684211	0.3684211	0.7368421	0.7368421	-0.4736842	0.4736842	0.7894737	0.8421053	7.68953116885896	0.456457244013178	0.0116261224226597	1.93456510824995
Chr1	1071332	A	G	SNP	0|1	0|1	8,2	0|1	11,4	0.2	0.266666666666667	0.0666666666666667	-0.4	0.4	0.8	0.8	-0.5333333	0.5333333	0.8666667	0.8666667	0.148492791041857	0.00888888888888889	1	0
Chr1	1071619	T	C	SNP	0|1	0|1	8,8	0|1	11,3	0.5	0.214285714285714	-0.285714285714286	-0.375	0.375	0.75	0.75	-0.5	0.5	0.8125	0.8125	2.70052041626775	0.163265306122449	0.142428785607196	0.846402228627701
Chr1	1072317	C	T	SNP	0|1	0|1	13,8	0|1	10,10	0.380952380952381	0.5	0.119047619047619	-0.3333333	0.3809524	0.7619048	0.7619048	-0.4761905	0.4761905	0.8095238	0.8095238	0.590710606846175	0.0283446712018141	0.535901777140006	0.270914802760795
Chr1	1072335	T	C	SNP	0|1	0|1	7,12	0|1	9,12	0.631578947368421	0.571428571428571	-0.0601503759398496	-0.3333333	0.3809524	0.7619048	0.7619048	-0.4761905	0.4761905	0.8095238	0.8095238	0.150613436682363	0.00723613545141048	0.755295673871864	0.121883002816348
Chr1	1072500	C	T	SNP	0|1	0|1	11,5	0|1	11,10	0.3125	0.476190476190476	0.163690476190476	-0.3333333	0.3809524	0.7619048	0.7619048	-0.4761905	0.4761905	0.8095238	0.8095238	1.02124304613386	0.0535891439909297	0.500040883365346	0.300994486275762
Chr1	1073082	G	C	SNP	0|1	0|0	17,0	0|1	6,7	0	0.538461538461538	0.538461538461538	-0.3529412	0.3529412	0.7647059	0.7647059	-0.4705882	0.4705882	0.8235294	0.8235294	14.6515393037251	0.579881656804734	0.000842911877394636	3.07421782651607
Chr1	1073364	G	A	SNP	0|1	0|1	10,10	0|1	11,11	0.5	0.5	0	-0.3181818	0.3636364	0.7272727	0.7272727	-0.4545455	0.4545455	0.8181818	0.8181818	0	0	0.999999999999994	2.50725141303855e-15
Chr1	1073525	C	T	SNP	0|1	0|1	9,15	0|1	9,17	0.625	0.653846153846154	0.0288461538461539	-0.3076923	0.3076923	0.7307692	0.7307692	-0.4230769	0.4230769	0.8076923	0.8076923	0.0450601606332673	0.00166420118343195	0.999999999999997	1.44649119982993e-15
Chr1	1073955	C	A	SNP	0|1	0|1	8,10	0|1	8,8	0.555555555555556	0.5	-0.0555555555555556	-0.3888889	0.3888889	0.7777778	0.7777778	-0.5	0.4444444	0.8333333	0.8333333	0.104966742542155	0.00617283950617285	0.999999999999995	2.12152042641724e-15
Chr1	1074189	C	T	SNP	0|1	0|1	11,9	0|1	9,6	0.45	0.4	-0.05	-0.35	0.35	0.75	0.75	-0.45	0.45	0.8	0.8	0.0876647702117862	0.00499999999999999	1	0
Chr1	1090170	A	T	SNP	0|1	0|0	14,0	0|1	10,3	0	0.230769230769231	0.230769230769231	-0.4285714	0.4285714	0.7857143	0.7857143	-0.5	0.5	0.8571429	0.8571429	4.79162547341334	0.106508875739645	0.0977777777777777	1.00975983728916
Chr1	1090833	C	T	SNP	0|1	0|1	5,9	0|1	2,10	0.642857142857143	0.833333333333333	0.19047619047619	-0.4285714	0.4285714	0.7857143	0.7857143	-0.5	0.5	0.8571429	0.8571429	1.22694395639234	0.072562358276644	0.391304347826088	0.407485326578267
Chr1	1091557	T	C	SNP	0|1	0|1	7,7	0|1	9,3	0.5	0.25	-0.25	-0.4285714	0.4285714	0.7857143	0.7857143	-0.5	0.5	0.8571429	0.8571429	1.74231447903328	0.125	0.247516489433302	0.606395863270423
Chr1	1091966	T	C	SNP	0|1	0|1	8,3	0|1	8,2	0.272727272727273	0.2	-0.0727272727272727	-0.4545455	0.4545455	0.8181818	0.8181818	-0.5454545	0.5454545	0.9090909	0.9090909	0.153718074927886	0.0105785123966942	1	0
Chr1	1093116	T	C	SNP	0|1	0|1	28,7	0|1	27,4	0.2	0.129032258064516	-0.0709677419354839	-0.2857143	0.2857143	0.7142857	0.7142857	-0.3714286	0.3714286	0.7714286	0.7714286	0.604248897792893	0.0100728407908429	0.520695132363582	0.283416482238879
Chr1	1093260	C	T	SNP	0|1	0|1	12,24	0|1	8,9	0.666666666666667	0.529411764705882	-0.137254901960784	-0.2777778	0.2777778	0.6944444	0.6944444	-0.3611111	0.3611111	0.7777778	0.75	0.914986081369032	0.037677816224529	0.375466946402623	0.425428289356985
Chr1	1093928	G	C	SNP	0|1	0|1	10,4	0|1	14,3	0.285714285714286	0.176470588235294	-0.109243697478992	-0.3529412	0.3529412	0.7647059	0.7647059	-0.4705882	0.4705882	0.8235294	0.8235294	0.522357517540643	0.0238683708777629	0.670547521937955	0.173570438119502
Chr1	1094272	T	C	SNP	0|1	0|0	10,1	0|1	16,4	0.0909090909090909	0.2	0.109090909090909	-0.35	0.35	0.75	0.75	-0.45	0.45	0.8	0.8	0.673716493410242	0.023801652892562	0.63098327948161	0.199982149036506
Chr1	1094276	T	A	SNP	0|1	0|0	11,1	0|1	14,4	0.0833333333333333	0.222222222222222	0.138888888888889	-0.3888889	0.3888889	0.7777778	0.7777778	-0.5	0.4444444	0.8333333	0.8333333	1.08018577255486	0.0385802469135802	0.622079070354933	0.206154410106081
Chr1	1094434	A	G	SNP	0|1	0|1	5,5	0|1	8,7	0.5	0.466666666666667	-0.0333333333333333	-0.4	0.4	0.8	0.8	-0.5333333	0.5333333	0.8666667	0.8666667	0.0267054638846295	0.00222222222222222	1	0
Chr1	1095202	G	A	SNP	0|1	0|1	10,9	0|1	7,7	0.473684210526316	0.5	0.0263157894736842	-0.3684211	0.3684211	0.7368421	0.7368421	-0.4736842	0.4736842	0.7894737	0.8421053	0.0223482351330043	0.00138504155124654	1	0
Chr1	1095368	A	C	SNP	0|1	0|1	33,8	0|1	22,6	0.195121951219512	0.214285714285714	0.0191637630662021	-0.2926829	0.2682927	0.7073171	0.7073171	-0.3902439	0.3658537	0.7560976	0.7560976	0.0376252922257237	0.000734499629715064	1	0
Chr1	1095446	A	T	SNP	0|1	0|1	29,9	0|1	22,7	0.236842105263158	0.241379310344828	0.00453720508166972	-0.2894737	0.2894737	0.6842105	0.7105263	-0.3684211	0.3947368	0.7631579	0.7631579	0.00186163622213545	4.11724599062595e-05	0.999999999999989	4.91807007942179e-15
Chr1	1095520	A	G	SNP	0|1	0|1	31,9	0|1	30,5	0.225	0.142857142857143	-0.0821428571428572	-0.275	0.275	0.7	0.7	-0.375	0.35	0.75	0.75	0.841750832902837	0.0134948979591837	0.392612786047535	0.406035561028756
Chr1	1095689	C	G	SNP	0|1	0|1	10,21	0|1	8,11	0.67741935483871	0.578947368421053	-0.098471986417657	-0.2903226	0.2903226	0.7096774	0.7096774	-0.3870968	0.3870968	0.7741935	0.7741935	0.492336505672583	0.0193934642180784	0.551591783266519	0.258382211873615
Chr1	1095973	T	A	SNP	0|1	0|1	6,8	0|1	8,7	0.571428571428571	0.466666666666667	-0.104761904761905	-0.4	0.4	0.8	0.8	-0.5333333	0.5333333	0.8666667	0.8666667	0.318920665894204	0.0219501133786848	0.715249186552236	0.145542627442414
Chr1	1096000	T	C	SNP	0|1	0|1	8,2	0|1	8,6	0.2	0.428571428571429	0.228571428571429	-0.4285714	0.4285714	0.7857143	0.7857143	-0.5	0.5	0.8571429	0.8571429	1.42320467577405	0.104489795918367	0.387535334499932	0.411688693470615
Chr1	1101052	G	T	SNP	0|1	0|0	13,0	0|1	8,11	0	0.578947368421053	0.578947368421053	-0.3684211	0.3684211	0.7368421	0.7368421	-0.4736842	0.4736842	0.7894737	0.8421053	15.3195388533514	0.670360110803324	0.000628516386967808	3.20168339470528
Chr1	1104524	G	T	SNP	0|1	0|1	16,11	0|1	11,8	0.407407407407407	0.421052631578947	0.01364522417154	-0.3333333	0.3333333	0.7407407	0.7037037	-0.4074074	0.4074074	0.7777778	0.7777778	0.00856031355839904	0.000372384285383155	1.00000000000001	0
Chr1	1104611	T	G	SNP	0|1	0|1	9,21	0|1	7,9	0.7	0.5625	-0.1375	-0.3	0.3	0.7333333	0.7333333	-0.4	0.4	0.7666667	0.7666667	0.858413709454139	0.0378125	0.51667624845188	0.286781502463193
Chr1	1111352	G	C	SNP	0|1	0|1	7,4	0|1	15,2	0.363636363636364	0.117647058823529	-0.245989304812834	-0.3529412	0.3529412	0.7647059	0.7647059	-0.4705882	0.4705882	0.8235294	0.8235294	2.36071302287296	0.121021476164603	0.174051069703244	0.759323303234111
Chr1	1111436	C	T	SNP	0|1	0|0	12,1	0|1	9,7	0.0769230769230769	0.4375	0.360576923076923	-0.375	0.375	0.75	0.75	-0.5	0.5	0.8125	0.8125	5.18117275601974	0.260031434911243	0.0443444944194569	1.35316029221722
Chr1	1147632	T	G	SNP	0|1	0|1	9,7	0|1	9,5	0.4375	0.357142857142857	-0.0803571428571428	-0.375	0.375	0.75	0.75	-0.5	0.5	0.8125	0.8125	0.201461674874433	0.0129145408163265	0.72196638522844	0.141483022720737
Chr1	1147693	G	A	SNP	0|1	0|0	14,1	0|1	10,4	0.0666666666666667	0.285714285714286	0.219047619047619	-0.4	0.4	0.8	0.8	-0.5333333	0.5333333	0.8666667	0.8666667	2.56274587394684	0.0959637188208617	0.168582375478927	0.773187830852093
Chr1	1163022	A	G	SNP	0|1	0|1	10,2	0|1	10,3	0.166666666666667	0.230769230769231	0.0641025641025641	-0.3846154	0.3846154	0.7692308	0.7692308	-0.5384615	0.5384615	0.8461538	0.8461538	0.161344462007697	0.0082182774490467	1	0
Chr1	1163109	C	T	SNP	0|1	0|1	13,4	0|1	18,3	0.235294117647059	0.142857142857143	-0.092436974789916	-0.3333333	0.3809524	0.7619048	0.7619048	-0.4761905	0.4761905	0.8095238	0.8095238	0.531498491286415	0.0170891886166231	0.677518427518427	0.169078888112992
Chr1	1163119	G	T	SNP	0|1	0|1	8,9	0|1	13,9	0.529411764705882	0.409090909090909	-0.120320855614973	-0.3181818	0.3636364	0.7272727	0.7272727	-0.4545455	0.4545455	0.8181818	0.8181818	0.559193828770714	0.0289542165918385	0.527908757042577	0.277441133786643
Chr1	1165613	C	T	SNP	0|1	0|1	9,9	0|1	4,8	0.5	0.666666666666667	0.166666666666667	-0.3888889	0.3888889	0.7777778	0.7777778	-0.5	0.4444444	0.8333333	0.8333333	0.824267368584485	0.0555555555555555	0.465081895142651	0.332470566514465
Chr1	1166312	T	C	SNP	0|1	0|1	5,5	0|1	4,10	0.5	0.714285714285714	0.214285714285714	-0.4285714	0.4285714	0.7857143	0.7857143	-0.5	0.5	0.8571429	0.8571429	1.14054333999703	0.0918367346938776	0.402846951137436	0.394859918874092
Chr1	1166959	C	T	SNP	0|1	0|1	6,7	0|1	7,5	0.538461538461538	0.416666666666667	-0.121794871794872	-0.3846154	0.3846154	0.7692308	0.7692308	-0.5384615	0.5384615	0.8461538	0.8461538	0.371882394212549	0.0296679815910585	0.695097590523626	0.157954216919951
Chr1	1174475	C	T	SNP	0|1	0|1	12,4	0|1	4,9	0.25	0.692307692307692	0.442307692307692	-0.375	0.375	0.75	0.75	-0.5	0.5	0.8125	0.8125	5.84862509275179	0.391272189349112	0.0270534495394202	1.5677773508746
Chr1	1176106	T	C	SNP	0|1	0|1	9,1	0|1	8,4	0.1	0.333333333333333	0.233333333333333	-0.4166667	0.4166667	0.8333333	0.8333333	-0.5833333	0.5833333	0.8333333	0.9166667	1.80423561860907	0.108888888888889	0.323308270676692	0.490383185387499
Chr1	1178676	A	C	SNP	0|1	0|1	10,4	0|1	15,5	0.285714285714286	0.25	-0.0357142857142857	-0.35	0.35	0.75	0.75	-0.45	0.45	0.8	0.8	0.0537277732974489	0.00255102040816326	1	1.92865493310657e-16
Chr1	1182924	A	T	SNP	0|1	0|1	7,3	0|1	7,4	0.3	0.363636363636364	0.0636363636363637	-0.4545455	0.4545455	0.8181818	0.8181818	-0.5454545	0.5454545	0.9090909	0.9090909	0.09571000145363	0.00809917355371901	0.999999999999999	4.33947359948979e-16
Chr1	1183502	T	A	SNP	0|1	0|1	9,1	0|1	9,3	0.1	0.25	0.15	-0.4166667	0.4166667	0.8333333	0.8333333	-0.5833333	0.5833333	0.8333333	0.9166667	0.864426835864479	0.045	0.593984962406015	0.226224549676645
Chr1	1183632	T	A	SNP	0|1	0|1	9,1	0|1	8,2	0.1	0.2	0.1	-0.5	0.5	0.8	0.8	-0.6	0.6	0.9	0.9	0.398655573646912	0.02	1	0
Chr1	1188032	G	A	SNP	0|1	0|1	11,6	0|1	8,9	0.352941176470588	0.529411764705882	0.176470588235294	-0.3529412	0.3529412	0.7647059	0.7647059	-0.4705882	0.4705882	0.8235294	0.8235294	1.07973772791538	0.0622837370242214	0.490528929083846	0.309335374887502
Chr1	1211925	T	C	SNP	0|1	0|1	9,1	0|1	3,8	0.1	0.727272727272727	0.627272727272727	-0.4545455	0.4545455	0.8181818	0.8181818	-0.5454545	0.5454545	0.9090909	0.9090909	9.28952332691273	0.786942148760331	0.0075187969924812	2.12385164096709
Chr1	1212049	T	C	SNP	0|1	0|1	1,9	0|1	10,1	0.9	0.0909090909090909	-0.809090909090909	-0.4545455	0.4545455	0.8181818	0.8181818	-0.5454545	0.5454545	0.9090909	0.9090909	15.8608909134265	1.30925619834711	0.000345887342791368	3.46106533002507
Chr1	1216315	T	C	SNP	0|1	0|1	7,7	0|1	6,6	0.5	0.5	0	-0.4285714	0.4285714	0.7857143	0.7857143	-0.5	0.5	0.8571429	0.8571429	0	0	1	0
Chr1	1219678	C	A	SNP	0|1	0|1	10,3	0|0	13,1	0.230769230769231	0.0714285714285714	-0.159340659340659	-0.4285714	0.4285714	0.7857143	0.7857143	-0.5	0.5	0.8571429	0.8571429	1.40187230519609	0.0507788914382321	0.325925925925926	0.486881092008819
Chr1	1226775	A	T	SNP	0|1	0|1	8,3	0|1	9,5	0.272727272727273	0.357142857142857	0.0844155844155844	-0.4285714	0.4285714	0.7857143	0.7857143	-0.5	0.5	0.8571429	0.8571429	0.203331563108906	0.0142519817844493	1	0
Chr1	1226917	A	G	SNP	0|1	0|1	9,2	0|1	16,5	0.181818181818182	0.238095238095238	0.0562770562770563	-0.3333333	0.3809524	0.7619048	0.7619048	-0.4761905	0.4761905	0.8095238	0.8095238	0.136775413355893	0.00633421412642191	0.999999999999999	3.85730986621315e-16
Chr1	1227116	C	T	SNP	0|1	0|1	13,5	0|1	13,2	0.277777777777778	0.133333333333333	-0.144444444444444	-0.3888889	0.3888889	0.7777778	0.7777778	-0.5	0.4444444	0.8333333	0.8333333	1.05518211014871	0.0417283950617284	0.413363332996258	0.38366804968175
Chr1	1227696	C	A	SNP	0|1	0|1	6,4	0|1	7,3	0.4	0.3	-0.1	-0.5	0.5	0.8	0.8	-0.6	0.6	0.9	0.9	0.2203461801023	0.02	0.999999999999999	4.33947359948979e-16
Chr1	1228030	C	T	SNP	0|1	1|1	0,14	0|1	4,6	1	0.6	-0.4	-0.4285714	0.4285714	0.7857143	0.7857143	-0.5	0.5	0.8571429	0.8571429	8.16670468539749	0.32	0.0197628458498024	1.7041505168398
Chr1	1233610	G	A	SNP	0|1	0|1	5,12	0|1	8,2	0.705882352941177	0.2	-0.505882352941176	-0.3529412	0.3529412	0.7647059	0.7647059	-0.4705882	0.4705882	0.8235294	0.8235294	6.78773879158448	0.511833910034602	0.0183066361556064	1.73739144997848
Chr1	1238797	T	C	SNP	0|1	0|1	8,3	0|0	12,1	0.272727272727273	0.0769230769230769	-0.195804195804196	-0.3846154	0.3846154	0.7692308	0.7692308	-0.5384615	0.5384615	0.8461538	0.8461538	1.68505672381656	0.0766785661890557	0.300207039337474	0.522579128516537
Chr1	1238912	T	A	SNP	0|1	0|1	6,6	0|0	14,0	0.5	0	-0.5	-0.4285714	0.4285714	0.7857143	0.7857143	-0.5	0.5	0.8571429	0.8571429	11.4550830707821	0.5	0.00401337792642141	2.3964899422768
Chr1	1239426	A	T	SNP	0|1	0|1	10,1	0|1	8,2	0.0909090909090909	0.2	0.109090909090909	-0.4545455	0.4545455	0.8181818	0.8181818	-0.5454545	0.5454545	0.9090909	0.9090909	0.514842755666182	0.023801652892562	0.586466165413534	0.231757038276605
Chr1	1240084	C	T	SNP	0|1	0|0	15,1	0|1	7,4	0.0625	0.363636363636364	0.301136363636364	-0.375	0.375	0.75	0.75	-0.5	0.5	0.8125	0.8125	3.97301158768953	0.181366219008264	0.125232255667038	0.902283796892416
Chr1	1241583	T	C	SNP	0|1	0|1	8,5	0|1	8,6	0.384615384615385	0.428571428571429	0.0439560439560439	-0.4285714	0.4285714	0.7857143	0.7857143	-0.5	0.5	0.8571429	0.8571429	0.0539892166018363	0.00386426760053134	1	0
Chr1	1242122	T	G	SNP	0|1	0|1	9,7	0|1	8,5	0.4375	0.384615384615385	-0.0528846153846154	-0.375	0.375	0.75	0.75	-0.5	0.5	0.8125	0.8125	0.0828507107639009	0.0055935650887574	1	0
Chr1	1242166	G	A	SNP	0|1	0|1	9,12	0|1	9,3	0.571428571428571	0.25	-0.321428571428571	-0.3333333	0.3809524	0.7619048	0.7619048	-0.4761905	0.4761905	0.8095238	0.8095238	3.29642587118825	0.206632653061224	0.145066982637713	0.838431422089746
Chr1	1242266	T	C	SNP	0|1	0|1	14,8	0|1	7,4	0.363636363636364	0.363636363636364	0	-0.3181818	0.3636364	0.7272727	0.7272727	-0.4545455	0.4545455	0.8181818	0.8181818	0	0	1	0
Chr1	1242332	T	C	SNP	0|1	0|1	18,2	0|1	11,3	0.1	0.214285714285714	0.114285714285714	-0.35	0.35	0.75	0.75	-0.45	0.45	0.8	0.8	0.84342397903012	0.0261224489795918	0.627177850612385	0.202609287579159
Chr1	1242334	G	A	SNP	0|1	0|1	12,7	0|1	9,4	0.368421052631579	0.307692307692308	-0.0607287449392712	-0.3684211	0.3684211	0.7368421	0.7368421	-0.4736842	0.4736842	0.7894737	0.8421053	0.126993853607356	0.00737596092379813	0.999999999999999	2.41081866638322e-16
Chr1	1244415	A	T	SNP	0|1	0|1	10,8	0|1	8,7	0.444444444444444	0.466666666666667	0.0222222222222223	-0.3888889	0.3888889	0.7777778	0.7777778	-0.5	0.4444444	0.8333333	0.8333333	0.0162937025412833	0.000987654320987657	1	0
Chr1	1260955	C	T	SNP	0|1	0|1	4,6	0|1	5,7	0.6	0.583333333333333	-0.0166666666666666	-0.4166667	0.4166667	0.8333333	0.8333333	-0.5833333	0.5833333	0.8333333	0.9166667	0.00627053773224792	0.000555555555555552	1	0
Chr1	1272008	C	A	SNP	0|1	0|0	11,1	0|1	7,3	0.0833333333333333	0.3	0.216666666666667	-0.4166667	0.4166667	0.8333333	0.8333333	-0.5833333	0.5833333	0.8333333	0.9166667	1.76078014009912	0.0938888888888889	0.293233082706767	0.532787033940586
Chr1	1279004	C	T	SNP	0|1	0|1	7,3	0|1	7,6	0.3	0.461538461538462	0.161538461538462	-0.3846154	0.3846154	0.7692308	0.7692308	-0.5384615	0.5384615	0.8461538	0.8461538	0.626972693874915	0.052189349112426	0.669269080629962	0.174399238379089
Chr1	1279071	G	A	SNP	0|1	0|1	2,8	0|1	10,1	0.8	0.0909090909090909	-0.709090909090909	-0.4545455	0.4545455	0.8181818	0.8181818	-0.5454545	0.5454545	0.9090909	0.9090909	11.9720977849728	1.00561983471074	0.00190521552750655	2.720055887646
Chr1	1281623	C	T	SNP	0|1	0|1	16,2	0|1	11,9	0.111111111111111	0.45	0.338888888888889	-0.35	0.35	0.75	0.75	-0.45	0.45	0.8	0.8	5.64415337451471	0.229691358024691	0.0326896895306239	1.48558920409926
Chr1	1294726	T	G	SNP	0|1	0|1	7,15	0|1	8,7	0.681818181818182	0.466666666666667	-0.215151515151515	-0.3181818	0.3636364	0.7272727	0.7272727	-0.4545455	0.4545455	0.8181818	0.8181818	1.71123244750066	0.0925803489439852	0.307021939480707	0.512830589164633
Chr1	1294779	T	C	SNP	0|1	0|1	16,5	0|1	13,3	0.238095238095238	0.1875	-0.0505952380952381	-0.3333333	0.3809524	0.7619048	0.7619048	-0.4761905	0.4761905	0.8095238	0.8095238	0.138496495545596	0.00511975623582767	1	0
Chr1	1295539	C	T	SNP	0|1	0|1	14,4	0|0	14,1	0.222222222222222	0.0666666666666667	-0.155555555555556	-0.3888889	0.3888889	0.7777778	0.7777778	-0.5	0.4444444	0.8333333	0.8333333	1.65434339272065	0.0483950617283951	0.345674486803519	0.461332673247113
Chr1	1295663	C	T	SNP	0|1	0|1	20,3	0|1	13,4	0.130434782608696	0.235294117647059	0.104859335038363	-0.3478261	0.3478261	0.7391304	0.7391304	-0.4347826	0.4347826	0.7826087	0.826087	0.73613041202796	0.0219909602893754	0.431564357880147	0.364954430103948
Chr1	1299328	C	A	SNP	0|1	0|1	83,48	0|1	73,38	0.366412213740458	0.342342342342342	-0.0240698713981157	-0.2137405	0.221374	0.648855	0.6564885	-0.2748092	0.2824427	0.6946565	0.7022901	0.152111360600639	0.00115871741824365	0.787645168567821	0.10366938662066
Chr1	1315589	A	G	SNP	0|1	0|1	5,7	0|1	11,1	0.583333333333333	0.0833333333333333	-0.5	-0.4166667	0.4166667	0.8333333	0.8333333	-0.5833333	0.5833333	0.8333333	0.9166667	7.36797810100654	0.5	0.0142684075918697	1.84562449308393
Chr1	1315625	T	A	SNP	0|1	0|1	10,2	0|1	11,10	0.166666666666667	0.476190476190476	0.30952380952381	-0.3333333	0.3809524	0.7619048	0.7619048	-0.4761905	0.4761905	0.8095238	0.8095238	3.38378354176191	0.191609977324263	0.13300217137089	0.87614126875699
Chr1	1316244	G	A	SNP	0|1	0|1	6,8	0|0	14,1	0.571428571428571	0.0666666666666667	-0.504761904761905	-0.4	0.4	0.8	0.8	-0.5333333	0.5333333	0.8666667	0.8666667	9.45449706955164	0.509569160997732	0.00519740129935031	2.28421374933743
Chr1	1322723	T	C	SNP	0|1	0|1	8,4	0|1	6,8	0.333333333333333	0.571428571428571	0.238095238095238	-0.4285714	0.4285714	0.7857143	0.7857143	-0.5	0.5	0.8571429	0.8571429	1.4918881822891	0.113378684807256	0.267061515681789	0.573388690530534
Chr1	1322983	T	C	SNP	0|1	0|1	4,9	0|1	2,10	0.692307692307692	0.833333333333333	0.141025641025641	-0.3846154	0.3846154	0.7692308	0.7692308	-0.5384615	0.5384615	0.8461538	0.8461538	0.692241378568446	0.039776462853386	0.644720496894411	0.19062852251941
Chr1	1327979	G	A	SNP	0|1	0|0	10,0	0|1	9,6	0	0.4	0.4	-0.4	0.4	0.8	0.8	-0.5333333	0.5333333	0.8666667	0.8666667	7.36364639407095	0.32	0.0507905138339922	1.2942173935085
Chr1	1330024	A	G	SNP	0|1	0|1	5,6	0|1	5,11	0.545454545454545	0.6875	0.142045454545455	-0.375	0.375	0.75	0.75	-0.5	0.5	0.8125	0.8125	0.561267974187174	0.0403538223140496	0.686753114670735	0.163199362222296
Chr1	1330291	G	A	SNP	0|1	0|1	10,1	0|1	8,4	0.0909090909090909	0.333333333333333	0.242424242424242	-0.4166667	0.4166667	0.8333333	0.8333333	-0.5833333	0.5833333	0.8333333	0.9166667	2.10663734337921	0.117539026629936	0.316770186335404	0.499255699933913
Chr1	1337064	C	T	SNP	0|1	0|1	16,9	0|1	10,14	0.36	0.583333333333333	0.223333333333333	-0.32	0.32	0.72	0.72	-0.44	0.44	0.8	0.8	2.47244879770513	0.0997555555555556	0.156361771924297	0.805869416696017
Chr1	1337215	A	C	SNP	0|1	0|1	13,5	0|1	10,4	0.277777777777778	0.285714285714286	0.00793650793650791	-0.3888889	0.3888889	0.7777778	0.7777778	-0.5	0.4444444	0.8333333	0.8333333	0.00245210808149104	0.000125976316452506	0.999999999999995	2.26616954640023e-15
Chr1	1337692	C	T	SNP	0|1	0|1	8,3	0|1	10,1	0.272727272727273	0.0909090909090909	-0.181818181818182	-0.4545455	0.4545455	0.8181818	0.8181818	-0.5454545	0.5454545	0.9090909	0.9090909	1.26917803018349	0.0661157024793388	0.586466165413534	0.231757038276605
Chr1	1338001	A	C	SNP	0|1	0|1	11,16	0|1	11,23	0.592592592592593	0.676470588235294	0.0838779956427016	-0.2941176	0.2941176	0.7058824	0.7058824	-0.3823529	0.3823529	0.7647059	0.7647059	0.458193692675104	0.0140710363060741	0.594585506376263	0.225785681369777
Chr1	1338187	A	T	SNP	0|1	0|1	8,26	0|1	11,28	0.764705882352941	0.717948717948718	-0.0467571644042232	-0.2820513	0.2820513	0.6923077	0.6923077	-0.3589744	0.3589744	0.7692308	0.7692308	0.20702931375735	0.00437246484624711	0.790524605049103	0.102084608121712
Chr1	1338387	G	C	SNP	0|1	0|1	17,4	0|1	22,11	0.19047619047619	0.333333333333333	0.142857142857143	-0.3030303	0.3030303	0.6969697	0.7272727	-0.3939394	0.3636364	0.7575758	0.7878788	1.35069369279198	0.0408163265306122	0.353990327170887	0.451008604962071
Chr1	1338590	A	C	SNP	0|1	0|1	8,3	0|1	15,6	0.272727272727273	0.285714285714286	0.012987012987013	-0.3333333	0.3809524	0.7619048	0.7619048	-0.4761905	0.4761905	0.8095238	0.8095238	0.00604113113073954	0.000337325012649688	0.999999999999999	3.85730986621315e-16
Chr1	1338972	T	C	SNP	0|1	0|1	11,2	0|1	6,4	0.153846153846154	0.4	0.246153846153846	-0.3846154	0.3846154	0.7692308	0.7692308	-0.5384615	0.5384615	0.8461538	0.8461538	1.77973469371173	0.121183431952663	0.341288002615233	0.466878978318436
Chr1	1340557	G	A	SNP	0|1	0|1	7,3	0|1	6,7	0.3	0.538461538461538	0.238461538461538	-0.3846154	0.3846154	0.7692308	0.7692308	-0.5384615	0.5384615	0.8461538	0.8461538	1.33023516127324	0.113727810650888	0.401534526854219	0.396277104986634
Chr1	1341042	C	T	SNP	0|1	0|1	8,7	0|1	11,5	0.466666666666667	0.3125	-0.154166666666667	-0.375	0.375	0.75	0.75	-0.5	0.5	0.8125	0.8125	0.778302609659937	0.0475347222222222	0.472547597169156	0.32555444081221
Chr1	1341189	G	A	SNP	0|1	0|1	22,8	0|1	20,4	0.266666666666667	0.166666666666667	-0.1	-0.3	0.3	0.7333333	0.7333333	-0.4	0.4	0.7666667	0.7666667	0.786421187558016	0.02	0.514734576623587	0.288416657604774
Chr1	1342072	T	G	SNP	0|1	0|1	6,5	0|1	13,6	0.454545454545455	0.315789473684211	-0.138755980861244	-0.3684211	0.3684211	0.7368421	0.7368421	-0.4736842	0.4736842	0.7894737	0.8421053	0.572378159765824	0.0385064444495319	0.695609338188051	0.157634596456099
Chr1	1342362	C	T	SNP	0|1	0|1	9,7	0|1	15,5	0.4375	0.25	-0.1875	-0.35	0.35	0.75	0.75	-0.45	0.45	0.8	0.8	1.40555969962753	0.0703125	0.29833147942158	0.525300918217648
Chr1	1343394	G	C	SNP	0|1	0|1	5,9	0|1	6,4	0.642857142857143	0.4	-0.242857142857143	-0.4285714	0.4285714	0.7857143	0.7857143	-0.5	0.5	0.8571429	0.8571429	1.39478750811786	0.117959183673469	0.408096648270291	0.389236972106648
Chr1	1343809	C	T	SNP	0|1	0|1	5,8	1|1	0,18	0.615384615384615	1	0.384615384615385	-0.3888889	0.3888889	0.7777778	0.7777778	-0.5	0.4444444	0.8333333	0.8333333	10.0685680738394	0.29585798816568	0.0075745537369564	2.12064294900209
Chr1	1343941	G	T	SNP	0|1	0|1	8,7	0|1	15,9	0.466666666666667	0.375	-0.0916666666666667	-0.3333333	0.3333333	0.75	0.75	-0.4583333	0.4166667	0.7916667	0.7916667	0.319500642700854	0.0168055555555556	0.739704109003331	0.130941968816659
Chr1	1346762	C	T	SNP	0|1	0|1	1,11	0|1	5,5	0.916666666666667	0.5	-0.416666666666667	-0.4166667	0.4166667	0.8333333	0.8333333	-0.5833333	0.5833333	0.8333333	0.9166667	5.03490800080948	0.347222222222222	0.0557275541795666	1.2539300172278
Chr1	1358157	A	G	SNP	0|1	0|1	11,4	0|1	2,8	0.266666666666667	0.8	0.533333333333333	-0.4	0.4	0.8	0.8	-0.5333333	0.5333333	0.8666667	0.8666667	7.21184474119129	0.568888888888889	0.0154193027325347	1.81193526482328
Chr1	1360489	C	T	SNP	0|1	0|1	6,8	0|1	9,3	0.571428571428571	0.25	-0.321428571428571	-0.4285714	0.4285714	0.7857143	0.7857143	-0.5	0.5	0.8571429	0.8571429	2.80834754002201	0.206632653061224	0.130246331942388	0.885234498658852
Chr1	1362779	G	A	SNP	0|1	0|1	8,4	0|1	10,2	0.333333333333333	0.166666666666667	-0.166666666666667	-0.4166667	0.4166667	0.8333333	0.8333333	-0.5833333	0.5833333	0.8333333	0.9166667	0.90227788983598	0.0555555555555555	0.640405361229161	0.193545040989942
Chr1	1362792	C	T	SNP	0|1	0|1	6,6	0|1	4,6	0.5	0.6	0.1	-0.4166667	0.4166667	0.8333333	0.8333333	-0.5833333	0.5833333	0.8333333	0.9166667	0.22064081934916	0.02	0.691355084543938	0.160298838806266
Chr1	1362918	C	T	SNP	0|1	0|1	11,4	0|1	12,8	0.266666666666667	0.4	0.133333333333333	-0.35	0.35	0.75	0.75	-0.45	0.45	0.8	0.8	0.68594895369278	0.0355555555555556	0.488542825361513	0.311097360291193
Chr1	1363120	G	A	SNP	0|1	0|1	7,8	0|1	10,10	0.533333333333333	0.5	-0.0333333333333333	-0.35	0.35	0.75	0.75	-0.45	0.45	0.8	0.8	0.038140820273328	0.00222222222222222	1	0
Chr1	1363288	C	T	SNP	0|1	0|1	14,6	0|1	10,2	0.3	0.166666666666667	-0.133333333333333	-0.35	0.35	0.75	0.75	-0.45	0.45	0.8	0.8	0.741408160616684	0.0355555555555556	0.675719460369069	0.170233573439682
Chr1	1363354	G	T	SNP	0|1	0|1	14,9	0|1	5,9	0.391304347826087	0.642857142857143	0.251552795031056	-0.3478261	0.3478261	0.7391304	0.7391304	-0.4347826	0.4347826	0.7826087	0.826087	2.22759101878996	0.126557617375873	0.183671546964094	0.735958116168689
Chr1	1363967	G	T	SNP	0|1	0|1	7,8	0|1	7,8	0.533333333333333	0.533333333333333	0	-0.4	0.4	0.8	0.8	-0.5333333	0.5333333	0.8666667	0.8666667	0	0	1	0
Chr1	1363993	G	A	SNP	0|1	0|1	6,7	0|1	9,7	0.538461538461538	0.4375	-0.100961538461538	-0.375	0.375	0.75	0.75	-0.5	0.5	0.8125	0.8125	0.293164667586375	0.0203864644970414	0.715249186552238	0.145542627442414
Chr1	1369341	A	T	SNP	0|1	0|1	8,4	0|1	9,5	0.333333333333333	0.357142857142857	0.0238095238095238	-0.4285714	0.4285714	0.7857143	0.7857143	-0.5	0.5	0.8571429	0.8571429	0.0162001352439786	0.00113378684807257	0.999999999999997	1.15719295986395e-15
Chr1	1369656	A	C	SNP	0|1	0|0	11,0	0|1	10,4	0	0.285714285714286	0.285714285714286	-0.4285714	0.4285714	0.7857143	0.7857143	-0.5	0.5	0.8571429	0.8571429	5.23194548967994	0.163265306122449	0.105217391304348	0.977912470037162
Chr1	1369852	C	T	SNP	0|1	0|1	13,6	0|1	11,2	0.315789473684211	0.153846153846154	-0.161943319838057	-0.3684211	0.3684211	0.7368421	0.7368421	-0.4736842	0.4736842	0.7894737	0.8421053	1.12816640181959	0.0524512776803422	0.420348535409713	0.376390461425331
Chr1	1370458	A	C	SNP	0|1	0|1	10,9	0|1	7,8	0.473684210526316	0.533333333333333	0.0596491228070176	-0.3684211	0.3684211	0.7368421	0.7368421	-0.4736842	0.4736842	0.7894737	0.8421053	0.119372042269863	0.00711603570329333	0.999999999999999	4.82163733276644e-16
Chr1	1370976	C	T	SNP	0|1	0|1	5,11	0|1	6,5	0.6875	0.454545454545455	-0.232954545454545	-0.375	0.375	0.75	0.75	-0.5	0.5	0.8125	0.8125	1.46568841874229	0.108535640495868	0.26380401130704	0.578718605016841
Chr1	1372766	A	G	SNP	0|1	0|1	10,4	0|1	9,9	0.285714285714286	0.5	0.214285714285714	-0.3888889	0.3888889	0.7777778	0.7777778	-0.5	0.4444444	0.8333333	0.8333333	1.52488629631257	0.0918367346938776	0.289287856071964	0.538669797087004
Chr1	1374073	A	G	SNP	0|1	0|1	5,6	0|1	8,7	0.545454545454545	0.466666666666667	-0.0787878787878787	-0.4	0.4	0.8	0.8	-0.5333333	0.5333333	0.8666667	0.8666667	0.157750863216126	0.0124150596877869	1	0
Chr1	1374213	C	T	SNP	0|1	0|1	6,8	0|1	7,7	0.571428571428571	0.5	-0.0714285714285714	-0.4285714	0.4285714	0.7857143	0.7857143	-0.5	0.5	0.8571429	0.8571429	0.143715255453488	0.0102040816326531	1.00000000000001	0
Chr1	1374717	A	G	SNP	0|1	0|1	4,13	0|1	5,5	0.764705882352941	0.5	-0.264705882352941	-0.3529412	0.3529412	0.7647059	0.7647059	-0.4705882	0.4705882	0.8235294	0.8235294	1.95860596176872	0.140138408304498	0.219138755980862	0.659280808107184
Chr1	1374811	A	G	SNP	0|1	0|1	8,5	0|1	6,6	0.384615384615385	0.5	0.115384615384615	-0.3846154	0.3846154	0.7692308	0.7692308	-0.5384615	0.5384615	0.8461538	0.8461538	0.337718176398378	0.0266272189349112	0.695097590523625	0.157954216919952
Chr1	1374934	T	C	SNP	0|1	0|1	9,4	0|1	5,5	0.307692307692308	0.5	0.192307692307692	-0.3846154	0.3846154	0.7692308	0.7692308	-0.5384615	0.5384615	0.8461538	0.8461538	0.877856687273906	0.0739644970414201	0.417283618252793	0.379568664514423
Chr1	1377214	A	G	SNP	0|1	0|1	8,2	0|1	10,2	0.2	0.166666666666667	-0.0333333333333334	-0.4166667	0.4166667	0.8333333	0.8333333	-0.5833333	0.5833333	0.8333333	0.9166667	0.0406122909897753	0.00222222222222222	1	9.64327466553287e-17
Chr1	1383239	A	T	SNP	0|1	0|1	10,4	0|1	7,6	0.285714285714286	0.461538461538462	0.175824175824176	-0.4285714	0.4285714	0.7857143	0.7857143	-0.5	0.5	0.8571429	0.8571429	0.897859149565397	0.0618282816085014	0.440071192473938	0.35647705988306
Chr1	1384035	T	C	SNP	0|1	0|1	7,3	0|1	8,3	0.3	0.272727272727273	-0.0272727272727273	-0.4545455	0.4545455	0.8181818	0.8181818	-0.5454545	0.5454545	0.9090909	0.9090909	0.0190790768048178	0.00148760330578513	1	0
Chr1	1385881	A	G	SNP	0|1	0|1	16,8	0|1	12,4	0.333333333333333	0.25	-0.0833333333333333	-0.3333333	0.3333333	0.75	0.75	-0.4583333	0.4166667	0.7916667	0.7916667	0.321739458438593	0.0138888888888889	0.72940362989437	0.137032079740126
Chr1	1385992	G	A	SNP	0|1	0|0	27,1	0|1	9,5	0.0357142857142857	0.357142857142857	0.321428571428571	-0.3214286	0.3214286	0.7142857	0.7142857	-0.4285714	0.3928571	0.7857143	0.7857143	7.57232521781442	0.206632653061225	0.0112583700516948	1.94852448060317
Chr1	1386199	C	T	SNP	0|1	0|1	13,2	0|1	6,4	0.133333333333333	0.4	0.266666666666667	-0.4	0.4	0.8	0.8	-0.5333333	0.5333333	0.8666667	0.8666667	2.31352904733695	0.142222222222222	0.175296442687747	0.756226897008073
Chr1	1387249	C	T	SNP	0|1	0|1	9,4	0|1	14,4	0.307692307692308	0.222222222222222	-0.0854700854700855	-0.3888889	0.3888889	0.7777778	0.7777778	-0.5	0.4444444	0.8333333	0.8333333	0.285698899396363	0.0146102710205274	0.689373377827216	0.161545492158099
Chr1	1387389	G	A	SNP	0|1	0|1	15,2	0|1	6,9	0.117647058823529	0.6	0.482352941176471	-0.3529412	0.3529412	0.7647059	0.7647059	-0.4705882	0.4705882	0.8235294	0.8235294	8.67795044035162	0.465328719723183	0.00803872257419675	2.09481295909418
Chr1	1387551	C	T	SNP	0|1	0|1	11,3	0|1	6,10	0.214285714285714	0.625	0.410714285714286	-0.375	0.375	0.75	0.75	-0.5	0.5	0.8125	0.8125	5.33564679110816	0.337372448979592	0.0329338254849184	1.48235782013849
Chr1	1387721	T	C	SNP	0|1	0|1	8,4	0|1	8,5	0.333333333333333	0.384615384615385	0.0512820512820513	-0.3846154	0.3846154	0.7692308	0.7692308	-0.5384615	0.5384615	0.8461538	0.8461538	0.0713301978280034	0.00525969756738988	1	9.64327466553287e-17
Chr1	1387824	A	G	SNP	0|1	0|0	13,1	0|1	10,3	0.0714285714285714	0.230769230769231	0.159340659340659	-0.4285714	0.4285714	0.7857143	0.7857143	-0.5	0.5	0.8571429	0.8571429	1.40187230519609	0.0507788914382321	0.325925925925926	0.486881092008819
Chr1	1388001	T	C	SNP	0|1	0|1	8,2	0|1	6,5	0.2	0.454545454545455	0.254545454545455	-0.4545455	0.4545455	0.8181818	0.8181818	-0.5454545	0.5454545	0.9090909	0.9090909	1.56734335113189	0.129586776859504	0.361455108359133	0.441945633092954
Chr1	1388223	G	A	SNP	0|1	0|1	8,8	0|1	8,6	0.5	0.428571428571429	-0.0714285714285715	-0.375	0.375	0.75	0.75	-0.5	0.5	0.8125	0.8125	0.153261849297625	0.0102040816326531	0.730014043545826	0.136668785118183
Chr1	1396072	A	G	SNP	0|1	0|1	7,5	0|1	8,3	0.416666666666667	0.272727272727273	-0.143939393939394	-0.4166667	0.4166667	0.8333333	0.8333333	-0.5833333	0.5833333	0.8333333	0.9166667	0.528567246322474	0.0414370982552801	0.666846143491721	0.175974356098878
Chr1	1401307	A	T	SNP	0|1	0|1	11,5	0|1	7,5	0.3125	0.416666666666667	0.104166666666667	-0.375	0.375	0.75	0.75	-0.5	0.5	0.8125	0.8125	0.322965056104116	0.0217013888888889	0.697940503432493	0.156181597623636
Chr1	1401645	A	G	SNP	0|1	0|1	4,7	0|1	4,7	0.636363636363636	0.636363636363636	0	-0.4545455	0.4545455	0.8181818	0.8181818	-0.5454545	0.5454545	0.9090909	0.9090909	0	0	0.999999999999999	4.33947359948979e-16
Chr1	1408809	G	A	SNP	0|1	0|1	16,2	0|1	10,4	0.111111111111111	0.285714285714286	0.174603174603175	-0.3888889	0.3888889	0.7777778	0.7777778	-0.5	0.4444444	0.8333333	0.8333333	1.57546024059242	0.0609725371630133	0.364942528735631	0.437775522990625
Chr1	1410190	A	G	SNP	0|1	0|1	3,9	0|1	8,11	0.75	0.578947368421053	-0.171052631578947	-0.3684211	0.3684211	0.7368421	0.7368421	-0.4736842	0.4736842	0.7894737	0.8421053	0.964255723620663	0.0585180055401662	0.451643621648942	0.345204118725544
Chr1	1411720	T	A	SNP	0|1	0|1	9,4	0|1	7,3	0.307692307692308	0.3	-0.00769230769230772	-0.3846154	0.3846154	0.7692308	0.7692308	-0.5384615	0.5384615	0.8461538	0.8461538	0.00158068020675221	0.000118343195266272	1	9.64327466553287e-17
Chr1	1412305	T	C	SNP	0|1	0|1	6,10	0|0	13,1	0.625	0.0714285714285714	-0.553571428571429	-0.375	0.375	0.75	0.75	-0.5	0.5	0.8125	0.8125	11.0545201335577	0.612882653061225	0.00243211727469598	2.61401548757144
Chr1	1412312	G	A	SNP	0|1	0|1	12,4	0|1	6,10	0.25	0.625	0.375	-0.375	0.375	0.75	0.75	-0.5	0.5	0.8125	0.8125	4.69536101683603	0.28125	0.0731727514850386	1.13565061406183
Chr1	1412490	C	A	SNP	0|1	0|1	7,6	0|1	7,7	0.461538461538462	0.5	0.0384615384615384	-0.4285714	0.4285714	0.7857143	0.7857143	-0.5	0.5	0.8571429	0.8571429	0.039953608839199	0.0029585798816568	1	0
Chr1	1417414	T	C	SNP	0|1	0|1	10,2	0|1	9,4	0.166666666666667	0.307692307692308	0.141025641025641	-0.3846154	0.3846154	0.7692308	0.7692308	-0.5384615	0.5384615	0.8461538	0.8461538	0.692241378568446	0.039776462853386	0.644720496894411	0.19062852251941
Chr1	1417908	G	C	SNP	0|1	0|1	7,7	0|1	7,7	0.5	0.5	0	-0.4285714	0.4285714	0.7857143	0.7857143	-0.5	0.5	0.8571429	0.8571429	0	0	1	0
Chr1	1417927	G	A	SNP	0|1	0|1	7,6	0|1	7,6	0.461538461538462	0.461538461538462	0	-0.3846154	0.3846154	0.7692308	0.7692308	-0.5384615	0.5384615	0.8461538	0.8461538	0	0	1	0
Chr1	1418050	C	T	SNP	0|1	0|1	9,2	0|1	4,9	0.181818181818182	0.692307692307692	0.51048951048951	-0.3846154	0.3846154	0.7692308	0.7692308	-0.5384615	0.5384615	0.8461538	0.8461538	6.62485366087598	0.52119908063964	0.0188222314097263	1.72532889145684
Chr1	1419022	C	T	SNP	0|1	0|1	15,5	0|1	15,3	0.25	0.166666666666667	-0.0833333333333333	-0.35	0.35	0.75	0.75	-0.45	0.45	0.8	0.8	0.400031268659322	0.0138888888888889	0.696837600063407	0.156868423644058
Chr1	1419127	G	A	SNP	0|1	0|1	16,2	0|1	6,10	0.111111111111111	0.625	0.513888888888889	-0.3888889	0.3888889	0.7777778	0.7777778	-0.5	0.4444444	0.8333333	0.8333333	10.4209090598165	0.528163580246914	0.00334348954554979	2.47580003041746
Chr1	1421272	G	T	SNP	0|1	0|1	12,8	0|1	11,8	0.4	0.421052631578947	0.0210526315789473	-0.35	0.35	0.75	0.75	-0.45	0.45	0.8	0.8	0.0178481334450695	0.00088642659279778	0.999999999999993	3.13406426629819e-15
Chr1	1422139	G	C	SNP	0|1	0|1	7,4	0|1	6,4	0.363636363636364	0.4	0.0363636363636364	-0.4545455	0.4545455	0.8181818	0.8181818	-0.5454545	0.5454545	0.9090909	0.9090909	0.0293620574906653	0.00264462809917356	1	0
Chr1	1423515	C	T	SNP	0|1	0|1	8,4	0|1	7,11	0.333333333333333	0.611111111111111	0.277777777777778	-0.3888889	0.3888889	0.7777778	0.7777778	-0.5	0.4444444	0.8333333	0.8333333	2.25554559859782	0.154320987654321	0.263541913253899	0.57915030550894
Chr1	1441179	C	T	SNP	0|1	0|1	6,4	0|1	10,3	0.4	0.230769230769231	-0.169230769230769	-0.3846154	0.3846154	0.7692308	0.7692308	-0.5384615	0.5384615	0.8461538	0.8461538	0.76161169199799	0.0572781065088757	0.650020191142819	0.187073152948349
Chr1	1443243	C	T	SNP	0|1	0|1	10,6	0|1	6,10	0.375	0.625	0.25	-0.375	0.375	0.75	0.75	-0.5	0.5	0.8125	0.8125	2.02137231372565	0.125	0.288973476576072	0.539142017123284
Chr1	1444849	G	C	SNP	0|1	0|1	16,5	0|1	12,8	0.238095238095238	0.4	0.161904761904762	-0.3333333	0.3809524	0.7619048	0.7619048	-0.4761905	0.4761905	0.8095238	0.8095238	1.24758277720184	0.0524263038548753	0.326423631912117	0.486218407401295
Chr1	1444877	G	T	SNP	0|1	0|1	15,9	0|1	15,9	0.375	0.375	0	-0.3333333	0.3333333	0.75	0.75	-0.4583333	0.4166667	0.7916667	0.7916667	0	0	0.999999999999989	4.67698821278347e-15
Chr1	1445896	G	A	SNP	0|1	0|1	21,2	0|1	9,3	0.0869565217391304	0.25	0.16304347826087	-0.3478261	0.3478261	0.7391304	0.7391304	-0.4347826	0.4347826	0.7826087	0.826087	1.62189598321988	0.0531663516068053	0.312618595825426	0.5049851919465
Chr1	1446079	C	G	SNP	0|1	0|1	3,12	0|1	2,14	0.8	0.875	0.075	-0.375	0.375	0.75	0.75	-0.5	0.5	0.8125	0.8125	0.323089710269387	0.01125	0.653936472623902	0.184464439640497
Chr1	1446082	T	C	SNP	0|1	0|1	12,3	0|1	15,2	0.2	0.117647058823529	-0.0823529411764706	-0.3529412	0.3529412	0.7647059	0.7647059	-0.4705882	0.4705882	0.8235294	0.8235294	0.410296241856828	0.0135640138408304	0.64543937708565	0.190144542605274
Chr1	1455060	T	G	SNP	0|1	0|1	13,4	0|1	6,6	0.235294117647059	0.5	0.264705882352941	-0.3529412	0.3529412	0.7647059	0.7647059	-0.4705882	0.4705882	0.8235294	0.8235294	2.17702722261889	0.140138408304498	0.235867780395517	0.627331379810049
Chr1	1455141	A	G	SNP	0|1	0|1	7,11	0|1	9,4	0.611111111111111	0.307692307692308	-0.303418803418803	-0.3888889	0.3888889	0.7777778	0.7777778	-0.5	0.4444444	0.8333333	0.8333333	2.83763032442749	0.184125940536197	0.148883622704777	0.827153072295662
Chr1	1455219	C	G	SNP	0|1	0|1	16,11	0|1	8,8	0.407407407407407	0.5	0.0925925925925926	-0.3333333	0.3333333	0.7407407	0.7037037	-0.4074074	0.4074074	0.7777778	0.7777778	0.348579455705375	0.0171467764060357	0.751557517177222	0.124037776970868
Chr1	1460545	T	C	SNP	0|1	0|1	7,3	0|1	9,1	0.3	0.1	-0.2	-0.5	0.5	0.8	0.8	-0.6	0.6	0.9	0.9	1.29715143260068	0.08	0.582043343653251	0.235044673067423
Chr1	1498194	C	T	SNP	0|1	0|1	3,7	0|1	8,4	0.7	0.333333333333333	-0.366666666666667	-0.4166667	0.4166667	0.8333333	0.8333333	-0.5833333	0.5833333	0.8333333	0.9166667	3.00484986446421	0.268888888888889	0.19838056680162	0.702500873231151
Chr1	1498512	T	A	SNP	0|1	0|1	13,3	0|1	10,4	0.1875	0.285714285714286	0.0982142857142857	-0.375	0.375	0.75	0.75	-0.5	0.5	0.8125	0.8125	0.402336314162462	0.0192920918367347	0.674584929757342	0.170963365187039
Chr1	1498895	A	T	SNP	0|1	0|1	10,5	0|1	10,3	0.333333333333333	0.230769230769231	-0.102564102564103	-0.4	0.4	0.8	0.8	-0.5333333	0.5333333	0.8666667	0.8666667	0.362364209819637	0.0210387902695595	0.68599033816425	0.163682001073862
Chr1	1499006	C	T	SNP	0|1	0|1	3,7	0|1	4,6	0.7	0.6	-0.1	-0.5	0.5	0.8	0.8	-0.6	0.6	0.9	0.9	0.2203461801023	0.02	0.999999999999999	2.89298239965986e-16
Chr1	1499571	G	A	SNP	0|1	0|1	6,5	0|1	10,1	0.454545454545455	0.0909090909090909	-0.363636363636364	-0.4545455	0.4545455	0.8181818	0.8181818	-0.5454545	0.5454545	0.9090909	0.9090909	3.92171781718651	0.264462809917355	0.148606811145511	0.827961284955516
Chr1	1499761	A	G	SNP	0|1	0|1	8,12	0|1	11,4	0.6	0.266666666666667	-0.333333333333333	-0.35	0.35	0.75	0.75	-0.45	0.45	0.8	0.8	3.94492216134794	0.222222222222222	0.0865567216391804	1.06269920095488
Chr1	1539478	T	G	SNP	0|1	0|1	12,3	0|0	10,0	0.2	0	-0.2	-0.4	0.4	0.8	0.8	-0.5333333	0.5333333	0.8666667	0.8666667	3.33417685748985	0.08	0.25	0.602059991327962
Chr1	1566377	A	C	SNP	0|1	0|1	9,4	0|1	8,4	0.307692307692308	0.333333333333333	0.0256410256410256	-0.3846154	0.3846154	0.7692308	0.7692308	-0.5384615	0.5384615	0.8461538	0.8461538	0.018846826556925	0.00131492439184746	1	1.92865493310657e-16
Chr1	1566873	A	C	SNP	0|1	0|1	14,6	0|1	16,5	0.3	0.238095238095238	-0.0619047619047619	-0.3333333	0.3809524	0.7619048	0.7619048	-0.4761905	0.4761905	0.8095238	0.8095238	0.200074337894267	0.00766439909297052	0.733717618847438	0.13447105203556
Chr1	1567150	G	A	SNP	0|1	0|1	5,17	0|1	6,9	0.772727272727273	0.6	-0.172727272727273	-0.3181818	0.3636364	0.7272727	0.7272727	-0.4545455	0.4545455	0.8181818	0.8181818	1.26062442120015	0.0596694214876033	0.295489733337343	0.529457603894053
Chr1	1598699	A	G	SNP	0|1	0|1	2,11	0|1	6,5	0.846153846153846	0.454545454545455	-0.391608391608392	-0.3846154	0.3846154	0.7692308	0.7692308	-0.5384615	0.5384615	0.8461538	0.8461538	4.23207826146851	0.306714264756223	0.0824696011127563	1.08370610601827
Chr1	1598790	C	T	SNP	0|1	0|0	12,1	0|1	8,3	0.0769230769230769	0.272727272727273	0.195804195804196	-0.3846154	0.3846154	0.7692308	0.7692308	-0.5384615	0.5384615	0.8461538	0.8461538	1.68505672381656	0.0766785661890557	0.300207039337474	0.522579128516537
Chr1	1659467	T	G	SNP	0|1	0|1	6,5	0|1	2,11	0.454545454545455	0.846153846153846	0.391608391608392	-0.3846154	0.3846154	0.7692308	0.7692308	-0.5384615	0.5384615	0.8461538	0.8461538	4.23207826146851	0.306714264756223	0.0824696011127563	1.08370610601827
Chr1	1672207	C	T	SNP	0|1	0|1	10,6	0|1	7,4	0.375	0.363636363636364	-0.0113636363636364	-0.375	0.375	0.75	0.75	-0.5	0.5	0.8125	0.8125	0.00361255955544032	0.000258264462809917	1	0
Chr1	1672742	T	G	SNP	0|1	0|1	5,8	0|1	1,10	0.615384615384615	0.909090909090909	0.293706293706294	-0.3846154	0.3846154	0.7692308	0.7692308	-0.5384615	0.5384615	0.8461538	0.8461538	2.96685329723799	0.172526773925375	0.165985616214449	0.779929544907834
Chr1	1672926	A	G	SNP	0|1	0|1	23,10	0|1	10,9	0.303030303030303	0.473684210526316	0.170653907496013	-0.3030303	0.3030303	0.6969697	0.7272727	-0.3939394	0.3636364	0.7575758	0.7878788	1.49916624679823	0.0582455122873153	0.245961160614099	0.609133466322178
Chr1	1672941	C	T	SNP	0|1	0|1	16,13	0|0	18,0	0.448275862068966	0	-0.448275862068966	-0.3103448	0.3103448	0.7241379	0.7241379	-0.4137931	0.3793103	0.7931034	0.7931034	15.541039859304	0.401902497027348	0.000578143339853095	3.23796447301628
Chr1	1742975	G	A	SNP	0|1	0|1	9,7	0|1	7,7	0.4375	0.5	0.0625	-0.375	0.375	0.75	0.75	-0.5	0.5	0.8125	0.8125	0.117222870303948	0.0078125	1	0
Chr1	1743327	G	A	SNP	0|1	0|1	7,5	0|0	11,1	0.416666666666667	0.0833333333333333	-0.333333333333333	-0.4166667	0.4166667	0.8333333	0.8333333	-0.5833333	0.5833333	0.8333333	0.9166667	3.80738496455833	0.222222222222222	0.154952598888526	0.809801135310593
Chr1	1743471	C	G	SNP	0|1	0|1	16,5	0|1	12,3	0.238095238095238	0.2	-0.0380952380952381	-0.3333333	0.3809524	0.7619048	0.7619048	-0.4761905	0.4761905	0.8095238	0.8095238	0.0740494776357313	0.00290249433106576	0.999999999999996	1.83222218645125e-15
Chr1	1743603	T	G	SNP	0|1	0|1	13,5	0|1	9,2	0.277777777777778	0.181818181818182	-0.095959595959596	-0.3888889	0.3888889	0.7777778	0.7777778	-0.5	0.4444444	0.8333333	0.8333333	0.353162351481817	0.0184164881134578	0.676507899896205	0.169727127578853
Chr1	1743839	A	G	SNP	0|1	0|1	16,5	0|1	2,9	0.238095238095238	0.818181818181818	0.58008658008658	-0.3333333	0.3809524	0.7619048	0.7619048	-0.4761905	0.4761905	0.8095238	0.8095238	10.3763202300511	0.673000880793089	0.00276313456175138	2.55859796488331
Chr1	1744008	C	G	SNP	0|1	0|1	15,11	0|1	11,4	0.423076923076923	0.266666666666667	-0.156410256410256	-0.3076923	0.3076923	0.7307692	0.7307692	-0.4230769	0.4230769	0.8076923	0.8076923	1.02711037454024	0.0489283366206443	0.501996215541815	0.299299556909766
Chr1	1744196	T	A	SNP	0|1	0|1	5,7	0|1	10,6	0.583333333333333	0.375	-0.208333333333333	-0.375	0.375	0.75	0.75	-0.5	0.5	0.8125	0.8125	1.20260123789312	0.0868055555555556	0.445448660013204	0.351202343159797
Chr1	1744329	T	C	SNP	0|1	0|1	6,4	0|1	6,7	0.4	0.538461538461538	0.138461538461538	-0.3846154	0.3846154	0.7692308	0.7692308	-0.5384615	0.5384615	0.8461538	0.8461538	0.436217419590688	0.0383431952662722	0.680172297752053	0.167381060110465
Chr1	1746774	G	A	SNP	0|1	0|1	15,4	0|1	36,15	0.210526315789474	0.294117647058824	0.0835913312693499	-0.2745098	0.254902	0.6862745	0.6862745	-0.3529412	0.3333333	0.745098	0.745098	0.506272918429964	0.0139750213267644	0.559677893273068	0.252061846959857
Chr1	1746925	A	G	SNP	0|1	0|1	4,11	1|1	1,19	0.733333333333333	0.95	0.216666666666667	-0.35	0.35	0.75	0.75	-0.45	0.45	0.8	0.8	3.3700774038107	0.0938888888888889	0.141104388969664	0.850459477559175
Chr1	1746966	C	T	SNP	0|1	0|0	13,0	0|1	8,5	0	0.384615384615385	0.384615384615385	-0.3846154	0.3846154	0.7692308	0.7692308	-0.5384615	0.5384615	0.8461538	0.8461538	8.13345896561072	0.29585798816568	0.0391304347826087	1.40748532657827
Chr1	1754588	T	G	SNP	0|1	0|1	12,7	0|1	13,6	0.368421052631579	0.315789473684211	-0.0526315789473684	-0.3684211	0.3684211	0.7368421	0.7368421	-0.4736842	0.4736842	0.7894737	0.8421053	0.11700979156886	0.00554016620498615	0.999999999999999	4.33947359948979e-16
Chr1	1754634	A	G	SNP	0|1	0|1	7,4	0|1	9,7	0.363636363636364	0.4375	0.0738636363636364	-0.375	0.375	0.75	0.75	-0.5	0.5	0.8125	0.8125	0.148001992319315	0.010911673553719	1	0
Chr1	1755201	G	A	SNP	0|1	0|1	11,2	0|1	12,5	0.153846153846154	0.294117647058824	0.14027149321267	-0.3529412	0.3529412	0.7647059	0.7647059	-0.4705882	0.4705882	0.8235294	0.8235294	0.836853331359691	0.0393521836162241	0.426819923371647	0.369755316500571
Chr1	1755588	A	T	SNP	0|1	0|1	7,9	0|1	8,4	0.5625	0.333333333333333	-0.229166666666667	-0.375	0.375	0.75	0.75	-0.5	0.5	0.8125	0.8125	1.46686857082299	0.105034722222222	0.276058432526329	0.55899898229048
Chr1	1755633	G	A	SNP	0|1	0|1	9,3	0|1	8,8	0.25	0.5	0.25	-0.375	0.375	0.75	0.75	-0.5	0.5	0.8125	0.8125	1.84374962156627	0.125	0.253002070393375	0.596875924844976
Chr1	1755724	G	T	SNP	0|1	0|1	9,5	0|1	9,4	0.357142857142857	0.307692307692308	-0.0494505494505494	-0.4285714	0.4285714	0.7857143	0.7857143	-0.5	0.5	0.8571429	0.8571429	0.0742953620967222	0.00489071368192248	0.999999999999998	1.06076021320862e-15
Chr1	1756876	G	A	SNP	0|1	0|1	10,1	0|1	8,4	0.0909090909090909	0.333333333333333	0.242424242424242	-0.4166667	0.4166667	0.8333333	0.8333333	-0.5833333	0.5833333	0.8333333	0.9166667	2.10663734337921	0.117539026629936	0.316770186335404	0.499255699933913
Chr1	1757654	G	A	SNP	0|1	0|1	12,3	0|1	9,9	0.2	0.5	0.3	-0.3888889	0.3888889	0.7777778	0.7777778	-0.5	0.4444444	0.8333333	0.8333333	3.29642587118825	0.18	0.145066982637714	0.838431422089745
Chr1	1758269	T	G	SNP	0|1	0|1	8,5	0|1	8,3	0.384615384615385	0.272727272727273	-0.111888111888112	-0.3846154	0.3846154	0.7692308	0.7692308	-0.5384615	0.5384615	0.8461538	0.8461538	0.338482972691324	0.0250378991637733	0.67918517521425	0.168011802141182
Chr1	1758317	G	C	SNP	0|1	0|1	8,7	0|1	14,3	0.466666666666667	0.176470588235294	-0.290196078431373	-0.3529412	0.3529412	0.7647059	0.7647059	-0.4705882	0.4705882	0.8235294	0.8235294	3.1778539554457	0.168427527873895	0.128281020779932	0.891837592886659
Chr1	1758683	T	G	SNP	0|1	0|1	13,7	0|1	7,10	0.35	0.588235294117647	0.238235294117647	-0.35	0.35	0.75	0.75	-0.45	0.45	0.8	0.8	2.11670558296028	0.113512110726644	0.194155999669373	0.711849184654154
Chr1	1758878	T	C	SNP	0|1	0|1	16,5	0|1	11,5	0.238095238095238	0.3125	0.0744047619047619	-0.3333333	0.3809524	0.7619048	0.7619048	-0.4761905	0.4761905	0.8095238	0.8095238	0.253544777420319	0.0110721371882086	0.716474488443339	0.144799268944983
Chr1	1758927	A	T	SNP	0|1	0|1	13,3	0|1	12,3	0.1875	0.2	0.0125	-0.375	0.375	0.75	0.75	-0.5	0.5	0.8125	0.8125	0.00774701212234513	0.000312499999999999	1	0
Chr1	1759358	T	C	SNP	0|1	0|1	10,2	0|1	7,5	0.166666666666667	0.416666666666667	0.25	-0.4166667	0.4166667	0.8333333	0.8333333	-0.5833333	0.5833333	0.8333333	0.9166667	1.86048067542773	0.125	0.37070938215103	0.430966422427791
Chr1	1759951	G	A	SNP	0|1	0|1	12,5	0|1	11,10	0.294117647058824	0.476190476190476	0.182072829131653	-0.3333333	0.3809524	0.7619048	0.7619048	-0.4761905	0.4761905	0.8095238	0.8095238	1.3206486718011	0.0663010302160079	0.326370308016579	0.486289358653201
Chr1	1764596	G	A	SNP	0|1	0|1	9,2	0|1	5,8	0.181818181818182	0.615384615384615	0.433566433566434	-0.3846154	0.3846154	0.7692308	0.7692308	-0.5384615	0.5384615	0.8461538	0.8461538	4.84697237753923	0.375959704631033	0.0471799703863238	1.32624233604602
Chr1	1764654	G	A	SNP	0|1	0|1	9,2	0|1	8,2	0.181818181818182	0.2	0.0181818181818182	-0.4545455	0.4545455	0.8181818	0.8181818	-0.5454545	0.5454545	0.9090909	0.9090909	0.0112204394771161	0.000661157024793385	1	0
Chr1	1784597	A	T	SNP	0|1	0|1	4,6	0|1	4,6	0.6	0.6	0	-0.5	0.5	0.8	0.8	-0.6	0.6	0.9	0.9	0	0	1	0
Chr1	1785167	C	A	SNP	0|1	0|0	12,1	0|1	14,4	0.0769230769230769	0.222222222222222	0.145299145299145	-0.3888889	0.3888889	0.7777778	0.7777778	-0.5	0.4444444	0.8333333	0.8333333	1.27146071145749	0.0422236832493243	0.367869060861275	0.434306736393513
Chr1	1791593	C	G	SNP	0|1	0|1	8,3	0|1	12,2	0.272727272727273	0.142857142857143	-0.12987012987013	-0.4285714	0.4285714	0.7857143	0.7857143	-0.5	0.5	0.8571429	0.8571429	0.645906662155821	0.0337325012649688	0.623188405797101	0.205380635157669
Chr1	1792460	C	T	SNP	0|1	0|0	16,1	0|1	14,7	0.0588235294117647	0.333333333333333	0.274509803921569	-0.3333333	0.3809524	0.7619048	0.7619048	-0.4761905	0.4761905	0.8095238	0.8095238	4.77363091797814	0.150711264898116	0.0534311128538633	1.27220578031347
Chr1	1792822	A	G	SNP	0|1	0|1	6,6	0|1	9,3	0.5	0.25	-0.25	-0.4166667	0.4166667	0.8333333	0.8333333	-0.5833333	0.5833333	0.8333333	0.9166667	1.62345962729305	0.125	0.244851258581235	0.611097659285213
Chr1	1792909	G	A	SNP	0|1	0|1	10,5	0|0	12,0	0.333333333333333	0	-0.333333333333333	-0.4	0.4	0.8	0.8	-0.5333333	0.5333333	0.8666667	0.8666667	6.77951864328248	0.222222222222222	0.047008547008547	1.32782317225192
Chr1	1793356	T	C	SNP	0|1	0|1	11,12	0|1	14,4	0.521739130434783	0.222222222222222	-0.29951690821256	-0.3478261	0.3478261	0.7391304	0.7391304	-0.4347826	0.4347826	0.7826087	0.826087	3.93557761232991	0.179420756610423	0.0626345980262252	1.20318570542916
Chr1	1793515	T	C	SNP	0|1	0|1	23,4	0|1	12,5	0.148148148148148	0.294117647058824	0.145969498910675	-0.3333333	0.3333333	0.7407407	0.7037037	-0.4074074	0.4074074	0.7777778	0.7777778	1.33506416730398	0.0426141892244674	0.274687329438501	0.561161372912357
Chr1	1793802	T	C	SNP	0|1	0|1	12,4	0|1	9,3	0.25	0.25	0	-0.375	0.375	0.75	0.75	-0.5	0.5	0.8125	0.8125	0	0	0.999999999999999	3.85730986621315e-16
Chr1	1794565	C	T	SNP	0|1	0|1	10,2	0|1	8,4	0.166666666666667	0.333333333333333	0.166666666666667	-0.4166667	0.4166667	0.8333333	0.8333333	-0.5833333	0.5833333	0.8333333	0.9166667	0.90227788983598	0.0555555555555555	0.640405361229161	0.193545040989942
Chr1	1810317	A	C	SNP	0|1	0|1	7,5	0|1	10,2	0.416666666666667	0.166666666666667	-0.25	-0.4166667	0.4166667	0.8333333	0.8333333	-0.5833333	0.5833333	0.8333333	0.9166667	1.86048067542773	0.125	0.37070938215103	0.430966422427791
Chr1	1812822	T	A	SNP	0|1	0|0	12,1	0|1	12,3	0.0769230769230769	0.2	0.123076923076923	-0.4	0.4	0.8	0.8	-0.5333333	0.5333333	0.8666667	0.8666667	0.903517418917321	0.0302958579881657	0.6	0.221848749616356
Chr1	1812967	G	A	SNP	0|1	0|1	9,6	0|1	15,7	0.4	0.318181818181818	-0.0818181818181818	-0.3181818	0.3636364	0.7272727	0.7272727	-0.4545455	0.4545455	0.8181818	0.8181818	0.26068854676836	0.0133884297520661	0.730448245798637	0.136410549558994
Chr1	1813183	G	T	SNP	0|1	0|1	9,4	0|1	9,3	0.307692307692308	0.25	-0.0576923076923077	-0.3846154	0.3846154	0.7692308	0.7692308	-0.5384615	0.5384615	0.8461538	0.8461538	0.103336388533438	0.00665680473372781	1	0
Chr1	1813291	A	T	SNP	0|1	0|0	13,1	0|1	8,3	0.0714285714285714	0.272727272727273	0.201298701298701	-0.4285714	0.4285714	0.7857143	0.7857143	-0.5	0.5	0.8571429	0.8571429	1.88761443216174	0.0810423342890875	0.287826086956522	0.540869846577893
Chr1	1813967	A	T	SNP	0|1	0|0	13,0	0|1	5,5	0	0.5	0.5	-0.3846154	0.3846154	0.7692308	0.7692308	-0.5384615	0.5384615	0.8461538	0.8461538	10.222027912939	0.5	0.00748907842729354	2.12557162136136
Chr1	1814175	C	A	SNP	0|1	0|0	17,1	0|1	7,6	0.0555555555555556	0.461538461538462	0.405982905982906	-0.3888889	0.3888889	0.7777778	0.7777778	-0.5	0.4444444	0.8333333	0.8333333	7.4489235717638	0.32964423990065	0.0123989618094179	1.90661467768591
Chr1	1814956	T	G	SNP	0|1	0|1	11,2	0|1	2,8	0.153846153846154	0.8	0.646153846153846	-0.3846154	0.3846154	0.7692308	0.7692308	-0.5384615	0.5384615	0.8461538	0.8461538	10.3219017379002	0.835029585798817	0.00343249427917621	2.46439017791474
Chr1	1815542	G	A	SNP	0|1	0|1	10,4	0|1	5,5	0.285714285714286	0.5	0.214285714285714	-0.4285714	0.4285714	0.7857143	0.7857143	-0.5	0.5	0.8571429	0.8571429	1.14054333999703	0.0918367346938776	0.402846951137436	0.394859918874092
Chr1	1815853	T	C	SNP	0|1	0|1	6,4	0|1	8,2	0.4	0.2	-0.2	-0.5	0.5	0.8	0.8	-0.6	0.6	0.9	0.9	0.96629027124685	0.08	0.628482972136223	0.20170648441789
Chr1	1816508	T	G	SNP	0|1	0|1	10,6	0|1	8,2	0.375	0.2	-0.175	-0.375	0.375	0.75	0.75	-0.5	0.5	0.8125	0.8125	0.918499934158577	0.06125	0.419846057832329	0.376909920290957
Chr1	1817329	T	C	SNP	0|1	0|1	11,2	0|1	6,6	0.153846153846154	0.5	0.346153846153846	-0.3846154	0.3846154	0.7692308	0.7692308	-0.5384615	0.5384615	0.8461538	0.8461538	3.54554197498661	0.239644970414201	0.0968421052631578	1.01393577794329
Chr1	1826541	T	C	SNP	0|1	1|1	0,10	0|1	4,6	1	0.6	-0.4	-0.5	0.5	0.8	0.8	-0.6	0.6	0.9	0.9	6.55586360134239	0.32	0.0866873065015481	1.06204449098888
Chr1	1977337	C	A	SNP	0|1	0|1	10,7	0|1	7,3	0.411764705882353	0.3	-0.111764705882353	-0.3529412	0.3529412	0.7647059	0.7647059	-0.4705882	0.4705882	0.8235294	0.8235294	0.342139414087588	0.0249826989619377	0.691930749138989	0.159937369086267
Chr1	1977403	A	T	SNP	0|1	0|0	12,1	0|1	8,2	0.0769230769230769	0.2	0.123076923076923	-0.3846154	0.3846154	0.7692308	0.7692308	-0.5384615	0.5384615	0.8461538	0.8461538	0.752797088720883	0.0302958579881657	0.55957086391869	0.252144906704799
Chr1	2039186	T	A	SNP	0|1	0|1	6,4	0|1	4,6	0.4	0.6	0.2	-0.5	0.5	0.8	0.8	-0.6	0.6	0.9	0.9	0.805420542027555	0.08	0.656281798696662	0.182909640288585
Chr1	2039365	A	C	SNP	0|1	0|1	3,7	0|1	10,3	0.7	0.230769230769231	-0.469230769230769	-0.3846154	0.3846154	0.7692308	0.7692308	-0.5384615	0.5384615	0.8461538	0.8461538	5.22975503565177	0.440355029585799	0.0396804030536699	1.40142392514952
Chr1	2055804	A	T	SNP	0|1	0|1	8,2	0|1	14,2	0.2	0.125	-0.075	-0.375	0.375	0.75	0.75	-0.5	0.5	0.8125	0.8125	0.26010350942231	0.01125	0.62541806020067	0.20382958178793
Chr1	2057165	T	A	SNP	0|1	0|1	14,2	0|1	10,3	0.125	0.230769230769231	0.105769230769231	-0.375	0.375	0.75	0.75	-0.5	0.5	0.8125	0.8125	0.560242295856742	0.0223742603550296	0.632183908045976	0.199156563124375
Chr1	2057260	G	A	SNP	0|1	0|1	13,3	0|1	13,4	0.1875	0.235294117647059	0.0477941176470588	-0.3529412	0.3529412	0.7647059	0.7647059	-0.4705882	0.4705882	0.8235294	0.8235294	0.11303939227959	0.0045685553633218	0.999999999999997	1.20540933319161e-15
Chr1	2057407	A	G	SNP	0|1	0|1	8,5	0|1	3,8	0.384615384615385	0.727272727272727	0.342657342657343	-0.3846154	0.3846154	0.7692308	0.7692308	-0.5384615	0.5384615	0.8461538	0.8461538	2.89000745567759	0.234828108953983	0.12280060765725	0.910799484159527
Chr1	2057761	T	C	SNP	0|1	0|1	7,3	0|1	4,7	0.3	0.636363636363636	0.336363636363636	-0.4545455	0.4545455	0.8181818	0.8181818	-0.5454545	0.5454545	0.9090909	0.9090909	2.42665945601019	0.226280991735537	0.19838056680162	0.702500873231151
Chr1	2058334	G	A	SNP	0|1	0|1	5,8	0|1	3,8	0.615384615384615	0.727272727272727	0.111888111888112	-0.3846154	0.3846154	0.7692308	0.7692308	-0.5384615	0.5384615	0.8461538	0.8461538	0.338482972691324	0.0250378991637733	0.679185175214251	0.168011802141182
Chr1	2059462	A	C	SNP	0|1	0|1	6,4	0|1	10,1	0.4	0.0909090909090909	-0.309090909090909	-0.4545455	0.4545455	0.8181818	0.8181818	-0.5454545	0.5454545	0.9090909	0.9090909	2.8904966665014	0.191074380165289	0.148606811145511	0.827961284955514
Chr1	2065769	A	C	SNP	0|1	0|1	10,8	0|1	6,4	0.444444444444444	0.4	-0.0444444444444444	-0.3888889	0.3888889	0.7777778	0.7777778	-0.5	0.4444444	0.8333333	0.8333333	0.0520037655376407	0.00395061728395061	0.999999999999997	1.25362570651927e-15
Chr1	2076654	A	G	SNP	0|1	0|0	11,0	0|1	9,3	0	0.25	0.25	-0.4166667	0.4166667	0.8333333	0.8333333	-0.5833333	0.5833333	0.8333333	0.9166667	4.31572578772118	0.125	0.217391304347826	0.662757831681574
Chr1	2076832	A	G	SNP	0|1	0|1	15,4	0|1	12,5	0.210526315789474	0.294117647058824	0.0835913312693499	-0.3684211	0.3684211	0.7368421	0.7368421	-0.4736842	0.4736842	0.7894737	0.8421053	0.334195147596553	0.0139750213267644	0.706037010820102	0.151172532413294
Chr1	2098749	G	A	SNP	0|1	0|0	13,0	0|1	8,9	0	0.529411764705882	0.529411764705882	-0.3529412	0.3529412	0.7647059	0.7647059	-0.4705882	0.4705882	0.8235294	0.8235294	13.1437114843116	0.560553633217993	0.0032783608195902	2.48434324926055
Chr1	2099147	T	A	SNP	0|1	0|1	8,2	0|1	8,5	0.2	0.384615384615385	0.184615384615385	-0.3846154	0.3846154	0.7692308	0.7692308	-0.5384615	0.5384615	0.8461538	0.8461538	0.935864760748169	0.0681656804733728	0.405034324942792	0.392508170608615
Chr1	2138327	C	T	SNP	0|1	0|1	8,4	0|1	8,3	0.333333333333333	0.272727272727273	-0.0606060606060606	-0.4166667	0.4166667	0.8333333	0.8333333	-0.5833333	0.5833333	0.8333333	0.9166667	0.0998550925398738	0.00734618916437098	0.999999999999998	8.19678346570295e-16
Chr1	2140803	C	T	SNP	0|1	0|0	11,1	0|1	8,4	0.0833333333333333	0.333333333333333	0.25	-0.4166667	0.4166667	0.8333333	0.8333333	-0.5833333	0.5833333	0.8333333	0.9166667	2.40311989161229	0.125	0.316770186335404	0.499255699933913
Chr1	2141377	C	T	SNP	0|1	0|1	15,5	0|1	13,2	0.25	0.133333333333333	-0.116666666666667	-0.35	0.35	0.75	0.75	-0.45	0.45	0.8	0.8	0.754529846094249	0.0272222222222222	0.672173627262614	0.172518531079582
Chr1	2171467	T	A	SNP	0|1	0|0	14,0	0|1	18,5	0	0.217391304347826	0.217391304347826	-0.3478261	0.3478261	0.7391304	0.7391304	-0.4347826	0.4347826	0.7826087	0.826087	5.22147710801116	0.0945179584120983	0.134605193428723	0.870938183544993
Chr1	2183674	T	C	SNP	0|1	0|1	8,2	0|1	10,5	0.2	0.333333333333333	0.133333333333333	-0.4	0.4	0.8	0.8	-0.5333333	0.5333333	0.8666667	0.8666667	0.544192352765579	0.0355555555555555	0.659246931558145	0.180951882938346
Chr1	2184606	T	A	SNP	0|1	0|1	6,4	0|1	9,1	0.4	0.1	-0.3	-0.5	0.5	0.8	0.8	-0.6	0.6	0.9	0.9	2.53151297673824	0.18	0.303405572755418	0.517976446638608
Chr1	2206864	A	G	SNP	0|1	0|1	11,3	0|1	8,2	0.214285714285714	0.2	-0.0142857142857143	-0.4285714	0.4285714	0.7857143	0.7857143	-0.5	0.5	0.8571429	0.8571429	0.0072395576174597	0.000408163265306124	1	0
Chr1	2207638	T	G	SNP	0|1	0|1	11,3	0|1	4,6	0.214285714285714	0.6	0.385714285714286	-0.4285714	0.4285714	0.7857143	0.7857143	-0.5	0.5	0.8571429	0.8571429	3.74656659574358	0.297551020408163	0.0918023960156148	1.03714598369222
Chr1	2244634	G	C	SNP	0|1	0|1	9,13	0|1	12,11	0.590909090909091	0.478260869565217	-0.112648221343874	-0.3478261	0.3478261	0.7391304	0.7391304	-0.4347826	0.4347826	0.7826087	0.826087	0.574677240264907	0.0253792435438766	0.554443566604306	0.256142651425728
Chr1	2246488	T	C	SNP	0|1	0|1	8,6	0|1	8,3	0.428571428571429	0.272727272727273	-0.155844155844156	-0.4285714	0.4285714	0.7857143	0.7857143	-0.5	0.5	0.8571429	0.8571429	0.658525205393764	0.0485748018215551	0.676618656615964	0.169656031446564
Chr1	2246517	C	T	SNP	0|1	0|1	22,6	0|0	21,1	0.214285714285714	0.0454545454545455	-0.168831168831169	-0.3214286	0.3214286	0.7142857	0.7142857	-0.4285714	0.3928571	0.7857143	0.7857143	3.26395195170286	0.0570079271377973	0.117456059204441	0.930124574363794
Chr1	2246832	G	A	SNP	0|1	0|1	49,26	0|1	38,19	0.346666666666667	0.333333333333333	-0.0133333333333334	-0.24	0.24	0.6666667	0.6666667	-0.3066667	0.32	0.72	0.72	0.0256478134787993	0.000355555555555559	0.999999999999946	2.32402919439348e-14
Chr1	2247234	T	C	SNP	0|1	0|1	6,13	0|1	2,14	0.684210526315789	0.875	0.190789473684211	-0.3684211	0.3684211	0.7368421	0.7368421	-0.4736842	0.4736842	0.7894737	0.8421053	1.87257942935372	0.0728012465373961	0.243765800384265	0.613027224666133
Chr1	2248096	G	A	SNP	0|1	0|1	25,28	0|1	32,15	0.528301886792453	0.319148936170213	-0.20915295062224	-0.2641509	0.2641509	0.6792453	0.6792453	-0.3396226	0.3396226	0.7358491	0.7358491	4.49401294303303	0.0874899135079784	0.043867312860715	1.35785896795444
Chr1	2248186	G	A	SNP	0|1	0|0	37,0	0|1	18,5	0	0.217391304347826	0.217391304347826	-0.2972973	0.2972973	0.7027027	0.7027027	-0.3783784	0.3783784	0.7567568	0.7567568	10.3353464426013	0.0945179584120983	0.00616111435807519	2.21034073007689
Chr1	2248300	G	T	SNP	0|1	0|0	23,0	0|1	11,3	0	0.214285714285714	0.214285714285714	-0.3478261	0.3478261	0.7391304	0.7391304	-0.4347826	0.4347826	0.7826087	0.826087	6.27550063411054	0.0918367346938776	0.0468468468468469	1.32931963515186
Chr1	2248324	A	G	SNP	0|1	0|1	12,11	0|1	8,3	0.478260869565217	0.272727272727273	-0.205533596837945	-0.3478261	0.3478261	0.7391304	0.7391304	-0.4347826	0.4347826	0.7826087	0.826087	1.33738356356925	0.0844881188582856	0.294809047089358	0.530459192995154
Chr1	2248364	G	A	SNP	0|1	0|0	17,0	0|1	8,2	0	0.2	0.2	-0.3529412	0.3529412	0.7647059	0.7647059	-0.4705882	0.4705882	0.8235294	0.8235294	4.2507623278202	0.08	0.128205128205128	0.89209460269048
Chr1	2248935	T	C	SNP	0|1	0|1	9,2	0|1	8,3	0.181818181818182	0.272727272727273	0.0909090909090909	-0.4545455	0.4545455	0.8181818	0.8181818	-0.5454545	0.5454545	0.9090909	0.9090909	0.260212635563006	0.0165289256198347	1	0
Chr1	2249036	G	A	SNP	0|1	0|1	13,13	0|1	8,12	0.5	0.6	0.1	-0.3076923	0.3076923	0.7307692	0.7307692	-0.4230769	0.4230769	0.8076923	0.8076923	0.457154779715519	0.02	0.560805064443373	0.251188073055165
Chr1	2249368	C	T	SNP	0|1	0|1	12,9	0|1	12,7	0.428571428571429	0.368421052631579	-0.0601503759398496	-0.3333333	0.3809524	0.7619048	0.7619048	-0.4761905	0.4761905	0.8095238	0.8095238	0.150613436682363	0.00723613545141048	0.755295673871864	0.121883002816348
Chr1	2249497	A	G	SNP	0|1	0|1	10,7	0|1	12,7	0.411764705882353	0.368421052631579	-0.043343653250774	-0.3684211	0.3684211	0.7368421	0.7368421	-0.4736842	0.4736842	0.7894737	0.8421053	0.0709011139523907	0.00375734455424666	0.999999999999995	2.3143859197279e-15
Chr1	2249655	C	T	SNP	0|1	0|1	13,25	0|1	9,24	0.657894736842105	0.727272727272727	0.069377990430622	-0.2894737	0.2894737	0.6842105	0.7105263	-0.3684211	0.3947368	0.7631579	0.7631579	0.399338967429802	0.00962661111238295	0.611313950585478	0.213735693212084
Chr1	2249837	T	C	SNP	0|1	0|1	9,20	0|1	5,24	0.689655172413793	0.827586206896552	0.137931034482759	-0.3103448	0.3103448	0.7241379	0.7241379	-0.4137931	0.3793103	0.7931034	0.7931034	1.52307624617341	0.0380499405469679	0.357805215094552	0.44635333377904
Chr1	2250532	G	C	SNP	0|1	0|0	41,4	0|1	25,7	0.0888888888888889	0.21875	0.129861111111111	-0.2666667	0.2666667	0.6888889	0.6888889	-0.3555556	0.3555556	0.7333333	0.7555556	2.54098884680051	0.0337278163580247	0.184582765492794	0.733808851526778
Chr1	2251577	G	A	SNP	0|1	0|1	7,3	0|1	10,4	0.3	0.285714285714286	-0.0142857142857143	-0.4285714	0.4285714	0.7857143	0.7857143	-0.5	0.5	0.8571429	0.8571429	0.00575355053058632	0.000408163265306124	1	0
Chr1	2251660	T	C	SNP	0|1	0|1	8,4	0|1	11,5	0.333333333333333	0.3125	-0.0208333333333333	-0.375	0.375	0.75	0.75	-0.5	0.5	0.8125	0.8125	0.0136249445913795	0.000868055555555552	0.999999999999999	2.41081866638322e-16
Chr1	2251880	T	C	SNP	0|1	0|1	9,3	0|1	9,2	0.25	0.181818181818182	-0.0681818181818182	-0.4166667	0.4166667	0.8333333	0.8333333	-0.5833333	0.5833333	0.8333333	0.9166667	0.157863166014132	0.00929752066115701	1	0
Chr1	2252420	C	T	SNP	0|1	0|1	7,6	0|1	16,14	0.461538461538462	0.466666666666667	0.00512820512820511	-0.3	0.3	0.7333333	0.7333333	-0.4	0.4	0.7666667	0.7666667	0.000958939427852898	5.25969756738984e-05	1	0
Chr1	2253366	C	T	SNP	0|1	0|1	10,12	0|1	12,4	0.545454545454545	0.25	-0.295454545454545	-0.3181818	0.3636364	0.7272727	0.7272727	-0.4545455	0.4545455	0.8181818	0.8181818	3.41670995899158	0.174586776859504	0.0999712581953721	1.00012484201328
Chr1	2253568	G	T	SNP	0|1	0|1	18,27	0|1	21,25	0.6	0.543478260869565	-0.0565217391304348	-0.2608696	0.2608696	0.6956522	0.6956522	-0.3478261	0.3478261	0.7608696	0.7391304	0.296950175449822	0.00638941398865785	0.67334248466858	0.171763982776912
Chr1	2254536	A	C	SNP	0|1	0|1	38,13	0|1	53,10	0.254901960784314	0.158730158730159	-0.096171802054155	-0.2539683	0.2539683	0.6666667	0.6825397	-0.3174603	0.3174603	0.7142857	0.7301587	1.61076818153411	0.0184980310206871	0.24405960074278	0.61250410352641
Chr1	2254704	G	A	SNP	0|1	0|1	56,31	0|1	51,20	0.35632183908046	0.28169014084507	-0.0746316982353893	-0.2298851	0.2298851	0.6666667	0.6666667	-0.2988506	0.2988506	0.7126437	0.7126437	1.00199165848466	0.0111397807629964	0.392825445296478	0.405800388517633
Chr1	2254919	G	A	SNP	0|1	0|1	19,39	0|1	23,27	0.672413793103448	0.54	-0.132413793103448	-0.2586207	0.2586207	0.6724138	0.6724138	-0.3275862	0.3448276	0.7413793	0.7241379	1.98239571275292	0.0350668252080856	0.172008951362176	0.764448951778246
Chr1	2255230	C	T	SNP	0|1	0|1	9,5	0|1	11,5	0.357142857142857	0.3125	-0.0446428571428572	-0.375	0.375	0.75	0.75	-0.5	0.5	0.8125	0.8125	0.0669023990866344	0.00398596938775511	0.999999999999998	6.75029226587301e-16
Chr1	2255478	G	A	SNP	0|1	0|1	42,10	0|1	28,10	0.192307692307692	0.263157894736842	0.0708502024291498	-0.25	0.25	0.6923077	0.6923077	-0.3461538	0.3461538	0.75	0.75	0.632325184080239	0.010039502368503	0.451690616760113	0.345158931204451
Chr1	2256285	A	T	SNP	0|1	0|1	89,22	0|1	58,20	0.198198198198198	0.256410256410256	0.0582120582120582	-0.2162162	0.2252252	0.6576577	0.6576577	-0.2792793	0.2792793	0.7027027	0.7027027	0.890483514510028	0.00677728744256811	0.377041285568126	0.423611092466033
Chr1	2256451	C	T	SNP	0|1	0|0	62,7	0|1	27,7	0.101449275362319	0.205882352941176	0.104433077578858	-0.2318841	0.2463768	0.6666667	0.6666667	-0.3188406	0.3188406	0.7246377	0.7246377	2.00941790880996	0.0218125353851834	0.219639849571476	0.658288862405295
Chr1	2256549	A	G	SNP	0|1	0|1	8,18	0|1	8,11	0.692307692307692	0.578947368421053	-0.11336032388664	-0.3076923	0.3076923	0.7307692	0.7307692	-0.4230769	0.4230769	0.8076923	0.8076923	0.613134262579313	0.0257011260633677	0.53364445264249	0.272748000805824
Chr1	2256768	A	G	SNP	0|1	0|1	48,31	0|1	54,9	0.392405063291139	0.142857142857143	-0.249547920433996	-0.2278481	0.2278481	0.6708861	0.6708861	-0.3037975	0.3037975	0.7088608	0.721519	11.3451610507595	0.124548329185864	0.00128174664569413	2.89219781042623
Chr1	2257841	C	T	SNP	0|1	0|1	29,11	0|1	39,11	0.275	0.22	-0.055	-0.26	0.26	0.68	0.68	-0.34	0.34	0.74	0.74	0.362526476258006	0.00605000000000001	0.624867386959303	0.204212141412318
Chr1	2271397	T	A	SNP	0|1	0|1	8,2	0|1	10,2	0.2	0.166666666666667	-0.0333333333333334	-0.4166667	0.4166667	0.8333333	0.8333333	-0.5833333	0.5833333	0.8333333	0.9166667	0.0406122909897753	0.00222222222222222	1	9.64327466553287e-17
Chr1	2275937	G	T	SNP	0|1	0|1	10,5	0|1	20,4	0.333333333333333	0.166666666666667	-0.166666666666667	-0.3333333	0.3333333	0.75	0.75	-0.4583333	0.4166667	0.7916667	0.7916667	1.41356003190415	0.0555555555555555	0.265743514719847	0.575537325321134
Chr1	2276046	T	A	SNP	0|1	0|1	32,16	0|1	21,24	0.333333333333333	0.533333333333333	0.2	-0.2708333	0.2708333	0.6875	0.6875	-0.3541667	0.3541667	0.75	0.75	3.81374856632013	0.08	0.0615129703240135	1.21103330135891
Chr1	2276179	C	T	SNP	0|1	0|1	52,10	0|1	46,12	0.161290322580645	0.206896551724138	0.0456062291434928	-0.2419355	0.2580645	0.6774194	0.6774194	-0.3225806	0.3548387	0.7258065	0.7419355	0.416288195775154	0.00415985627337754	0.638154552918311	0.1950741279388
Chr1	2276623	A	G	SNP	0|1	0|1	10,6	0|1	17,4	0.375	0.19047619047619	-0.18452380952381	-0.3333333	0.3809524	0.7619048	0.7619048	-0.4761905	0.4761905	0.8095238	0.8095238	1.5606754929892	0.0680980725623583	0.274361630312688	0.561676625139617
Chr1	2276705	A	G	SNP	0|1	0|1	19,3	0|1	16,6	0.136363636363636	0.272727272727273	0.136363636363636	-0.3181818	0.3636364	0.7272727	0.7272727	-0.4545455	0.4545455	0.8181818	0.8181818	1.27685287570733	0.0371900826446281	0.456552630120411	0.340509150980982
Chr1	2276713	G	A	SNP	0|1	0|1	18,3	0|1	17,5	0.142857142857143	0.227272727272727	0.0844155844155844	-0.3181818	0.3636364	0.7272727	0.7272727	-0.4545455	0.4545455	0.8181818	0.8181818	0.51066048488331	0.0142519817844493	0.698084794511338	0.156091821572091
Chr1	2277044	G	A	SNP	0|1	0|1	5,8	0|1	6,6	0.615384615384615	0.5	-0.115384615384615	-0.3846154	0.3846154	0.7692308	0.7692308	-0.5384615	0.5384615	0.8461538	0.8461538	0.337718176398378	0.0266272189349113	0.695097590523624	0.157954216919952
Chr1	2292591	G	A	SNP	0|1	0|1	9,5	0|1	5,5	0.357142857142857	0.5	0.142857142857143	-0.4285714	0.4285714	0.7857143	0.7857143	-0.5	0.5	0.8571429	0.8571429	0.489149443560043	0.0408163265306122	0.678456050612465	0.168478280052423
Chr1	2306411	A	G	SNP	0|1	0|1	5,14	0|1	2,9	0.736842105263158	0.818181818181818	0.0813397129186604	-0.3684211	0.3684211	0.7368421	0.7368421	-0.4736842	0.4736842	0.7894737	0.8421053	0.264605138185137	0.0132322977953802	0.999999999999999	2.89298239965986e-16
Chr1	2312578	T	C	SNP	0|1	0|1	10,1	0|1	8,7	0.0909090909090909	0.466666666666667	0.375757575757576	-0.4	0.4	0.8	0.8	-0.5333333	0.5333333	0.8666667	0.8666667	4.66687860487998	0.282387511478421	0.0837528604118991	1.07700035157601
Chr1	2320249	A	G	SNP	0|1	0|1	10,7	0|1	12,2	0.411764705882353	0.142857142857143	-0.26890756302521	-0.3529412	0.3529412	0.7647059	0.7647059	-0.4705882	0.4705882	0.8235294	0.8235294	2.83322967492972	0.144622554904315	0.131657397107897	0.880554735244635
Chr1	2320346	G	C	SNP	0|1	0|1	7,10	0|1	10,5	0.588235294117647	0.333333333333333	-0.254901960784314	-0.3529412	0.3529412	0.7647059	0.7647059	-0.4705882	0.4705882	0.8235294	0.8235294	2.10610324810442	0.129950019223376	0.1776958153634	0.750322799465284
Chr1	2326963	A	G	SNP	0|1	0|1	8,5	0|1	10,1	0.384615384615385	0.0909090909090909	-0.293706293706294	-0.3846154	0.3846154	0.7692308	0.7692308	-0.5384615	0.5384615	0.8461538	0.8461538	2.96685329723799	0.172526773925375	0.165985616214449	0.779929544907834
Chr1	2330316	G	A	SNP	0|1	0|1	8,5	0|1	7,4	0.384615384615385	0.363636363636364	-0.020979020979021	-0.3846154	0.3846154	0.7692308	0.7692308	-0.5384615	0.5384615	0.8461538	0.8461538	0.0111969029709204	0.000880238642476403	0.999999999999998	9.64327466553288e-16
Chr1	2336935	A	G	SNP	0|1	0|1	6,4	0|1	8,2	0.4	0.2	-0.2	-0.5	0.5	0.8	0.8	-0.6	0.6	0.9	0.9	0.96629027124685	0.08	0.628482972136223	0.20170648441789
Chr1	2336970	T	C	SNP	0|1	0|0	15,1	0|1	9,5	0.0625	0.357142857142857	0.294642857142857	-0.375	0.375	0.75	0.75	-0.5	0.5	0.8125	0.8125	4.29362862085029	0.173628826530612	0.0724904214559387	1.13971937527251
Chr1	2337027	T	G	SNP	0|1	0|1	1,9	0|1	7,5	0.9	0.416666666666667	-0.483333333333333	-0.4166667	0.4166667	0.8333333	0.8333333	-0.5833333	0.5833333	0.8333333	0.9166667	6.0389002000357	0.467222222222222	0.0309597523219814	1.5092025223311
Chr1	2339135	T	C	SNP	0|1	0|1	6,4	0|0	12,1	0.4	0.0769230769230769	-0.323076923076923	-0.3846154	0.3846154	0.7692308	0.7692308	-0.5384615	0.5384615	0.8461538	0.8461538	3.57381448486487	0.208757396449704	0.126868554786175	0.896646007338957
Chr1	2340208	A	G	SNP	0|1	0|1	8,9	0|1	15,5	0.529411764705882	0.25	-0.279411764705882	-0.35	0.35	0.75	0.75	-0.45	0.45	0.8	0.8	3.08003394997012	0.156141868512111	0.101384142763452	0.994029966589165
Chr1	2340251	T	G	SNP	0|1	0|1	9,5	0|1	10,8	0.357142857142857	0.444444444444444	0.0873015873015873	-0.3888889	0.3888889	0.7777778	0.7777778	-0.5	0.4444444	0.8333333	0.8333333	0.249932806519877	0.0152431342907533	0.724885621705277	0.139730514506265
Chr1	2340351	G	T	SNP	0|1	0|1	10,1	0|1	13,6	0.0909090909090909	0.315789473684211	0.22488038277512	-0.3684211	0.3684211	0.7368421	0.7368421	-0.4736842	0.4736842	0.7894737	0.8421053	2.19548845494269	0.101142373114169	0.214633068081344	0.668303366345413
Chr1	2340720	G	A	SNP	0|1	0|1	10,4	0|1	8,2	0.285714285714286	0.2	-0.0857142857142857	-0.4285714	0.4285714	0.7857143	0.7857143	-0.5	0.5	0.8571429	0.8571429	0.232489990551839	0.0146938775510204	1	1.92865493310657e-16
Chr1	2341625	C	T	SNP	0|1	0|1	8,5	0|1	11,5	0.384615384615385	0.3125	-0.0721153846153846	-0.375	0.375	0.75	0.75	-0.5	0.5	0.8125	0.8125	0.164771582460422	0.0104012573964497	0.714142928535731	0.146214859845242
Chr1	2341683	A	G	SNP	0|1	0|1	12,2	0|1	10,5	0.142857142857143	0.333333333333333	0.19047619047619	-0.4	0.4	0.8	0.8	-0.5333333	0.5333333	0.8666667	0.8666667	1.47586614375537	0.072562358276644	0.389846743295019	0.409106089441023
Chr1	2343616	G	A	SNP	0|1	0|1	5,9	0|0	15,0	0.642857142857143	0	-0.642857142857143	-0.4	0.4	0.8	0.8	-0.5333333	0.5333333	0.8666667	0.8666667	17.6746410921696	0.826530612244898	0.000199900049975012	3.69918709730825
Chr1	2344694	T	C	SNP	0|1	0|1	10,3	0|1	6,5	0.230769230769231	0.454545454545455	0.223776223776224	-0.3846154	0.3846154	0.7692308	0.7692308	-0.5384615	0.5384615	0.8461538	0.8461538	1.34916912955415	0.100151596655093	0.390451832907075	0.408432534111661
Chr1	2347437	A	G	SNP	0|1	0|1	4,6	0|1	10,2	0.6	0.166666666666667	-0.433333333333333	-0.4166667	0.4166667	0.8333333	0.8333333	-0.5833333	0.5833333	0.8333333	0.9166667	4.56749569868484	0.375555555555556	0.0743034055727554	1.1289912806195
Chr1	2357480	C	T	SNP	0|1	0|1	15,2	0|1	16,4	0.117647058823529	0.2	0.0823529411764706	-0.35	0.35	0.75	0.75	-0.45	0.45	0.8	0.8	0.468349342724095	0.0135640138408304	0.666549666549668	0.176167484502458
Chr1	2357677	A	C	SNP	0|1	0|1	11,3	0|1	11,3	0.214285714285714	0.214285714285714	0	-0.4285714	0.4285714	0.7857143	0.7857143	-0.5	0.5	0.8571429	0.8571429	0	0	0.999999999999999	4.82163733276644e-16
Chr1	2357759	C	G	SNP	0|1	0|1	10,1	0|1	5,6	0.0909090909090909	0.545454545454545	0.454545454545454	-0.4545455	0.4545455	0.8181818	0.8181818	-0.5454545	0.5454545	0.9090909	0.9090909	5.66142243975548	0.413223140495868	0.0634674922600618	1.19744866127535
Chr1	2363198	G	T	SNP	0|1	0|1	10,4	0|1	8,2	0.285714285714286	0.2	-0.0857142857142857	-0.4285714	0.4285714	0.7857143	0.7857143	-0.5	0.5	0.8571429	0.8571429	0.232489990551839	0.0146938775510204	1	1.92865493310657e-16
Chr1	2365465	A	T	SNP	0|1	0|1	16,2	0|1	8,2	0.111111111111111	0.2	0.0888888888888889	-0.3888889	0.3888889	0.7777778	0.7777778	-0.5	0.4444444	0.8333333	0.8333333	0.400509903037997	0.0158024691358025	0.601465201465202	0.220789494257334
Chr1	2365802	T	A	SNP	0|1	0|1	4,12	0|1	5,14	0.75	0.736842105263158	-0.0131578947368421	-0.3684211	0.3684211	0.7368421	0.7368421	-0.4736842	0.4736842	0.7894737	0.8421053	0.00788045253158359	0.000346260387811637	0.999999999999996	1.68757306646826e-15
Chr1	2365990	T	C	SNP	0|1	0|1	13,2	0|1	8,6	0.133333333333333	0.428571428571429	0.295238095238095	-0.4	0.4	0.8	0.8	-0.5333333	0.5333333	0.8666667	0.8666667	3.26049013951458	0.174331065759637	0.108645677161419	0.963987548885938
Chr1	2366581	T	G	SNP	0|1	0|1	8,3	0|1	9,1	0.272727272727273	0.1	-0.172727272727273	-0.4545455	0.4545455	0.8181818	0.8181818	-0.5454545	0.5454545	0.9090909	0.9090909	1.05771672700621	0.0596694214876033	0.586466165413535	0.231757038276605
Chr1	2368189	A	G	SNP	0|1	0|1	8,2	0|0	19,1	0.2	0.05	-0.15	-0.35	0.35	0.75	0.75	-0.45	0.45	0.8	0.8	1.55632019888823	0.045	0.251231527093596	0.599925861815276
Chr1	2372535	T	C	SNP	0|1	0|1	8,8	0|1	2,11	0.5	0.846153846153846	0.346153846153846	-0.375	0.375	0.75	0.75	-0.5	0.5	0.8125	0.8125	4.01966672289557	0.239644970414201	0.114214321410723	0.942279436197991
Chr1	2381981	T	C	SNP	0|1	0|1	7,5	0|1	8,5	0.416666666666667	0.384615384615385	-0.032051282051282	-0.3846154	0.3846154	0.7692308	0.7692308	-0.5384615	0.5384615	0.8461538	0.8461538	0.0267054638846295	0.00205456936226168	1	0
Chr1	2382013	C	G	SNP	0|1	1|1	0,12	0|1	3,9	1	0.75	-0.25	-0.4166667	0.4166667	0.8333333	0.8333333	-0.5833333	0.5833333	0.8333333	0.9166667	4.58892426945756	0.125	0.108695652173913	0.963787827345555
Chr1	2388709	C	T	SNP	0|1	0|1	6,14	0|1	6,10	0.7	0.625	-0.075	-0.35	0.35	0.75	0.75	-0.45	0.45	0.8	0.8	0.224424413975358	0.01125	0.729477196885429	0.136988279399882
Chr1	2388736	A	T	SNP	0|1	0|1	14,6	0|1	10,2	0.3	0.166666666666667	-0.133333333333333	-0.35	0.35	0.75	0.75	-0.45	0.45	0.8	0.8	0.741408160616684	0.0355555555555556	0.675719460369069	0.170233573439682
Chr1	2403053	C	T	SNP	0|1	0|1	6,5	0|1	2,11	0.454545454545455	0.846153846153846	0.391608391608392	-0.3846154	0.3846154	0.7692308	0.7692308	-0.5384615	0.5384615	0.8461538	0.8461538	4.23207826146851	0.306714264756223	0.0824696011127563	1.08370610601827
Chr1	2415769	T	C	SNP	0|1	0|1	13,4	0|1	18,2	0.235294117647059	0.1	-0.135294117647059	-0.35	0.35	0.75	0.75	-0.45	0.45	0.8	0.8	1.24607077624669	0.0366089965397924	0.383116883116884	0.416668709194318
Chr1	2431069	G	T	SNP	0|1	0|1	14,3	0|1	16,5	0.176470588235294	0.238095238095238	0.061624649859944	-0.3333333	0.3809524	0.7619048	0.7619048	-0.4761905	0.4761905	0.8095238	0.8095238	0.216941687553417	0.00759519494072138	0.708726321629547	0.14952143752748
Chr1	2431791	T	A	SNP	0|1	0|1	11,7	0|1	9,3	0.388888888888889	0.25	-0.138888888888889	-0.3888889	0.3888889	0.7777778	0.7777778	-0.5	0.4444444	0.8333333	0.8333333	0.637861430913978	0.0385802469135802	0.694152923538231	0.158544842898596
Chr1	2432142	C	G	SNP	0|1	0|1	9,2	0|1	10,5	0.181818181818182	0.333333333333333	0.151515151515151	-0.4	0.4	0.8	0.8	-0.5333333	0.5333333	0.8666667	0.8666667	0.763106745901137	0.0459136822773186	0.657608695652174	0.182032452693086
Chr1	2466581	A	C	SNP	0|1	0|1	7,3	0|1	9,2	0.3	0.181818181818182	-0.118181818181818	-0.4545455	0.4545455	0.8181818	0.8181818	-0.5454545	0.5454545	0.9090909	0.9090909	0.404373219999471	0.0279338842975207	0.63511720477665	0.197146122439077
Chr1	2492104	T	A	SNP	0|1	0|1	10,2	0|1	8,2	0.166666666666667	0.2	0.0333333333333334	-0.4166667	0.4166667	0.8333333	0.8333333	-0.5833333	0.5833333	0.8333333	0.9166667	0.0406122909897753	0.00222222222222222	1	0
Chr1	2492269	T	C	SNP	0|1	0|1	4,14	0|1	6,18	0.777777777777778	0.75	-0.0277777777777778	-0.3333333	0.3333333	0.75	0.75	-0.4583333	0.4166667	0.7916667	0.7916667	0.0439381889611662	0.00154320987654321	1	0
Chr1	2495639	G	A	SNP	0|1	0|0	10,0	0|1	8,4	0	0.333333333333333	0.333333333333333	-0.4166667	0.4166667	0.8333333	0.8333333	-0.5833333	0.5833333	0.8333333	0.9166667	5.58578973546934	0.222222222222222	0.0963773069036227	1.01602521346993
Chr1	2495770	C	T	SNP	0|1	0|1	9,4	0|1	7,4	0.307692307692308	0.363636363636364	0.0559440559440559	-0.3846154	0.3846154	0.7692308	0.7692308	-0.5384615	0.5384615	0.8461538	0.8461538	0.0837950393314968	0.00625947479094332	0.999999999999999	4.33947359948979e-16
Chr1	2499822	C	T	SNP	0|1	0|1	12,3	0|0	12,1	0.2	0.0769230769230769	-0.123076923076923	-0.4	0.4	0.8	0.8	-0.5333333	0.5333333	0.8666667	0.8666667	0.903517418917321	0.0302958579881657	0.6	0.221848749616356
Chr1	2507381	C	T	SNP	0|1	0|1	20,7	0|1	20,2	0.259259259259259	0.0909090909090909	-0.168350168350168	-0.3333333	0.3333333	0.7407407	0.7037037	-0.4074074	0.4074074	0.7777778	0.7777778	2.43084447500833	0.05668355836706	0.159485341799305	0.797279226514096
Chr1	2507604	C	T	SNP	0|1	0|1	11,8	0|1	8,8	0.421052631578947	0.5	0.0789473684210527	-0.3684211	0.3684211	0.7368421	0.7368421	-0.4736842	0.4736842	0.7894737	0.8421053	0.218213666459764	0.0124653739612188	0.739698814187376	0.130945077515872
Chr1	2526932	A	G	SNP	0|1	0|1	5,7	0|1	3,9	0.583333333333333	0.75	0.166666666666667	-0.4166667	0.4166667	0.8333333	0.8333333	-0.5833333	0.5833333	0.8333333	0.9166667	0.755998223502997	0.0555555555555555	0.666846143491722	0.175974356098877
Chr1	2540854	G	C	SNP	0|1	0|1	7,5	0|1	6,6	0.416666666666667	0.5	0.0833333333333333	-0.4166667	0.4166667	0.8333333	0.8333333	-0.5833333	0.5833333	0.8333333	0.9166667	0.168033843901977	0.0138888888888889	1	0
Chr1	2542003	C	A	SNP	0|1	0|1	10,1	0|1	9,4	0.0909090909090909	0.307692307692308	0.216783216783217	-0.3846154	0.3846154	0.7692308	0.7692308	-0.5384615	0.5384615	0.8461538	0.8461538	1.81324336936353	0.0939899261577583	0.32712215320911	0.485290043797089
Chr1	2550542	A	T	SNP	0|1	0|1	14,7	0|0	16,1	0.333333333333333	0.0588235294117647	-0.274509803921569	-0.3333333	0.3809524	0.7619048	0.7619048	-0.4761905	0.4761905	0.8095238	0.8095238	4.77363091797814	0.150711264898116	0.0534311128538633	1.27220578031347
Chr1	2550545	A	T	SNP	0|1	0|0	21,1	0|1	13,4	0.0454545454545455	0.235294117647059	0.189839572192513	-0.3181818	0.3636364	0.7272727	0.7272727	-0.4545455	0.4545455	0.8181818	0.8181818	3.18477252153805	0.072078126340473	0.147426779005727	0.831423622867037
Chr1	2550915	G	A	SNP	0|1	0|1	84,96	0|1	95,70	0.533333333333333	0.424242424242424	-0.109090909090909	-0.2055556	0.2055556	0.6444444	0.6444444	-0.2666667	0.2777778	0.6944444	0.6833333	4.11312907712251	0.023801652892562	0.0521170186749334	1.28302043582319
Chr1	2557713	G	T	SNP	0|1	0|1	24,4	0|1	11,5	0.142857142857143	0.3125	0.169642857142857	-0.3214286	0.3214286	0.7142857	0.7142857	-0.4285714	0.3928571	0.7857143	0.7857143	1.74300327857733	0.0575573979591837	0.249674271318	0.602626208951516
Chr1	2575042	C	A	SNP	0|1	0|0	20,1	0|1	9,4	0.0476190476190476	0.307692307692308	0.26007326007326	-0.3333333	0.3809524	0.7619048	0.7619048	-0.4761905	0.4761905	0.8095238	0.8095238	4.30604095512948	0.135276201210267	0.0585863377609107	1.23220364894482
Chr1	2575197	T	G	SNP	0|1	0|1	7,10	0|1	4,8	0.588235294117647	0.666666666666667	0.0784313725490196	-0.3529412	0.3529412	0.7647059	0.7647059	-0.4705882	0.4705882	0.8235294	0.8235294	0.184929063057863	0.0123029603998462	0.716689023909094	0.144669246698613
Chr1	2582780	A	G	SNP	0|1	0|1	14,4	0|1	5,5	0.222222222222222	0.5	0.277777777777778	-0.3888889	0.3888889	0.7777778	0.7777778	-0.5	0.4444444	0.8333333	0.8333333	2.23236219216027	0.154320987654321	0.209625157451245	0.678556598183443
Chr1	2606195	T	C	SNP	0|1	0|1	30,5	0|1	23,9	0.142857142857143	0.28125	0.138392857142857	-0.2857143	0.2857143	0.7142857	0.7142857	-0.3714286	0.3714286	0.7714286	0.7714286	1.95179919805901	0.0383051658163266	0.231030711909906	0.636330283629839
Chr1	2606426	G	C	SNP	0|1	0|0	18,1	0|1	20,6	0.0526315789473684	0.230769230769231	0.178137651821862	-0.3076923	0.3076923	0.7307692	0.7307692	-0.4230769	0.4230769	0.8076923	0.8076923	2.9744205250655	0.0634660459932142	0.210823493012943	0.676080995369423
Chr1	2606448	T	C	SNP	0|1	0|1	6,5	0|1	12,6	0.454545454545455	0.333333333333333	-0.121212121212121	-0.3888889	0.3888889	0.7777778	0.7777778	-0.5	0.4444444	0.8333333	0.8333333	0.42336554828966	0.029384756657484	0.696452525616889	0.157108482348876
Chr1	2615387	G	A	SNP	0|1	0|1	7,8	0|0	12,1	0.533333333333333	0.0769230769230769	-0.456410256410256	-0.4	0.4	0.8	0.8	-0.5333333	0.5333333	0.8666667	0.8666667	7.38610599093225	0.416620644312952	0.0157349896480331	1.80313353847072
Chr1	2628747	C	G	SNP	0|1	0|1	6,4	0|0	11,0	0.4	0	-0.4	-0.4545455	0.4545455	0.8181818	0.8181818	-0.5454545	0.5454545	0.9090909	0.9090909	6.99010045732817	0.32	0.0350877192982456	1.45484486000851
Chr1	2643014	C	G	SNP	0|1	0|1	14,6	0|1	13,2	0.3	0.133333333333333	-0.166666666666667	-0.35	0.35	0.75	0.75	-0.45	0.45	0.8	0.8	1.41330277412551	0.0555555555555556	0.419278996865203	0.377496892363916
Chr1	2647297	C	G	SNP	0|1	0|1	7,5	0|1	12,3	0.416666666666667	0.2	-0.216666666666667	-0.4	0.4	0.8	0.8	-0.5333333	0.5333333	0.8666667	0.8666667	1.5027337990894	0.0938888888888889	0.398067632850241	0.400043133759802
Chr1	2671443	G	A	SNP	0|1	0|1	10,3	0|1	13,2	0.230769230769231	0.133333333333333	-0.0974358974358975	-0.4	0.4	0.8	0.8	-0.5333333	0.5333333	0.8666667	0.8666667	0.450797793792579	0.0189875082182775	0.638888888888889	0.194574664749694
Chr1	2671446	C	T	SNP	0|1	0|1	8,6	0|1	12,3	0.428571428571429	0.2	-0.228571428571429	-0.4	0.4	0.8	0.8	-0.5333333	0.5333333	0.8666667	0.8666667	1.79032516724506	0.104489795918367	0.245077461269364	0.610696627125854
Chr1	2735604	T	C	SNP	0|1	0|1	2,8	0|1	8,5	0.8	0.384615384615385	-0.415384615384615	-0.3846154	0.3846154	0.7692308	0.7692308	-0.5384615	0.5384615	0.8461538	0.8461538	4.16106080531468	0.34508875739645	0.090302482549084	1.04430031012339
Chr1	2792337	T	C	SNP	0|1	0|1	11,3	0|1	9,1	0.214285714285714	0.1	-0.114285714285714	-0.4285714	0.4285714	0.7857143	0.7857143	-0.5	0.5	0.8571429	0.8571429	0.577043062099228	0.0261224489795918	0.614624505928854	0.211390127812961
Chr1	2803696	G	A	SNP	0|1	0|1	11,4	0|1	10,1	0.266666666666667	0.0909090909090909	-0.175757575757576	-0.4	0.4	0.8	0.8	-0.5333333	0.5333333	0.8666667	0.8666667	1.35724918416603	0.0617814508723599	0.3561872909699	0.448321580549673
Chr1	2803809	C	T	SNP	0|1	0|0	10,0	0|1	12,3	0	0.2	0.2	-0.4	0.4	0.8	0.8	-0.5333333	0.5333333	0.8666667	0.8666667	3.33417685748985	0.08	0.25	0.602059991327962
Chr1	2826352	A	C	SNP	0|1	0|1	7,4	0|1	8,2	0.363636363636364	0.2	-0.163636363636364	-0.4545455	0.4545455	0.8181818	0.8181818	-0.5454545	0.5454545	0.9090909	0.9090909	0.698675223986405	0.0535537190082645	0.635117204776647	0.197146122439078
Chr1	2891633	C	T	SNP	0|1	0|1	4,6	0|1	6,4	0.6	0.4	-0.2	-0.5	0.5	0.8	0.8	-0.6	0.6	0.9	0.9	0.805420542027555	0.08	0.656281798696662	0.182909640288585
Chr1	2903471	C	G	SNP	0|1	0|1	8,5	0|1	10,2	0.384615384615385	0.166666666666667	-0.217948717948718	-0.3846154	0.3846154	0.7692308	0.7692308	-0.5384615	0.5384615	0.8461538	0.8461538	1.51095735680084	0.0950032873109796	0.378260869565218	0.422208583398974
Chr1	2904641	C	T	SNP	0|1	0|1	10,12	0|1	18,9	0.545454545454545	0.333333333333333	-0.212121212121212	-0.3333333	0.3333333	0.7407407	0.7037037	-0.4074074	0.4074074	0.7777778	0.7777778	2.23682267975336	0.0899908172635445	0.15840867080044	0.800221050159896
Chr1	2908682	C	T	SNP	0|1	0|1	12,3	0|1	9,3	0.2	0.25	0.05	-0.4	0.4	0.8	0.8	-0.5333333	0.5333333	0.8666667	0.8666667	0.0960185721163076	0.005	1	9.64327466553287e-17
Chr1	2911415	A	G	SNP	0|1	0|1	10,8	0|1	4,6	0.444444444444444	0.6	0.155555555555556	-0.3888889	0.3888889	0.7777778	0.7777778	-0.5	0.4444444	0.8333333	0.8333333	0.625392013668169	0.0483950617283951	0.465522501906942	0.332059321733491
Chr1	2911612	G	C	SNP	0|1	0|0	12,1	0|1	7,4	0.0769230769230769	0.363636363636364	0.286713286713287	-0.3846154	0.3846154	0.7692308	0.7692308	-0.5384615	0.5384615	0.8461538	0.8461538	3.09200079911706	0.164409017555871	0.142080745341615	0.847464773293363
Chr1	2911967	G	A	SNP	0|1	0|1	9,1	0|1	9,5	0.1	0.357142857142857	0.257142857142857	-0.4285714	0.4285714	0.7857143	0.7857143	-0.5	0.5	0.8571429	0.8571429	2.24124376103955	0.132244897959184	0.340805075930934	0.46749394550047
Chr1	2912086	G	C	SNP	0|1	0|0	14,1	0|1	11,5	0.0666666666666667	0.3125	0.245833333333333	-0.375	0.375	0.75	0.75	-0.5	0.5	0.8125	0.8125	3.23963701432547	0.120868055555556	0.171919416635768	0.764675071180507
Chr1	2919732	G	T	SNP	0|1	0|1	5,5	0|1	4,7	0.5	0.636363636363636	0.136363636363636	-0.4545455	0.4545455	0.8181818	0.8181818	-0.5454545	0.5454545	0.9090909	0.9090909	0.398597760390265	0.0371900826446281	0.669921409859493	0.173976142472737
Chr1	2926852	A	G	SNP	0|1	0|1	8,2	0|0	12,1	0.2	0.0769230769230769	-0.123076923076923	-0.3846154	0.3846154	0.7692308	0.7692308	-0.5384615	0.5384615	0.8461538	0.8461538	0.752797088720883	0.0302958579881657	0.55957086391869	0.2521449067048
Chr1	2985008	A	T	SNP	0|1	0|1	16,4	0|0	12,1	0.2	0.0769230769230769	-0.123076923076923	-0.35	0.35	0.75	0.75	-0.45	0.45	0.8	0.8	1.00464672201981	0.0302958579881657	0.62534128830013	0.203882895981186
Chr1	2985171	G	A	SNP	0|1	0|1	7,3	0|0	12,0	0.3	0	-0.3	-0.4166667	0.4166667	0.8333333	0.8333333	-0.5833333	0.5833333	0.8333333	0.9166667	5.30822696633463	0.18	0.0779220779220779	1.10833947478884
Chr1	2999461	C	T	SNP	0|1	0|1	5,11	0|1	9,6	0.6875	0.4	-0.2875	-0.375	0.375	0.75	0.75	-0.5	0.5	0.8125	0.8125	2.61923375489494	0.1653125	0.155613477924309	0.807952790799659
Chr1	2999715	G	T	SNP	0|1	0|1	14,11	0|1	13,6	0.44	0.315789473684211	-0.124210526315789	-0.32	0.32	0.72	0.72	-0.44	0.44	0.8	0.8	0.708869026455102	0.0308565096952909	0.53505259784232	0.271603522969677
Chr1	3012757	C	T	SNP	0|1	0|1	6,7	0|1	11,10	0.538461538461538	0.476190476190476	-0.0622710622710623	-0.3333333	0.3809524	0.7619048	0.7619048	-0.4761905	0.4761905	0.8095238	0.8095238	0.124636178648672	0.00775537039273303	0.999999999999999	4.82163733276644e-16
Chr1	3013446	C	A	SNP	0|1	0|1	10,5	0|1	10,2	0.333333333333333	0.166666666666667	-0.166666666666667	-0.4	0.4	0.8	0.8	-0.5333333	0.5333333	0.8666667	0.8666667	0.994263673664047	0.0555555555555555	0.408212560386473	0.389113636507225
Chr1	3013587	C	A	SNP	0|1	0|1	6,4	0|1	8,3	0.4	0.272727272727273	-0.127272727272727	-0.4545455	0.4545455	0.8181818	0.8181818	-0.5454545	0.5454545	0.9090909	0.9090909	0.382404125518891	0.0323966942148761	0.659442724458204	0.180822918892366
Chr1	3016677	G	T	SNP	0|1	0|1	9,1	0|1	6,5	0.1	0.454545454545455	0.354545454545454	-0.4545455	0.4545455	0.8181818	0.8181818	-0.5454545	0.5454545	0.9090909	0.9090909	3.46746000626535	0.251404958677686	0.148606811145511	0.827961284955515
Chr1	3017141	A	G	SNP	0|1	0|1	8,9	0|1	7,3	0.529411764705882	0.3	-0.229411764705882	-0.3529412	0.3529412	0.7647059	0.7647059	-0.4705882	0.4705882	0.8235294	0.8235294	1.37049245617557	0.105259515570934	0.424408848207475	0.372215570370075
Chr1	3026716	G	A	SNP	0|1	0|1	7,3	0|1	9,2	0.3	0.181818181818182	-0.118181818181818	-0.4545455	0.4545455	0.8181818	0.8181818	-0.5454545	0.5454545	0.9090909	0.9090909	0.404373219999471	0.0279338842975207	0.63511720477665	0.197146122439077
Chr1	3034082	T	A	SNP	0|1	0|1	7,3	0|1	10,4	0.3	0.285714285714286	-0.0142857142857143	-0.4285714	0.4285714	0.7857143	0.7857143	-0.5	0.5	0.8571429	0.8571429	0.00575355053058632	0.000408163265306124	1	0
Chr1	3035280	T	C	SNP	0|1	0|1	4,11	0|1	11,7	0.733333333333333	0.388888888888889	-0.344444444444444	-0.3888889	0.3888889	0.7777778	0.7777778	-0.5	0.4444444	0.8333333	0.8333333	4.02020940099305	0.237283950617284	0.0801487626305696	1.0961031780742
Chr1	3039126	T	G	SNP	0|1	0|1	4,8	0|1	13,2	0.666666666666667	0.133333333333333	-0.533333333333333	-0.4	0.4	0.8	0.8	-0.5333333	0.5333333	0.8666667	0.8666667	8.53766115053944	0.568888888888889	0.00691584032545128	2.16015504237555
Chr1	3039151	G	A	SNP	0|1	0|0	15,0	0|1	12,4	0	0.25	0.25	-0.375	0.375	0.75	0.75	-0.5	0.5	0.8125	0.8125	5.84693639708431	0.125	0.101223581757508	0.994718299412135
Chr1	3039503	C	T	SNP	0|1	0|1	6,5	0|1	13,3	0.454545454545455	0.1875	-0.267045454545455	-0.375	0.375	0.75	0.75	-0.5	0.5	0.8125	0.8125	2.21475955688078	0.142626549586777	0.206441223832528	0.685203574993781
Chr1	3039563	G	A	SNP	0|1	0|1	13,4	0|0	19,0	0.235294117647059	0	-0.235294117647059	-0.3684211	0.3684211	0.7368421	0.7368421	-0.4736842	0.4736842	0.7894737	0.8421053	6.56569538574603	0.110726643598616	0.0404040404040404	1.39357520326959
Chr1	3040475	T	C	SNP	0|1	0|1	5,7	0|1	10,2	0.583333333333333	0.166666666666667	-0.416666666666667	-0.4166667	0.4166667	0.8333333	0.8333333	-0.5833333	0.5833333	0.8333333	0.9166667	4.64092803499521	0.347222222222222	0.049400996096379	1.30626429409661
Chr1	3040534	G	C	SNP	0|1	0|1	10,6	0|1	9,4	0.375	0.307692307692308	-0.0673076923076923	-0.375	0.375	0.75	0.75	-0.5	0.5	0.8125	0.8125	0.144465436965533	0.00906065088757396	0.999999999999999	3.37514613293651e-16
Chr1	3040773	C	T	SNP	0|1	0|1	4,7	0|1	10,2	0.636363636363636	0.166666666666667	-0.46969696969697	-0.4166667	0.4166667	0.8333333	0.8333333	-0.5833333	0.5833333	0.8333333	0.9166667	5.55501827283974	0.441230486685032	0.0360748418360479	1.44279556431991
Chr1	3040983	A	G	SNP	0|1	0|1	7,3	0|1	11,2	0.3	0.153846153846154	-0.146153846153846	-0.3846154	0.3846154	0.7692308	0.7692308	-0.5384615	0.5384615	0.8461538	0.8461538	0.705286912844061	0.0427218934911243	0.617522066034651	0.209347519062845
Chr1	3042344	T	G	SNP	0|1	0|1	9,2	0|1	7,3	0.181818181818182	0.3	0.118181818181818	-0.4545455	0.4545455	0.8181818	0.8181818	-0.5454545	0.5454545	0.9090909	0.9090909	0.404373219999471	0.0279338842975207	0.635117204776648	0.197146122439078
Chr1	3043040	C	T	SNP	0|1	0|1	12,3	0|1	5,5	0.2	0.5	0.3	-0.4	0.4	0.8	0.8	-0.5333333	0.5333333	0.8666667	0.8666667	2.46845656127678	0.18	0.193551071354275	0.713204420408255
Chr1	3043051	C	T	SNP	0|1	0|1	10,4	0|1	9,1	0.285714285714286	0.1	-0.185714285714286	-0.4285714	0.4285714	0.7857143	0.7857143	-0.5	0.5	0.8571429	0.8571429	1.31031557581948	0.0689795918367347	0.357707509881423	0.446471941970614
Chr1	3043246	G	A	SNP	0|1	0|1	11,9	0|1	10,5	0.45	0.333333333333333	-0.116666666666667	-0.35	0.35	0.75	0.75	-0.45	0.45	0.8	0.8	0.489839093260028	0.0272222222222222	0.728236688107559	0.137727445367333
Chr1	3043599	A	C	SNP	0|1	0|1	8,3	0|1	18,4	0.272727272727273	0.181818181818182	-0.0909090909090909	-0.3181818	0.3636364	0.7272727	0.7272727	-0.4545455	0.4545455	0.8181818	0.8181818	0.352649615673283	0.0165289256198347	0.66096588802373	0.179820953563287
Chr1	3052595	A	G	SNP	0|1	0|1	16,2	0|1	12,6	0.111111111111111	0.333333333333333	0.222222222222222	-0.3888889	0.3888889	0.7777778	0.7777778	-0.5	0.4444444	0.8333333	0.8333333	2.66638082318871	0.0987654320987654	0.228476084538375	0.64115925247197
Chr1	3052684	C	T	SNP	0|1	0|1	9,4	0|1	11,3	0.307692307692308	0.214285714285714	-0.0934065934065934	-0.4285714	0.4285714	0.7857143	0.7857143	-0.5	0.5	0.8571429	0.8571429	0.306636226656431	0.0174495833836493	0.677616747181964	0.169015869030898
Chr1	3053941	A	T	SNP	0|1	0|0	10,0	0|1	5,5	0	0.5	0.5	-0.5	0.5	0.8	0.8	-0.6	0.6	0.9	0.9	8.63046217355343	0.5	0.0325077399380805	1.48801322326116
Chr1	3055292	G	A	SNP	0|1	0|1	14,8	0|0	16,1	0.363636363636364	0.0588235294117647	-0.304812834224599	-0.3181818	0.3636364	0.7272727	0.7272727	-0.4545455	0.4545455	0.8181818	0.8181818	5.68831046843152	0.185821727816066	0.0518373930937599	1.28535684728914
Chr1	3074725	G	T	SNP	0|1	0|1	3,9	0|1	2,8	0.75	0.8	0.05	-0.4166667	0.4166667	0.8333333	0.8333333	-0.5833333	0.5833333	0.8333333	0.9166667	0.0781431838983849	0.00500000000000001	1	0
Chr1	3093663	A	T	SNP	0|1	0|1	3,12	0|1	2,11	0.8	0.846153846153846	0.0461538461538461	-0.4	0.4	0.8	0.8	-0.5333333	0.5333333	0.8666667	0.8666667	0.101868236387873	0.00426035502958579	1	9.64327466553287e-17
Chr1	3100750	A	G	SNP	0|1	0|1	5,8	0|1	8,3	0.615384615384615	0.272727272727273	-0.342657342657343	-0.3846154	0.3846154	0.7692308	0.7692308	-0.5384615	0.5384615	0.8461538	0.8461538	2.89000745567759	0.234828108953983	0.122800607657251	0.910799484159526
Chr1	3102460	G	A	SNP	0|1	0|1	7,3	0|1	9,5	0.3	0.357142857142857	0.0571428571428572	-0.4285714	0.4285714	0.7857143	0.7857143	-0.5	0.5	0.8571429	0.8571429	0.0862103242188553	0.00653061224489796	0.999999999999997	1.25362570651927e-15
Chr1	3111656	T	A	SNP	0|1	0|1	12,4	0|1	7,4	0.25	0.363636363636364	0.113636363636364	-0.375	0.375	0.75	0.75	-0.5	0.5	0.8125	0.8125	0.400121235399148	0.0258264462809917	0.67536231884058	0.170463174047255
Chr1	3112369	T	C	SNP	0|1	0|1	8,3	0|1	9,4	0.272727272727273	0.307692307692308	0.034965034965035	-0.3846154	0.3846154	0.7692308	0.7692308	-0.5384615	0.5384615	0.8461538	0.8461538	0.0353444563486542	0.00244510734021224	1	0
Chr1	3129616	T	C	SNP	0|1	0|1	12,4	0|1	7,8	0.25	0.533333333333333	0.283333333333333	-0.375	0.375	0.75	0.75	-0.5	0.5	0.8125	0.8125	2.65834196762591	0.160555555555556	0.148883622704777	0.827153072295663
Chr1	3129856	T	C	SNP	0|1	0|1	11,9	0|1	8,14	0.45	0.636363636363636	0.186363636363636	-0.3181818	0.3636364	0.7272727	0.7272727	-0.4545455	0.4545455	0.8181818	0.8181818	1.47608219453249	0.0694628099173554	0.352302480184407	0.453084299405727
Chr1	3130045	T	C	SNP	0|1	0|1	13,2	0|1	13,4	0.133333333333333	0.235294117647059	0.101960784313725	-0.3529412	0.3529412	0.7647059	0.7647059	-0.4705882	0.4705882	0.8235294	0.8235294	0.55451463954994	0.0207920030757401	0.658571252008402	0.181397231058992
Chr1	3130296	T	G	SNP	0|1	0|1	12,15	0|1	10,10	0.555555555555556	0.5	-0.0555555555555556	-0.3333333	0.3333333	0.7407407	0.7037037	-0.4074074	0.4074074	0.7777778	0.7777778	0.142403010916301	0.00617283950617285	0.772885580213252	0.111884795292638
Chr1	3130450	C	A	SNP	0|1	0|1	12,7	0|1	9,16	0.368421052631579	0.64	0.271578947368421	-0.32	0.32	0.72	0.72	-0.44	0.44	0.8	0.8	3.2269222013589	0.147510249307479	0.127073110081899	0.895946340701444
Chr1	3130534	G	A	SNP	0|1	0|1	10,2	0|1	7,3	0.166666666666667	0.3	0.133333333333333	-0.4166667	0.4166667	0.8333333	0.8333333	-0.5833333	0.5833333	0.8333333	0.9166667	0.551480071624364	0.0355555555555556	0.62406015037594	0.204773548591012
Chr1	3130621	A	G	SNP	0|1	0|1	11,4	0|1	8,7	0.266666666666667	0.466666666666667	0.2	-0.4	0.4	0.8	0.8	-0.5333333	0.5333333	0.8666667	0.8666667	1.30431126788287	0.08	0.449725137431282	0.347052836820351
Chr1	3130935	T	C	SNP	0|1	0|1	9,10	0|1	10,12	0.526315789473684	0.545454545454545	0.0191387559808612	-0.3181818	0.3636364	0.7272727	0.7272727	-0.4545455	0.4545455	0.8181818	0.8181818	0.0150168642977528	0.000732583960989903	0.99999999999999	4.24304085283448e-15
Chr1	3131086	T	C	SNP	0|1	0|1	6,9	0|1	7,8	0.6	0.533333333333333	-0.0666666666666667	-0.4	0.4	0.8	0.8	-0.5333333	0.5333333	0.8666667	0.8666667	0.135856618125787	0.00888888888888889	1	0
Chr1	3131215	G	A	SNP	0|1	0|1	11,16	0|1	12,8	0.592592592592593	0.4	-0.192592592592593	-0.3333333	0.3333333	0.7407407	0.7037037	-0.4074074	0.4074074	0.7777778	0.7777778	1.71543443993636	0.0741838134430727	0.244314620562917	0.612050542687626
Chr1	3131398	T	C	SNP	0|1	0|1	6,7	0|1	10,3	0.538461538461538	0.230769230769231	-0.307692307692308	-0.3846154	0.3846154	0.7692308	0.7692308	-0.5384615	0.5384615	0.8461538	0.8461538	2.65634372696386	0.189349112426035	0.226194642616772	0.645517685482741
Chr1	3131497	T	C	SNP	0|1	0|1	7,5	0|1	10,6	0.416666666666667	0.375	-0.0416666666666667	-0.375	0.375	0.75	0.75	-0.5	0.5	0.8125	0.8125	0.0498408654838806	0.00347222222222223	1	0
Chr1	3131833	A	G	SNP	0|1	0|1	10,8	0|1	12,6	0.444444444444444	0.333333333333333	-0.111111111111111	-0.3888889	0.3888889	0.7777778	0.7777778	-0.5	0.4444444	0.8333333	0.8333333	0.468763575729876	0.0246913580246914	0.733222421047537	0.134764263311097
Chr1	3131994	A	G	SNP	0|1	0|1	10,3	0|0	13,1	0.230769230769231	0.0714285714285714	-0.159340659340659	-0.4285714	0.4285714	0.7857143	0.7857143	-0.5	0.5	0.8571429	0.8571429	1.40187230519609	0.0507788914382321	0.325925925925926	0.486881092008819
Chr1	3132034	C	T	SNP	0|1	0|1	12,3	0|1	12,3	0.2	0.2	0	-0.4	0.4	0.8	0.8	-0.5333333	0.5333333	0.8666667	0.8666667	0	0	1	0
Chr1	3132283	G	A	SNP	0|1	0|1	12,7	0|1	6,9	0.368421052631579	0.6	0.231578947368421	-0.3684211	0.3684211	0.7368421	0.7368421	-0.4736842	0.4736842	0.7894737	0.8421053	1.81776374104801	0.107257617728532	0.299817833018975	0.523142539094797
Chr1	3132586	T	C	SNP	0|1	0|1	12,2	0|1	4,8	0.142857142857143	0.666666666666667	0.523809523809524	-0.4285714	0.4285714	0.7857143	0.7857143	-0.5	0.5	0.8571429	0.8571429	7.88688205441219	0.54875283446712	0.0137838201642213	1.86063040170888
Chr1	3132835	A	C	SNP	0|1	0|1	12,3	0|1	9,2	0.2	0.181818181818182	-0.0181818181818182	-0.4	0.4	0.8	0.8	-0.5333333	0.5333333	0.8666667	0.8666667	0.0135608749742376	0.000661157024793385	1	0
Chr1	3133132	G	A	SNP	0|1	0|1	13,15	0|1	6,15	0.535714285714286	0.714285714285714	0.178571428571429	-0.3214286	0.3214286	0.7142857	0.7142857	-0.4285714	0.3928571	0.7857143	0.7857143	1.63727914346138	0.0637755102040817	0.246716009765261	0.607802667587236
Chr1	3133307	T	A	SNP	0|1	0|1	21,10	0|1	19,4	0.32258064516129	0.173913043478261	-0.148667601683029	-0.2903226	0.2903226	0.7096774	0.7096774	-0.3870968	0.3870968	0.7741935	0.7741935	1.56705520132808	0.0442041115803678	0.3469569479431	0.459724411176622
Chr1	3133353	T	C	SNP	0|1	0|0	13,0	0|1	8,3	0	0.272727272727273	0.272727272727273	-0.3846154	0.3846154	0.7692308	0.7692308	-0.5384615	0.5384615	0.8461538	0.8461538	5.19401013763085	0.148760330578512	0.0815217391304348	1.08872656395386
Chr1	3133378	T	C	SNP	0|1	0|1	13,6	0|1	10,8	0.315789473684211	0.444444444444444	0.128654970760234	-0.3684211	0.3684211	0.7368421	0.7368421	-0.4736842	0.4736842	0.7894737	0.8421053	0.652085332612722	0.0331042030026333	0.507678201004117	0.294411484196092
Chr1	3134230	C	T	SNP	0|1	0|1	17,9	0|1	6,8	0.346153846153846	0.571428571428571	0.225274725274725	-0.3076923	0.3076923	0.7307692	0.7307692	-0.4230769	0.4230769	0.8076923	0.8076923	1.8852178796957	0.101497403695206	0.197843561024873	0.703678079625256
Chr1	3134644	G	A	SNP	0|1	0|1	14,6	0|1	16,4	0.3	0.2	-0.1	-0.35	0.35	0.75	0.75	-0.45	0.45	0.8	0.8	0.536142545781415	0.02	0.716426555136236	0.144828324923238
Chr1	3134671	A	T	SNP	0|1	0|1	14,4	0|0	18,0	0.222222222222222	0	-0.222222222222222	-0.3888889	0.3888889	0.7777778	0.7777778	-0.5	0.4444444	0.8333333	0.8333333	6.04648773462273	0.0987654320987654	0.103896103896104	0.983400738180538
Chr1	3134686	A	T	SNP	0|1	0|1	6,8	0|1	2,9	0.571428571428571	0.818181818181818	0.246753246753247	-0.4285714	0.4285714	0.7857143	0.7857143	-0.5	0.5	0.8571429	0.8571429	1.79098105973569	0.121774329566537	0.233684210526316	0.631370630838209
Chr1	3142545	T	C	SNP	0|1	0|1	6,4	0|1	12,2	0.4	0.142857142857143	-0.257142857142857	-0.4285714	0.4285714	0.7857143	0.7857143	-0.5	0.5	0.8571429	0.8571429	2.04859668944222	0.132244897959184	0.192063657166632	0.71655480580563
Chr1	3149984	G	A	SNP	0|1	0|0	10,0	0|1	10,3	0	0.230769230769231	0.230769230769231	-0.3846154	0.3846154	0.7692308	0.7692308	-0.5384615	0.5384615	0.8461538	0.8461538	3.76646155646221	0.106508875739645	0.229249011857707	0.639692527612881
Chr1	3157451	C	T	SNP	0|1	0|1	7,10	0|1	4,7	0.588235294117647	0.636363636363636	0.0481283422459893	-0.3529412	0.3529412	0.7647059	0.7647059	-0.4705882	0.4705882	0.8235294	0.8235294	0.0650940932492345	0.00463267465469415	0.999999999999998	7.23245599914966e-16
Chr1	3164872	A	G	SNP	0|1	0|1	9,5	0|1	8,3	0.357142857142857	0.272727272727273	-0.0844155844155844	-0.4285714	0.4285714	0.7857143	0.7857143	-0.5	0.5	0.8571429	0.8571429	0.203331563108906	0.0142519817844493	1	0
Chr1	3195830	G	A	SNP	0|1	0|1	11,3	0|1	10,2	0.214285714285714	0.166666666666667	-0.0476190476190476	-0.4285714	0.4285714	0.7857143	0.7857143	-0.5	0.5	0.8571429	0.8571429	0.0949939599465537	0.00453514739229025	1	0
Chr1	3197708	C	T	SNP	0|1	0|1	14,2	0|1	7,3	0.125	0.3	0.175	-0.375	0.375	0.75	0.75	-0.5	0.5	0.8125	0.8125	1.18276726708845	0.06125	0.340224992398905	0.468233786954305
Chr1	3197845	A	T	SNP	0|1	0|1	10,3	0|0	11,0	0.230769230769231	0	-0.230769230769231	-0.3846154	0.3846154	0.7692308	0.7692308	-0.5384615	0.5384615	0.8461538	0.8461538	4.03966003819858	0.106508875739645	0.222826086956522	0.652033966289801
Chr1	3200047	C	T	SNP	0|1	0|1	9,6	0|1	5,5	0.4	0.5	0.1	-0.4	0.4	0.8	0.8	-0.5333333	0.5333333	0.8666667	0.8666667	0.243196391142045	0.02	0.696829990577466	0.156873166177753
Chr1	3211815	A	G	SNP	0|1	0|1	15,9	0|1	13,7	0.375	0.35	-0.025	-0.3333333	0.3333333	0.75	0.75	-0.4583333	0.4166667	0.7916667	0.7916667	0.0294951103541283	0.00125	0.999999999999999	4.82163733276644e-16
Chr1	3217950	T	A	SNP	0|1	0|1	3,14	0|1	5,6	0.823529411764706	0.545454545454545	-0.27807486631016	-0.3529412	0.3529412	0.7647059	0.7647059	-0.4705882	0.4705882	0.8235294	0.8235294	2.50091897761247	0.154651262546827	0.199801808497461	0.699400585094455
Chr1	3218021	G	C	SNP	0|1	0|1	12,7	0|1	7,8	0.368421052631579	0.533333333333333	0.164912280701754	-0.3684211	0.3684211	0.7368421	0.7368421	-0.4736842	0.4736842	0.7894737	0.8421053	0.926449626455051	0.0543921206525085	0.488826151440408	0.310845568063261
Chr1	3219327	C	G	SNP	0|1	0|1	6,5	0|1	3,10	0.454545454545455	0.769230769230769	0.314685314685315	-0.3846154	0.3846154	0.7692308	0.7692308	-0.5384615	0.5384615	0.8461538	0.8461538	2.55152448298627	0.198053694557191	0.205983308655269	0.686167970177472
Chr1	3219359	G	A	SNP	0|1	0|1	7,4	0|1	8,3	0.363636363636364	0.272727272727273	-0.0909090909090909	-0.4545455	0.4545455	0.8181818	0.8181818	-0.5454545	0.5454545	0.9090909	0.9090909	0.210063199416449	0.0165289256198347	0.999999999999998	6.75029226587301e-16
Chr1	3220293	C	T	SNP	0|1	0|1	9,13	0|1	3,8	0.590909090909091	0.727272727272727	0.136363636363636	-0.3181818	0.3636364	0.7272727	0.7272727	-0.4545455	0.4545455	0.8181818	0.8181818	0.60369721309981	0.0371900826446281	0.702595972485221	0.153294344057881
Chr1	3220541	C	T	SNP	0|1	0|1	15,10	0|1	8,4	0.4	0.333333333333333	-0.0666666666666667	-0.32	0.32	0.72	0.72	-0.44	0.44	0.8	0.8	0.154662984166151	0.00888888888888891	1	0
Chr1	3221210	G	C	SNP	0|1	0|1	10,6	0|1	5,6	0.375	0.545454545454545	0.170454545454545	-0.375	0.375	0.75	0.75	-0.5	0.5	0.8125	0.8125	0.767698268713545	0.0581095041322314	0.45165343025082	0.345194687007236
Chr1	3221351	C	G	SNP	0|1	0|1	12,11	0|1	10,13	0.478260869565217	0.565217391304348	0.0869565217391304	-0.3478261	0.3478261	0.7391304	0.7391304	-0.4347826	0.4347826	0.7826087	0.826087	0.348929557404704	0.0151228733459357	0.768310654634238	0.114463144142675
Chr1	3226733	G	A	SNP	0|1	0|1	11,8	0|1	7,5	0.421052631578947	0.416666666666667	-0.00438596491228066	-0.3684211	0.3684211	0.7368421	0.7368421	-0.4736842	0.4736842	0.7894737	0.8421053	0.000581176137351092	3.84733764235137e-05	1	0
Chr1	3226898	G	C	SNP	0|1	0|0	17,1	0|1	10,5	0.0555555555555556	0.333333333333333	0.277777777777778	-0.3888889	0.3888889	0.7777778	0.7777778	-0.5	0.4444444	0.8333333	0.8333333	4.4736400266223	0.154320987654321	0.0700841844473657	1.15437997607302
Chr1	3226976	A	G	SNP	0|1	0|1	7,9	0|1	5,7	0.5625	0.583333333333333	0.0208333333333334	-0.375	0.375	0.75	0.75	-0.5	0.5	0.8125	0.8125	0.0121608465831336	0.000868055555555559	0.999999999999996	1.92865493310658e-15
Chr1	3228303	C	T	SNP	0|1	0|1	11,5	0|1	9,2	0.3125	0.181818181818182	-0.130681818181818	-0.375	0.375	0.75	0.75	-0.5	0.5	0.8125	0.8125	0.597328862259481	0.0341554752066116	0.66183574879227	0.179249778300511
Chr1	3232497	A	G	SNP	0|1	0|1	15,12	0|1	10,21	0.444444444444444	0.67741935483871	0.232974910394265	-0.2903226	0.2903226	0.7096774	0.7096774	-0.3870968	0.3870968	0.7741935	0.7741935	3.21661135311706	0.108554617746432	0.110926135888394	0.954966115394497
Chr1	3232582	G	A	SNP	0|1	0|1	20,15	0|1	13,17	0.428571428571429	0.566666666666667	0.138095238095238	-0.2857143	0.2857143	0.7142857	0.7142857	-0.3714286	0.3714286	0.7714286	0.7714286	1.23627501361159	0.038140589569161	0.323951002785768	0.489520671364119
Chr1	3245763	A	G	SNP	0|1	0|1	8,6	0|1	9,2	0.428571428571429	0.181818181818182	-0.246753246753247	-0.4285714	0.4285714	0.7857143	0.7857143	-0.5	0.5	0.8571429	0.8571429	1.79098105973569	0.121774329566537	0.233684210526316	0.631370630838208
Chr1	3246472	A	G	SNP	0|1	0|0	12,1	0|1	9,3	0.0769230769230769	0.25	0.173076923076923	-0.3846154	0.3846154	0.7692308	0.7692308	-0.5384615	0.5384615	0.8461538	0.8461538	1.4365268001278	0.0599112426035503	0.321739130434782	0.492496116286617
Chr1	3246478	C	T	SNP	0|1	0|1	2,12	0|1	9,5	0.857142857142857	0.357142857142857	-0.5	-0.4285714	0.4285714	0.7857143	0.7857143	-0.5	0.5	0.8571429	0.8571429	7.78806224542618	0.5	0.0183066361556064	1.73739144997848
Chr1	3246956	G	T	SNP	0|1	0|1	4,10	0|1	6,7	0.714285714285714	0.538461538461538	-0.175824175824176	-0.4285714	0.4285714	0.7857143	0.7857143	-0.5	0.5	0.8571429	0.8571429	0.897859149565397	0.0618282816085014	0.440071192473938	0.356477059883061
Chr1	3248018	C	A	SNP	0|1	0|1	6,13	0|1	11,7	0.684210526315789	0.388888888888889	-0.295321637426901	-0.3684211	0.3684211	0.7368421	0.7368421	-0.4736842	0.4736842	0.7894737	0.8421053	3.29355141609011	0.174429739065011	0.103139735513871	0.986573986609871
Chr1	3248152	A	G	SNP	0|1	0|1	7,19	0|1	12,4	0.730769230769231	0.25	-0.480769230769231	-0.3076923	0.3076923	0.7307692	0.7307692	-0.4230769	0.4230769	0.8076923	0.8076923	9.5585114849175	0.462278106508876	0.00388307132928527	2.41082463169694
Chr1	3248529	A	G	SNP	0|1	0|1	9,8	1|1	1,14	0.470588235294118	0.933333333333333	0.462745098039216	-0.3529412	0.3529412	0.7647059	0.7647059	-0.4705882	0.4705882	0.8235294	0.8235294	8.8934805287146	0.428266051518647	0.00731932420886329	2.13552901537743
Chr1	3249280	C	A	SNP	0|1	0|1	9,11	0|1	12,11	0.55	0.478260869565217	-0.0717391304347826	-0.3478261	0.3478261	0.7391304	0.7391304	-0.4347826	0.4347826	0.7826087	0.826087	0.220568732688441	0.0102930056710775	0.762554397606516	0.117729170030125
Chr1	3249282	A	G	SNP	0|1	0|1	11,8	0|1	11,12	0.421052631578947	0.521739130434783	0.100686498855835	-0.3478261	0.3478261	0.7391304	0.7391304	-0.4347826	0.4347826	0.7826087	0.826087	0.423890169729459	0.0202755421036922	0.551201718552976	0.258689437042174
Chr1	3249839	C	T	SNP	0|1	0|1	7,7	0|1	12,8	0.5	0.4	-0.1	-0.35	0.35	0.75	0.75	-0.45	0.45	0.8	0.8	0.333740696459208	0.02	0.728236688107555	0.137727445367335
Chr1	3249935	G	C	SNP	0|1	0|1	13,6	0|1	7,8	0.315789473684211	0.533333333333333	0.217543859649123	-0.3684211	0.3684211	0.7368421	0.7368421	-0.4736842	0.4736842	0.7894737	0.8421053	1.64303593950943	0.0946506617420745	0.296003611097678	0.528702990730828
Chr1	3250005	T	C	SNP	0|1	0|1	12,7	0|1	9,3	0.368421052631579	0.25	-0.118421052631579	-0.3684211	0.3684211	0.7368421	0.7368421	-0.4736842	0.4736842	0.7894737	0.8421053	0.481339436324643	0.0280470914127424	0.697188626530407	0.156649706294364
Chr1	3250679	C	G	SNP	0|1	0|1	13,6	0|1	9,8	0.315789473684211	0.470588235294118	0.154798761609907	-0.3684211	0.3684211	0.7368421	0.7368421	-0.4736842	0.4736842	0.7894737	0.8421053	0.906859469276639	0.0479253131919217	0.495469254620002	0.304983289641172
Chr1	3250812	A	G	SNP	0|1	0|1	7,14	0|1	10,7	0.666666666666667	0.411764705882353	-0.254901960784314	-0.3333333	0.3809524	0.7619048	0.7619048	-0.4761905	0.4761905	0.8095238	0.8095238	2.48894723727202	0.129950019223376	0.189847537460826	0.721595031782604
Chr1	3251025	C	G	SNP	0|1	0|1	11,4	0|1	9,2	0.266666666666667	0.181818181818182	-0.0848484848484848	-0.4	0.4	0.8	0.8	-0.5333333	0.5333333	0.8666667	0.8666667	0.262095374405321	0.0143985307621671	1	0
Chr1	3251263	G	A	SNP	0|1	0|1	11,3	0|0	15,1	0.214285714285714	0.0625	-0.151785714285714	-0.375	0.375	0.75	0.75	-0.5	0.5	0.8125	0.8125	1.530899459392	0.046077806122449	0.315453384418902	0.501064808798278
Chr1	3252232	T	G	SNP	0|1	0|1	8,9	0|0	14,1	0.529411764705882	0.0666666666666667	-0.462745098039216	-0.3529412	0.3529412	0.7647059	0.7647059	-0.4705882	0.4705882	0.8235294	0.8235294	8.8934805287146	0.428266051518647	0.00731932420886329	2.13552901537743
Chr1	3257473	A	C	SNP	0|1	0|1	9,1	0|1	13,4	0.1	0.235294117647059	0.135294117647059	-0.3529412	0.3529412	0.7647059	0.7647059	-0.4705882	0.4705882	0.8235294	0.8235294	0.823068709345638	0.0366089965397924	0.620958751393534	0.206937247870363
Chr1	3259231	C	T	SNP	0|1	0|1	10,3	0|1	4,8	0.230769230769231	0.666666666666667	0.435897435897436	-0.3846154	0.3846154	0.7692308	0.7692308	-0.5384615	0.5384615	0.8461538	0.8461538	4.97484227143275	0.380013149243918	0.0471799703863239	1.32624233604602
Chr1	3259454	T	A	SNP	0|1	0|1	3,9	0|1	9,2	0.75	0.181818181818182	-0.568181818181818	-0.4166667	0.4166667	0.8333333	0.8333333	-0.5833333	0.5833333	0.8333333	0.9166667	7.91416997814091	0.645661157024793	0.0122781377997423	1.91086749676352
Chr1	3266638	T	C	SNP	0|1	0|0	14,1	0|1	7,3	0.0666666666666667	0.3	0.233333333333333	-0.4	0.4	0.8	0.8	-0.5333333	0.5333333	0.8666667	0.8666667	2.41830712513022	0.108888888888889	0.266798418972332	0.573816748344793
Chr1	3266719	T	C	SNP	0|1	0|1	15,2	0|1	13,4	0.117647058823529	0.235294117647059	0.117647058823529	-0.3529412	0.3529412	0.7647059	0.7647059	-0.4705882	0.4705882	0.8235294	0.8235294	0.822575015793364	0.027681660899654	0.656183638386086	0.1829746027327
Chr1	3266787	T	C	SNP	0|1	0|1	12,3	0|0	17,1	0.2	0.0555555555555556	-0.144444444444444	-0.3888889	0.3888889	0.7777778	0.7777778	-0.5	0.4444444	0.8333333	0.8333333	1.63978373611686	0.0417283950617284	0.308284457478006	0.511048370186529
Chr1	3268996	T	A	SNP	0|1	0|1	2,10	0|1	5,5	0.833333333333333	0.5	-0.333333333333333	-0.4166667	0.4166667	0.8333333	0.8333333	-0.5833333	0.5833333	0.8333333	0.9166667	2.84520720393499	0.222222222222222	0.171826625386997	0.764909539208426
Chr1	3269148	C	T	SNP	0|1	0|1	8,7	0|1	6,5	0.466666666666667	0.454545454545455	-0.0121212121212121	-0.4	0.4	0.8	0.8	-0.5333333	0.5333333	0.8666667	0.8666667	0.00375262707678753	0.000293847566574839	1	0
Chr1	3269328	G	C	SNP	0|1	0|1	10,11	0|1	7,5	0.523809523809524	0.416666666666667	-0.107142857142857	-0.3333333	0.3809524	0.7619048	0.7619048	-0.4761905	0.4761905	0.8095238	0.8095238	0.352223340468028	0.0229591836734694	0.720681594686525	0.142256569140986
Chr1	3271018	T	A	SNP	0|1	0|1	8,4	0|1	8,4	0.333333333333333	0.333333333333333	0	-0.4166667	0.4166667	0.8333333	0.8333333	-0.5833333	0.5833333	0.8333333	0.9166667	0	0	1	0
Chr1	3276834	C	T	SNP	0|1	0|1	5,6	0|1	2,9	0.545454545454545	0.818181818181818	0.272727272727273	-0.4545455	0.4545455	0.8181818	0.8181818	-0.5454545	0.5454545	0.9090909	0.9090909	1.9323516941663	0.148760330578513	0.361455108359133	0.441945633092954
Chr1	3277008	C	T	SNP	0|1	0|1	7,5	0|1	14,3	0.416666666666667	0.176470588235294	-0.240196078431373	-0.3529412	0.3529412	0.7647059	0.7647059	-0.4705882	0.4705882	0.8235294	0.8235294	2.01753796748229	0.11538831218762	0.218042260920822	0.661459323340607
Chr1	3277215	G	C	SNP	0|1	0|1	3,11	0|1	2,15	0.785714285714286	0.882352941176471	0.0966386554621849	-0.3529412	0.3529412	0.7647059	0.7647059	-0.4705882	0.4705882	0.8235294	0.8235294	0.528413138361304	0.0186780594590777	0.635809335475631	0.196673099705631
Chr1	3277218	G	C	SNP	0|1	0|1	11,3	0|1	15,2	0.214285714285714	0.117647058823529	-0.0966386554621849	-0.3529412	0.3529412	0.7647059	0.7647059	-0.4705882	0.4705882	0.8235294	0.8235294	0.528413138361304	0.0186780594590777	0.635809335475631	0.196673099705632
Chr1	3277301	T	G	SNP	0|1	0|1	14,4	0|0	12,0	0.222222222222222	0	-0.222222222222222	-0.3888889	0.3888889	0.7777778	0.7777778	-0.5	0.4444444	0.8333333	0.8333333	4.49104486757757	0.0987654320987654	0.129720853858785	0.886990201342434
Chr1	3286232	T	C	SNP	0|1	0|1	6,7	0|1	15,3	0.538461538461538	0.166666666666667	-0.371794871794872	-0.3888889	0.3888889	0.7777778	0.7777778	-0.5	0.4444444	0.8333333	0.8333333	4.82053133813851	0.27646285338593	0.0515451951443633	1.28781181184593
Chr1	3299437	G	C	SNP	0|1	0|1	11,7	0|1	9,2	0.388888888888889	0.181818181818182	-0.207070707070707	-0.3888889	0.3888889	0.7777778	0.7777778	-0.5	0.4444444	0.8333333	0.8333333	1.43581472180809	0.0857565554535251	0.411832545265828	0.385279336030604
Chr1	3299674	G	C	SNP	0|1	0|1	11,3	0|0	11,1	0.214285714285714	0.0833333333333333	-0.130952380952381	-0.4285714	0.4285714	0.7857143	0.7857143	-0.5	0.5	0.8571429	0.8571429	0.892498051389759	0.034297052154195	0.598260869565217	0.223109402118101
Chr1	3300195	A	G	SNP	0|1	0|1	4,7	0|1	6,6	0.636363636363636	0.5	-0.136363636363636	-0.4166667	0.4166667	0.8333333	0.8333333	-0.5833333	0.5833333	0.8333333	0.9166667	0.436217419590688	0.0371900826446281	0.680172297752053	0.167381060110465
Chr1	3300354	C	T	SNP	0|1	0|1	7,6	0|1	8,2	0.461538461538462	0.2	-0.261538461538462	-0.3846154	0.3846154	0.7692308	0.7692308	-0.5384615	0.5384615	0.8461538	0.8461538	1.76728718554455	0.136804733727811	0.378785839278504	0.421606265249968
Chr1	3300465	C	T	SNP	0|1	0|1	5,9	0|1	8,7	0.642857142857143	0.466666666666667	-0.176190476190476	-0.4	0.4	0.8	0.8	-0.5333333	0.5333333	0.8666667	0.8666667	0.914752741293709	0.0620861678004535	0.462137352376446	0.335228928093743
Chr1	3301710	G	A	SNP	0|1	0|1	16,5	0|1	16,2	0.238095238095238	0.111111111111111	-0.126984126984127	-0.3333333	0.3809524	0.7619048	0.7619048	-0.4761905	0.4761905	0.8095238	0.8095238	1.09728893343662	0.0322499370118418	0.417879417879419	0.378949018953342
Chr1	3301801	T	C	SNP	0|1	0|1	9,4	0|1	13,4	0.307692307692308	0.235294117647059	-0.0723981900452489	-0.3529412	0.3529412	0.7647059	0.7647059	-0.4705882	0.4705882	0.8235294	0.8235294	0.1964087571449	0.0104829958436559	0.697626742184464	0.156376879909572
Chr1	3302494	C	T	SNP	0|1	0|1	11,3	0|1	12,3	0.214285714285714	0.2	-0.0142857142857143	-0.4	0.4	0.8	0.8	-0.5333333	0.5333333	0.8666667	0.8666667	0.00900237393787812	0.000408163265306124	0.999999999999999	3.85730986621315e-16
Chr1	3302607	A	G	SNP	0|1	0|1	20,2	0|1	15,8	0.0909090909090909	0.347826086956522	0.256916996047431	-0.3478261	0.3478261	0.7391304	0.7391304	-0.4347826	0.4347826	0.7826087	0.826087	4.54940639902522	0.132012685716071	0.0706459764882906	1.15091256755487
Chr1	3304614	C	A	SNP	0|1	1|1	1,11	0|1	6,13	0.916666666666667	0.684210526315789	-0.232456140350877	-0.3684211	0.3684211	0.7368421	0.7368421	-0.4736842	0.4736842	0.7894737	0.8421053	2.53493285766731	0.108071714373653	0.201459171158837	0.695812957151184
Chr1	3305223	T	C	SNP	0|1	0|1	12,3	0|1	8,3	0.2	0.272727272727273	0.0727272727272727	-0.4	0.4	0.8	0.8	-0.5333333	0.5333333	0.8666667	0.8666667	0.187585095397011	0.0105785123966942	1	0
Chr1	3305433	G	A	SNP	0|1	0|1	8,3	0|1	4,8	0.272727272727273	0.666666666666667	0.393939393939394	-0.4166667	0.4166667	0.8333333	0.8333333	-0.5833333	0.5833333	0.8333333	0.9166667	3.6739806945111	0.310376492194674	0.0995327192661963	1.00203413070231
Chr1	3305823	G	T	SNP	0|1	0|0	14,1	0|1	9,3	0.0666666666666667	0.25	0.183333333333333	-0.4	0.4	0.8	0.8	-0.5333333	0.5333333	0.8666667	0.8666667	1.8081576678433	0.0672222222222222	0.294017094017094	0.531627419174632
Chr1	3311656	T	C	SNP	0|1	0|1	6,7	0|1	9,3	0.538461538461538	0.25	-0.288461538461538	-0.3846154	0.3846154	0.7692308	0.7692308	-0.5384615	0.5384615	0.8461538	0.8461538	2.20971230312251	0.166420118343195	0.226194642616772	0.645517685482741
Chr1	3311663	A	G	SNP	0|1	0|1	12,2	0|1	6,6	0.142857142857143	0.5	0.357142857142857	-0.4285714	0.4285714	0.7857143	0.7857143	-0.5	0.5	0.8571429	0.8571429	3.97778278046362	0.255102040816327	0.0895194508009153	1.04808259085486
Chr1	3311666	A	G	SNP	0|1	0|1	11,3	0|1	10,2	0.214285714285714	0.166666666666667	-0.0476190476190476	-0.4285714	0.4285714	0.7857143	0.7857143	-0.5	0.5	0.8571429	0.8571429	0.0949939599465537	0.00453514739229025	1	0
Chr1	3312053	A	C	SNP	0|1	0|1	9,8	0|1	11,1	0.470588235294118	0.0833333333333333	-0.387254901960784	-0.3529412	0.3529412	0.7647059	0.7647059	-0.4705882	0.4705882	0.8235294	0.8235294	5.53161457267403	0.299932718185313	0.043172919034988	1.36478858655499
Chr1	3312348	G	T	SNP	0|1	0|1	10,9	0|1	8,3	0.473684210526316	0.272727272727273	-0.200956937799043	-0.3684211	0.3684211	0.7368421	0.7368421	-0.4736842	0.4736842	0.7894737	0.8421053	1.20280546148539	0.0807673816991369	0.44248447204969	0.354101965240643
Chr1	3313515	G	A	SNP	0|1	0|0	11,0	0|1	15,4	0	0.210526315789474	0.210526315789474	-0.3684211	0.3684211	0.7368421	0.7368421	-0.4736842	0.4736842	0.7894737	0.8421053	4.00364774735383	0.0886426592797784	0.267870826491516	0.572074582336768
Chr1	3314281	A	G	SNP	0|1	0|1	7,3	0|1	8,2	0.3	0.2	-0.1	-0.5	0.5	0.8	0.8	-0.6	0.6	0.9	0.9	0.268071272890707	0.02	1	0
Chr1	3314329	C	T	SNP	0|1	0|1	8,2	0|1	9,5	0.2	0.357142857142857	0.157142857142857	-0.4285714	0.4285714	0.7857143	0.7857143	-0.5	0.5	0.8571429	0.8571429	0.717355888417613	0.0493877551020408	0.652936689549963	0.18512892701293
Chr1	3314878	A	G	SNP	0|1	0|1	6,4	0|1	3,9	0.4	0.75	0.35	-0.4166667	0.4166667	0.8333333	0.8333333	-0.5833333	0.5833333	0.8333333	0.9166667	2.81086545067746	0.245	0.191950464396285	0.716810832832848
Chr1	3315070	C	T	SNP	0|1	0|1	12,7	0|1	11,4	0.368421052631579	0.266666666666667	-0.101754385964912	-0.3684211	0.3684211	0.7368421	0.7368421	-0.4736842	0.4736842	0.7894737	0.8421053	0.40045107041257	0.0207079101261927	0.715211345939931	0.145565604614796
Chr1	3315238	G	A	SNP	0|1	0|1	8,2	0|1	3,12	0.2	0.8	0.6	-0.4	0.4	0.8	0.8	-0.5333333	0.5333333	0.8666667	0.8666667	9.27636883570925	0.72	0.00513864584735496	2.28915131262024
Chr1	3315383	C	T	SNP	0|1	0|1	8,7	0|1	10,1	0.466666666666667	0.0909090909090909	-0.375757575757576	-0.4	0.4	0.8	0.8	-0.5333333	0.5333333	0.8666667	0.8666667	4.66687860487998	0.282387511478421	0.0837528604118993	1.07700035157601
Chr1	3315395	G	A	SNP	0|1	0|1	9,5	0|1	9,2	0.357142857142857	0.181818181818182	-0.175324675324675	-0.4285714	0.4285714	0.7857143	0.7857143	-0.5	0.5	0.8571429	0.8571429	0.967417272267014	0.0614774835554056	0.406521739130435	0.390916225145075
Chr1	3317102	A	T	SNP	0|1	0|0	15,0	0|1	6,5	0	0.454545454545455	0.454545454545455	-0.4	0.4	0.8	0.8	-0.5333333	0.5333333	0.8666667	0.8666667	10.2984952219058	0.413223140495868	0.00702341137123746	2.15345189359051
Chr1	3317196	T	A	SNP	0|1	0|1	6,10	0|1	8,7	0.625	0.466666666666667	-0.158333333333333	-0.375	0.375	0.75	0.75	-0.5	0.5	0.8125	0.8125	0.786624850470516	0.0501388888888889	0.479487760364299	0.319222474362117
Chr1	3317779	C	A	SNP	0|1	0|1	6,5	0|1	5,5	0.454545454545455	0.5	0.0454545454545455	-0.4545455	0.4545455	0.8181818	0.8181818	-0.5454545	0.5454545	0.9090909	0.9090909	0.043397665253308	0.00413223140495867	1	0
Chr1	3317783	G	A	SNP	0|1	0|0	11,0	0|1	8,2	0	0.2	0.2	-0.4545455	0.4545455	0.8181818	0.8181818	-0.5454545	0.5454545	0.9090909	0.9090909	3.20062398305549	0.08	0.214285714285714	0.669006780958575
Chr1	3317928	G	A	SNP	0|1	0|1	8,3	0|1	7,3	0.272727272727273	0.3	0.0272727272727273	-0.4545455	0.4545455	0.8181818	0.8181818	-0.5454545	0.5454545	0.9090909	0.9090909	0.0190790768048178	0.00148760330578513	0.999999999999999	2.41081866638322e-16
Chr1	3319639	A	G	SNP	0|1	0|0	15,0	0|1	7,5	0	0.416666666666667	0.416666666666667	-0.4	0.4	0.8	0.8	-0.5333333	0.5333333	0.8666667	0.8666667	9.57430530833025	0.347222222222222	0.00981047937569677	2.00830977089392
Chr1	3340587	A	G	SNP	0|1	0|1	12,13	0|1	9,2	0.52	0.181818181818182	-0.338181818181818	-0.32	0.32	0.72	0.72	-0.44	0.44	0.8	0.8	3.85350190961936	0.228733884297521	0.0768637265807319	1.11427856348064
Chr1	3342488	C	A	SNP	0|1	0|1	15,7	0|0	16,1	0.318181818181818	0.0588235294117647	-0.259358288770053	-0.3181818	0.3636364	0.7272727	0.7272727	-0.4545455	0.4545455	0.8181818	0.8181818	4.45150263899243	0.134533443907461	0.106138527191159	0.974126943060415
Chr1	3342571	A	T	SNP	0|1	0|1	2,10	0|0	12,0	0.833333333333333	0	-0.833333333333333	-0.4166667	0.4166667	0.8333333	0.8333333	-0.5833333	0.5833333	0.8333333	0.9166667	21.7878077548019	1.38888888888889	6.73038093956117e-05	4.17196035401268
Chr1	3342574	T	A	SNP	0|1	0|1	11,2	0|1	10,3	0.153846153846154	0.230769230769231	0.0769230769230769	-0.3846154	0.3846154	0.7692308	0.7692308	-0.5384615	0.5384615	0.8461538	0.8461538	0.248992196085892	0.0118343195266272	0.999999999999999	6.26812853259637e-16
Chr1	3342767	G	T	SNP	0|1	0|1	11,2	0|1	7,3	0.153846153846154	0.3	0.146153846153846	-0.3846154	0.3846154	0.7692308	0.7692308	-0.5384615	0.5384615	0.8461538	0.8461538	0.705286912844061	0.0427218934911243	0.617522066034653	0.209347519062845
Chr1	3345109	C	T	SNP	0|1	0|1	7,3	0|1	16,6	0.3	0.272727272727273	-0.0272727272727273	-0.3181818	0.3636364	0.7272727	0.7272727	-0.4545455	0.4545455	0.8181818	0.8181818	0.0251202079355558	0.00148760330578513	0.999999999999998	8.67894719897959e-16
Chr1	3345186	C	T	SNP	0|1	0|1	6,5	0|1	14,10	0.454545454545455	0.416666666666667	-0.0378787878787878	-0.3333333	0.3333333	0.75	0.75	-0.4583333	0.4166667	0.7916667	0.7916667	0.0440873149532943	0.00286960514233241	0.999999999999999	3.85730986621315e-16
Chr1	3345329	T	C	SNP	0|1	0|0	12,0	0|1	11,3	0	0.214285714285714	0.214285714285714	-0.4285714	0.4285714	0.7857143	0.7857143	-0.5	0.5	0.8571429	0.8571429	4.04837681671309	0.0918367346938776	0.224615384615385	0.648560500858418
Chr1	3365784	A	G	SNP	0|1	0|0	10,1	0|1	10,3	0.0909090909090909	0.230769230769231	0.13986013986014	-0.3846154	0.3846154	0.7692308	0.7692308	-0.5384615	0.5384615	0.8461538	0.8461538	0.879636181789006	0.0391217174433958	0.596273291925466	0.224554642992281
Chr1	3368891	G	A	SNP	0|1	0|1	9,2	0|1	8,2	0.181818181818182	0.2	0.0181818181818182	-0.4545455	0.4545455	0.8181818	0.8181818	-0.5454545	0.5454545	0.9090909	0.9090909	0.0112204394771161	0.000661157024793385	1	0
Chr1	3370320	C	T	SNP	0|1	0|1	14,3	0|1	10,8	0.176470588235294	0.444444444444444	0.26797385620915	-0.3888889	0.3888889	0.7777778	0.7777778	-0.5	0.4444444	0.8333333	0.8333333	2.99949295181433	0.143619975223205	0.146353090735738	0.834598101550637
Chr1	3370632	T	G	SNP	0|1	0|1	18,4	0|1	13,4	0.181818181818182	0.235294117647059	0.053475935828877	-0.3181818	0.3636364	0.7272727	0.7272727	-0.4545455	0.4545455	0.8181818	0.8181818	0.167191763658875	0.00571935142554834	0.70893970893971	0.149390697381333
Chr1	3370990	C	A	SNP	0|1	0|1	5,8	0|1	4,6	0.615384615384615	0.6	-0.0153846153846154	-0.3846154	0.3846154	0.7692308	0.7692308	-0.5384615	0.5384615	0.8461538	0.8461538	0.00561346849498798	0.000473372781065092	0.999999999999997	1.15719295986395e-15
Chr1	3372166	C	A	SNP	0|1	0|1	10,3	0|0	12,1	0.230769230769231	0.0769230769230769	-0.153846153846154	-0.3846154	0.3846154	0.7692308	0.7692308	-0.5384615	0.5384615	0.8461538	0.8461538	1.22856573919371	0.0473372781065089	0.59304347826087	0.226913465697133
Chr1	3374690	G	A	SNP	0|1	0|0	13,0	0|1	4,6	0	0.6	0.6	-0.3846154	0.3846154	0.7692308	0.7692308	-0.5384615	0.5384615	0.8461538	0.8461538	12.9421332639078	0.72	0.00208029956313709	2.68187412212865
Chr1	3375377	T	C	SNP	0|1	0|1	8,5	0|1	6,5	0.384615384615385	0.454545454545455	0.0699300699300699	-0.3846154	0.3846154	0.7692308	0.7692308	-0.5384615	0.5384615	0.8461538	0.8461538	0.119834018325171	0.00978042936084895	1	0
Chr1	3376114	C	G	SNP	0|1	0|1	7,3	0|1	7,4	0.3	0.363636363636364	0.0636363636363637	-0.4545455	0.4545455	0.8181818	0.8181818	-0.5454545	0.5454545	0.9090909	0.9090909	0.09571000145363	0.00809917355371901	0.999999999999999	4.33947359948979e-16
Chr1	3382570	C	T	SNP	0|1	0|1	11,3	0|0	10,1	0.214285714285714	0.0909090909090909	-0.123376623376623	-0.4285714	0.4285714	0.7857143	0.7857143	-0.5	0.5	0.8571429	0.8571429	0.733264332729478	0.0304435823916343	0.604347826086956	0.218713035763498
Chr1	3382611	C	T	SNP	0|1	0|1	6,4	0|0	13,1	0.4	0.0714285714285714	-0.328571428571429	-0.4285714	0.4285714	0.7857143	0.7857143	-0.5	0.5	0.8571429	0.8571429	3.89836824862323	0.215918367346939	0.122200263504611	0.912927857608396
Chr1	3384329	A	G	SNP	0|1	0|1	8,4	0|1	9,6	0.333333333333333	0.4	0.0666666666666667	-0.4	0.4	0.8	0.8	-0.5333333	0.5333333	0.8666667	0.8666667	0.127545157088308	0.00888888888888891	0.999999999999996	1.78400581312358e-15
Chr1	3406097	G	C	SNP	0|1	0|1	15,4	0|1	8,2	0.210526315789474	0.2	-0.0105263157894737	-0.3684211	0.3684211	0.7368421	0.7368421	-0.4736842	0.4736842	0.7894737	0.8421053	0.00444181867487928	0.000221606648199446	0.999999999999998	7.7146197324263e-16
Chr1	3406289	G	T	SNP	0|1	0|1	18,2	0|1	6,4	0.1	0.4	0.3	-0.35	0.35	0.75	0.75	-0.45	0.45	0.8	0.8	3.56059313644821	0.18	0.141316155109258	0.849808187240223
Chr1	3413653	C	T	SNP	0|1	0|0	17,0	0|1	6,5	0	0.454545454545455	0.454545454545455	-0.3529412	0.3529412	0.7647059	0.7647059	-0.4705882	0.4705882	0.8235294	0.8235294	11.118136266243	0.413223140495868	0.0047008547008547	2.32782317225192
Chr1	3424632	A	G	SNP	0|1	0|1	14,4	0|1	7,5	0.222222222222222	0.416666666666667	0.194444444444444	-0.3888889	0.3888889	0.7777778	0.7777778	-0.5	0.4444444	0.8333333	0.8333333	1.28179657342143	0.0756172839506173	0.418106331449659	0.378713255810433
Chr1	3425328	G	A	SNP	0|1	0|1	25,8	0|1	20,11	0.242424242424242	0.354838709677419	0.112414467253177	-0.3030303	0.3030303	0.6969697	0.7272727	-0.3939394	0.3636364	0.7575758	0.7878788	0.969866501528921	0.0252740248956312	0.414747571100137	0.382216148669235
Chr1	3425497	A	T	SNP	0|1	0|1	12,9	0|1	7,3	0.428571428571429	0.3	-0.128571428571429	-0.3333333	0.3809524	0.7619048	0.7619048	-0.4761905	0.4761905	0.8095238	0.8095238	0.481339436324643	0.0330612244897959	0.697188626530406	0.156649706294365
Chr1	3425780	G	A	SNP	0|1	0|0	13,0	0|1	10,3	0	0.230769230769231	0.230769230769231	-0.3846154	0.3846154	0.7692308	0.7692308	-0.5384615	0.5384615	0.8461538	0.8461538	4.55130461025714	0.106508875739645	0.22	0.657577319177794
Chr1	3434771	A	C	SNP	0|1	0|1	6,7	0|1	6,4	0.538461538461538	0.4	-0.138461538461538	-0.3846154	0.3846154	0.7692308	0.7692308	-0.5384615	0.5384615	0.8461538	0.8461538	0.436217419590688	0.0383431952662722	0.680172297752053	0.167381060110465
Chr1	3435104	G	A	SNP	0|1	0|0	14,0	0|1	8,2	0	0.2	0.2	-0.4285714	0.4285714	0.7857143	0.7857143	-0.5	0.5	0.8571429	0.8571429	3.76007871593195	0.08	0.16304347826087	0.787696568289874
Chr1	3435625	C	G	SNP	0|1	0|1	9,4	0|1	10,2	0.307692307692308	0.166666666666667	-0.141025641025641	-0.3846154	0.3846154	0.7692308	0.7692308	-0.5384615	0.5384615	0.8461538	0.8461538	0.692241378568446	0.039776462853386	0.644720496894411	0.19062852251941
Chr1	3436182	C	T	SNP	0|1	0|1	10,1	0|1	7,8	0.0909090909090909	0.533333333333333	0.442424242424242	-0.4	0.4	0.8	0.8	-0.5333333	0.5333333	0.8666667	0.8666667	6.11203046605599	0.39147842056933	0.0361556064073226	1.441824350016
Chr1	3455472	A	C	SNP	0|1	0|0	17,0	0|1	8,4	0	0.333333333333333	0.333333333333333	-0.3529412	0.3529412	0.7647059	0.7647059	-0.4705882	0.4705882	0.8235294	0.8235294	7.99267196777082	0.222222222222222	0.0208412277377795	1.68107670072581
Chr1	3455474	A	T	SNP	0|1	0|1	13,7	0|1	10,3	0.35	0.230769230769231	-0.119230769230769	-0.35	0.35	0.75	0.75	-0.45	0.45	0.8	0.8	0.541890000670211	0.0284319526627219	0.700593251761215	0.154534050199859
Chr1	3457145	T	C	SNP	0|1	0|1	13,4	0|1	13,2	0.235294117647059	0.133333333333333	-0.101960784313725	-0.3529412	0.3529412	0.7647059	0.7647059	-0.4705882	0.4705882	0.8235294	0.8235294	0.55451463954994	0.0207920030757401	0.658571252008404	0.181397231058991
Chr1	3457288	C	G	SNP	0|1	0|1	14,9	0|1	14,2	0.391304347826087	0.125	-0.266304347826087	-0.3478261	0.3478261	0.7391304	0.7391304	-0.4347826	0.4347826	0.7826087	0.826087	3.55492835506917	0.141836011342155	0.0856746864247459	1.06714747644291
Chr1	3457294	C	T	SNP	0|1	0|1	17,7	0|1	8,7	0.291666666666667	0.466666666666667	0.175	-0.3333333	0.3333333	0.75	0.75	-0.4583333	0.4166667	0.7916667	0.7916667	1.21812457404494	0.06125	0.318202240059859	0.497296767360048
Chr1	3457450	A	G	SNP	0|1	0|1	19,6	0|1	18,7	0.24	0.28	0.04	-0.32	0.32	0.72	0.72	-0.44	0.44	0.8	0.8	0.10402943641968	0.00320000000000001	0.999999999999991	3.95374261286849e-15
Chr1	3457672	A	G	SNP	0|1	0|1	10,4	0|1	4,6	0.285714285714286	0.6	0.314285714285714	-0.4285714	0.4285714	0.7857143	0.7857143	-0.5	0.5	0.8571429	0.8571429	2.3894949470209	0.197551020408163	0.211233005788128	0.675238221025947
Chr1	3457860	A	G	SNP	0|1	0|1	7,5	0|1	5,5	0.416666666666667	0.5	0.0833333333333333	-0.4166667	0.4166667	0.8333333	0.8333333	-0.5833333	0.5833333	0.8333333	0.9166667	0.152824497977453	0.0138888888888889	1	0
Chr1	3481148	A	G	SNP	0|1	0|1	6,5	0|1	6,6	0.454545454545455	0.5	0.0454545454545455	-0.4166667	0.4166667	0.8333333	0.8333333	-0.5833333	0.5833333	0.8333333	0.9166667	0.0475427563395482	0.00413223140495867	1	0
Chr1	3481536	G	A	SNP	0|1	0|1	19,5	0|0	12,1	0.208333333333333	0.0769230769230769	-0.131410256410256	-0.3333333	0.3333333	0.75	0.75	-0.4583333	0.4166667	0.7916667	0.7916667	1.18515800373328	0.0345373109796187	0.394484820955409	0.403969702979611
Chr1	3481902	C	T	SNP	0|1	0|0	16,0	0|1	14,5	0	0.263157894736842	0.263157894736842	-0.3684211	0.3684211	0.7368421	0.7368421	-0.4736842	0.4736842	0.7894737	0.8421053	6.80744542543214	0.138504155124654	0.049274255156608	1.30737993191549
Chr1	3481935	C	T	SNP	0|1	0|1	12,5	0|1	14,3	0.294117647058824	0.176470588235294	-0.117647058823529	-0.3529412	0.3529412	0.7647059	0.7647059	-0.4705882	0.4705882	0.8235294	0.8235294	0.659341314570751	0.027681660899654	0.688018486683669	0.162399892350474
Chr1	3482198	T	C	SNP	0|1	0|1	13,4	0|1	12,2	0.235294117647059	0.142857142857143	-0.092436974789916	-0.3529412	0.3529412	0.7647059	0.7647059	-0.4705882	0.4705882	0.8235294	0.8235294	0.428829376904647	0.0170891886166231	0.663824001977505	0.177947048797055
Chr1	3492648	C	T	SNP	0|1	0|1	12,3	0|1	7,3	0.2	0.3	0.1	-0.4	0.4	0.8	0.8	-0.5333333	0.5333333	0.8666667	0.8666667	0.324637657105134	0.02	0.653162055335968	0.18497905301814
Chr1	3493190	G	A	SNP	0|1	0|1	7,9	0|1	10,7	0.5625	0.411764705882353	-0.150735294117647	-0.3529412	0.3529412	0.7647059	0.7647059	-0.4705882	0.4705882	0.8235294	0.8235294	0.752541863100637	0.0454422577854671	0.493508292071659	0.306705545789257
Chr1	3505169	T	A	SNP	0|1	0|1	10,3	0|1	4,12	0.230769230769231	0.75	0.519230769230769	-0.375	0.375	0.75	0.75	-0.5	0.5	0.8125	0.8125	8.1280145470097	0.539201183431953	0.00922057031339855	2.0352422160069
Chr1	3505253	G	T	SNP	0|1	0|1	8,2	0|1	13,2	0.2	0.133333333333333	-0.0666666666666667	-0.4	0.4	0.8	0.8	-0.5333333	0.5333333	0.8666667	0.8666667	0.195211482476826	0.00888888888888889	1	0
Chr1	3506768	G	A	SNP	0|1	0|1	8,8	0|0	20,1	0.5	0.0476190476190476	-0.452380952380952	-0.3333333	0.3809524	0.7619048	0.7619048	-0.4761905	0.4761905	0.8095238	0.8095238	10.8330693536669	0.409297052154195	0.00226448394347368	2.64503075437405
Chr1	3511490	C	T	SNP	0|1	0|1	4,6	0|1	5,8	0.6	0.615384615384615	0.0153846153846154	-0.3846154	0.3846154	0.7692308	0.7692308	-0.5384615	0.5384615	0.8461538	0.8461538	0.00561346849498798	0.000473372781065092	1	0
Chr1	3511551	G	A	SNP	0|1	0|1	14,3	0|1	12,3	0.176470588235294	0.2	0.0235294117647059	-0.3529412	0.3529412	0.7647059	0.7647059	-0.4705882	0.4705882	0.8235294	0.8235294	0.0289167285076888	0.00110726643598616	1	1.92865493310657e-16
Chr1	3511727	T	C	SNP	0|1	0|1	26,4	0|1	15,6	0.133333333333333	0.285714285714286	0.152380952380952	-0.3	0.3	0.7333333	0.7333333	-0.4	0.4	0.7666667	0.7666667	1.79381245401314	0.0464399092970522	0.283031886913255	0.548164633273046
Chr1	3523047	G	C	SNP	0|1	0|1	17,5	0|1	14,5	0.227272727272727	0.263157894736842	0.0358851674641148	-0.3181818	0.3636364	0.7272727	0.7272727	-0.4545455	0.4545455	0.8181818	0.8181818	0.0710689515232211	0.00257549048785512	1	0
Chr1	3530590	G	A	SNP	0|1	0|1	7,4	0|0	13,1	0.363636363636364	0.0714285714285714	-0.292207792207792	-0.4285714	0.4285714	0.7857143	0.7857143	-0.5	0.5	0.8571429	0.8571429	3.39460021585147	0.170770787653905	0.133333333333333	0.875061263391701
Chr1	3530620	G	T	SNP	0|1	0|1	10,1	0|1	8,5	0.0909090909090909	0.384615384615385	0.293706293706294	-0.3846154	0.3846154	0.7692308	0.7692308	-0.5384615	0.5384615	0.8461538	0.8461538	2.96685329723799	0.172526773925375	0.165985616214449	0.779929544907834
Chr1	3530679	C	T	SNP	0|1	0|1	7,5	0|1	11,3	0.416666666666667	0.214285714285714	-0.202380952380952	-0.4285714	0.4285714	0.7857143	0.7857143	-0.5	0.5	0.8571429	0.8571429	1.24769814652672	0.0819160997732427	0.400915331807779	0.396947335138361
Chr1	3530878	G	A	SNP	0|1	0|1	14,6	0|1	12,10	0.3	0.454545454545455	0.154545454545455	-0.3181818	0.3636364	0.7272727	0.7272727	-0.4545455	0.4545455	0.8181818	0.8181818	1.06941027184416	0.0477685950413223	0.354476156071425	0.450412972426964
Chr1	3530970	A	T	SNP	0|1	0|0	24,2	0|1	15,8	0.0769230769230769	0.347826086956522	0.270903010033445	-0.3076923	0.3076923	0.7307692	0.7307692	-0.4230769	0.4230769	0.8076923	0.8076923	5.76686832587497	0.146776881690361	0.0315070616170822	1.50159209771433
Chr1	3531929	A	G	SNP	0|1	0|1	3,9	0|1	5,5	0.75	0.5	-0.25	-0.4166667	0.4166667	0.8333333	0.8333333	-0.5833333	0.5833333	0.8333333	0.9166667	1.48221096961098	0.125	0.377708978328173	0.422842691656355
Chr1	3563577	G	T	SNP	0|1	0|1	7,5	0|1	6,4	0.416666666666667	0.4	-0.0166666666666667	-0.4166667	0.4166667	0.8333333	0.8333333	-0.5833333	0.5833333	0.8333333	0.9166667	0.00627053773224792	0.000555555555555557	1	0
Chr1	3563719	G	A	SNP	0|1	0|1	6,4	0|1	9,2	0.4	0.181818181818182	-0.218181818181818	-0.4545455	0.4545455	0.8181818	0.8181818	-0.5454545	0.5454545	0.9090909	0.9090909	1.23602449312325	0.0952066115702479	0.361455108359134	0.441945633092952
Chr1	3564132	A	T	SNP	0|1	0|1	7,8	0|1	5,7	0.533333333333333	0.583333333333333	0.05	-0.4	0.4	0.8	0.8	-0.5333333	0.5333333	0.8666667	0.8666667	0.0675874730443029	0.00500000000000001	1	0
Chr1	3564295	A	G	SNP	0|1	0|1	14,3	0|1	13,4	0.176470588235294	0.235294117647059	0.0588235294117647	-0.3529412	0.3529412	0.7647059	0.7647059	-0.4705882	0.4705882	0.8235294	0.8235294	0.1803925712631	0.0069204152249135	0.999999999999998	1.01254383988095e-15
Chr1	3564779	G	A	SNP	0|1	0|1	8,2	0|0	10,1	0.2	0.0909090909090909	-0.109090909090909	-0.4545455	0.4545455	0.8181818	0.8181818	-0.5454545	0.5454545	0.9090909	0.9090909	0.514842755666182	0.023801652892562	0.586466165413535	0.231757038276605
Chr1	3565838	T	A	SNP	0|1	0|1	6,8	0|1	8,7	0.571428571428571	0.466666666666667	-0.104761904761905	-0.4	0.4	0.8	0.8	-0.5333333	0.5333333	0.8666667	0.8666667	0.318920665894204	0.0219501133786848	0.715249186552236	0.145542627442414
Chr1	3565876	C	T	SNP	0|1	0|1	5,6	0|1	7,5	0.545454545454545	0.416666666666667	-0.128787878787879	-0.4166667	0.4166667	0.8333333	0.8333333	-0.5833333	0.5833333	0.8333333	0.9166667	0.38243670598162	0.0331726354453627	0.684272652909078	0.164770816321105
Chr1	3566098	T	C	SNP	0|1	0|1	11,4	0|0	13,1	0.266666666666667	0.0714285714285714	-0.195238095238095	-0.4	0.4	0.8	0.8	-0.5333333	0.5333333	0.8666667	0.8666667	2.05981808040279	0.0762358276643991	0.329501915708812	0.482142056094713
Chr1	3566125	C	T	SNP	0|1	0|1	12,4	0|1	10,3	0.25	0.230769230769231	-0.0192307692307692	-0.375	0.375	0.75	0.75	-0.5	0.5	0.8125	0.8125	0.0145157747629582	0.000739644970414198	0.999999999999999	3.85730986621315e-16
Chr1	3566355	A	G	SNP	0|1	0|1	13,6	0|1	10,6	0.315789473684211	0.375	0.0592105263157895	-0.3684211	0.3684211	0.7368421	0.7368421	-0.4736842	0.4736842	0.7894737	0.8421053	0.134962871962518	0.0070117728531856	0.736240266963289	0.132980433504776
Chr1	3566506	G	A	SNP	0|1	0|1	7,4	0|1	8,5	0.363636363636364	0.384615384615385	0.020979020979021	-0.3846154	0.3846154	0.7692308	0.7692308	-0.5384615	0.5384615	0.8461538	0.8461538	0.0111969029709204	0.000880238642476403	1	0
Chr1	3566520	C	T	SNP	0|1	0|1	7,4	0|1	6,6	0.363636363636364	0.5	0.136363636363636	-0.4166667	0.4166667	0.8333333	0.8333333	-0.5833333	0.5833333	0.8333333	0.9166667	0.436217419590688	0.0371900826446281	0.680172297752053	0.167381060110465
Chr1	3583073	C	T	SNP	0|1	0|1	3,7	0|1	5,6	0.7	0.545454545454545	-0.154545454545455	-0.4545455	0.4545455	0.8181818	0.8181818	-0.5454545	0.5454545	0.9090909	0.9090909	0.534705135922079	0.0477685950413223	0.659442724458205	0.180822918892365
Chr1	3630871	C	T	SNP	0|1	0|1	8,4	0|1	9,2	0.333333333333333	0.181818181818182	-0.151515151515151	-0.4166667	0.4166667	0.8333333	0.8333333	-0.5833333	0.5833333	0.8333333	0.9166667	0.694961677744949	0.0459136822773186	0.640405361229161	0.193545040989942
Chr1	3664521	C	G	SNP	0|1	0|1	6,22	0|1	7,18	0.785714285714286	0.72	-0.0657142857142857	-0.3214286	0.3214286	0.7142857	0.7142857	-0.4285714	0.3928571	0.7857143	0.7857143	0.307766349727474	0.00863673469387755	0.750778182898592	0.12448835616846
Chr1	3664983	G	A	SNP	0|1	0|1	25,4	0|1	20,7	0.137931034482759	0.259259259259259	0.121328224776501	-0.3103448	0.3103448	0.7241379	0.7241379	-0.4137931	0.3793103	0.7931034	0.7931034	1.31389953929771	0.0294410762548341	0.322422967581248	0.491574029092381
Chr1	3665231	G	A	SNP	0|1	0|1	6,14	1|1	0,16	0.7	1	0.3	-0.35	0.35	0.75	0.75	-0.45	0.45	0.8	0.8	8.00583495617819	0.18	0.0240107773314604	1.61959377974725
Chr1	3667219	G	A	SNP	0|1	0|1	12,2	0|1	5,6	0.142857142857143	0.545454545454545	0.402597402597403	-0.4285714	0.4285714	0.7857143	0.7857143	-0.5	0.5	0.8571429	0.8571429	4.70201272005938	0.32416933715635	0.0809763539282991	1.0916417818337
Chr1	3675070	T	C	SNP	0|1	0|1	7,7	0|1	3,8	0.5	0.727272727272727	0.227272727272727	-0.4285714	0.4285714	0.7857143	0.7857143	-0.5	0.5	0.8571429	0.8571429	1.35150469210623	0.103305785123967	0.413871315116435	0.38313467294292
Chr1	3680471	T	A	SNP	0|1	0|1	6,15	0|1	8,14	0.714285714285714	0.636363636363636	-0.0779220779220779	-0.3181818	0.3636364	0.7272727	0.7272727	-0.4545455	0.4545455	0.8181818	0.8181818	0.297925808961548	0.0121437004553888	0.746987504951386	0.126686662677305
Chr1	3680665	T	A	SNP	0|1	0|1	8,6	0|1	9,4	0.428571428571429	0.307692307692308	-0.120879120879121	-0.4285714	0.4285714	0.7857143	0.7857143	-0.5	0.5	0.8571429	0.8571429	0.424522261839424	0.0292235237290182	0.694584286803966	0.158275045717913
Chr1	3680688	A	G	SNP	0|1	0|0	12,0	0|1	8,4	0	0.333333333333333	0.333333333333333	-0.4166667	0.4166667	0.8333333	0.8333333	-0.5833333	0.5833333	0.8333333	0.9166667	6.35059798650712	0.222222222222222	0.093167701863354	1.03073461697617
Chr1	3682350	G	A	SNP	0|1	0|0	14,0	0|1	13,6	0	0.315789473684211	0.315789473684211	-0.3684211	0.3684211	0.7368421	0.7368421	-0.4736842	0.4736842	0.7894737	0.8421053	7.59431037822914	0.199445983379501	0.0272082617049246	1.56529920375771
Chr1	3682510	C	A	SNP	0|1	0|0	12,0	0|1	5,6	0	0.545454545454545	0.545454545454545	-0.4166667	0.4166667	0.8333333	0.8333333	-0.5833333	0.5833333	0.8333333	0.9166667	11.2441633576064	0.595041322314049	0.00457665903890161	2.33945144130644
Chr1	3762612	A	T	SNP	0|1	0|1	4,7	0|1	8,3	0.636363636363636	0.272727272727273	-0.363636363636364	-0.4545455	0.4545455	0.8181818	0.8181818	-0.5454545	0.5454545	0.9090909	0.9090909	3.00484986446421	0.264462809917355	0.19838056680162	0.702500873231151
Chr1	3768768	C	T	SNP	0|1	0|1	3,10	0|1	7,7	0.769230769230769	0.5	-0.269230769230769	-0.4285714	0.4285714	0.7857143	0.7857143	-0.5	0.5	0.8571429	0.8571429	2.14080644865266	0.144970414201183	0.236460717009916	0.626240997855812
Chr1	3772342	G	A	SNP	0|1	0|1	3,8	0|1	3,13	0.727272727272727	0.8125	0.0852272727272727	-0.375	0.375	0.75	0.75	-0.5	0.5	0.8125	0.8125	0.270695060770839	0.0145273760330578	0.66183574879227	0.179249778300511
Chr1	3773710	A	G	SNP	0|1	0|1	3,7	0|1	6,6	0.7	0.5	-0.2	-0.4166667	0.4166667	0.8333333	0.8333333	-0.5833333	0.5833333	0.8333333	0.9166667	0.914323887177436	0.08	0.414860681114552	0.382097723966294
Chr1	3838542	A	G	SNP	0|1	0|1	19,23	0|1	9,35	0.547619047619048	0.795454545454545	0.247835497835498	-0.2727273	0.2727273	0.7045455	0.7045455	-0.3636364	0.3636364	0.75	0.75	6.10577927917388	0.122844867974738	0.0209343877727423	1.67913973555171
Chr1	3862663	A	G	SNP	0|1	0|1	6,4	0|1	3,7	0.4	0.7	0.3	-0.5	0.5	0.8	0.8	-0.6	0.6	0.9	0.9	1.84803316726054	0.18	0.36984996427721	0.43197441890938
Chr1	3866438	G	C	SNP	0|1	0|0	11,0	0|1	4,11	0	0.733333333333333	0.733333333333333	-0.4	0.4	0.8	0.8	-0.5333333	0.5333333	0.8666667	0.8666667	18.0283627999436	1.07555555555556	0.000198157946509003	3.70298850694922
Chr1	3875068	G	T	SNP	0|1	0|1	12,2	0|1	6,5	0.142857142857143	0.454545454545455	0.311688311688312	-0.4285714	0.4285714	0.7857143	0.7857143	-0.5	0.5	0.8571429	0.8571429	3.00620571381178	0.19429920728622	0.17745995423341	0.750899634820798
Chr1	3875096	T	G	SNP	0|1	0|1	12,6	0|1	14,3	0.333333333333333	0.176470588235294	-0.156862745098039	-0.3888889	0.3888889	0.7777778	0.7777778	-0.5	0.4444444	0.8333333	0.8333333	1.14481713980123	0.0492118415993848	0.443017494185458	0.353579123713279
Chr1	3875143	C	T	SNP	0|1	0|1	11,5	0|1	4,15	0.3125	0.789473684210526	0.476973684210526	-0.3684211	0.3684211	0.7368421	0.7368421	-0.4736842	0.4736842	0.7894737	0.8421053	8.37198305696586	0.455007790858726	0.00684672326593302	2.16451722529568
Chr1	3875334	A	G	SNP	0|1	0|1	6,4	0|1	2,8	0.4	0.8	0.4	-0.5	0.5	0.8	0.8	-0.6	0.6	0.9	0.9	3.45218486942137	0.32	0.169802333889021	0.770056344786074
Chr1	3912493	G	A	SNP	0|1	0|1	2,8	0|1	7,4	0.8	0.363636363636364	-0.436363636363636	-0.4545455	0.4545455	0.8181818	0.8181818	-0.5454545	0.5454545	0.9090909	0.9090909	4.25349290082541	0.380826446280992	0.080495356037152	1.09422917436028
Chr1	3917123	C	T	SNP	0|1	0|1	21,10	0|1	26,13	0.32258064516129	0.333333333333333	0.010752688172043	-0.2820513	0.2820513	0.6923077	0.6923077	-0.3589744	0.3589744	0.7692308	0.7692308	0.00905783261407284	0.000231240605850387	1.00000000000001	0
Chr1	3923770	G	A	SNP	0|1	0|1	21,5	0|1	31,9	0.192307692307692	0.225	0.0326923076923077	-0.275	0.275	0.7	0.7	-0.375	0.35	0.75	0.75	0.101668258416295	0.00213757396449704	0.999999999999997	1.10897658653628e-15
Chr1	3923885	G	A	SNP	0|1	0|1	11,3	0|1	17,5	0.214285714285714	0.227272727272727	0.012987012987013	-0.3181818	0.3636364	0.7272727	0.7272727	-0.4545455	0.4545455	0.8181818	0.8181818	0.00837571098314693	0.000337325012649688	1	0
Chr1	3924173	G	A	SNP	0|1	0|1	21,7	0|0	20,1	0.25	0.0476190476190476	-0.202380952380952	-0.3214286	0.3214286	0.7142857	0.7142857	-0.4285714	0.3928571	0.7857143	0.7857143	4.0829955373334	0.0819160997732426	0.115180916581428	0.938619469783603
Chr1	3924608	T	C	SNP	0|1	0|1	31,8	0|1	29,5	0.205128205128205	0.147058823529412	-0.0580693815987934	-0.2820513	0.2820513	0.6923077	0.6923077	-0.3589744	0.3589744	0.7692308	0.7692308	0.422532183514605	0.00674410615853255	0.556772805948435	0.254321984810838
Chr1	3925044	T	C	SNP	0|1	0|1	25,4	0|1	18,9	0.137931034482759	0.333333333333333	0.195402298850575	-0.3103448	0.3103448	0.7241379	0.7241379	-0.4137931	0.3793103	0.7931034	0.7931034	3.04671902392417	0.0763641167921786	0.116492693022612	0.933701314805186
Chr1	3954769	C	T	SNP	0|1	0|1	16,7	0|1	22,3	0.304347826086957	0.12	-0.184347826086957	-0.32	0.32	0.72	0.72	-0.44	0.44	0.8	0.8	2.51364475014232	0.0679682419659735	0.16151516023591	0.791786707402264
Chr1	3954776	C	T	SNP	0|1	0|1	19,5	0|1	26,5	0.208333333333333	0.161290322580645	-0.0470430107526882	-0.2903226	0.2903226	0.7096774	0.7096774	-0.3870968	0.3870968	0.7741935	0.7741935	0.199993335705459	0.00442608972135508	0.732509977094003	0.135186455660048
Chr1	3954946	C	T	SNP	0|1	0|1	22,6	0|1	26,4	0.214285714285714	0.133333333333333	-0.0809523809523809	-0.3	0.3	0.7333333	0.7333333	-0.4	0.4	0.7666667	0.7666667	0.667451291384207	0.0131065759637188	0.498595393741138	0.302251738030494
Chr1	4002271	C	G	SNP	0|1	0|1	24,4	0|1	16,7	0.142857142857143	0.304347826086957	0.161490683229814	-0.3214286	0.3214286	0.7142857	0.7142857	-0.4285714	0.3928571	0.7857143	0.7857143	1.94849564875776	0.0521584815400641	0.189788984468167	0.721728998038975
Chr1	4002431	G	A	SNP	0|1	0|1	30,5	0|1	27,7	0.142857142857143	0.205882352941176	0.0630252100840336	-0.2857143	0.2857143	0.7142857	0.7142857	-0.3714286	0.3714286	0.7714286	0.7714286	0.478368403291623	0.00794435421227314	0.54009144150828	0.267532704657664
Chr1	4002663	G	C	SNP	0|1	0|1	9,3	0|0	15,1	0.25	0.0625	-0.1875	-0.375	0.375	0.75	0.75	-0.5	0.5	0.8125	0.8125	1.9891372746928	0.0703125	0.284981684981685	0.545183050051066
Chr1	4049304	A	G	SNP	0|1	0|1	7,4	0|1	8,5	0.363636363636364	0.384615384615385	0.020979020979021	-0.3846154	0.3846154	0.7692308	0.7692308	-0.5384615	0.5384615	0.8461538	0.8461538	0.0111969029709204	0.000880238642476403	1	0
Chr1	4049494	A	C	SNP	0|1	0|1	21,20	0|1	15,21	0.48780487804878	0.583333333333333	0.0955284552845529	-0.2926829	0.2682927	0.7073171	0.7073171	-0.3902439	0.3658537	0.7560976	0.7560976	0.704170632274463	0.0182513715381056	0.493910672021895	0.306351589853542
Chr1	4049597	C	T	SNP	0|1	0|0	17,1	0|1	9,3	0.0555555555555556	0.25	0.194444444444444	-0.3888889	0.3888889	0.7777778	0.7777778	-0.5	0.4444444	0.8333333	0.8333333	2.34029497645115	0.0756172839506173	0.274220032840722	0.561900821485292
Chr1	4054409	G	T	SNP	0|1	0|1	13,57	0|1	14,50	0.814285714285714	0.78125	-0.0330357142857143	-0.2428571	0.2428571	0.6714286	0.6714286	-0.3285714	0.3285714	0.7142857	0.7142857	0.226570089994819	0.00218271683673469	0.671081052719161	0.173225022867032
Chr1	4054656	C	T	SNP	0|1	0|0	10,0	0|1	8,2	0	0.2	0.2	-0.5	0.5	0.8	0.8	-0.6	0.6	0.9	0.9	2.99527046489417	0.08	0.473684210526316	0.324511091513504
Chr1	4186084	G	A	SNP	0|1	0|1	16,4	0|0	13,1	0.2	0.0714285714285714	-0.128571428571429	-0.35	0.35	0.75	0.75	-0.45	0.45	0.8	0.8	1.17395953358767	0.0330612244897959	0.378629751020642	0.421785264126957
Chr1	4186318	T	C	SNP	0|1	0|1	13,2	0|1	11,4	0.133333333333333	0.266666666666667	0.133333333333333	-0.4	0.4	0.8	0.8	-0.5333333	0.5333333	0.8666667	0.8666667	0.846456252921678	0.0355555555555555	0.651340996168583	0.186191585960007
Chr1	4186402	T	C	SNP	0|1	0|1	10,2	0|1	13,5	0.166666666666667	0.277777777777778	0.111111111111111	-0.3888889	0.3888889	0.7777778	0.7777778	-0.5	0.4444444	0.8333333	0.8333333	0.51257700150177	0.0246913580246914	0.669319186560568	0.174366725425381
Chr1	4186498	G	A	SNP	0|1	0|1	15,5	0|1	15,2	0.25	0.117647058823529	-0.132352941176471	-0.35	0.35	0.75	0.75	-0.45	0.45	0.8	0.8	1.0847758218113	0.0350346020761246	0.416461916461916	0.380424706686119
Chr1	4199304	A	G	SNP	0|1	0|1	12,5	0|0	13,0	0.294117647058824	0	-0.294117647058824	-0.3529412	0.3529412	0.7647059	0.7647059	-0.4705882	0.4705882	0.8235294	0.8235294	6.43655755331994	0.173010380622837	0.0524539317642765	1.28022195304655
Chr1	4287502	A	G	SNP	0|1	0|1	10,2	0|1	7,4	0.166666666666667	0.363636363636364	0.196969696969697	-0.4166667	0.4166667	0.8333333	0.8333333	-0.5833333	0.5833333	0.8333333	0.9166667	1.16829856547093	0.0775941230486685	0.37070938215103	0.43096642242779
Chr1	4287584	T	A	SNP	0|1	0|1	6,4	0|1	13,4	0.4	0.235294117647059	-0.164705882352941	-0.3529412	0.3529412	0.7647059	0.7647059	-0.4705882	0.4705882	0.8235294	0.8235294	0.80499603389426	0.0542560553633218	0.414668423364076	0.382299034519906
Chr1	4287602	A	C	SNP	0|1	0|1	5,5	0|1	4,9	0.5	0.692307692307692	0.192307692307692	-0.3846154	0.3846154	0.7692308	0.7692308	-0.5384615	0.5384615	0.8461538	0.8461538	0.877856687273906	0.0739644970414201	0.417283618252793	0.379568664514423
Chr1	4297507	A	T	SNP	0|1	0|1	12,2	0|1	6,5	0.142857142857143	0.454545454545455	0.311688311688312	-0.4285714	0.4285714	0.7857143	0.7857143	-0.5	0.5	0.8571429	0.8571429	3.00620571381178	0.19429920728622	0.17745995423341	0.750899634820798
Chr1	4298475	T	C	SNP	0|1	0|1	7,12	0|1	7,9	0.631578947368421	0.5625	-0.069078947368421	-0.3684211	0.3684211	0.7368421	0.7368421	-0.4736842	0.4736842	0.7894737	0.8421053	0.172582531162942	0.00954380193905816	0.739107220583252	0.131292554934094
Chr1	4298632	T	C	SNP	0|1	0|1	6,5	0|1	10,3	0.454545454545455	0.230769230769231	-0.223776223776224	-0.3846154	0.3846154	0.7692308	0.7692308	-0.5384615	0.5384615	0.8461538	0.8461538	1.34916912955415	0.100151596655093	0.390451832907076	0.40843253411166
Chr1	4299024	C	T	SNP	0|1	0|1	9,4	0|1	8,3	0.307692307692308	0.272727272727273	-0.034965034965035	-0.3846154	0.3846154	0.7692308	0.7692308	-0.5384615	0.5384615	0.8461538	0.8461538	0.0353444563486542	0.00244510734021224	1	0
Chr1	4299819	T	C	SNP	0|1	0|1	8,4	0|1	4,6	0.333333333333333	0.6	0.266666666666667	-0.4166667	0.4166667	0.8333333	0.8333333	-0.5833333	0.5833333	0.8333333	0.9166667	1.57983311371234	0.142222222222222	0.391283638961659	0.407508311202876
Chr1	4305833	C	A	SNP	0|1	0|1	5,5	0|1	3,10	0.5	0.769230769230769	0.269230769230769	-0.3846154	0.3846154	0.7692308	0.7692308	-0.5384615	0.5384615	0.8461538	0.8461538	1.81191191948792	0.144970414201183	0.221294925292772	0.655028545144663
Chr1	4305954	T	C	SNP	0|1	0|1	11,2	0|1	9,4	0.153846153846154	0.307692307692308	0.153846153846154	-0.3846154	0.3846154	0.7692308	0.7692308	-0.5384615	0.5384615	0.8461538	0.8461538	0.879930821035864	0.0473372781065089	0.64472049689441	0.190628522519411
Chr1	4321534	C	A	SNP	0|1	0|1	25,12	0|1	12,10	0.324324324324324	0.454545454545455	0.13022113022113	-0.2972973	0.2972973	0.7027027	0.7027027	-0.3783784	0.3783784	0.7567568	0.7567568	0.992843707112848	0.0339150855121371	0.40632645635281	0.391124899371914
Chr1	4324746	T	C	SNP	0|1	0|1	35,7	0|1	40,11	0.166666666666667	0.215686274509804	0.0490196078431373	-0.2745098	0.254902	0.6862745	0.6862745	-0.3529412	0.3333333	0.745098	0.745098	0.357601659825341	0.00480584390618993	0.606645965299618	0.217064686475586
Chr1	4325811	A	C	SNP	0|1	0|1	24,6	0|1	19,3	0.2	0.136363636363636	-0.0636363636363637	-0.3	0.3	0.7333333	0.7333333	-0.4	0.4	0.7666667	0.7666667	0.366435971046351	0.00809917355371901	0.716659411220548	0.144687191570796
Chr1	4327711	A	G	SNP	0|1	0|1	16,20	0|1	14,13	0.555555555555556	0.481481481481481	-0.0740740740740741	-0.2777778	0.2777778	0.6944444	0.6944444	-0.3611111	0.3611111	0.7777778	0.75	0.339497812802243	0.0109739368998628	0.616379547988004	0.210151779984948
Chr1	4329249	G	A	SNP	0|1	0|1	66,23	0|1	84,26	0.258426966292135	0.236363636363636	-0.0220633299284985	-0.2272727	0.2272727	0.6545455	0.6545455	-0.3	0.2909091	0.7	0.7	0.128790573000195	0.000973581055067553	0.742966703524564	0.129030648957555
Chr1	4331694	G	A	SNP	0|1	0|1	10,2	0|1	3,7	0.166666666666667	0.7	0.533333333333333	-0.4166667	0.4166667	0.8333333	0.8333333	-0.5833333	0.5833333	0.8333333	0.9166667	6.73638720782481	0.568888888888889	0.027421494913755	1.5619088728471
Chr1	4373783	T	C	SNP	0|1	0|1	10,2	0|1	5,6	0.166666666666667	0.545454545454545	0.378787878787879	-0.4166667	0.4166667	0.8333333	0.8333333	-0.5833333	0.5833333	0.8333333	0.9166667	3.74849097351941	0.286960514233241	0.0893794588773723	1.04876227898068
Chr1	4382953	T	C	SNP	0|1	0|1	12,4	0|1	24,4	0.25	0.142857142857143	-0.107142857142857	-0.3214286	0.3214286	0.7142857	0.7142857	-0.4285714	0.3928571	0.7857143	0.7857143	0.763021097136916	0.0229591836734694	0.434384053902218	0.362126125936212
Chr1	4383074	G	C	SNP	0|1	0|1	19,10	0|1	17,10	0.344827586206897	0.37037037037037	0.0255427841634738	-0.3103448	0.3103448	0.7241379	0.7241379	-0.4137931	0.3793103	0.7931034	0.7931034	0.0397245738858012	0.00130486764564361	0.99999999999999	4.33947359948981e-15
Chr1	4387585	A	G	SNP	0|1	0|1	20,2	0|1	14,5	0.0909090909090909	0.263157894736842	0.172248803827751	-0.3181818	0.3636364	0.7272727	0.7272727	-0.4545455	0.4545455	0.8181818	0.8181818	2.17296657095692	0.0593393008401822	0.218911312813752	0.659731794550677
Chr1	4408911	G	A	SNP	0|1	0|0	13,1	0|1	11,5	0.0714285714285714	0.3125	0.241071428571429	-0.375	0.375	0.75	0.75	-0.5	0.5	0.8125	0.8125	2.94445949129615	0.116230867346939	0.175478927203065	0.755775029334411
Chr1	4416143	G	T	SNP	0|1	0|1	12,2	0|1	10,3	0.142857142857143	0.230769230769231	0.0879120879120879	-0.4285714	0.4285714	0.7857143	0.7857143	-0.5	0.5	0.8571429	0.8571429	0.346379077941031	0.0154570704021254	0.648309178743961	0.188217829623945
Chr1	4441465	A	G	SNP	0|1	0|1	21,8	0|1	17,6	0.275862068965517	0.260869565217391	-0.0149925037481259	-0.3103448	0.3103448	0.7241379	0.7241379	-0.4137931	0.3793103	0.7931034	0.7931034	0.0146756719886544	0.000449550337275139	1	0
Chr1	4441515	G	C	SNP	0|1	0|1	11,16	0|1	11,15	0.592592592592593	0.576923076923077	-0.0156695156695157	-0.3333333	0.3333333	0.7407407	0.7037037	-0.4074074	0.4074074	0.7777778	0.7777778	0.0133946171967218	0.000491067442634395	0.999999999999991	3.90552623954083e-15
Chr1	4441722	G	A	SNP	0|1	0|1	10,3	0|0	11,1	0.230769230769231	0.0833333333333333	-0.147435897435897	-0.3846154	0.3846154	0.7692308	0.7692308	-0.5384615	0.5384615	0.8461538	0.8461538	1.05412267460891	0.043474687705457	0.593043478260869	0.226913465697133
Chr1	4460689	T	C	SNP	0|1	0|1	6,8	0|1	7,5	0.571428571428571	0.416666666666667	-0.154761904761905	-0.4285714	0.4285714	0.7857143	0.7857143	-0.5	0.5	0.8571429	0.8571429	0.621588073707332	0.0479024943310657	0.695097590523626	0.157954216919951
Chr1	4461493	T	G	SNP	0|1	0|1	7,5	0|1	4,6	0.416666666666667	0.6	0.183333333333333	-0.4166667	0.4166667	0.8333333	0.8333333	-0.5833333	0.5833333	0.8333333	0.9166667	0.737604220655849	0.0672222222222222	0.669921409859491	0.173976142472738
Chr1	4461901	G	C	SNP	0|1	0|1	11,2	0|1	7,3	0.153846153846154	0.3	0.146153846153846	-0.3846154	0.3846154	0.7692308	0.7692308	-0.5384615	0.5384615	0.8461538	0.8461538	0.705286912844061	0.0427218934911243	0.617522066034653	0.209347519062845
Chr1	4467068	C	T	SNP	0|1	0|1	8,3	0|1	6,4	0.272727272727273	0.4	0.127272727272727	-0.4545455	0.4545455	0.8181818	0.8181818	-0.5454545	0.5454545	0.9090909	0.9090909	0.382404125518891	0.0323966942148761	0.659442724458204	0.180822918892365
Chr1	4506907	A	G	SNP	0|1	0|1	9,2	0|1	10,9	0.181818181818182	0.473684210526316	0.291866028708134	-0.3684211	0.3684211	0.7368421	0.7368421	-0.4736842	0.4736842	0.7894737	0.8421053	2.71146384617614	0.170371557427714	0.139511013723908	0.855391505575272
Chr1	4506911	G	T	SNP	0|1	0|1	8,3	0|1	12,6	0.272727272727273	0.333333333333333	0.0606060606060606	-0.3888889	0.3888889	0.7777778	0.7777778	-0.5	0.4444444	0.8333333	0.8333333	0.118357143712522	0.00734618916437098	1.00000000000001	0
Chr1	4507132	T	C	SNP	0|1	0|1	7,4	0|1	4,7	0.363636363636364	0.636363636363636	0.272727272727273	-0.4545455	0.4545455	0.8181818	0.8181818	-0.5454545	0.5454545	0.9090909	0.9090909	1.65727789297631	0.148760330578512	0.24048242778893	0.618916652317658
Chr1	4508119	C	A	SNP	0|1	0|1	10,2	0|1	6,8	0.166666666666667	0.571428571428571	0.404761904761905	-0.4285714	0.4285714	0.7857143	0.7857143	-0.5	0.5	0.8571429	0.8571429	4.71158306115863	0.327664399092971	0.0510970520931485	1.29160415459344
Chr1	4509002	T	C	SNP	0|1	0|1	7,3	0|1	9,4	0.3	0.307692307692308	0.00769230769230772	-0.3846154	0.3846154	0.7692308	0.7692308	-0.5384615	0.5384615	0.8461538	0.8461538	0.00158068020675221	0.000118343195266272	1	0
Chr1	4513169	G	A	SNP	0|1	0|1	12,3	0|1	14,6	0.2	0.3	0.1	-0.35	0.35	0.75	0.75	-0.45	0.45	0.8	0.8	0.456657146748564	0.02	0.700273030640104	0.154732599154968
Chr1	4513205	T	C	SNP	0|1	0|0	16,1	0|1	13,5	0.0588235294117647	0.277777777777778	0.218954248366013	-0.3888889	0.3888889	0.7777778	0.7777778	-0.5	0.4444444	0.8333333	0.8333333	3.19335708214749	0.0958819257550515	0.177419354838709	0.750999004340029
Chr1	4513220	G	A	SNP	0|1	0|1	11,7	0|1	15,2	0.388888888888889	0.117647058823529	-0.27124183006536	-0.3888889	0.3888889	0.7777778	0.7777778	-0.5	0.4444444	0.8333333	0.8333333	3.53119779656129	0.147144260754411	0.121205379714835	0.916478103530988
Chr1	4513354	T	C	SNP	0|1	0|1	3,11	0|1	8,8	0.785714285714286	0.5	-0.285714285714286	-0.375	0.375	0.75	0.75	-0.5	0.5	0.8125	0.8125	2.70052041626775	0.163265306122449	0.142428785607196	0.846402228627702
Chr1	4519642	A	C	SNP	0|1	0|1	6,4	0|1	6,4	0.4	0.4	0	-0.5	0.5	0.8	0.8	-0.6	0.6	0.9	0.9	0	0	1	0
Chr1	4532058	A	C	SNP	0|1	0|1	10,1	0|1	10,3	0.0909090909090909	0.230769230769231	0.13986013986014	-0.3846154	0.3846154	0.7692308	0.7692308	-0.5384615	0.5384615	0.8461538	0.8461538	0.879636181789006	0.0391217174433958	0.596273291925466	0.224554642992281
Chr1	4532106	A	T	SNP	0|1	0|1	3,8	0|1	6,5	0.727272727272727	0.454545454545455	-0.272727272727273	-0.4545455	0.4545455	0.8181818	0.8181818	-0.5454545	0.5454545	0.9090909	0.9090909	1.71798141254939	0.148760330578512	0.233746130030959	0.631255570701916
Chr1	4533017	T	A	SNP	0|1	0|1	7,3	0|1	3,10	0.3	0.769230769230769	0.469230769230769	-0.3846154	0.3846154	0.7692308	0.7692308	-0.5384615	0.5384615	0.8461538	0.8461538	5.22975503565177	0.440355029585799	0.0396804030536701	1.40142392514952
Chr1	4536694	G	A	SNP	0|1	0|1	16,2	0|1	9,8	0.111111111111111	0.470588235294118	0.359477124183007	-0.3888889	0.3888889	0.7777778	0.7777778	-0.5	0.4444444	0.8333333	0.8333333	5.81276911163684	0.258447605621769	0.027490862863499	1.56081162861869
Chr1	4537111	A	G	SNP	0|1	0|0	15,0	0|1	6,4	0	0.4	0.4	-0.4	0.4	0.8	0.8	-0.5333333	0.5333333	0.8666667	0.8666667	8.52326062988202	0.32	0.016600790513834	1.77987123077792
Chr1	4538202	G	A	SNP	0|1	0|1	9,1	0|1	7,3	0.1	0.3	0.2	-0.5	0.5	0.8	0.8	-0.6	0.6	0.9	0.9	1.29715143260068	0.08	0.582043343653251	0.235044673067423
Chr1	4548674	A	T	SNP	0|1	0|1	8,5	0|1	6,10	0.384615384615385	0.625	0.240384615384615	-0.375	0.375	0.75	0.75	-0.5	0.5	0.8125	0.8125	1.67478375308495	0.115569526627219	0.272303476744601	0.564946813594461
Chr1	4549719	G	A	SNP	0|1	0|1	5,6	0|1	4,10	0.545454545454545	0.714285714285714	0.168831168831169	-0.4285714	0.4285714	0.7857143	0.7857143	-0.5	0.5	0.8571429	0.8571429	0.761158012811394	0.0570079271377973	0.434082649077938	0.362427573203701
Chr1	4549881	A	T	SNP	0|1	0|1	9,2	0|1	8,12	0.181818181818182	0.6	0.418181818181818	-0.35	0.35	0.75	0.75	-0.45	0.45	0.8	0.8	5.3328161832978	0.349752066115702	0.0570263255469038	1.24392461098748
Chr1	4562158	A	G	SNP	0|1	0|1	8,3	0|1	8,4	0.272727272727273	0.333333333333333	0.0606060606060606	-0.4166667	0.4166667	0.8333333	0.8333333	-0.5833333	0.5833333	0.8333333	0.9166667	0.0998550925398738	0.00734618916437098	1	0
Chr1	4562191	T	C	SNP	0|1	0|1	17,3	0|1	8,4	0.15	0.333333333333333	0.183333333333333	-0.35	0.35	0.75	0.75	-0.45	0.45	0.8	0.8	1.43586089768294	0.0672222222222222	0.379306779612674	0.42100939478189
Chr1	4590139	G	A	SNP	0|1	0|1	9,5	0|1	6,5	0.357142857142857	0.454545454545455	0.0974025974025974	-0.4285714	0.4285714	0.7857143	0.7857143	-0.5	0.5	0.8571429	0.8571429	0.243196391142045	0.0189745319615449	0.696829990577466	0.156873166177754
Chr1	4590344	T	A	SNP	0|1	0|1	14,6	0|1	20,5	0.3	0.2	-0.1	-0.32	0.32	0.72	0.72	-0.44	0.44	0.8	0.8	0.598719144760519	0.02	0.500053992396589	0.300983100996084
Chr1	4590472	G	T	SNP	0|1	0|1	7,4	0|1	8,6	0.363636363636364	0.428571428571429	0.0649350649350649	-0.4285714	0.4285714	0.7857143	0.7857143	-0.5	0.5	0.8571429	0.8571429	0.108557393018972	0.0084331253162422	1	1.44649119982993e-16
Chr1	4591303	C	A	SNP	0|1	0|1	10,4	0|1	9,3	0.285714285714286	0.25	-0.0357142857142857	-0.4285714	0.4285714	0.7857143	0.7857143	-0.5	0.5	0.8571429	0.8571429	0.042004730779339	0.00255102040816326	1	0
Chr1	4591396	A	C	SNP	0|1	0|0	19,1	0|1	13,5	0.05	0.277777777777778	0.227777777777778	-0.35	0.35	0.75	0.75	-0.45	0.45	0.8	0.8	3.93740612953029	0.103765432098765	0.0828360828360828	1.08178044626937
Chr1	4595646	C	T	SNP	0|1	0|1	10,2	0|1	6,5	0.166666666666667	0.454545454545455	0.287878787878788	-0.4166667	0.4166667	0.8333333	0.8333333	-0.5833333	0.5833333	0.8333333	0.9166667	2.2954804750157	0.16574839302112	0.193027325346614	0.714381207016915
Chr1	4620457	G	T	SNP	0|1	0|1	6,12	0|1	2,9	0.666666666666667	0.818181818181818	0.151515151515152	-0.3888889	0.3888889	0.7777778	0.7777778	-0.5	0.4444444	0.8333333	0.8333333	0.816576142068669	0.0459136822773187	0.670626225348865	0.173519467158918
Chr1	4620679	A	G	SNP	0|1	0|1	7,4	0|1	8,6	0.363636363636364	0.428571428571429	0.0649350649350649	-0.4285714	0.4285714	0.7857143	0.7857143	-0.5	0.5	0.8571429	0.8571429	0.108557393018972	0.0084331253162422	1	1.44649119982993e-16
Chr1	4625974	A	T	SNP	0|1	0|1	4,6	0|0	14,1	0.6	0.0666666666666667	-0.533333333333333	-0.4	0.4	0.8	0.8	-0.5333333	0.5333333	0.8666667	0.8666667	8.83953172834953	0.568888888888889	0.0068025795714583	2.16732636946836
Chr1	4631345	T	A	SNP	0|1	0|1	10,5	0|1	6,6	0.333333333333333	0.5	0.166666666666667	-0.4	0.4	0.8	0.8	-0.5333333	0.5333333	0.8666667	0.8666667	0.767698268713545	0.0555555555555556	0.45165343025082	0.345194687007236
Chr1	4631500	T	C	SNP	0|1	0|1	10,9	0|1	3,17	0.473684210526316	0.85	0.376315789473684	-0.35	0.35	0.75	0.75	-0.45	0.45	0.8	0.8	6.45280465836389	0.283227146814404	0.0187011260426165	1.72813224269497
Chr1	4631687	G	A	SNP	0|1	0|1	9,3	0|0	11,1	0.25	0.0833333333333333	-0.166666666666667	-0.4166667	0.4166667	0.8333333	0.8333333	-0.5833333	0.5833333	0.8333333	0.9166667	1.24683096138337	0.0555555555555556	0.590062111801242	0.229102270743002
Chr1	4632065	C	A	SNP	0|1	0|1	18,5	0|1	16,3	0.217391304347826	0.157894736842105	-0.0594965675057208	-0.3478261	0.3478261	0.7391304	0.7391304	-0.4347826	0.4347826	0.7826087	0.826087	0.241527706245555	0.00707968308992558	0.709210148234538	0.149225058617188
Chr1	4632220	G	C	SNP	0|1	0|1	10,9	0|1	7,12	0.473684210526316	0.631578947368421	0.157894736842105	-0.3684211	0.3684211	0.7368421	0.7368421	-0.4736842	0.4736842	0.7894737	0.8421053	0.962235573879985	0.0498614958448754	0.514813299540287	0.288350242182664
Chr1	4632545	G	A	SNP	0|1	0|1	17,2	0|1	12,7	0.105263157894737	0.368421052631579	0.263157894736842	-0.3684211	0.3684211	0.7368421	0.7368421	-0.4736842	0.4736842	0.7894737	0.8421053	3.80832929312592	0.138504155124654	0.124466988983118	0.904945816467541
Chr1	4632938	T	C	SNP	0|1	0|1	12,4	0|1	11,3	0.25	0.214285714285714	-0.0357142857142857	-0.375	0.375	0.75	0.75	-0.5	0.5	0.8125	0.8125	0.0534067567577508	0.00255102040816327	0.999999999999998	8.67894719897959e-16
Chr1	4634856	C	T	SNP	0|1	0|1	3,14	0|1	9,5	0.823529411764706	0.357142857142857	-0.466386554621849	-0.3529412	0.3529412	0.7647059	0.7647059	-0.4705882	0.4705882	0.8235294	0.8235294	7.28760742533259	0.435032836664077	0.0119275845947993	1.92344749458255
Chr1	4634896	G	A	SNP	0|1	0|1	12,2	0|1	9,5	0.142857142857143	0.357142857142857	0.214285714285714	-0.4285714	0.4285714	0.7857143	0.7857143	-0.5	0.5	0.8571429	0.8571429	1.75832747374352	0.0918367346938776	0.384541062801931	0.41505727771925
Chr1	4634897	G	A	SNP	0|1	0|0	13,1	0|1	11,3	0.0714285714285714	0.214285714285714	0.142857142857143	-0.4285714	0.4285714	0.7857143	0.7857143	-0.5	0.5	0.8571429	0.8571429	1.21335639326919	0.0408163265306122	0.595555555555555	0.225077719746555
Chr1	4643025	G	C	SNP	0|1	0|1	7,3	0|1	5,9	0.3	0.642857142857143	0.342857142857143	-0.4285714	0.4285714	0.7857143	0.7857143	-0.5	0.5	0.8571429	0.8571429	2.80459491294522	0.235102040816327	0.213756898640463	0.670079860257618
Chr1	4665356	C	T	SNP	0|1	0|1	22,7	0|1	13,8	0.241379310344828	0.380952380952381	0.139573070607553	-0.3103448	0.3103448	0.7241379	0.7241379	-0.4137931	0.3793103	0.7931034	0.7931034	1.1216876773077	0.0389612840776421	0.355732863367634	0.448876011901812
Chr1	4680172	T	C	SNP	0|1	0|1	7,5	0|1	9,1	0.416666666666667	0.1	-0.316666666666667	-0.4166667	0.4166667	0.8333333	0.8333333	-0.5833333	0.5833333	0.8333333	0.9166667	2.97961735373066	0.200555555555556	0.16187527642636	0.790819476950949
Chr1	4681558	G	A	SNP	0|1	0|0	11,0	0|1	10,3	0	0.230769230769231	0.230769230769231	-0.3846154	0.3846154	0.7692308	0.7692308	-0.5384615	0.5384615	0.8461538	0.8461538	4.03966003819858	0.106508875739645	0.222826086956522	0.652033966289801
Chr1	4683985	G	A	SNP	0|1	0|1	7,4	0|1	10,3	0.363636363636364	0.230769230769231	-0.132867132867133	-0.3846154	0.3846154	0.7692308	0.7692308	-0.5384615	0.5384615	0.8461538	0.8461538	0.508681344074631	0.0353073499926647	0.659134248665141	0.181026121799594
Chr1	4686974	G	A	SNP	0|1	0|1	8,3	0|1	14,4	0.272727272727273	0.222222222222222	-0.0505050505050505	-0.3888889	0.3888889	0.7777778	0.7777778	-0.5	0.4444444	0.8333333	0.8333333	0.0941673359215285	0.0051015202530354	1	0
Chr1	4687381	T	A	SNP	0|1	0|1	2,9	0|1	5,5	0.818181818181818	0.5	-0.318181818181818	-0.4545455	0.4545455	0.8181818	0.8181818	-0.5454545	0.5454545	0.9090909	0.9090909	2.43958656991081	0.202479338842975	0.18266253869969	0.738350510688959
Chr1	4687490	T	C	SNP	0|1	0|0	13,1	0|1	8,3	0.0714285714285714	0.272727272727273	0.201298701298701	-0.4285714	0.4285714	0.7857143	0.7857143	-0.5	0.5	0.8571429	0.8571429	1.88761443216174	0.0810423342890875	0.287826086956522	0.540869846577893
Chr1	4687895	G	T	SNP	0|1	0|1	4,7	0|1	8,2	0.636363636363636	0.2	-0.436363636363636	-0.4545455	0.4545455	0.8181818	0.8181818	-0.5454545	0.5454545	0.9090909	0.9090909	4.25349290082541	0.380826446280992	0.080495356037152	1.09422917436028
Chr1	4688552	T	C	SNP	0|1	0|0	14,1	0|1	9,3	0.0666666666666667	0.25	0.183333333333333	-0.4	0.4	0.8	0.8	-0.5333333	0.5333333	0.8666667	0.8666667	1.8081576678433	0.0672222222222222	0.294017094017094	0.531627419174632
Chr1	4689958	G	A	SNP	0|1	0|1	19,2	0|1	12,3	0.0952380952380952	0.2	0.104761904761905	-0.3333333	0.3809524	0.7619048	0.7619048	-0.4761905	0.4761905	0.8095238	0.8095238	0.791032606454971	0.0219501133786848	0.629567736185383	0.200957536614188
Chr1	4690086	T	C	SNP	0|1	0|0	25,1	0|1	25,7	0.0384615384615385	0.21875	0.180288461538462	-0.3125	0.3125	0.71875	0.71875	-0.40625	0.375	0.78125	0.78125	4.44023083098756	0.0650078587278107	0.0629395869389342	1.20107611160917
Chr1	4690134	C	T	SNP	0|1	0|1	18,5	0|0	26,2	0.217391304347826	0.0714285714285714	-0.145962732919255	-0.3214286	0.3214286	0.7142857	0.7142857	-0.4285714	0.3928571	0.7857143	0.7857143	2.29996927170734	0.0426102388025153	0.221464330413017	0.654696212340457
Chr1	4690144	C	T	SNP	0|1	0|1	16,4	0|1	23,5	0.2	0.178571428571429	-0.0214285714285714	-0.3214286	0.3214286	0.7142857	0.7142857	-0.4285714	0.3928571	0.7857143	0.7857143	0.035009802736113	0.000918367346938773	0.999999999999993	3.18228063962586e-15
Chr1	4690580	C	A	SNP	0|1	0|1	5,6	0|1	2,8	0.545454545454545	0.8	0.254545454545455	-0.4545455	0.4545455	0.8181818	0.8181818	-0.5454545	0.5454545	0.9090909	0.9090909	1.56734335113189	0.129586776859504	0.361455108359133	0.441945633092954
Chr1	4691670	C	T	SNP	0|1	0|1	5,10	0|1	7,11	0.666666666666667	0.611111111111111	-0.0555555555555555	-0.3888889	0.3888889	0.7777778	0.7777778	-0.5	0.4444444	0.8333333	0.8333333	0.109426832724147	0.00617283950617282	0.999999999999999	3.37514613293651e-16
Chr1	4730207	T	A	SNP	0|1	0|1	7,8	0|1	10,4	0.533333333333333	0.285714285714286	-0.247619047619048	-0.4	0.4	0.8	0.8	-0.5333333	0.5333333	0.8666667	0.8666667	1.8568970865904	0.122630385487528	0.263541913253901	0.579150305508937
Chr1	4730300	T	C	SNP	0|1	0|1	11,2	0|1	11,3	0.153846153846154	0.214285714285714	0.0604395604395604	-0.4285714	0.4285714	0.7857143	0.7857143	-0.5	0.5	0.8571429	0.8571429	0.164309626276416	0.00730588093225456	0.999999999999999	4.82163733276644e-16
Chr1	4784573	C	T	SNP	0|1	0|1	8,3	0|1	14,2	0.272727272727273	0.125	-0.147727272727273	-0.375	0.375	0.75	0.75	-0.5	0.5	0.8125	0.8125	0.927340929242774	0.043646694214876	0.370494240059458	0.431218539452098
Chr1	4792338	C	A	SNP	0|1	0|1	12,12	0|1	8,14	0.5	0.636363636363636	0.136363636363636	-0.3333333	0.3333333	0.75	0.75	-0.4583333	0.4166667	0.7916667	0.7916667	0.872434839181375	0.0371900826446281	0.388002343481328	0.41116565131833
Chr1	4845653	G	A	SNP	0|1	0|1	13,5	0|1	14,3	0.277777777777778	0.176470588235294	-0.101307189542484	-0.3888889	0.3888889	0.7777778	0.7777778	-0.5	0.4444444	0.8333333	0.8333333	0.5138132705514	0.0205262933059934	0.690565274547478	0.160795264173048
Chr1	4887136	C	T	SNP	0|1	0|1	12,7	0|1	13,12	0.368421052631579	0.48	0.111578947368421	-0.32	0.32	0.72	0.72	-0.44	0.44	0.8	0.8	0.550687451935786	0.0248997229916897	0.546531485756825	0.262384813226525
Chr1	4887170	G	C	SNP	0|1	0|1	8,10	0|1	11,13	0.555555555555556	0.541666666666667	-0.013888888888889	-0.3333333	0.3333333	0.75	0.75	-0.4583333	0.4166667	0.7916667	0.7916667	0.0080114760963893	0.000385802469135806	0.999999999999996	1.68757306646826e-15
Chr1	4893464	T	C	SNP	0|1	0|1	3,8	0|1	6,4	0.727272727272727	0.4	-0.327272727272727	-0.4545455	0.4545455	0.8181818	0.8181818	-0.5454545	0.5454545	0.9090909	0.9090909	2.33094945455656	0.214214876033058	0.198380566801619	0.702500873231153
Chr1	4896513	C	T	SNP	0|1	0|0	11,0	0|1	6,5	0	0.454545454545455	0.454545454545455	-0.4545455	0.4545455	0.8181818	0.8181818	-0.5454545	0.5454545	0.9090909	0.9090909	8.42403187902706	0.413223140495868	0.0350877192982457	1.45484486000851
Chr1	4896517	A	T	SNP	0|1	0|1	1,11	0|1	9,3	0.916666666666667	0.25	-0.666666666666667	-0.4166667	0.4166667	0.8333333	0.8333333	-0.5833333	0.5833333	0.8333333	0.9166667	12.221169703394	0.888888888888889	0.00275945618522008	2.55917649729294
Chr1	4901530	C	T	SNP	0|1	0|1	10,1	0|1	8,3	0.0909090909090909	0.272727272727273	0.181818181818182	-0.4545455	0.4545455	0.8181818	0.8181818	-0.5454545	0.5454545	0.9090909	0.9090909	1.26917803018349	0.0661157024793388	0.586466165413534	0.231757038276605
Chr1	4901534	G	A	SNP	0|1	0|1	10,1	0|1	7,4	0.0909090909090909	0.363636363636364	0.272727272727273	-0.4545455	0.4545455	0.8181818	0.8181818	-0.5454545	0.5454545	0.9090909	0.9090909	2.45964195799967	0.148760330578512	0.31077694235589	0.507551210524512
Chr1	4905341	A	G	SNP	0|1	0|1	3,9	0|1	6,8	0.75	0.571428571428571	-0.178571428571429	-0.4285714	0.4285714	0.7857143	0.7857143	-0.5	0.5	0.8571429	0.8571429	0.924253484689166	0.0637755102040817	0.429107551487414	0.367433842632425
Chr1	4905583	G	A	SNP	0|1	0|1	6,7	0|1	15,2	0.538461538461538	0.117647058823529	-0.420814479638009	-0.3529412	0.3529412	0.7647059	0.7647059	-0.4705882	0.4705882	0.8235294	0.8235294	6.39187160419943	0.354169652546017	0.0195902048975512	1.70796102161575
Chr1	4905751	G	A	SNP	0|1	0|1	8,4	0|1	7,4	0.333333333333333	0.363636363636364	0.0303030303030303	-0.4166667	0.4166667	0.8333333	0.8333333	-0.5833333	0.5833333	0.8333333	0.9166667	0.0232241678910603	0.00183654729109275	0.999999999999998	6.75029226587301e-16
Chr1	4909908	T	C	SNP	0|1	0|1	1,9	0|1	13,5	0.9	0.277777777777778	-0.622222222222222	-0.3888889	0.3888889	0.7777778	0.7777778	-0.5	0.4444444	0.8333333	0.8333333	11.044261777607	0.774320987654321	0.00442410373760489	2.35417469812715
Chr1	4910683	A	G	SNP	0|1	0|1	8,2	0|1	14,5	0.2	0.263157894736842	0.0631578947368421	-0.3684211	0.3684211	0.7368421	0.7368421	-0.4736842	0.4736842	0.7894737	0.8421053	0.145802779154957	0.00797783933518005	0.999999999999999	2.89298239965986e-16
Chr1	4910820	T	A	SNP	0|1	0|1	12,8	0|0	14,1	0.4	0.0666666666666667	-0.333333333333333	-0.35	0.35	0.75	0.75	-0.45	0.45	0.8	0.8	5.63493445088062	0.222222222222222	0.0483499193994513	1.31560424556035
Chr1	4910837	A	G	SNP	0|1	0|1	20,2	0|1	12,4	0.0909090909090909	0.25	0.159090909090909	-0.3181818	0.3636364	0.7272727	0.7272727	-0.4545455	0.4545455	0.8181818	0.8181818	1.74962381811782	0.0506198347107438	0.217025074610214	0.663490085802449
Chr1	4911134	A	G	SNP	0|1	0|1	3,15	0|1	8,4	0.833333333333333	0.333333333333333	-0.5	-0.3888889	0.3888889	0.7777778	0.7777778	-0.5	0.4444444	0.8333333	0.8333333	7.93292213157795	0.5	0.00861481347238468	2.06475412144184
Chr1	4913671	C	T	SNP	0|1	0|1	10,2	0|1	10,3	0.166666666666667	0.230769230769231	0.0641025641025641	-0.3846154	0.3846154	0.7692308	0.7692308	-0.5384615	0.5384615	0.8461538	0.8461538	0.161344462007697	0.0082182774490467	1	0
Chr1	4913673	T	C	SNP	0|1	0|1	8,4	0|1	10,4	0.333333333333333	0.285714285714286	-0.0476190476190476	-0.4285714	0.4285714	0.7857143	0.7857143	-0.5	0.5	0.8571429	0.8571429	0.0686835065150533	0.00453514739229024	0.999999999999997	1.25362570651927e-15
Chr1	4913682	T	G	SNP	0|1	0|1	5,6	0|1	11,2	0.545454545454545	0.153846153846154	-0.391608391608392	-0.3846154	0.3846154	0.7692308	0.7692308	-0.5384615	0.5384615	0.8461538	0.8461538	4.23207826146851	0.306714264756223	0.0824696011127563	1.08370610601827
Chr1	4961930	C	G	SNP	0|1	0|1	6,4	0|1	5,5	0.4	0.5	0.1	-0.5	0.5	0.8	0.8	-0.6	0.6	0.9	0.9	0.202375597159503	0.02	1	0
Chr1	4977642	A	C	SNP	0|1	0|1	26,5	0|1	10,6	0.161290322580645	0.375	0.213709677419355	-0.2903226	0.2903226	0.7096774	0.7096774	-0.3870968	0.3870968	0.7741935	0.7741935	2.58498379266501	0.0913436524453694	0.148034502444387	0.829637051666628
Chr1	4992286	A	G	SNP	0|1	0|0	14,0	0|1	8,2	0	0.2	0.2	-0.4285714	0.4285714	0.7857143	0.7857143	-0.5	0.5	0.8571429	0.8571429	3.76007871593195	0.08	0.16304347826087	0.787696568289874
Chr1	4992380	T	C	SNP	0|1	0|1	8,3	0|0	12,0	0.272727272727273	0	-0.272727272727273	-0.4166667	0.4166667	0.8333333	0.8333333	-0.5833333	0.5833333	0.8333333	0.9166667	4.92081165589447	0.148760330578512	0.0931677018633541	1.03073461697617
Chr1	5007040	C	T	SNP	0|1	0|1	7,3	0|1	5,6	0.3	0.545454545454545	0.245454545454545	-0.4545455	0.4545455	0.8181818	0.8181818	-0.5454545	0.5454545	0.9090909	0.9090909	1.30665110983545	0.120495867768595	0.386996904024768	0.412292509323047
Chr1	5019197	T	C	SNP	0|1	0|1	24,43	0|1	38,49	0.641791044776119	0.563218390804598	-0.0785726539715217	-0.2298851	0.2298851	0.6666667	0.6666667	-0.2988506	0.2988506	0.7126437	0.7126437	0.975547136890492	0.012347323904257	0.407485055702787	0.389888314150574
Chr1	5020181	C	T	SNP	0|1	0|1	17,6	0|1	10,4	0.260869565217391	0.285714285714286	0.0248447204968944	-0.3478261	0.3478261	0.7391304	0.7391304	-0.4347826	0.4347826	0.7826087	0.826087	0.0271178270778468	0.00123452027313761	0.999999999999999	6.26812853259637e-16
Chr1	5020623	G	T	SNP	0|1	0|1	7,3	0|1	7,4	0.3	0.363636363636364	0.0636363636363637	-0.4545455	0.4545455	0.8181818	0.8181818	-0.5454545	0.5454545	0.9090909	0.9090909	0.09571000145363	0.00809917355371901	0.999999999999999	4.33947359948979e-16
Chr1	5020731	C	A	SNP	0|1	0|0	21,0	0|1	16,4	0	0.2	0.2	-0.3333333	0.3809524	0.7619048	0.7619048	-0.4761905	0.4761905	0.8095238	0.8095238	6.19853210359399	0.08	0.0478424015009381	1.32018702859262
Chr1	5020812	G	A	SNP	0|1	0|1	30,4	0|1	22,7	0.117647058823529	0.241379310344828	0.123732251521298	-0.2941176	0.2941176	0.7058824	0.7058824	-0.3823529	0.3823529	0.7647059	0.7647059	1.66706680141479	0.0306193401330596	0.318497662790034	0.496893750270908
Chr1	5020845	G	C	SNP	0|1	0|1	23,8	0|1	18,5	0.258064516129032	0.217391304347826	-0.0406732117812062	-0.2903226	0.2903226	0.7096774	0.7096774	-0.3870968	0.3870968	0.7741935	0.7741935	0.120304662589685	0.0033086203131977	0.999999999999997	1.39827482650227e-15
Chr1	5022772	G	A	SNP	0|1	0|1	21,8	0|1	12,2	0.275862068965517	0.142857142857143	-0.133004926108374	-0.3103448	0.3103448	0.7241379	0.7241379	-0.4137931	0.3793103	0.7931034	0.7931034	0.996601032947958	0.0353806207381883	0.455692897634142	0.341327740217941
Chr1	5023035	A	G	SNP	0|1	0|1	51,11	0|1	37,13	0.17741935483871	0.26	0.0825806451612903	-0.2419355	0.2580645	0.6774194	0.6774194	-0.3225806	0.3548387	0.7258065	0.7419355	1.11543904594743	0.0136391259105099	0.356291380869692	0.448194683643955
Chr1	5023238	C	T	SNP	0|1	0|1	20,6	0|1	18,5	0.230769230769231	0.217391304347826	-0.0133779264214047	-0.3076923	0.3076923	0.7307692	0.7307692	-0.4230769	0.4230769	0.8076923	0.8076923	0.0125581457132169	0.000357937830673038	0.999999999999994	2.79654965300454e-15
Chr1	5023251	G	A	SNP	0|1	0|1	22,3	0|1	17,5	0.12	0.227272727272727	0.107272727272727	-0.32	0.32	0.72	0.72	-0.44	0.44	0.8	0.8	0.956516806606682	0.0230148760330579	0.445537305447275	0.351115926034315
Chr1	5083105	G	A	SNP	0|1	0|1	8,9	0|1	6,4	0.529411764705882	0.4	-0.129411764705882	-0.3529412	0.3529412	0.7647059	0.7647059	-0.4705882	0.4705882	0.8235294	0.8235294	0.424522261839424	0.0334948096885813	0.694584286803966	0.158275045717914
Chr1	5087194	G	A	SNP	0|1	0|1	6,7	0|1	8,4	0.538461538461538	0.333333333333333	-0.205128205128205	-0.3846154	0.3846154	0.7692308	0.7692308	-0.5384615	0.5384615	0.8461538	0.8461538	1.07532239705423	0.084155161078238	0.428307982231795	0.368243831727833
Chr1	5091777	C	T	SNP	0|1	0|1	10,7	0|1	5,6	0.411764705882353	0.545454545454545	0.133689839572192	-0.3529412	0.3529412	0.7647059	0.7647059	-0.4705882	0.4705882	0.8235294	0.8235294	0.480250245002626	0.0357459464096771	0.700038138825324	0.15487829851406
Chr1	5096023	C	T	SNP	0|1	0|1	13,5	0|1	7,4	0.277777777777778	0.363636363636364	0.0858585858585859	-0.3888889	0.3888889	0.7777778	0.7777778	-0.5	0.4444444	0.8333333	0.8333333	0.232904913252295	0.0147433935312723	0.69415292353823	0.158544842898596
Chr1	5096028	G	A	SNP	0|1	0|1	9,11	0|1	8,5	0.55	0.384615384615385	-0.165384615384615	-0.35	0.35	0.75	0.75	-0.45	0.45	0.8	0.8	0.868614195878233	0.0547041420118344	0.481265818703552	0.317614982443946
Chr1	5096184	C	A	SNP	0|1	0|0	14,1	0|1	11,4	0.0666666666666667	0.266666666666667	0.2	-0.4	0.4	0.8	0.8	-0.5333333	0.5333333	0.8666667	0.8666667	2.2883165855962	0.08	0.329501915708812	0.482142056094713
Chr1	5098798	C	A	SNP	0|1	0|1	9,8	0|1	8,2	0.470588235294118	0.2	-0.270588235294118	-0.3529412	0.3529412	0.7647059	0.7647059	-0.4705882	0.4705882	0.8235294	0.8235294	2.07804009669573	0.14643598615917	0.230455585604328	0.637412761317981
Chr1	5102308	C	A	SNP	0|1	0|0	14,1	0|1	9,4	0.0666666666666667	0.307692307692308	0.241025641025641	-0.4	0.4	0.8	0.8	-0.5333333	0.5333333	0.8666667	0.8666667	2.88015269590159	0.116186719263642	0.152777777777778	0.815939811273044
Chr1	5138755	C	T	SNP	0|1	0|1	8,3	0|1	6,4	0.272727272727273	0.4	0.127272727272727	-0.4545455	0.4545455	0.8181818	0.8181818	-0.5454545	0.5454545	0.9090909	0.9090909	0.382404125518891	0.0323966942148761	0.659442724458204	0.180822918892365
Chr1	5138781	C	G	SNP	0|1	0|1	4,7	0|1	8,3	0.636363636363636	0.272727272727273	-0.363636363636364	-0.4545455	0.4545455	0.8181818	0.8181818	-0.5454545	0.5454545	0.9090909	0.9090909	3.00484986446421	0.264462809917355	0.19838056680162	0.702500873231151
Chr1	5146897	A	G	SNP	0|1	0|1	10,1	0|1	9,3	0.0909090909090909	0.25	0.159090909090909	-0.4166667	0.4166667	0.8333333	0.8333333	-0.5833333	0.5833333	0.8333333	0.9166667	1.05566022292239	0.0506198347107438	0.590062111801242	0.229102270743002
Chr1	5148391	C	T	SNP	0|1	0|0	11,1	0|1	14,4	0.0833333333333333	0.222222222222222	0.138888888888889	-0.3888889	0.3888889	0.7777778	0.7777778	-0.5	0.4444444	0.8333333	0.8333333	1.08018577255486	0.0385802469135802	0.622079070354933	0.206154410106081
Chr1	5171004	C	T	SNP	0|1	0|1	9,1	0|1	9,5	0.1	0.357142857142857	0.257142857142857	-0.4285714	0.4285714	0.7857143	0.7857143	-0.5	0.5	0.8571429	0.8571429	2.24124376103955	0.132244897959184	0.340805075930934	0.46749394550047
Chr1	5179068	G	C	SNP	0|1	0|0	13,0	0|1	7,6	0	0.461538461538462	0.461538461538462	-0.3846154	0.3846154	0.7692308	0.7692308	-0.5384615	0.5384615	0.8461538	0.8461538	10.1457878277319	0.42603550295858	0.0149068322981366	1.82661463432024
Chr1	5179174	T	C	SNP	0|1	0|1	8,3	0|1	9,4	0.272727272727273	0.307692307692308	0.034965034965035	-0.3846154	0.3846154	0.7692308	0.7692308	-0.5384615	0.5384615	0.8461538	0.8461538	0.0353444563486542	0.00244510734021224	1	0
Chr1	5219672	A	G	SNP	0|1	0|0	14,1	0|1	7,3	0.0666666666666667	0.3	0.233333333333333	-0.4	0.4	0.8	0.8	-0.5333333	0.5333333	0.8666667	0.8666667	2.41830712513022	0.108888888888889	0.266798418972332	0.573816748344793
Chr1	5231744	T	G	SNP	0|1	0|1	9,1	0|1	9,8	0.1	0.470588235294118	0.370588235294118	-0.3529412	0.3529412	0.7647059	0.7647059	-0.4705882	0.4705882	0.8235294	0.8235294	4.3619589811089	0.274671280276817	0.091171528700133	1.04014076319462
Chr1	5255020	A	G	SNP	0|1	0|1	7,11	0|1	11,2	0.611111111111111	0.153846153846154	-0.457264957264957	-0.3888889	0.3888889	0.7777778	0.7777778	-0.5	0.4444444	0.8333333	0.8333333	6.94579633369777	0.418182482285046	0.0250450423587624	1.60127822945016
Chr1	5263248	A	C	SNP	0|1	1|1	0,15	0|1	4,7	1	0.636363636363636	-0.363636363636364	-0.4	0.4	0.8	0.8	-0.5333333	0.5333333	0.8666667	0.8666667	7.9041981145614	0.264462809917355	0.0220735785953177	1.65612725278256
Chr1	5273884	T	C	SNP	0|1	0|1	2,8	0|1	7,7	0.8	0.5	-0.3	-0.4285714	0.4285714	0.7857143	0.7857143	-0.5	0.5	0.8571429	0.8571429	2.33886590514091	0.18	0.209920581504914	0.677944979255531
Chr1	5277254	T	G	SNP	0|1	0|1	8,2	0|1	9,2	0.2	0.181818181818182	-0.0181818181818182	-0.4545455	0.4545455	0.8181818	0.8181818	-0.5454545	0.5454545	0.9090909	0.9090909	0.0112204394771161	0.000661157024793385	1	0
Chr1	5330096	C	T	SNP	0|1	0|1	39,6	0|1	22,7	0.133333333333333	0.241379310344828	0.108045977011494	-0.2666667	0.2666667	0.6888889	0.6888889	-0.3555556	0.3555556	0.7333333	0.7555556	1.39108891591828	0.0233478662967367	0.348328821861464	0.458010589114771
Chr1	5426913	C	T	SNP	0|1	0|1	12,4	0|1	10,1	0.25	0.0909090909090909	-0.159090909090909	-0.375	0.375	0.75	0.75	-0.5	0.5	0.8125	0.8125	1.17822492264176	0.0506198347107438	0.618481357611793	0.208673386428307
Chr1	5427116	G	C	SNP	0|1	0|1	13,3	0|1	6,5	0.1875	0.454545454545455	0.267045454545455	-0.375	0.375	0.75	0.75	-0.5	0.5	0.8125	0.8125	2.21475955688078	0.142626549586777	0.206441223832528	0.685203574993782
Chr1	5432143	G	T	SNP	0|1	0|1	2,11	0|1	4,9	0.846153846153846	0.692307692307692	-0.153846153846154	-0.3846154	0.3846154	0.7692308	0.7692308	-0.5384615	0.5384615	0.8461538	0.8461538	0.879930821035864	0.0473372781065089	0.64472049689441	0.190628522519411
Chr1	5446737	G	A	SNP	0|1	0|1	11,8	0|1	4,7	0.421052631578947	0.636363636363636	0.215311004784689	-0.3684211	0.3684211	0.7368421	0.7368421	-0.4736842	0.4736842	0.7894737	0.8421053	1.30431126788287	0.0927176575627848	0.449725137431282	0.347052836820351
Chr1	5446802	G	A	SNP	0|1	0|1	14,6	0|1	10,8	0.3	0.444444444444444	0.144444444444444	-0.35	0.35	0.75	0.75	-0.45	0.45	0.8	0.8	0.85117021357731	0.0417283950617284	0.503027387788231	0.298408368738318
Chr1	5450654	C	T	SNP	0|1	0|0	11,1	0|1	8,2	0.0833333333333333	0.2	0.116666666666667	-0.4166667	0.4166667	0.8333333	0.8333333	-0.5833333	0.5833333	0.8333333	0.9166667	0.633400943320888	0.0272222222222222	0.571428571428572	0.243038048686294
Chr1	5519248	G	A	SNP	0|1	0|0	16,1	0|1	7,4	0.0588235294117647	0.363636363636364	0.304812834224599	-0.3529412	0.3529412	0.7647059	0.7647059	-0.4705882	0.4705882	0.8235294	0.8235294	4.24932590066054	0.185821727816066	0.0617826617826618	1.20913338492062
Chr1	5571390	A	T	SNP	0|1	0|1	9,3	0|1	9,2	0.25	0.181818181818182	-0.0681818181818182	-0.4166667	0.4166667	0.8333333	0.8333333	-0.5833333	0.5833333	0.8333333	0.9166667	0.157863166014132	0.00929752066115701	1	0
Chr1	5574781	C	T	SNP	0|1	0|0	11,0	0|1	9,3	0	0.25	0.25	-0.4166667	0.4166667	0.8333333	0.8333333	-0.5833333	0.5833333	0.8333333	0.9166667	4.31572578772118	0.125	0.217391304347826	0.662757831681574
Chr1	5575211	A	T	SNP	0|1	0|1	6,4	0|1	5,6	0.4	0.545454545454545	0.145454545454545	-0.4545455	0.4545455	0.8181818	0.8181818	-0.5454545	0.5454545	0.9090909	0.9090909	0.446107936267084	0.0423140495867768	0.669921409859491	0.173976142472738
Chr1	5575325	G	A	SNP	0|1	0|1	7,5	0|0	10,0	0.416666666666667	0	-0.416666666666667	-0.4166667	0.4166667	0.8333333	0.8333333	-0.5833333	0.5833333	0.8333333	0.9166667	7.28159674171693	0.347222222222222	0.0396445659603554	1.40181633256237
Chr1	5575365	T	A	SNP	0|1	0|1	4,6	0|1	3,8	0.6	0.727272727272727	0.127272727272727	-0.4545455	0.4545455	0.8181818	0.8181818	-0.5454545	0.5454545	0.9090909	0.9090909	0.382404125518891	0.0323966942148761	0.659442724458204	0.180822918892365
Chr1	5575544	C	T	SNP	0|1	0|1	10,2	0|1	6,4	0.166666666666667	0.4	0.233333333333333	-0.4166667	0.4166667	0.8333333	0.8333333	-0.5833333	0.5833333	0.8333333	0.9166667	1.5082128523798	0.108888888888889	0.347633790358249	0.458878016305952
Chr1	5584647	T	A	SNP	0|1	0|1	13,3	0|1	8,2	0.1875	0.2	0.0125	-0.375	0.375	0.75	0.75	-0.5	0.5	0.8125	0.8125	0.00616791196415287	0.000312499999999999	1	0
Chr1	5586063	A	G	SNP	0|1	0|1	8,2	0|1	5,5	0.2	0.5	0.3	-0.5	0.5	0.8	0.8	-0.6	0.6	0.9	0.9	2.02687347942264	0.18	0.34984520123839	0.456124078847683
Chr1	5594950	T	C	SNP	0|1	0|1	10,13	1|1	0,12	0.565217391304348	1	0.434782608695652	-0.3478261	0.3478261	0.7391304	0.7391304	-0.4347826	0.4347826	0.7826087	0.826087	10.386522422108	0.378071833648393	0.00694210258759101	2.15850897278856
Chr1	5595502	A	G	SNP	0|1	0|1	15,2	0|1	10,3	0.117647058823529	0.230769230769231	0.113122171945701	-0.3529412	0.3529412	0.7647059	0.7647059	-0.4705882	0.4705882	0.8235294	0.8235294	0.673205887262634	0.0255932515714257	0.627805145046524	0.20217512945127
Chr1	5630133	C	A	SNP	0|1	0|1	8,4	0|0	11,1	0.333333333333333	0.0833333333333333	-0.25	-0.4166667	0.4166667	0.8333333	0.8333333	-0.5833333	0.5833333	0.8333333	0.9166667	2.40311989161229	0.125	0.316770186335404	0.499255699933913
Chr1	5630531	T	A	SNP	0|1	0|1	19,5	0|0	17,1	0.208333333333333	0.0555555555555556	-0.152777777777778	-0.3333333	0.3333333	0.75	0.75	-0.4583333	0.4166667	0.7916667	0.7916667	2.16211762584013	0.0466820987654321	0.214241297681606	0.669096809757692
Chr1	5630551	A	G	SNP	0|1	0|0	22,2	0|1	14,5	0.0833333333333333	0.263157894736842	0.179824561403509	-0.3333333	0.3333333	0.75	0.75	-0.4583333	0.4166667	0.7916667	0.7916667	2.53828025257986	0.0646737457679286	0.211466233020402	0.674758971001411
Chr1	5630741	T	A	SNP	0|1	0|1	13,5	0|0	12,0	0.277777777777778	0	-0.277777777777778	-0.3888889	0.3888889	0.7777778	0.7777778	-0.5	0.4444444	0.8333333	0.8333333	5.76335166605731	0.154320987654321	0.0656814449917898	1.18255730130491
Chr1	5630799	C	T	SNP	0|1	0|1	10,6	0|1	13,4	0.375	0.235294117647059	-0.139705882352941	-0.3529412	0.3529412	0.7647059	0.7647059	-0.4705882	0.4705882	0.8235294	0.8235294	0.764824128158207	0.0390354671280277	0.464639723149178	0.332883664085863
Chr1	5630880	A	G	SNP	0|1	0|1	9,4	0|1	15,2	0.307692307692308	0.117647058823529	-0.190045248868778	-0.3529412	0.3529412	0.7647059	0.7647059	-0.4705882	0.4705882	0.8235294	0.8235294	1.66070045669713	0.0722343932351917	0.359824849480022	0.443908847606932
Chr1	5630928	C	T	SNP	0|1	0|0	14,0	0|1	7,6	0	0.461538461538462	0.461538461538462	-0.4285714	0.4285714	0.7857143	0.7857143	-0.5	0.5	0.8571429	0.8571429	10.6593071726244	0.42603550295858	0.00579710144927536	2.23678909940929
Chr1	5631016	A	G	SNP	0|1	0|1	7,5	0|1	7,10	0.416666666666667	0.588235294117647	0.17156862745098	-0.3529412	0.3529412	0.7647059	0.7647059	-0.4705882	0.4705882	0.8235294	0.8235294	0.832598741869286	0.0588715878508266	0.462137352376446	0.335228928093743
Chr1	5631033	T	C	SNP	0|1	0|1	5,5	0|1	10,7	0.5	0.411764705882353	-0.0882352941176471	-0.3529412	0.3529412	0.7647059	0.7647059	-0.4705882	0.4705882	0.8235294	0.8235294	0.198171773800508	0.0155709342560554	0.706331045003811	0.150991705008152
Chr1	5631186	C	T	SNP	0|1	0|1	7,4	0|1	2,12	0.363636363636364	0.857142857142857	0.493506493506493	-0.4285714	0.4285714	0.7857143	0.7857143	-0.5	0.5	0.8571429	0.8571429	6.76705380177899	0.487097318266149	0.0168367209584062	1.7737424857778
Chr1	5648767	G	C	SNP	0|1	0|1	14,5	0|1	8,3	0.263157894736842	0.272727272727273	0.00956937799043062	-0.3684211	0.3684211	0.7368421	0.7368421	-0.4736842	0.4736842	0.7894737	0.8421053	0.00325582765143728	0.000183145990247477	0.999999999999998	8.67894719897959e-16
Chr1	5649337	A	T	SNP	0|1	0|1	13,3	0|1	10,6	0.1875	0.375	0.1875	-0.375	0.375	0.75	0.75	-0.5	0.5	0.8125	0.8125	1.41181574766985	0.0703125	0.433147942157952	0.363363744549217
Chr1	5649427	C	T	SNP	0|1	0|1	11,2	0|1	9,3	0.153846153846154	0.25	0.0961538461538461	-0.3846154	0.3846154	0.7692308	0.7692308	-0.5384615	0.5384615	0.8461538	0.8461538	0.361679135861972	0.018491124260355	0.64472049689441	0.19062852251941
Chr1	5650443	C	G	SNP	0|1	0|1	10,7	0|1	5,7	0.411764705882353	0.583333333333333	0.17156862745098	-0.3529412	0.3529412	0.7647059	0.7647059	-0.4705882	0.4705882	0.8235294	0.8235294	0.832598741869286	0.0588715878508266	0.462137352376445	0.335228928093743
Chr1	5650527	G	A	SNP	0|1	0|1	11,2	0|1	8,2	0.153846153846154	0.2	0.0461538461538462	-0.3846154	0.3846154	0.7692308	0.7692308	-0.5384615	0.5384615	0.8461538	0.8461538	0.0832507944972469	0.00426035502958579	1	0
Chr1	5650536	A	C	SNP	0|1	0|1	5,6	0|1	8,3	0.545454545454545	0.272727272727273	-0.272727272727273	-0.4545455	0.4545455	0.8181818	0.8181818	-0.5454545	0.5454545	0.9090909	0.9090909	1.71798141254939	0.148760330578512	0.386996904024767	0.412292509323047
Chr1	5658115	C	T	SNP	0|1	0|1	16,3	0|1	10,9	0.157894736842105	0.473684210526316	0.315789473684211	-0.3684211	0.3684211	0.7368421	0.7368421	-0.4736842	0.4736842	0.7894737	0.8421053	4.53666324614129	0.199445983379501	0.0788907451866296	1.10297394165908
Chr1	5658124	A	G	SNP	0|1	0|1	12,7	0|1	18,4	0.368421052631579	0.181818181818182	-0.186602870813397	-0.3181818	0.3636364	0.7272727	0.7272727	-0.4545455	0.4545455	0.8181818	0.8181818	1.81706126727658	0.0696412627916027	0.290030195419652	0.537556784785639
Chr1	5658216	A	G	SNP	0|1	0|1	7,3	0|1	7,11	0.3	0.611111111111111	0.311111111111111	-0.3888889	0.3888889	0.7777778	0.7777778	-0.5	0.4444444	0.8333333	0.8333333	2.54201087433568	0.19358024691358	0.236460717009916	0.626240997855811
Chr1	5666680	G	A	SNP	0|1	0|1	10,1	0|1	7,3	0.0909090909090909	0.3	0.209090909090909	-0.4545455	0.4545455	0.8181818	0.8181818	-0.5454545	0.5454545	0.9090909	0.9090909	1.53105361473219	0.0874380165289256	0.31077694235589	0.507551210524513
Chr1	5671267	T	A	SNP	0|1	0|1	10,2	0|1	16,4	0.166666666666667	0.2	0.0333333333333334	-0.35	0.35	0.75	0.75	-0.45	0.45	0.8	0.8	0.0553982170099446	0.00222222222222222	1	0
Chr1	5678111	T	G	SNP	0|1	0|1	12,6	0|1	7,4	0.333333333333333	0.363636363636364	0.0303030303030303	-0.3888889	0.3888889	0.7777778	0.7777778	-0.5	0.4444444	0.8333333	0.8333333	0.0276659865659404	0.00183654729109275	1	0
Chr1	5678492	T	G	SNP	0|1	0|0	10,1	0|1	11,3	0.0909090909090909	0.214285714285714	0.123376623376623	-0.4285714	0.4285714	0.7857143	0.7857143	-0.5	0.5	0.8571429	0.8571429	0.733264332729478	0.0304435823916343	0.604347826086956	0.218713035763498
Chr1	5680003	T	G	SNP	0|1	0|1	12,5	0|1	11,6	0.294117647058824	0.352941176470588	0.0588235294117647	-0.3529412	0.3529412	0.7647059	0.7647059	-0.4705882	0.4705882	0.8235294	0.8235294	0.134526695325065	0.0069204152249135	0.999999999999997	1.44649119982993e-15
Chr1	5681454	A	T	SNP	0|1	0|0	13,1	0|1	7,3	0.0714285714285714	0.3	0.228571428571429	-0.4285714	0.4285714	0.7857143	0.7857143	-0.5	0.5	0.8571429	0.8571429	2.20473004925747	0.104489795918367	0.272068511198946	0.56532171990306
Chr1	5681477	C	T	SNP	0|1	0|1	6,6	0|1	5,5	0.5	0.5	0	-0.4166667	0.4166667	0.8333333	0.8333333	-0.5833333	0.5833333	0.8333333	0.9166667	0	0	1	0
Chr1	5682114	G	C	SNP	0|1	0|1	4,8	0|1	3,9	0.666666666666667	0.75	0.0833333333333334	-0.4166667	0.4166667	0.8333333	0.8333333	-0.5833333	0.5833333	0.8333333	0.9166667	0.202204562088748	0.0138888888888889	0.999999999999999	2.89298239965986e-16
Chr1	5682132	A	G	SNP	0|1	0|1	8,4	0|0	12,1	0.333333333333333	0.0769230769230769	-0.256410256410256	-0.3846154	0.3846154	0.7692308	0.7692308	-0.5384615	0.5384615	0.8461538	0.8461538	2.69285743874594	0.131492439184747	0.160248447204969	0.795206170068619
Chr1	5683222	T	C	SNP	0|1	0|1	8,2	0|0	11,1	0.2	0.0833333333333333	-0.116666666666667	-0.4166667	0.4166667	0.8333333	0.8333333	-0.5833333	0.5833333	0.8333333	0.9166667	0.633400943320888	0.0272222222222222	0.571428571428571	0.243038048686295
Chr1	5684516	G	A	SNP	0|1	0|1	12,4	0|1	14,2	0.25	0.125	-0.125	-0.375	0.375	0.75	0.75	-0.5	0.5	0.8125	0.8125	0.833594383320927	0.03125	0.653936472623903	0.184464439640497
Chr1	5684545	G	C	SNP	0|1	0|1	9,3	0|1	13,3	0.25	0.1875	-0.0625	-0.375	0.375	0.75	0.75	-0.5	0.5	0.8125	0.8125	0.157945434793075	0.0078125	1	0
Chr1	5684782	T	C	SNP	0|1	0|1	11,7	0|1	14,4	0.388888888888889	0.222222222222222	-0.166666666666667	-0.3888889	0.3888889	0.7777778	0.7777778	-0.5	0.4444444	0.8333333	0.8333333	1.18950796186678	0.0555555555555556	0.47052280311457	0.327419324358188
Chr1	5684816	T	C	SNP	0|1	0|1	11,5	0|1	10,4	0.3125	0.285714285714286	-0.0267857142857143	-0.375	0.375	0.75	0.75	-0.5	0.5	0.8125	0.8125	0.0255456571385634	0.00143494897959184	0.999999999999995	2.02508767976191e-15
Chr1	5685456	G	C	SNP	0|1	0|1	7,5	0|1	6,5	0.416666666666667	0.454545454545455	0.0378787878787878	-0.4166667	0.4166667	0.8333333	0.8333333	-0.5833333	0.5833333	0.8333333	0.9166667	0.0335071485769123	0.00286960514233241	1	0
Chr1	5685656	A	G	SNP	0|1	0|1	14,6	0|1	18,5	0.3	0.217391304347826	-0.0826086956521739	-0.3478261	0.3478261	0.7391304	0.7391304	-0.4347826	0.4347826	0.7826087	0.826087	0.382872562566032	0.013648393194707	0.727906622971853	0.137924329106001
Chr1	5685746	T	G	SNP	0|1	0|1	21,3	0|1	14,5	0.125	0.263157894736842	0.138157894736842	-0.3333333	0.3333333	0.75	0.75	-0.4583333	0.4166667	0.7916667	0.7916667	1.33211638344457	0.0381752077562327	0.431945405853518	0.36457114076579
Chr1	5686064	G	A	SNP	0|1	0|1	16,2	0|1	8,4	0.111111111111111	0.333333333333333	0.222222222222222	-0.3888889	0.3888889	0.7777778	0.7777778	-0.5	0.4444444	0.8333333	0.8333333	2.18984992286662	0.0987654320987654	0.184377920929645	0.73429108649564
Chr1	5687064	T	G	SNP	0|1	0|1	9,2	0|1	10,7	0.181818181818182	0.411764705882353	0.229946524064171	-0.3529412	0.3529412	0.7647059	0.7647059	-0.4705882	0.4705882	0.8235294	0.8235294	1.69885433090626	0.105750807858389	0.249498327759197	0.602932360851761
Chr1	5687612	C	T	SNP	0|1	0|1	8,4	0|1	6,9	0.333333333333333	0.6	0.266666666666667	-0.4	0.4	0.8	0.8	-0.5333333	0.5333333	0.8666667	0.8666667	1.92621219165337	0.142222222222222	0.251859828599633	0.598841096530323
Chr1	5688094	G	A	SNP	0|1	0|1	10,8	0|1	14,11	0.444444444444444	0.44	-0.00444444444444442	-0.32	0.32	0.72	0.72	-0.44	0.44	0.8	0.8	0.000838114497958023	3.95061728395062e-05	0.999999999999993	2.94119877298754e-15
Chr1	5688366	G	T	SNP	0|1	0|1	6,5	0|1	10,5	0.454545454545455	0.333333333333333	-0.121212121212121	-0.4	0.4	0.8	0.8	-0.5333333	0.5333333	0.8666667	0.8666667	0.392850710232284	0.029384756657484	0.689056400592272	0.161745228798451
Chr1	5688654	A	G	SNP	0|1	0|1	4,7	0|1	5,7	0.636363636363636	0.583333333333333	-0.053030303030303	-0.4166667	0.4166667	0.8333333	0.8333333	-0.5833333	0.5833333	0.8333333	0.9166667	0.067848901834437	0.00562442607897152	0.999999999999999	3.85730986621315e-16
Chr1	5688674	T	C	SNP	0|1	0|1	8,4	0|1	8,5	0.333333333333333	0.384615384615385	0.0512820512820513	-0.3846154	0.3846154	0.7692308	0.7692308	-0.5384615	0.5384615	0.8461538	0.8461538	0.0713301978280034	0.00525969756738988	1	9.64327466553287e-17
Chr1	5689180	G	A	SNP	0|1	0|0	11,0	0|1	9,3	0	0.25	0.25	-0.4166667	0.4166667	0.8333333	0.8333333	-0.5833333	0.5833333	0.8333333	0.9166667	4.31572578772118	0.125	0.217391304347826	0.662757831681574
Chr1	5693859	G	A	SNP	0|1	0|1	13,2	0|1	7,3	0.133333333333333	0.3	0.166666666666667	-0.4	0.4	0.8	0.8	-0.5333333	0.5333333	0.8666667	0.8666667	1.02260111898496	0.0555555555555556	0.357707509881423	0.446471941970615
Chr1	5693952	T	G	SNP	0|1	0|1	11,6	0|1	10,3	0.352941176470588	0.230769230769231	-0.122171945701357	-0.3529412	0.3529412	0.7647059	0.7647059	-0.4705882	0.4705882	0.8235294	0.8235294	0.532106355572691	0.0298519686329109	0.690754622688654	0.160676200003263
Chr1	5694491	G	A	SNP	0|1	0|1	7,6	0|1	11,6	0.461538461538462	0.352941176470588	-0.108597285067873	-0.3529412	0.3529412	0.7647059	0.7647059	-0.4705882	0.4705882	0.8235294	0.8235294	0.361428378455945	0.0235867406482259	0.710618074421432	0.148363750517302
Chr1	5695371	G	A	SNP	0|1	0|1	9,3	0|1	7,5	0.25	0.416666666666667	0.166666666666667	-0.4166667	0.4166667	0.8333333	0.8333333	-0.5833333	0.5833333	0.8333333	0.9166667	0.755998223502997	0.0555555555555556	0.666846143491722	0.175974356098878
Chr1	5696498	C	T	SNP	0|1	0|1	7,9	0|1	8,9	0.5625	0.529411764705882	-0.0330882352941176	-0.3529412	0.3529412	0.7647059	0.7647059	-0.4705882	0.4705882	0.8235294	0.8235294	0.0364084676307734	0.00218966262975778	1	0
Chr1	5696772	C	A	SNP	0|1	0|1	10,3	0|1	5,7	0.230769230769231	0.583333333333333	0.352564102564103	-0.3846154	0.3846154	0.7692308	0.7692308	-0.5384615	0.5384615	0.8461538	0.8461538	3.30463726455582	0.248602892833662	0.110701305693902	0.955847256697494
Chr1	5696781	G	A	SNP	0|1	0|1	2,9	0|1	6,6	0.818181818181818	0.5	-0.318181818181818	-0.4166667	0.4166667	0.8333333	0.8333333	-0.5833333	0.5833333	0.8333333	0.9166667	2.6535660120861	0.202479338842975	0.193027325346614	0.714381207016915
Chr1	5697035	A	T	SNP	0|1	0|1	3,8	0|1	7,3	0.727272727272727	0.3	-0.427272727272727	-0.4545455	0.4545455	0.8181818	0.8181818	-0.5454545	0.5454545	0.9090909	0.9090909	3.95630087916271	0.365123966942149	0.0861089375021265	1.06495176949394
Chr1	5703845	G	A	SNP	0|1	0|1	6,4	0|1	7,4	0.4	0.363636363636364	-0.0363636363636364	-0.4545455	0.4545455	0.8181818	0.8181818	-0.5454545	0.5454545	0.9090909	0.9090909	0.0293620574906653	0.00264462809917356	1	0
Chr1	5703959	A	G	SNP	0|1	0|1	6,4	0|0	11,1	0.4	0.0833333333333333	-0.316666666666667	-0.4166667	0.4166667	0.8333333	0.8333333	-0.5833333	0.5833333	0.8333333	0.9166667	3.23793819198056	0.200555555555556	0.135338345864662	0.868579135863779
Chr1	5709840	A	G	SNP	0|1	0|1	9,3	0|1	9,2	0.25	0.181818181818182	-0.0681818181818182	-0.4166667	0.4166667	0.8333333	0.8333333	-0.5833333	0.5833333	0.8333333	0.9166667	0.157863166014132	0.00929752066115701	1	0
Chr1	5710455	A	C	SNP	0|1	0|1	4,10	0|1	3,7	0.714285714285714	0.7	-0.0142857142857143	-0.4285714	0.4285714	0.7857143	0.7857143	-0.5	0.5	0.8571429	0.8571429	0.00575355053058632	0.000408163265306126	1	0
Chr1	5710793	A	T	SNP	0|1	0|1	7,4	0|1	6,4	0.363636363636364	0.4	0.0363636363636364	-0.4545455	0.4545455	0.8181818	0.8181818	-0.5454545	0.5454545	0.9090909	0.9090909	0.0293620574906653	0.00264462809917356	1	0
Chr1	5711398	A	G	SNP	0|1	1|1	1,24	0|1	5,8	0.96	0.615384615384615	-0.344615384615385	-0.32	0.32	0.72	0.72	-0.44	0.44	0.8	0.8	7.42788983979593	0.237519526627219	0.0122763187778667	1.91093184281508
Chr1	5711530	T	C	SNP	0|1	0|1	12,4	0|1	7,3	0.25	0.3	0.05	-0.375	0.375	0.75	0.75	-0.5	0.5	0.8125	0.8125	0.0775860131182069	0.005	1	0
Chr1	5716334	C	T	SNP	0|1	0|1	7,3	0|1	15,2	0.3	0.117647058823529	-0.182352941176471	-0.3529412	0.3529412	0.7647059	0.7647059	-0.4705882	0.4705882	0.8235294	0.8235294	1.34249870842374	0.0665051903114187	0.326148891366283	0.486584093377349
Chr1	5716461	G	A	SNP	0|1	0|1	3,8	0|1	5,10	0.727272727272727	0.666666666666667	-0.0606060606060607	-0.4	0.4	0.8	0.8	-0.5333333	0.5333333	0.8666667	0.8666667	0.110189374455261	0.007346189164371	1	0
Chr1	5717441	G	A	SNP	0|1	0|1	5,6	0|1	6,8	0.545454545454545	0.571428571428571	0.025974025974026	-0.4285714	0.4285714	0.7857143	0.7857143	-0.5	0.5	0.8571429	0.8571429	0.016859834518951	0.00134930005059875	1	0
Chr1	5718312	G	T	SNP	0|1	0|1	7,5	0|1	10,5	0.416666666666667	0.333333333333333	-0.0833333333333334	-0.4	0.4	0.8	0.8	-0.5333333	0.5333333	0.8666667	0.8666667	0.198171773800508	0.0138888888888889	0.706331045003811	0.150991705008152
Chr1	5721899	T	C	SNP	0|1	0|1	9,1	0|1	6,5	0.1	0.454545454545455	0.354545454545454	-0.4545455	0.4545455	0.8181818	0.8181818	-0.5454545	0.5454545	0.9090909	0.9090909	3.46746000626535	0.251404958677686	0.148606811145511	0.827961284955515
Chr1	5722004	A	G	SNP	0|1	0|1	2,8	0|1	5,6	0.8	0.545454545454545	-0.254545454545455	-0.4545455	0.4545455	0.8181818	0.8181818	-0.5454545	0.5454545	0.9090909	0.9090909	1.56734335113189	0.129586776859504	0.361455108359133	0.441945633092953
Chr1	5722125	C	T	SNP	0|1	0|0	14,1	0|1	14,5	0.0666666666666667	0.263157894736842	0.196491228070175	-0.3684211	0.3684211	0.7368421	0.7368421	-0.4736842	0.4736842	0.7894737	0.8421053	2.43935181475534	0.0772176054170514	0.196009529304693	0.707722814236163
Chr1	5722362	C	T	SNP	0|1	0|1	7,4	0|1	11,5	0.363636363636364	0.3125	-0.0511363636363636	-0.375	0.375	0.75	0.75	-0.5	0.5	0.8125	0.8125	0.0764020763214091	0.00522985537190083	0.999999999999998	7.7146197324263e-16
Chr1	5722524	T	C	SNP	0|1	0|1	7,7	0|0	12,1	0.5	0.0769230769230769	-0.423076923076923	-0.4285714	0.4285714	0.7857143	0.7857143	-0.5	0.5	0.8571429	0.8571429	6.35640013426524	0.357988165680473	0.0328502415458937	1.48346143275068
Chr1	5722915	G	C	SNP	0|1	0|1	10,3	0|1	18,3	0.230769230769231	0.142857142857143	-0.0879120879120879	-0.3333333	0.3809524	0.7619048	0.7619048	-0.4761905	0.4761905	0.8095238	0.8095238	0.417756403127334	0.0154570704021254	0.652889722983945	0.185160167490636
Chr1	5722944	A	G	SNP	0|1	0|1	6,8	0|1	7,13	0.571428571428571	0.65	0.0785714285714286	-0.35	0.35	0.75	0.75	-0.45	0.45	0.8	0.8	0.21459750251675	0.0123469387755102	0.728236688107563	0.137727445367331
Chr1	5723704	G	A	SNP	0|1	0|1	8,4	0|1	11,4	0.333333333333333	0.266666666666667	-0.0666666666666667	-0.4	0.4	0.8	0.8	-0.5333333	0.5333333	0.8666667	0.8666667	0.141649707413121	0.00888888888888889	0.999999999999999	4.33947359948979e-16
Chr1	5724905	C	A	SNP	0|1	0|1	10,5	0|1	9,3	0.333333333333333	0.25	-0.0833333333333333	-0.4	0.4	0.8	0.8	-0.5333333	0.5333333	0.8666667	0.8666667	0.223976369335872	0.0138888888888889	0.695652173913043	0.157607853361668
Chr1	5725022	G	C	SNP	0|1	0|1	6,9	0|1	9,4	0.6	0.307692307692308	-0.292307692307692	-0.4	0.4	0.8	0.8	-0.5333333	0.5333333	0.8666667	0.8666667	2.43462721947859	0.170887573964497	0.1512843810293	0.820205907290328
Chr1	5725026	A	G	SNP	0|1	0|1	9,6	0|1	3,10	0.4	0.769230769230769	0.369230769230769	-0.4	0.4	0.8	0.8	-0.5333333	0.5333333	0.8666667	0.8666667	4.00719615083833	0.272662721893491	0.0670704895230402	1.17346852389076
Chr1	5725371	C	T	SNP	0|1	0|1	5,11	0|1	4,16	0.6875	0.8	0.1125	-0.35	0.35	0.75	0.75	-0.45	0.45	0.8	0.8	0.597269485258841	0.0253125	0.469713823440185	0.328166658561794
Chr1	5731278	A	G	SNP	0|1	0|1	8,6	0|1	7,6	0.428571428571429	0.461538461538462	0.032967032967033	-0.4285714	0.4285714	0.7857143	0.7857143	-0.5	0.5	0.8571429	0.8571429	0.0296706281533484	0.00217365052529888	1	0
Chr1	5731530	A	C	SNP	0|1	0|1	10,12	0|1	3,22	0.545454545454545	0.88	0.334545454545455	-0.32	0.32	0.72	0.72	-0.44	0.44	0.8	0.8	6.77001953623813	0.22384132231405	0.0203647245560813	1.69112145960612
Chr1	5731726	G	A	SNP	0|1	0|1	15,5	0|1	8,4	0.25	0.333333333333333	0.0833333333333333	-0.35	0.35	0.75	0.75	-0.45	0.45	0.8	0.8	0.254575630561821	0.0138888888888889	0.695986994096003	0.157398875971498
Chr1	5731805	C	G	SNP	0|1	0|1	11,7	0|1	4,7	0.388888888888889	0.636363636363636	0.247474747474747	-0.3888889	0.3888889	0.7777778	0.7777778	-0.5	0.4444444	0.8333333	0.8333333	1.69050265516792	0.12248750127538	0.263541913253899	0.57915030550894
Chr1	5732832	G	A	SNP	0|1	0|1	5,7	0|1	11,3	0.583333333333333	0.214285714285714	-0.369047619047619	-0.4285714	0.4285714	0.7857143	0.7857143	-0.5	0.5	0.8571429	0.8571429	3.79760512611211	0.272392290249433	0.10537084398977	0.977279541362732
Chr1	5733065	A	C	SNP	0|1	0|1	9,9	0|1	13,6	0.5	0.315789473684211	-0.184210526315789	-0.3684211	0.3684211	0.7368421	0.7368421	-0.4736842	0.4736842	0.7894737	0.8421053	1.30836877109426	0.0678670360110804	0.324544005242365	0.488726408453073
Chr1	5733167	G	A	SNP	0|1	0|0	22,1	0|1	16,6	0.0434782608695652	0.272727272727273	0.229249011857707	-0.3478261	0.3478261	0.7391304	0.7391304	-0.4347826	0.4347826	0.7826087	0.826087	4.89155266301784	0.105110218875471	0.0469770350655207	1.32811439699472
Chr1	5733359	A	T	SNP	0|1	0|1	11,4	0|1	9,10	0.266666666666667	0.526315789473684	0.259649122807018	-0.3684211	0.3684211	0.7368421	0.7368421	-0.4736842	0.4736842	0.7894737	0.8421053	2.38522740357719	0.134835333948907	0.170574390224242	0.768086172577561
Chr1	5733440	A	G	SNP	0|1	0|1	12,3	0|1	13,9	0.2	0.409090909090909	0.209090909090909	-0.3181818	0.3636364	0.7272727	0.7272727	-0.4545455	0.4545455	0.8181818	0.8181818	1.84715972949093	0.0874380165289257	0.286326649229877	0.543138229083286
Chr1	5733598	G	T	SNP	0|1	0|1	5,11	0|1	6,9	0.6875	0.6	-0.0875	-0.375	0.375	0.75	0.75	-0.5	0.5	0.8125	0.8125	0.259105738309739	0.0153125	0.71598716770647	0.145094761273445
Chr1	5733717	A	T	SNP	0|1	0|1	10,5	0|1	14,2	0.333333333333333	0.125	-0.208333333333333	-0.375	0.375	0.75	0.75	-0.5	0.5	0.8125	0.8125	1.96581052555293	0.0868055555555555	0.219972809294277	0.657630998738076
Chr1	5734334	G	A	SNP	0|1	0|1	7,7	0|1	7,4	0.5	0.363636363636364	-0.136363636363636	-0.4285714	0.4285714	0.7857143	0.7857143	-0.5	0.5	0.8571429	0.8571429	0.467769931109533	0.0371900826446281	0.688745456992867	0.161941252763659
Chr1	5734861	C	A	SNP	0|1	0|1	7,7	0|1	7,5	0.5	0.416666666666667	-0.0833333333333333	-0.4285714	0.4285714	0.7857143	0.7857143	-0.5	0.5	0.8571429	0.8571429	0.18089571350273	0.0138888888888889	0.712688114147262	0.14710048408687
Chr1	5735013	T	C	SNP	0|1	0|1	9,2	0|1	11,3	0.181818181818182	0.214285714285714	0.0324675324675325	-0.4285714	0.4285714	0.7857143	0.7857143	-0.5	0.5	0.8571429	0.8571429	0.0408207939825418	0.00210828132906055	0.999999999999999	3.85730986621315e-16
Chr1	5735643	G	A	SNP	0|1	0|1	7,6	0|1	7,4	0.461538461538462	0.363636363636364	-0.0979020979020979	-0.3846154	0.3846154	0.7692308	0.7692308	-0.5384615	0.5384615	0.8461538	0.8461538	0.235850165273684	0.0191696415472639	0.696829990577468	0.156873166177752
Chr1	5736657	A	T	SNP	0|1	0|1	9,1	0|1	8,2	0.1	0.2	0.1	-0.5	0.5	0.8	0.8	-0.6	0.6	0.9	0.9	0.398655573646912	0.02	1	0
Chr1	5737457	C	T	SNP	0|1	0|1	11,3	0|1	6,7	0.214285714285714	0.538461538461538	0.324175824175824	-0.4285714	0.4285714	0.7857143	0.7857143	-0.5	0.5	0.8571429	0.8571429	3.10117213429817	0.21017992996015	0.120111873887618	0.92041405746827
Chr1	5737579	T	C	SNP	0|1	0|1	16,3	0|1	7,5	0.157894736842105	0.416666666666667	0.258771929824561	-0.3684211	0.3684211	0.7368421	0.7368421	-0.4736842	0.4736842	0.7894737	0.8421053	2.52860133002111	0.133925823330255	0.205512677904224	0.68716138170025
Chr1	5738246	A	C	SNP	0|1	0|1	7,6	0|1	6,7	0.461538461538462	0.538461538461538	0.0769230769230769	-0.3846154	0.3846154	0.7692308	0.7692308	-0.5384615	0.5384615	0.8461538	0.8461538	0.153998236139338	0.0118343195266272	0.999999999999999	2.89298239965986e-16
Chr1	5738324	C	G	SNP	0|1	0|1	9,4	0|1	6,4	0.307692307692308	0.4	0.0923076923076923	-0.3846154	0.3846154	0.7692308	0.7692308	-0.5384615	0.5384615	0.8461538	0.8461538	0.211643879623201	0.0170414201183432	0.685018172028538	0.164297907475401
Chr1	5745042	T	C	SNP	0|1	0|1	9,7	0|1	8,4	0.4375	0.333333333333333	-0.104166666666667	-0.375	0.375	0.75	0.75	-0.5	0.5	0.8125	0.8125	0.314108198413753	0.0217013888888889	0.704652936689552	0.152024733779555
Chr1	5746746	A	G	SNP	0|1	0|0	13,1	0|1	12,3	0.0714285714285714	0.2	0.128571428571429	-0.4	0.4	0.8	0.8	-0.5333333	0.5333333	0.8666667	0.8666667	1.05201736547341	0.0330612244897959	0.597701149425287	0.223515908983819
Chr1	5754207	A	G	SNP	0|1	0|1	5,7	0|1	9,2	0.583333333333333	0.181818181818182	-0.401515151515152	-0.4166667	0.4166667	0.8333333	0.8333333	-0.5833333	0.5833333	0.8333333	0.9166667	4.05738304039266	0.32242883379247	0.0893794588773724	1.04876227898068
Chr1	5754248	T	A	SNP	0|1	0|1	9,4	0|1	7,4	0.307692307692308	0.363636363636364	0.0559440559440559	-0.3846154	0.3846154	0.7692308	0.7692308	-0.5384615	0.5384615	0.8461538	0.8461538	0.0837950393314968	0.00625947479094332	0.999999999999999	4.33947359948979e-16
Chr1	5754855	T	C	SNP	0|1	0|1	6,6	0|1	9,4	0.5	0.307692307692308	-0.192307692307692	-0.3846154	0.3846154	0.7692308	0.7692308	-0.5384615	0.5384615	0.8461538	0.8461538	0.966765004035254	0.0739644970414201	0.428307982231794	0.368243831727834
Chr1	5755156	A	G	SNP	0|1	0|1	8,3	0|1	8,2	0.272727272727273	0.2	-0.0727272727272727	-0.4545455	0.4545455	0.8181818	0.8181818	-0.5454545	0.5454545	0.9090909	0.9090909	0.153718074927886	0.0105785123966942	1	0
Chr1	5755773	T	C	SNP	0|1	0|1	10,4	0|1	8,2	0.285714285714286	0.2	-0.0857142857142857	-0.4285714	0.4285714	0.7857143	0.7857143	-0.5	0.5	0.8571429	0.8571429	0.232489990551839	0.0146938775510204	1	1.92865493310657e-16
Chr1	5755914	C	T	SNP	0|1	0|1	12,11	0|1	5,9	0.478260869565217	0.642857142857143	0.164596273291925	-0.3478261	0.3478261	0.7391304	0.7391304	-0.4347826	0.4347826	0.7826087	0.826087	0.95891884650261	0.0541838663631805	0.497859817548356	0.302892924379769
Chr1	5757918	A	C	SNP	0|1	0|1	8,5	0|1	19,2	0.384615384615385	0.0952380952380952	-0.289377289377289	-0.3333333	0.3809524	0.7619048	0.7619048	-0.4761905	0.4761905	0.8095238	0.8095238	4.04267086629	0.167478431214695	0.0788721722888773	1.10307619771739
Chr1	5758211	G	A	SNP	0|1	0|1	9,9	0|1	13,11	0.5	0.458333333333333	-0.0416666666666667	-0.3333333	0.3333333	0.75	0.75	-0.4583333	0.4166667	0.7916667	0.7916667	0.0715859845820885	0.00347222222222223	0.999999999999998	8.19678346570295e-16
Chr1	5758249	A	G	SNP	0|1	0|1	11,9	0|1	10,11	0.45	0.523809523809524	0.0738095238095238	-0.3333333	0.3809524	0.7619048	0.7619048	-0.4761905	0.4761905	0.8095238	0.8095238	0.223579071727593	0.0108956916099773	0.757861796768698	0.120409984833766
Chr1	5758347	T	A	SNP	0|1	0|1	7,5	0|1	8,5	0.416666666666667	0.384615384615385	-0.032051282051282	-0.3846154	0.3846154	0.7692308	0.7692308	-0.5384615	0.5384615	0.8461538	0.8461538	0.0267054638846295	0.00205456936226168	1	0
Chr1	5758450	T	C	SNP	0|1	0|1	10,5	0|1	10,8	0.333333333333333	0.444444444444444	0.111111111111111	-0.3888889	0.3888889	0.7777778	0.7777778	-0.5	0.4444444	0.8333333	0.8333333	0.425483014280075	0.0246913580246914	0.722106688591189	0.141398632287136
Chr1	5758919	A	T	SNP	0|1	0|1	11,4	0|0	13,1	0.266666666666667	0.0714285714285714	-0.195238095238095	-0.4	0.4	0.8	0.8	-0.5333333	0.5333333	0.8666667	0.8666667	2.05981808040279	0.0762358276643991	0.329501915708812	0.482142056094713
Chr1	5758990	C	A	SNP	0|1	0|1	10,8	0|1	16,6	0.444444444444444	0.272727272727273	-0.171717171717172	-0.3181818	0.3636364	0.7272727	0.7272727	-0.4545455	0.4545455	0.8181818	0.8181818	1.28319915991072	0.0589735741250893	0.326688312339036	0.485866402645652
Chr1	5759114	A	C	SNP	0|1	0|1	8,11	0|1	8,10	0.578947368421053	0.555555555555556	-0.0233918128654971	-0.3684211	0.3684211	0.7368421	0.7368421	-0.4736842	0.4736842	0.7894737	0.8421053	0.0206067422289913	0.00109435381826887	0.999999999999996	1.83222218645125e-15
Chr1	5799373	T	A	SNP	0|1	0|1	4,8	0|1	4,7	0.666666666666667	0.636363636363636	-0.0303030303030303	-0.4166667	0.4166667	0.8333333	0.8333333	-0.5833333	0.5833333	0.8333333	0.9166667	0.0232241678910603	0.00183654729109274	0.999999999999999	3.85730986621315e-16
Chr1	5801695	T	A	SNP	0|1	0|1	12,2	0|1	8,3	0.142857142857143	0.272727272727273	0.12987012987013	-0.4285714	0.4285714	0.7857143	0.7857143	-0.5	0.5	0.8571429	0.8571429	0.645906662155821	0.0337325012649688	0.623188405797102	0.205380635157668
Chr1	5806152	C	T	SNP	0|1	0|1	7,3	0|1	8,5	0.3	0.384615384615385	0.0846153846153846	-0.3846154	0.3846154	0.7692308	0.7692308	-0.5384615	0.5384615	0.8461538	0.8461538	0.179637688917767	0.0143195266272189	0.999999999999999	4.82163733276644e-16
Chr1	5806285	T	G	SNP	0|1	0|0	18,0	0|1	9,3	0	0.25	0.25	-0.3888889	0.3888889	0.7777778	0.7777778	-0.5	0.4444444	0.8333333	0.8333333	6.00893493263549	0.125	0.0541871921182266	1.26610335275499
Chr1	5806354	T	A	SNP	0|1	0|1	13,7	0|1	8,8	0.35	0.5	0.15	-0.35	0.35	0.75	0.75	-0.45	0.45	0.8	0.8	0.823339812086303	0.045	0.499610409848841	0.301368521273063
Chr1	5807857	C	A	SNP	0|1	0|1	9,3	0|1	10,2	0.25	0.166666666666667	-0.0833333333333333	-0.4166667	0.4166667	0.8333333	0.8333333	-0.5833333	0.5833333	0.8333333	0.9166667	0.254011040392934	0.0138888888888889	1	0
Chr1	5808058	T	C	SNP	0|1	0|1	8,15	0|1	4,9	0.652173913043478	0.692307692307692	0.040133779264214	-0.3478261	0.3478261	0.7391304	0.7391304	-0.4347826	0.4347826	0.7826087	0.826087	0.0605708714404346	0.00322144047605731	0.999999999999995	1.97687130643424e-15
Chr1	5808257	G	A	SNP	0|1	0|1	4,12	0|1	9,7	0.75	0.4375	-0.3125	-0.375	0.375	0.75	0.75	-0.5	0.5	0.8125	0.8125	3.30495401620927	0.1953125	0.148883622704777	0.827153072295663
Chr1	5808394	T	C	SNP	0|1	0|1	8,2	0|0	11,1	0.2	0.0833333333333333	-0.116666666666667	-0.4166667	0.4166667	0.8333333	0.8333333	-0.5833333	0.5833333	0.8333333	0.9166667	0.633400943320888	0.0272222222222222	0.571428571428571	0.243038048686295
Chr1	5808490	C	T	SNP	0|1	0|0	16,1	0|1	8,6	0.0588235294117647	0.428571428571429	0.369747899159664	-0.3529412	0.3529412	0.7647059	0.7647059	-0.4705882	0.4705882	0.8235294	0.8235294	6.39003921675174	0.27342701786597	0.0281151897169694	1.55105898159242
Chr1	5809662	A	G	SNP	0|1	0|1	37,20	0|1	33,17	0.350877192982456	0.34	-0.0108771929824561	-0.2631579	0.2631579	0.6842105	0.6842105	-0.3333333	0.3333333	0.7368421	0.7368421	0.0139353088430082	0.000236626654355183	1	0
Chr1	5809694	C	A	SNP	0|1	0|1	58,16	0|1	47,26	0.216216216216216	0.356164383561644	0.139948167345428	-0.2297297	0.2432432	0.6621622	0.6621622	-0.2972973	0.3243243	0.7162162	0.7297297	3.55166971510362	0.0391709790866876	0.0695548113573388	1.15767282291607
Chr1	5809964	A	T	SNP	0|1	0|1	18,6	0|1	10,2	0.25	0.166666666666667	-0.0833333333333333	-0.3333333	0.3333333	0.75	0.75	-0.4583333	0.4166667	0.7916667	0.7916667	0.333290377657008	0.0138888888888889	0.690985626731224	0.160530986339605
Chr1	5810006	G	A	SNP	0|1	0|1	14,6	0|1	7,3	0.3	0.3	0	-0.35	0.35	0.75	0.75	-0.45	0.45	0.8	0.8	0	0	1	0
Chr1	5810170	T	G	SNP	0|1	0|1	8,2	0|1	8,3	0.2	0.272727272727273	0.0727272727272727	-0.4545455	0.4545455	0.8181818	0.8181818	-0.5454545	0.5454545	0.9090909	0.9090909	0.153718074927886	0.0105785123966942	1	0
Chr1	5810257	C	A	SNP	0|1	0|1	10,1	0|1	9,5	0.0909090909090909	0.357142857142857	0.266233766233766	-0.4285714	0.4285714	0.7857143	0.7857143	-0.5	0.5	0.8571429	0.8571429	2.60281854983111	0.141760836566031	0.180434782608696	0.743679739305499
Chr1	5811334	G	A	SNP	0|1	0|1	26,5	0|1	18,5	0.161290322580645	0.217391304347826	0.0561009817671809	-0.2903226	0.2903226	0.7096774	0.7096774	-0.3870968	0.3870968	0.7741935	0.7741935	0.273108283494785	0.00629464031048313	0.727556458151301	0.138133299919798
Chr1	5811737	G	T	SNP	0|1	0|1	5,8	0|1	3,9	0.615384615384615	0.75	0.134615384615385	-0.3846154	0.3846154	0.7692308	0.7692308	-0.5384615	0.5384615	0.8461538	0.8461538	0.52418990498834	0.0362426035502958	0.672768878718536	0.172134106558264
Chr1	5812142	A	G	SNP	0|1	0|1	17,9	0|1	21,13	0.346153846153846	0.382352941176471	0.0361990950226244	-0.2941176	0.2941176	0.7058824	0.7058824	-0.3823529	0.3823529	0.7647059	0.7647059	0.0833174970118409	0.00262074896091398	0.794216921249231	0.100060864279335
Chr1	5812281	T	A	SNP	0|1	0|1	17,8	0|1	18,11	0.32	0.379310344827586	0.0593103448275862	-0.3103448	0.3103448	0.7241379	0.7241379	-0.4137931	0.3793103	0.7931034	0.7931034	0.207679784347206	0.00703543400713435	0.777180361022983	0.109478182348003
Chr1	5812346	T	C	SNP	0|1	0|1	8,10	0|1	16,9	0.555555555555556	0.36	-0.195555555555556	-0.32	0.32	0.72	0.72	-0.44	0.44	0.8	0.8	1.62641838743151	0.076483950617284	0.230446031256409	0.637430766898469
Chr1	5813090	C	T	SNP	0|1	0|1	16,18	0|1	5,9	0.529411764705882	0.642857142857143	0.113445378151261	-0.2941176	0.2941176	0.7058824	0.7058824	-0.3823529	0.3823529	0.7647059	0.7647059	0.524686907741656	0.025739707647765	0.536137856397084	0.270723526399193
Chr1	5814386	A	G	SNP	0|1	0|1	12,7	0|1	7,5	0.368421052631579	0.416666666666667	0.0482456140350878	-0.3684211	0.3684211	0.7368421	0.7368421	-0.4736842	0.4736842	0.7894737	0.8421053	0.0719479644073664	0.00465527854724531	1	0
Chr1	5814788	A	C	SNP	0|1	0|1	16,3	0|1	16,6	0.157894736842105	0.272727272727273	0.114832535885167	-0.3181818	0.3636364	0.7272727	0.7272727	-0.4545455	0.4545455	0.8181818	0.8181818	0.799685728519473	0.0263730225956365	0.46586887074692	0.33173630804181
Chr1	5815353	T	G	SNP	0|1	0|1	13,3	0|1	7,3	0.1875	0.3	0.1125	-0.375	0.375	0.75	0.75	-0.5	0.5	0.8125	0.8125	0.430847277458509	0.0253125	0.644268774703557	0.19093291677186
Chr1	5815386	T	A	SNP	0|1	0|1	5,11	0|1	5,6	0.6875	0.545454545454545	-0.142045454545455	-0.375	0.375	0.75	0.75	-0.5	0.5	0.8125	0.8125	0.561267974187174	0.0403538223140496	0.686753114670732	0.163199362222298
Chr1	5816333	G	A	SNP	0|1	1|1	0,10	0|1	5,7	1	0.583333333333333	-0.416666666666667	-0.4166667	0.4166667	0.8333333	0.8333333	-0.5833333	0.5833333	0.8333333	0.9166667	7.28159674171693	0.347222222222222	0.0396445659603554	1.40181633256237
Chr1	5816617	G	A	SNP	0|1	0|1	3,9	0|1	6,8	0.75	0.571428571428571	-0.178571428571429	-0.4285714	0.4285714	0.7857143	0.7857143	-0.5	0.5	0.8571429	0.8571429	0.924253484689166	0.0637755102040817	0.429107551487414	0.367433842632425
Chr1	5820737	T	C	SNP	0|1	0|1	9,1	0|1	8,4	0.1	0.333333333333333	0.233333333333333	-0.4166667	0.4166667	0.8333333	0.8333333	-0.5833333	0.5833333	0.8333333	0.9166667	1.80423561860907	0.108888888888889	0.323308270676692	0.490383185387499
Chr1	5823269	C	T	SNP	0|1	0|1	16,5	0|0	12,0	0.238095238095238	0	-0.238095238095238	-0.3333333	0.3809524	0.7619048	0.7619048	-0.4761905	0.4761905	0.8095238	0.8095238	5.01894321426552	0.113378684807256	0.132874911517848	0.876557011667692
Chr1	5824484	C	T	SNP	0|1	0|1	10,6	0|1	13,7	0.375	0.35	-0.025	-0.35	0.35	0.75	0.75	-0.45	0.45	0.8	0.8	0.0240571596583559	0.00125	1	1.92865493310657e-16
Chr1	5846258	T	C	SNP	0|1	0|1	8,3	0|1	10,1	0.272727272727273	0.0909090909090909	-0.181818181818182	-0.4545455	0.4545455	0.8181818	0.8181818	-0.5454545	0.5454545	0.9090909	0.9090909	1.26917803018349	0.0661157024793388	0.586466165413534	0.231757038276605
Chr1	5846454	C	T	SNP	0|1	0|1	16,4	0|1	13,6	0.2	0.315789473684211	0.11578947368421	-0.35	0.35	0.75	0.75	-0.45	0.45	0.8	0.8	0.687967173900375	0.026814404432133	0.480115351083096	0.318654407790268
Chr1	5861456	C	T	SNP	0|1	0|1	7,4	0|1	14,4	0.363636363636364	0.222222222222222	-0.141414141414141	-0.3888889	0.3888889	0.7777778	0.7777778	-0.5	0.4444444	0.8333333	0.8333333	0.672128896048148	0.0399959187837976	0.432745165878599	0.363767774854013
Chr1	5862141	C	A	SNP	0|1	1|1	1,13	0|1	9,9	0.928571428571429	0.5	-0.428571428571429	-0.3888889	0.3888889	0.7777778	0.7777778	-0.5	0.4444444	0.8333333	0.8333333	7.59130753615037	0.36734693877551	0.0189256178362431	1.72294993383627
Chr1	5862393	A	C	SNP	0|1	0|1	9,7	0|1	12,5	0.4375	0.294117647058824	-0.143382352941176	-0.3529412	0.3529412	0.7647059	0.7647059	-0.4705882	0.4705882	0.8235294	0.8235294	0.734627465986923	0.0411169982698962	0.481265818703554	0.317614982443944
Chr1	5862588	A	G	SNP	0|1	0|1	6,6	0|1	11,4	0.5	0.266666666666667	-0.233333333333333	-0.4	0.4	0.8	0.8	-0.5333333	0.5333333	0.8666667	0.8666667	1.5612477304598	0.108888888888889	0.256598016781082	0.590746704564212
Chr1	5862622	G	A	SNP	0|1	0|0	14,1	0|1	10,3	0.0666666666666667	0.230769230769231	0.164102564102564	-0.4	0.4	0.8	0.8	-0.5333333	0.5333333	0.8666667	0.8666667	1.57330531820146	0.0538593030900723	0.311111111111111	0.507084478097106
Chr1	5862725	C	G	SNP	0|1	0|1	3,14	0|1	9,6	0.823529411764706	0.4	-0.423529411764706	-0.3529412	0.3529412	0.7647059	0.7647059	-0.4705882	0.4705882	0.8235294	0.8235294	6.30572249515771	0.358754325259515	0.0268801083329302	1.57056898530947
Chr1	5863469	G	A	SNP	0|1	0|1	8,5	0|1	7,3	0.384615384615385	0.3	-0.0846153846153846	-0.3846154	0.3846154	0.7692308	0.7692308	-0.5384615	0.5384615	0.8461538	0.8461538	0.179637688917767	0.0143195266272189	1	0
Chr1	5865790	T	C	SNP	0|1	0|1	9,4	0|1	10,3	0.307692307692308	0.230769230769231	-0.0769230769230769	-0.3846154	0.3846154	0.7692308	0.7692308	-0.5384615	0.5384615	0.8461538	0.8461538	0.196002966918675	0.0118343195266272	1	0
Chr1	5866538	C	G	SNP	0|1	0|1	4,7	0|1	2,8	0.636363636363636	0.8	0.163636363636364	-0.4545455	0.4545455	0.8181818	0.8181818	-0.5454545	0.5454545	0.9090909	0.9090909	0.698675223986405	0.0535537190082645	0.635117204776649	0.197146122439077
Chr1	5867347	A	G	SNP	0|1	0|1	11,3	0|1	9,10	0.214285714285714	0.526315789473684	0.31203007518797	-0.3684211	0.3684211	0.7368421	0.7368421	-0.4736842	0.4736842	0.7894737	0.8421053	3.4163523685818	0.19472553564362	0.087286732977597	1.05905176124834
Chr1	5868032	T	C	SNP	0|1	0|1	11,7	0|1	2,11	0.388888888888889	0.846153846153846	0.457264957264957	-0.3888889	0.3888889	0.7777778	0.7777778	-0.5	0.4444444	0.8333333	0.8333333	6.94579633369777	0.418182482285046	0.0250450423587624	1.60127822945016
Chr1	5868149	C	A	SNP	0|1	0|1	2,14	0|1	7,4	0.875	0.363636363636364	-0.511363636363636	-0.375	0.375	0.75	0.75	-0.5	0.5	0.8125	0.8125	7.89452090188328	0.522985537190083	0.0114651176436073	1.94062148461417
Chr1	5868150	A	C	SNP	0|1	0|0	13,1	0|1	6,5	0.0714285714285714	0.454545454545455	0.383116883116883	-0.4285714	0.4285714	0.7857143	0.7857143	-0.5	0.5	0.8571429	0.8571429	5.19087122263487	0.293557092258391	0.0560869565217392	1.25113812571834
Chr1	5868339	T	A	SNP	0|1	0|1	7,5	0|1	3,9	0.416666666666667	0.75	0.333333333333333	-0.4166667	0.4166667	0.8333333	0.8333333	-0.5833333	0.5833333	0.8333333	0.9166667	2.80459491294522	0.222222222222222	0.213756898640463	0.670079860257618
Chr1	5870245	C	T	SNP	0|1	0|1	15,5	0|1	17,5	0.25	0.227272727272727	-0.0227272727272727	-0.3181818	0.3636364	0.7272727	0.7272727	-0.4545455	0.4545455	0.8181818	0.8181818	0.0298073864736434	0.00103305785123967	1	0
Chr1	5870378	A	T	SNP	0|1	0|1	9,4	0|1	15,4	0.307692307692308	0.210526315789474	-0.097165991902834	-0.3684211	0.3684211	0.7368421	0.7368421	-0.4736842	0.4736842	0.7894737	0.8421053	0.384342956315542	0.0188824599649232	0.683826473859845	0.165054089809262
Chr1	5870410	G	A	SNP	0|1	0|1	4,7	0|1	16,3	0.636363636363636	0.157894736842105	-0.478468899521531	-0.3684211	0.3684211	0.7368421	0.7368421	-0.4736842	0.4736842	0.7894737	0.8421053	7.19608270721505	0.45786497561869	0.0146919214385482	1.83292140260392
Chr1	5870421	G	A	SNP	0|1	0|1	8,2	0|1	8,10	0.2	0.555555555555556	0.355555555555556	-0.3888889	0.3888889	0.7777778	0.7777778	-0.5	0.4444444	0.8333333	0.8333333	3.50418863495901	0.25283950617284	0.114394682358069	0.941594163272219
Chr1	5871192	G	C	SNP	0|1	0|1	12,2	0|1	11,3	0.142857142857143	0.214285714285714	0.0714285714285714	-0.4285714	0.4285714	0.7857143	0.7857143	-0.5	0.5	0.8571429	0.8571429	0.244847104999647	0.0102040816326531	1	0
Chr1	5871264	C	A	SNP	0|1	0|1	9,1	0|1	5,8	0.1	0.615384615384615	0.515384615384615	-0.3846154	0.3846154	0.7692308	0.7692308	-0.5384615	0.5384615	0.8461538	0.8461538	6.96418734085115	0.531242603550296	0.0288060304213218	1.54051658499951
Chr1	5871389	C	T	SNP	0|1	0|1	13,2	0|1	9,3	0.133333333333333	0.25	0.116666666666667	-0.4	0.4	0.8	0.8	-0.5333333	0.5333333	0.8666667	0.8666667	0.598666204448903	0.0272222222222222	0.628019323671498	0.202026993150081
Chr1	5871493	T	A	SNP	0|1	0|1	9,5	0|1	5,5	0.357142857142857	0.5	0.142857142857143	-0.4285714	0.4285714	0.7857143	0.7857143	-0.5	0.5	0.8571429	0.8571429	0.489149443560043	0.0408163265306122	0.678456050612465	0.168478280052423
Chr1	5873320	C	T	SNP	0|1	0|1	14,2	0|1	8,3	0.125	0.272727272727273	0.147727272727273	-0.375	0.375	0.75	0.75	-0.5	0.5	0.8125	0.8125	0.927340929242774	0.043646694214876	0.370494240059458	0.431218539452098
Chr1	5876058	A	G	SNP	0|1	0|1	3,8	0|1	6,4	0.727272727272727	0.4	-0.327272727272727	-0.4545455	0.4545455	0.8181818	0.8181818	-0.5454545	0.5454545	0.9090909	0.9090909	2.33094945455656	0.214214876033058	0.198380566801619	0.702500873231153
Chr1	5885073	G	A	SNP	0|1	0|1	8,6	0|1	5,5	0.428571428571429	0.5	0.0714285714285715	-0.4285714	0.4285714	0.7857143	0.7857143	-0.5	0.5	0.8571429	0.8571429	0.119834018325171	0.0102040816326531	1	0
Chr1	5885124	C	T	SNP	0|1	0|1	5,10	0|1	8,5	0.666666666666667	0.384615384615385	-0.282051282051282	-0.4	0.4	0.8	0.8	-0.5333333	0.5333333	0.8666667	0.8666667	2.2545986911192	0.159105851413544	0.254506550904116	0.594301034604654
Chr1	5894588	G	A	SNP	0|1	0|1	6,4	0|1	12,3	0.4	0.2	-0.2	-0.4	0.4	0.8	0.8	-0.5333333	0.5333333	0.8666667	0.8666667	1.17535982604295	0.08	0.378125650093614	0.422363861340774
Chr1	5902420	A	C	SNP	0|1	0|1	14,2	0|1	15,7	0.125	0.318181818181818	0.193181818181818	-0.3181818	0.3636364	0.7272727	0.7272727	-0.4545455	0.4545455	0.8181818	0.8181818	2.02508261980669	0.0746384297520661	0.253654033540182	0.595758227254262
Chr1	5902528	T	C	SNP	0|1	0|1	17,4	0|1	12,5	0.19047619047619	0.294117647058824	0.103641456582633	-0.3333333	0.3809524	0.7619048	0.7619048	-0.4761905	0.4761905	0.8095238	0.8095238	0.55589883176625	0.0214831030451396	0.702900848062138	0.153105932699188
Chr1	5902573	G	A	SNP	0|1	0|1	16,2	0|1	6,4	0.111111111111111	0.4	0.288888888888889	-0.3888889	0.3888889	0.7777778	0.7777778	-0.5	0.4444444	0.8333333	0.8333333	3.07828220077458	0.166913580246914	0.147157190635451	0.832218511838243
Chr1	5904960	C	T	SNP	0|1	0|1	6,9	0|1	8,2	0.6	0.2	-0.4	-0.4	0.4	0.8	0.8	-0.5333333	0.5333333	0.8666667	0.8666667	4.0980915315772	0.32	0.0991519720016152	1.0036986438298
Chr1	5905338	G	C	SNP	0|1	0|1	10,4	0|1	18,2	0.285714285714286	0.1	-0.185714285714286	-0.35	0.35	0.75	0.75	-0.45	0.45	0.8	0.8	1.93308205730577	0.0689795918367347	0.202239713763956	0.694133558067518
Chr1	5905363	A	C	SNP	0|1	0|1	7,6	0|1	12,7	0.461538461538462	0.368421052631579	-0.0931174089068826	-0.3684211	0.3684211	0.7368421	0.7368421	-0.4736842	0.4736842	0.7894737	0.8421053	0.276726173730556	0.0173417036830632	0.71997286495001	0.142683871380605
Chr1	5910055	G	A	SNP	0|1	0|1	8,4	0|1	8,4	0.333333333333333	0.333333333333333	0	-0.4166667	0.4166667	0.8333333	0.8333333	-0.5833333	0.5833333	0.8333333	0.9166667	0	0	1	0
Chr1	5910153	A	G	SNP	0|1	0|1	9,7	0|1	8,4	0.4375	0.333333333333333	-0.104166666666667	-0.375	0.375	0.75	0.75	-0.5	0.5	0.8125	0.8125	0.314108198413753	0.0217013888888889	0.704652936689552	0.152024733779555
Chr1	5910157	G	A	SNP	0|1	0|1	11,4	0|1	10,4	0.266666666666667	0.285714285714286	0.019047619047619	-0.4	0.4	0.8	0.8	-0.5333333	0.5333333	0.8666667	0.8666667	0.0131474650241243	0.000725623582766441	0.999999999999995	2.21795317307257e-15
Chr1	5910170	G	A	SNP	0|1	0|1	12,4	0|1	9,5	0.25	0.357142857142857	0.107142857142857	-0.375	0.375	0.75	0.75	-0.5	0.5	0.8125	0.8125	0.40794978265745	0.0229591836734694	0.694392803598198	0.158394788657871
Chr1	5917739	C	T	SNP	0|1	0|0	11,1	0|1	11,3	0.0833333333333333	0.214285714285714	0.130952380952381	-0.4285714	0.4285714	0.7857143	0.7857143	-0.5	0.5	0.8571429	0.8571429	0.892498051389759	0.034297052154195	0.598260869565217	0.223109402118101
Chr1	5923909	C	T	SNP	0|1	0|1	18,2	0|1	12,7	0.1	0.368421052631579	0.268421052631579	-0.35	0.35	0.75	0.75	-0.45	0.45	0.8	0.8	4.12442464403487	0.14409972299169	0.0648331616073554	1.18820279938817
Chr1	5926105	C	T	SNP	0|1	0|1	8,3	0|1	9,5	0.272727272727273	0.357142857142857	0.0844155844155844	-0.4285714	0.4285714	0.7857143	0.7857143	-0.5	0.5	0.8571429	0.8571429	0.203331563108906	0.0142519817844493	1	0
Chr1	5926579	G	A	SNP	0|1	0|1	11,4	0|1	17,2	0.266666666666667	0.105263157894737	-0.16140350877193	-0.3684211	0.3684211	0.7368421	0.7368421	-0.4736842	0.4736842	0.7894737	0.8421053	1.50365554263426	0.0521021852877808	0.36956466781272	0.432309556140929
Chr1	5928006	G	A	SNP	0|1	0|1	4,7	0|1	6,5	0.636363636363636	0.454545454545455	-0.181818181818182	-0.4545455	0.4545455	0.8181818	0.8181818	-0.5454545	0.5454545	0.9090909	0.9090909	0.737604220655849	0.0661157024793388	0.669921409859491	0.173976142472738
Chr1	5932409	G	A	SNP	0|1	0|1	2,11	0|1	8,4	0.846153846153846	0.333333333333333	-0.512820512820513	-0.3846154	0.3846154	0.7692308	0.7692308	-0.5384615	0.5384615	0.8461538	0.8461538	7.21184474119129	0.525969756738987	0.0154193027325347	1.81193526482328
Chr1	5956190	T	C	SNP	0|1	0|1	8,14	0|1	10,8	0.636363636363636	0.444444444444444	-0.191919191919192	-0.3181818	0.3636364	0.7272727	0.7272727	-0.4545455	0.4545455	0.8181818	0.8181818	1.47929028792216	0.0736659524538313	0.339125145361056	0.469640007076301
Chr1	5956259	A	T	SNP	0|1	0|1	15,2	0|1	5,5	0.117647058823529	0.5	0.382352941176471	-0.3529412	0.3529412	0.7647059	0.7647059	-0.4705882	0.4705882	0.8235294	0.8235294	4.72505518149557	0.292387543252595	0.0646487168226298	1.18944009077402
Chr1	5967796	C	T	SNP	0|1	0|1	1,11	0|1	5,6	0.916666666666667	0.545454545454545	-0.371212121212121	-0.4166667	0.4166667	0.8333333	0.8333333	-0.5833333	0.5833333	0.8333333	0.9166667	4.36009976425854	0.275596877869605	0.0686498855835243	1.16336018225076
Chr1	6008881	C	T	SNP	0|1	0|1	9,4	0|0	10,0	0.307692307692308	0	-0.307692307692308	-0.3846154	0.3846154	0.7692308	0.7692308	-0.5384615	0.5384615	0.8461538	0.8461538	5.20541182246814	0.189349112426036	0.10446075663467	0.98104683278706
Chr1	6069050	T	G	SNP	0|1	1|1	0,13	0|1	7,7	1	0.5	-0.5	-0.4285714	0.4285714	0.7857143	0.7857143	-0.5	0.5	0.8571429	0.8571429	11.4950366796213	0.5	0.00579710144927536	2.23678909940929
Chr1	6070934	T	C	SNP	0|1	0|1	7,6	0|1	12,4	0.461538461538462	0.25	-0.211538461538462	-0.375	0.375	0.75	0.75	-0.5	0.5	0.8125	0.8125	1.42322286671907	0.0894970414201184	0.270136360391232	0.568416955781149
Chr1	6082430	G	A	SNP	0|1	0|0	11,0	0|1	8,3	0	0.272727272727273	0.272727272727273	-0.4545455	0.4545455	0.8181818	0.8181818	-0.5454545	0.5454545	0.9090909	0.9090909	4.63455540475438	0.148760330578512	0.214285714285714	0.669006780958576
Chr1	6082972	G	A	SNP	0|1	0|0	13,1	0|1	15,4	0.0714285714285714	0.210526315789474	0.139097744360902	-0.3684211	0.3684211	0.7368421	0.7368421	-0.4736842	0.4736842	0.7894737	0.8421053	1.30992514110868	0.0386963649725818	0.366202346041055	0.436278877758459
Chr1	6084705	C	T	SNP	0|1	0|1	16,5	0|1	19,2	0.238095238095238	0.0952380952380952	-0.142857142857143	-0.3333333	0.3809524	0.7619048	0.7619048	-0.4761905	0.4761905	0.8095238	0.8095238	1.58574494258058	0.0408163265306122	0.409893007453984	0.387329490441859
Chr1	6088938	A	C	SNP	0|1	0|1	5,5	0|1	9,2	0.5	0.181818181818182	-0.318181818181818	-0.4545455	0.4545455	0.8181818	0.8181818	-0.5454545	0.5454545	0.9090909	0.9090909	2.43958656991081	0.202479338842975	0.18266253869969	0.738350510688959
Chr1	6089222	T	A	SNP	0|1	0|1	10,5	0|1	11,4	0.333333333333333	0.266666666666667	-0.0666666666666667	-0.4	0.4	0.8	0.8	-0.5333333	0.5333333	0.8666667	0.8666667	0.158977931906198	0.00888888888888889	0.999999999999997	1.3500584531746e-15
Chr1	6095366	T	C	SNP	0|1	0|1	9,5	0|1	2,11	0.357142857142857	0.846153846153846	0.489010989010989	-0.4285714	0.4285714	0.7857143	0.7857143	-0.5	0.5	0.8571429	0.8571429	7.08707336796631	0.478263494747011	0.0183066361556064	1.73739144997848
Chr1	6099450	A	G	SNP	0|1	0|1	2,11	0|1	6,13	0.846153846153846	0.684210526315789	-0.161943319838057	-0.3684211	0.3684211	0.7368421	0.7368421	-0.4736842	0.4736842	0.7894737	0.8421053	1.12816640181959	0.0524512776803422	0.420348535409714	0.376390461425331
Chr1	6100871	T	C	SNP	0|1	0|1	3,7	0|1	7,3	0.7	0.3	-0.4	-0.5	0.5	0.8	0.8	-0.6	0.6	0.9	0.9	3.29131514020207	0.32	0.178895407997576	0.747400807039718
Chr1	6102128	G	C	SNP	0|1	0|1	2,8	0|1	7,3	0.8	0.3	-0.5	-0.5	0.5	0.8	0.8	-0.6	0.6	0.9	0.9	5.30021803668191	0.5	0.0697785186949275	1.15627825428383
Chr1	6109984	T	C	SNP	0|1	0|1	4,8	0|1	5,5	0.666666666666667	0.5	-0.166666666666667	-0.4166667	0.4166667	0.8333333	0.8333333	-0.5833333	0.5833333	0.8333333	0.9166667	0.62785861143958	0.0555555555555555	0.665634674922599	0.176764062415499
Chr1	6112505	G	A	SNP	0|1	0|1	9,5	0|1	9,4	0.357142857142857	0.307692307692308	-0.0494505494505494	-0.4285714	0.4285714	0.7857143	0.7857143	-0.5	0.5	0.8571429	0.8571429	0.0742953620967222	0.00489071368192248	0.999999999999998	1.06076021320862e-15
Chr1	6112544	C	T	SNP	0|1	0|1	15,4	0|1	15,2	0.210526315789474	0.117647058823529	-0.0928792569659443	-0.3684211	0.3684211	0.7368421	0.7368421	-0.4736842	0.4736842	0.7894737	0.8421053	0.568427809469363	0.0172531127490918	0.661709258483454	0.179332788765586
Chr1	6112680	G	A	SNP	0|1	0|1	16,2	0|1	19,5	0.111111111111111	0.208333333333333	0.0972222222222222	-0.3333333	0.3333333	0.75	0.75	-0.4583333	0.4166667	0.7916667	0.7916667	0.725662570384795	0.0189043209876543	0.678600690153966	0.168385703002268
Chr1	6113397	G	A	SNP	0|1	0|1	8,5	0|1	18,4	0.384615384615385	0.181818181818182	-0.202797202797203	-0.3181818	0.3636364	0.7272727	0.7272727	-0.4545455	0.4545455	0.8181818	0.8181818	1.71793265776352	0.0822534109247396	0.242706648844187	0.614918326194685
Chr1	6113405	T	C	SNP	0|1	0|1	7,4	0|0	20,1	0.363636363636364	0.0476190476190476	-0.316017316017316	-0.3333333	0.3809524	0.7619048	0.7619048	-0.4761905	0.4761905	0.8095238	0.8095238	5.27627742255296	0.199733888045576	0.0367074527252502	1.43524575185534
Chr1	6113566	G	A	SNP	0|1	0|1	13,8	0|1	15,3	0.380952380952381	0.166666666666667	-0.214285714285714	-0.3333333	0.3809524	0.7619048	0.7619048	-0.4761905	0.4761905	0.8095238	0.8095238	2.27026188404344	0.0918367346938776	0.171282945476494	0.766285877280708
Chr1	6113669	C	T	SNP	0|1	0|1	9,2	0|1	9,3	0.181818181818182	0.25	0.0681818181818182	-0.4166667	0.4166667	0.8333333	0.8333333	-0.5833333	0.5833333	0.8333333	0.9166667	0.157863166014132	0.00929752066115701	1	0
Chr1	6117950	T	C	SNP	0|1	0|1	20,7	0|1	28,4	0.259259259259259	0.125	-0.134259259259259	-0.3125	0.3125	0.71875	0.71875	-0.40625	0.375	0.78125	0.78125	1.74397727644151	0.03605109739369	0.314554078073423	0.502304679980473
Chr1	6159217	A	T	SNP	0|1	0|1	12,4	0|1	9,5	0.25	0.357142857142857	0.107142857142857	-0.375	0.375	0.75	0.75	-0.5	0.5	0.8125	0.8125	0.40794978265745	0.0229591836734694	0.694392803598198	0.158394788657871
Chr1	6160173	G	C	SNP	0|1	0|1	7,4	0|1	8,2	0.363636363636364	0.2	-0.163636363636364	-0.4545455	0.4545455	0.8181818	0.8181818	-0.5454545	0.5454545	0.9090909	0.9090909	0.698675223986405	0.0535537190082645	0.635117204776647	0.197146122439078
Chr1	6265186	C	A	SNP	0|1	0|1	3,12	0|1	8,4	0.8	0.333333333333333	-0.466666666666667	-0.4	0.4	0.8	0.8	-0.5333333	0.5333333	0.8666667	0.8666667	6.21024290577547	0.435555555555556	0.0219918936300683	1.65773737374599
Chr1	6265377	T	G	SNP	0|1	0|1	4,6	0|1	8,8	0.6	0.5	-0.1	-0.375	0.375	0.75	0.75	-0.5	0.5	0.8125	0.8125	0.248712034874437	0.02	0.701494144568584	0.153975949713549
Chr1	6284843	T	C	SNP	0|1	0|1	6,6	0|0	13,1	0.5	0.0714285714285714	-0.428571428571429	-0.4285714	0.4285714	0.7857143	0.7857143	-0.5	0.5	0.8571429	0.8571429	6.44914241335197	0.36734693877551	0.0260869565217392	1.58357658563395
Chr1	6285714	C	T	SNP	0|1	0|1	12,10	0|1	9,12	0.454545454545455	0.571428571428571	0.116883116883117	-0.3181818	0.3636364	0.7272727	0.7272727	-0.4545455	0.4545455	0.8181818	0.8181818	0.588852727103924	0.0273233260246247	0.546694759066987	0.262255089487257
Chr1	6285767	G	A	SNP	0|1	0|1	20,5	0|1	18,6	0.2	0.25	0.05	-0.32	0.32	0.72	0.72	-0.44	0.44	0.8	0.8	0.175936955459741	0.005	0.741643326683328	0.129804906708963
Chr1	6288001	C	T	SNP	0|1	0|1	10,1	0|1	7,4	0.0909090909090909	0.363636363636364	0.272727272727273	-0.4545455	0.4545455	0.8181818	0.8181818	-0.5454545	0.5454545	0.9090909	0.9090909	2.45964195799967	0.148760330578512	0.31077694235589	0.507551210524512
Chr1	6328942	C	A	SNP	0|1	0|1	3,11	0|1	6,14	0.785714285714286	0.7	-0.0857142857142857	-0.35	0.35	0.75	0.75	-0.45	0.45	0.8	0.8	0.315874460586819	0.0146938775510204	0.704115684093434	0.152355981715876
Chr1	6328981	C	T	SNP	0|1	0|1	11,4	0|1	14,3	0.266666666666667	0.176470588235294	-0.0901960784313725	-0.3529412	0.3529412	0.7647059	0.7647059	-0.4705882	0.4705882	0.8235294	0.8235294	0.379134569779605	0.0162706651287966	0.678269064392534	0.168597990498001
Chr1	6330114	A	G	SNP	0|1	0|1	9,17	0|1	5,17	0.653846153846154	0.772727272727273	0.118881118881119	-0.3076923	0.3076923	0.7307692	0.7307692	-0.4230769	0.4230769	0.8076923	0.8076923	0.82521713136399	0.0282654408528534	0.52573069291881	0.279236667500959
Chr1	6330164	C	T	SNP	0|1	0|1	14,7	0|1	14,3	0.333333333333333	0.176470588235294	-0.156862745098039	-0.3333333	0.3809524	0.7619048	0.7619048	-0.4761905	0.4761905	0.8095238	0.8095238	1.2238239044554	0.0492118415993848	0.460440620618595	0.33682636937692
Chr1	6330584	C	T	SNP	0|1	0|1	11,11	0|1	5,7	0.5	0.583333333333333	0.0833333333333334	-0.3181818	0.3636364	0.7272727	0.7272727	-0.4545455	0.4545455	0.8181818	0.8181818	0.217178949529837	0.0138888888888889	0.72889684190163	0.137333931439222
Chr1	6330679	C	T	SNP	0|1	0|1	7,6	0|1	6,4	0.461538461538462	0.4	-0.0615384615384615	-0.3846154	0.3846154	0.7692308	0.7692308	-0.5384615	0.5384615	0.8461538	0.8461538	0.0872878621859797	0.00757396449704142	1	0
Chr1	6330978	C	A	SNP	0|1	0|1	4,6	0|1	8,4	0.6	0.333333333333333	-0.266666666666667	-0.4166667	0.4166667	0.8333333	0.8333333	-0.5833333	0.5833333	0.8333333	0.9166667	1.57983311371234	0.142222222222222	0.391283638961657	0.407508311202878
Chr1	6332363	G	A	SNP	0|1	0|1	10,6	0|1	11,5	0.375	0.3125	-0.0625	-0.375	0.375	0.75	0.75	-0.5	0.5	0.8125	0.8125	0.138671786411311	0.0078125	1	1.44649119982993e-16
Chr1	6332662	T	C	SNP	0|1	0|1	17,5	0|1	19,5	0.227272727272727	0.208333333333333	-0.0189393939393939	-0.3333333	0.3333333	0.75	0.75	-0.4583333	0.4166667	0.7916667	0.7916667	0.0241843987267092	0.000717401285583103	0.999999999999998	6.75029226587301e-16
Chr1	6333622	G	A	SNP	0|1	0|1	9,5	0|1	6,5	0.357142857142857	0.454545454545455	0.0974025974025974	-0.4285714	0.4285714	0.7857143	0.7857143	-0.5	0.5	0.8571429	0.8571429	0.243196391142045	0.0189745319615449	0.696829990577466	0.156873166177754
Chr1	6333634	C	T	SNP	0|1	0|1	5,9	0|1	5,6	0.642857142857143	0.545454545454545	-0.0974025974025975	-0.4285714	0.4285714	0.7857143	0.7857143	-0.5	0.5	0.8571429	0.8571429	0.243196391142045	0.018974531961545	0.696829990577466	0.156873166177753
Chr1	6335108	G	A	SNP	0|1	0|1	5,8	0|1	10,4	0.615384615384615	0.285714285714286	-0.32967032967033	-0.4285714	0.4285714	0.7857143	0.7857143	-0.5	0.5	0.8571429	0.8571429	3.02113715308668	0.217365052529888	0.128346121057119	0.891617252266749
Chr1	6335197	C	T	SNP	0|1	0|1	7,8	0|1	6,8	0.533333333333333	0.571428571428571	0.0380952380952381	-0.4	0.4	0.8	0.8	-0.5333333	0.5333333	0.8666667	0.8666667	0.0425095225147865	0.00290249433106576	1	0
Chr1	6335219	C	A	SNP	0|1	0|1	7,10	0|1	8,4	0.588235294117647	0.333333333333333	-0.254901960784314	-0.3529412	0.3529412	0.7647059	0.7647059	-0.4705882	0.4705882	0.8235294	0.8235294	1.8568970865904	0.129950019223376	0.263541913253901	0.579150305508937
Chr1	6337084	C	T	SNP	0|1	0|1	14,4	0|0	11,0	0.222222222222222	0	-0.222222222222222	-0.3888889	0.3888889	0.7777778	0.7777778	-0.5	0.4444444	0.8333333	0.8333333	4.19958884077077	0.0987654320987654	0.267778198812682	0.57222478401096
Chr1	6337357	T	C	SNP	0|1	0|1	5,6	0|1	6,5	0.545454545454545	0.454545454545455	-0.0909090909090909	-0.4545455	0.4545455	0.8181818	0.8181818	-0.5454545	0.5454545	0.9090909	0.9090909	0.182069451664615	0.0165289256198347	1	0
Chr1	6337395	G	A	SNP	0|1	0|1	9,7	0|1	6,9	0.4375	0.6	0.1625	-0.375	0.375	0.75	0.75	-0.5	0.5	0.8125	0.8125	0.822456890215404	0.0528125	0.479487760364302	0.319222474362114
Chr1	6344540	A	C	SNP	0|1	0|1	11,4	0|1	18,3	0.266666666666667	0.142857142857143	-0.123809523809524	-0.3333333	0.3809524	0.7619048	0.7619048	-0.4761905	0.4761905	0.8095238	0.8095238	0.845122832193836	0.0306575963718821	0.417823874417804	0.379006748099901
Chr1	6344581	A	G	SNP	0|1	0|1	8,7	0|1	13,9	0.466666666666667	0.409090909090909	-0.0575757575757576	-0.3181818	0.3636364	0.7272727	0.7272727	-0.4545455	0.4545455	0.8181818	0.8181818	0.120302498487306	0.0066299357208448	0.748639339150529	0.125727355518273
Chr1	6437519	T	C	SNP	0|1	0|1	8,3	0|1	9,1	0.272727272727273	0.1	-0.172727272727273	-0.4545455	0.4545455	0.8181818	0.8181818	-0.5454545	0.5454545	0.9090909	0.9090909	1.05771672700621	0.0596694214876033	0.586466165413535	0.231757038276605
Chr1	6448411	G	A	SNP	0|1	0|1	4,6	0|1	5,9	0.6	0.642857142857143	0.0428571428571429	-0.4285714	0.4285714	0.7857143	0.7857143	-0.5	0.5	0.8571429	0.8571429	0.0456183785637188	0.00367346938775511	1	0
Chr1	6448604	G	A	SNP	0|1	0|1	6,4	0|1	10,3	0.4	0.230769230769231	-0.169230769230769	-0.3846154	0.3846154	0.7692308	0.7692308	-0.5384615	0.5384615	0.8461538	0.8461538	0.76161169199799	0.0572781065088757	0.650020191142819	0.187073152948349
Chr1	6448772	A	G	SNP	0|1	0|1	7,8	0|1	3,11	0.533333333333333	0.785714285714286	0.252380952380952	-0.4	0.4	0.8	0.8	-0.5333333	0.5333333	0.8666667	0.8666667	2.08684029594087	0.127392290249433	0.245077461269364	0.610696627125854
Chr1	6448848	C	T	SNP	0|1	0|1	7,4	0|0	11,1	0.363636363636364	0.0833333333333333	-0.28030303030303	-0.4166667	0.4166667	0.8333333	0.8333333	-0.5833333	0.5833333	0.8333333	0.9166667	2.78030890495946	0.157139577594123	0.154952598888526	0.809801135310593
Chr1	6451428	C	G	SNP	0|1	0|1	7,3	0|1	9,6	0.3	0.4	0.1	-0.4	0.4	0.8	0.8	-0.5333333	0.5333333	0.8666667	0.8666667	0.263273688309524	0.02	0.691317808587965	0.160322255396078
Chr1	6451590	G	C	SNP	0|1	0|1	11,24	0|1	3,23	0.685714285714286	0.884615384615385	0.198901098901099	-0.2857143	0.2857143	0.7142857	0.7142857	-0.3714286	0.3714286	0.7714286	0.7714286	3.54843488081029	0.0791232942881294	0.121967619759837	0.91375545150673
Chr1	6463692	T	A	SNP	0|1	0|1	13,2	0|1	4,6	0.133333333333333	0.6	0.466666666666667	-0.4	0.4	0.8	0.8	-0.5333333	0.5333333	0.8666667	0.8666667	6.10300552160962	0.435555555555556	0.028042438111088	1.55218422992935
Chr1	6463701	C	T	SNP	0|1	0|1	11,5	0|1	8,3	0.3125	0.272727272727273	-0.0397727272727273	-0.375	0.375	0.75	0.75	-0.5	0.5	0.8125	0.8125	0.0497233005856964	0.00316373966942149	1	9.64327466553287e-17
Chr1	6463802	A	G	SNP	0|1	0|0	14,1	0|1	6,9	0.0666666666666667	0.6	0.533333333333333	-0.4	0.4	0.8	0.8	-0.5333333	0.5333333	0.8666667	0.8666667	10.652599283572	0.568888888888889	0.00519740129935031	2.28421374933743
Chr1	6476460	C	T	SNP	0|1	0|1	11,3	0|1	5,5	0.214285714285714	0.5	0.285714285714286	-0.4285714	0.4285714	0.7857143	0.7857143	-0.5	0.5	0.8571429	0.8571429	2.14150097129768	0.163265306122449	0.203795934849912	0.690804483184642
Chr1	6478786	G	C	SNP	0|1	0|1	15,2	0|1	10,7	0.117647058823529	0.411764705882353	0.294117647058823	-0.3529412	0.3529412	0.7647059	0.7647059	-0.4705882	0.4705882	0.8235294	0.8235294	3.94871334457568	0.173010380622837	0.117538005190952	0.929821684235141
Chr1	6488631	T	G	SNP	0|1	0|1	13,6	0|1	5,8	0.315789473684211	0.615384615384615	0.299595141700405	-0.3684211	0.3684211	0.7368421	0.7368421	-0.4736842	0.4736842	0.7894737	0.8421053	2.83798547932363	0.179514497860971	0.149183311570022	0.826279756611462
Chr1	6526402	G	C	SNP	0|1	0|1	15,3	0|1	5,6	0.166666666666667	0.545454545454545	0.378787878787879	-0.3888889	0.3888889	0.7777778	0.7777778	-0.5	0.4444444	0.8333333	0.8333333	4.54541803933044	0.286960514233241	0.0478409147074814	1.32020052532788
Chr1	6614132	G	A	SNP	0|1	0|1	7,3	0|1	14,8	0.3	0.363636363636364	0.0636363636363637	-0.3181818	0.3636364	0.7272727	0.7272727	-0.4545455	0.4545455	0.8181818	0.8181818	0.124975300475431	0.00809917355371901	1	0
Chr1	6635095	T	C	SNP	0|1	0|1	10,6	0|1	9,7	0.375	0.4375	0.0625	-0.375	0.375	0.75	0.75	-0.5	0.5	0.8125	0.8125	0.129655022955714	0.0078125	1	1.44649119982993e-16
Chr1	6635278	A	T	SNP	0|1	0|1	9,7	0|1	13,14	0.4375	0.518518518518518	0.0810185185185185	-0.3333333	0.3333333	0.7407407	0.7037037	-0.4074074	0.4074074	0.7777778	0.7777778	0.264442743643468	0.013128000685871	0.75462150264682	0.122270823906013
Chr1	6640111	A	G	SNP	0|1	0|1	11,4	0|0	10,1	0.266666666666667	0.0909090909090909	-0.175757575757576	-0.4	0.4	0.8	0.8	-0.5333333	0.5333333	0.8666667	0.8666667	1.35724918416603	0.0617814508723599	0.3561872909699	0.448321580549673
Chr1	6784851	C	T	SNP	0|1	0|1	8,3	0|1	7,3	0.272727272727273	0.3	0.0272727272727273	-0.4545455	0.4545455	0.8181818	0.8181818	-0.5454545	0.5454545	0.9090909	0.9090909	0.0190790768048178	0.00148760330578513	0.999999999999999	2.41081866638322e-16
Chr1	6784986	G	A	SNP	0|1	0|1	9,3	0|0	12,1	0.25	0.0769230769230769	-0.173076923076923	-0.3846154	0.3846154	0.7692308	0.7692308	-0.5384615	0.5384615	0.8461538	0.8461538	1.4365268001278	0.0599112426035503	0.321739130434783	0.492496116286617
Chr1	6789498	G	A	SNP	0|1	0|1	5,9	0|1	5,7	0.642857142857143	0.583333333333333	-0.0595238095238095	-0.4285714	0.4285714	0.7857143	0.7857143	-0.5	0.5	0.8571429	0.8571429	0.0966569089322482	0.00708616780045352	1	0
Chr1	6816604	G	A	SNP	0|1	0|1	5,6	0|1	10,11	0.545454545454545	0.523809523809524	-0.0216450216450216	-0.3333333	0.3809524	0.7619048	0.7619048	-0.4761905	0.4761905	0.8095238	0.8095238	0.0135902787796635	0.000937013924026905	0.999999999999996	1.54292394648526e-15
Chr1	6842341	A	T	SNP	0|1	0|1	2,11	0|1	9,3	0.846153846153846	0.25	-0.596153846153846	-0.3846154	0.3846154	0.7692308	0.7692308	-0.5384615	0.5384615	0.8461538	0.8461538	9.63804797157122	0.710798816568047	0.00483241351460492	2.31583590977038
Chr1	6842348	G	A	SNP	0|1	0|0	12,1	0|1	9,3	0.0769230769230769	0.25	0.173076923076923	-0.3846154	0.3846154	0.7692308	0.7692308	-0.5384615	0.5384615	0.8461538	0.8461538	1.4365268001278	0.0599112426035503	0.321739130434782	0.492496116286617
Chr1	6842418	G	C	SNP	0|1	0|1	12,3	0|1	7,10	0.2	0.588235294117647	0.388235294117647	-0.3529412	0.3529412	0.7647059	0.7647059	-0.4705882	0.4705882	0.8235294	0.8235294	5.18285081945612	0.301453287197232	0.0359239734971223	1.44461563268308
Chr1	6842423	C	T	SNP	0|1	0|1	13,2	0|1	11,4	0.133333333333333	0.266666666666667	0.133333333333333	-0.4	0.4	0.8	0.8	-0.5333333	0.5333333	0.8666667	0.8666667	0.846456252921678	0.0355555555555555	0.651340996168583	0.186191585960007
Chr1	6842536	G	A	SNP	0|1	0|1	7,9	0|1	14,6	0.5625	0.3	-0.2625	-0.35	0.35	0.75	0.75	-0.45	0.45	0.8	0.8	2.53728843634745	0.1378125	0.175485375591774	0.755759070448501
Chr1	6842630	A	G	SNP	0|1	0|1	8,2	0|1	19,5	0.2	0.208333333333333	0.00833333333333333	-0.3333333	0.3333333	0.75	0.75	-0.4583333	0.4166667	0.7916667	0.7916667	0.00301082809141	0.00013888888888889	1	0
Chr1	6842701	G	T	SNP	0|1	0|1	6,5	0|1	12,7	0.454545454545455	0.368421052631579	-0.0861244019138756	-0.3684211	0.3684211	0.7368421	0.7368421	-0.4736842	0.4736842	0.7894737	0.8421053	0.214317247430555	0.0148348252100456	0.711629899336047	0.147745813196506
Chr1	6843894	G	T	SNP	0|1	0|1	11,8	0|1	10,3	0.421052631578947	0.230769230769231	-0.190283400809717	-0.3684211	0.3684211	0.7368421	0.7368421	-0.4736842	0.4736842	0.7894737	0.8421053	1.27423115124099	0.0724155452474225	0.45013299801712	0.346659148955637
Chr1	6843900	G	A	SNP	0|1	0|1	10,11	0|1	3,10	0.523809523809524	0.769230769230769	0.245421245421245	-0.3333333	0.3809524	0.7619048	0.7619048	-0.4761905	0.4761905	0.8095238	0.8095238	2.12403777046617	0.12046317540823	0.276293304960423	0.55862963862302
Chr1	6844047	C	T	SNP	0|1	0|1	10,11	0|1	8,4	0.523809523809524	0.333333333333333	-0.190476190476191	-0.3333333	0.3809524	0.7619048	0.7619048	-0.4761905	0.4761905	0.8095238	0.8095238	1.13372517744526	0.072562358276644	0.468796247037771	0.329015873733376
Chr1	6845276	C	G	SNP	0|1	0|1	8,6	0|1	7,5	0.428571428571429	0.416666666666667	-0.0119047619047619	-0.4285714	0.4285714	0.7857143	0.7857143	-0.5	0.5	0.8571429	0.8571429	0.00375262707678753	0.000283446712018139	1	0
Chr1	6848765	A	G	SNP	0|1	0|1	8,4	0|1	8,5	0.333333333333333	0.384615384615385	0.0512820512820513	-0.3846154	0.3846154	0.7692308	0.7692308	-0.5384615	0.5384615	0.8461538	0.8461538	0.0713301978280034	0.00525969756738988	1	9.64327466553287e-17
Chr1	6851449	G	A	SNP	0|1	0|1	6,5	0|1	4,8	0.454545454545455	0.666666666666667	0.212121212121212	-0.4166667	0.4166667	0.8333333	0.8333333	-0.5833333	0.5833333	0.8333333	0.9166667	1.05780549329802	0.0899908172635445	0.41364921254543	0.383367798092318
Chr1	6851597	G	A	SNP	0|1	0|1	10,5	0|1	2,11	0.333333333333333	0.846153846153846	0.512820512820513	-0.4	0.4	0.8	0.8	-0.5333333	0.5333333	0.8666667	0.8666667	7.985030244186	0.525969756738987	0.0093238210616054	2.0304060698472
Chr1	6851703	G	A	SNP	0|1	0|1	4,7	0|1	15,3	0.636363636363636	0.166666666666667	-0.46969696969697	-0.3888889	0.3888889	0.7777778	0.7777778	-0.5	0.4444444	0.8333333	0.8333333	6.72197252599224	0.441230486685032	0.016938783355575	1.77111778650446
Chr1	6854279	A	G	SNP	0|1	0|1	21,3	0|1	11,6	0.125	0.352941176470588	0.227941176470588	-0.3333333	0.3333333	0.75	0.75	-0.4583333	0.4166667	0.7916667	0.7916667	2.99635749259929	0.103914359861592	0.12797418728099	0.892877619820319
Chr1	6854439	G	T	SNP	0|1	0|0	12,0	0|1	10,4	0	0.285714285714286	0.285714285714286	-0.4285714	0.4285714	0.7857143	0.7857143	-0.5	0.5	0.8571429	0.8571429	5.57324866000484	0.163265306122449	0.100066889632107	0.999709599132006
Chr1	6854629	C	T	SNP	0|1	0|1	22,3	0|1	21,8	0.12	0.275862068965517	0.155862068965517	-0.3103448	0.3103448	0.7241379	0.7241379	-0.4137931	0.3793103	0.7931034	0.7931034	2.08497042614127	0.0485859690844233	0.19109916146306	0.718741218610947
Chr1	6854647	G	A	SNP	0|1	0|1	18,5	0|1	26,4	0.217391304347826	0.133333333333333	-0.0840579710144927	-0.3	0.3	0.7333333	0.7333333	-0.4	0.4	0.7666667	0.7666667	0.6467731018749	0.0141314849821466	0.477963019812498	0.320605703623554
Chr1	6854998	A	G	SNP	0|1	0|1	9,10	0|1	15,6	0.526315789473684	0.285714285714286	-0.240601503759398	-0.3333333	0.3809524	0.7619048	0.7619048	-0.4761905	0.4761905	0.8095238	0.8095238	2.42667368376784	0.115778167222568	0.196489392618424	0.706660889826109
Chr1	6855067	A	G	SNP	0|1	0|1	10,9	0|1	9,14	0.473684210526316	0.608695652173913	0.135011441647597	-0.3478261	0.3478261	0.7391304	0.7391304	-0.4347826	0.4347826	0.7826087	0.826087	0.766809526883743	0.0364561787515252	0.534711781696779	0.271880246665457
Chr1	6855071	A	G	SNP	0|1	0|1	15,4	0|1	20,3	0.210526315789474	0.130434782608696	-0.080091533180778	-0.3478261	0.3478261	0.7391304	0.7391304	-0.4347826	0.4347826	0.7826087	0.826087	0.478551999897693	0.0128293073744953	0.681948599631525	0.166248358096666
Chr1	6855539	T	G	SNP	0|1	0|1	11,4	0|1	7,3	0.266666666666667	0.3	0.0333333333333333	-0.4	0.4	0.8	0.8	-0.5333333	0.5333333	0.8666667	0.8666667	0.0329246887328242	0.00222222222222223	1	0
Chr1	6855649	A	G	SNP	0|1	0|1	9,3	0|1	14,7	0.25	0.333333333333333	0.0833333333333333	-0.3333333	0.3809524	0.7619048	0.7619048	-0.4761905	0.4761905	0.8095238	0.8095238	0.255424724932362	0.0138888888888889	0.709805767091639	0.148860476380507
Chr1	6855712	C	T	SNP	0|1	0|1	11,3	0|1	11,7	0.214285714285714	0.388888888888889	0.174603174603175	-0.3888889	0.3888889	0.7777778	0.7777778	-0.5	0.4444444	0.8333333	0.8333333	1.14434727995786	0.0609725371630133	0.446063258693234	0.35060354722223
Chr1	6856259	G	C	SNP	0|1	0|0	12,0	0|1	7,3	0	0.3	0.3	-0.4166667	0.4166667	0.8333333	0.8333333	-0.5833333	0.5833333	0.8333333	0.9166667	5.30822696633463	0.18	0.0779220779220779	1.10833947478884
Chr1	6856266	A	T	SNP	0|1	0|1	10,3	0|1	10,1	0.230769230769231	0.0909090909090909	-0.13986013986014	-0.3846154	0.3846154	0.7692308	0.7692308	-0.5384615	0.5384615	0.8461538	0.8461538	0.879636181789006	0.0391217174433958	0.596273291925466	0.224554642992281
Chr1	6856274	T	A	SNP	0|1	0|1	6,7	0|1	6,5	0.538461538461538	0.454545454545455	-0.0839160839160839	-0.3846154	0.3846154	0.7692308	0.7692308	-0.5384615	0.5384615	0.8461538	0.8461538	0.168033843901977	0.0140838182796225	1	0
Chr1	6856544	G	A	SNP	0|1	0|1	9,2	0|1	12,5	0.181818181818182	0.294117647058824	0.112299465240642	-0.3529412	0.3529412	0.7647059	0.7647059	-0.4705882	0.4705882	0.8235294	0.8235294	0.462588232722509	0.0252223397866682	0.668338907469344	0.175003255609223
Chr1	6859621	A	G	SNP	0|1	0|1	10,9	0|1	9,4	0.473684210526316	0.307692307692308	-0.165991902834008	-0.3684211	0.3684211	0.7368421	0.7368421	-0.4736842	0.4736842	0.7894737	0.8421053	0.894510307477047	0.0551066236129095	0.471059856016693	0.326923905002461
Chr1	6860467	C	G	SNP	0|1	0|1	4,7	0|1	4,9	0.636363636363636	0.692307692307692	0.0559440559440559	-0.3846154	0.3846154	0.7692308	0.7692308	-0.5384615	0.5384615	0.8461538	0.8461538	0.0837950393314968	0.00625947479094332	1	1.44649119982993e-16
Chr1	6913221	C	G	SNP	0|1	0|1	7,4	0|1	11,5	0.363636363636364	0.3125	-0.0511363636363636	-0.375	0.375	0.75	0.75	-0.5	0.5	0.8125	0.8125	0.0764020763214091	0.00522985537190083	0.999999999999998	7.7146197324263e-16
Chr1	6913462	A	G	SNP	0|1	0|1	4,7	0|1	4,11	0.636363636363636	0.733333333333333	0.0969696969696969	-0.4	0.4	0.8	0.8	-0.5333333	0.5333333	0.8666667	0.8666667	0.278517857604095	0.0188062442607897	0.682837528604119	0.16568261816979
Chr1	6918755	A	G	SNP	0|1	0|1	9,10	0|1	3,8	0.526315789473684	0.727272727272727	0.200956937799043	-0.3684211	0.3684211	0.7368421	0.7368421	-0.4736842	0.4736842	0.7894737	0.8421053	1.20280546148539	0.080767381699137	0.442484472049689	0.354101965240644
Chr1	6918785	C	G	SNP	0|1	0|1	15,3	0|1	7,3	0.166666666666667	0.3	0.133333333333333	-0.3888889	0.3888889	0.7777778	0.7777778	-0.5	0.4444444	0.8333333	0.8333333	0.658981431024025	0.0355555555555556	0.634495938843764	0.197571153306688
Chr1	6941862	A	G	SNP	0|1	0|1	11,2	0|1	20,5	0.153846153846154	0.2	0.0461538461538462	-0.32	0.32	0.72	0.72	-0.44	0.44	0.8	0.8	0.124079627246446	0.00426035502958579	1	0
Chr1	6979664	C	A	SNP	0|1	0|1	7,9	0|1	10,3	0.5625	0.230769230769231	-0.331730769230769	-0.375	0.375	0.75	0.75	-0.5	0.5	0.8125	0.8125	3.36078251143509	0.220090606508876	0.129747908000887	0.886899635799314
Chr1	6991087	C	T	SNP	0|1	0|1	11,5	0|1	13,2	0.3125	0.133333333333333	-0.179166666666667	-0.375	0.375	0.75	0.75	-0.5	0.5	0.8125	0.8125	1.46288273200888	0.0642013888888889	0.39438882709183	0.404075396979044
Chr1	6991107	G	C	SNP	0|1	0|1	13,3	0|1	12,3	0.1875	0.2	0.0125	-0.375	0.375	0.75	0.75	-0.5	0.5	0.8125	0.8125	0.00774701212234513	0.000312499999999999	1	0
Chr1	6991134	C	A	SNP	0|1	0|1	8,3	0|1	9,4	0.272727272727273	0.307692307692308	0.034965034965035	-0.3846154	0.3846154	0.7692308	0.7692308	-0.5384615	0.5384615	0.8461538	0.8461538	0.0353444563486542	0.00244510734021224	1	0
Chr1	6991425	C	T	SNP	0|1	0|1	21,6	0|1	14,3	0.222222222222222	0.176470588235294	-0.0457516339869281	-0.3333333	0.3333333	0.7407407	0.7037037	-0.4074074	0.4074074	0.7777778	0.7777778	0.136171602707284	0.00418642402494766	1	0
Chr1	7004710	A	G	SNP	0|1	0|1	8,3	0|1	8,2	0.272727272727273	0.2	-0.0727272727272727	-0.4545455	0.4545455	0.8181818	0.8181818	-0.5454545	0.5454545	0.9090909	0.9090909	0.153718074927886	0.0105785123966942	1	0
Chr1	7008475	A	G	SNP	0|1	0|1	18,2	0|1	10,3	0.1	0.230769230769231	0.130769230769231	-0.35	0.35	0.75	0.75	-0.45	0.45	0.8	0.8	1.02304072486696	0.0342011834319527	0.35995803417939	0.443748128640191
Chr1	7008532	G	A	SNP	0|1	0|1	12,5	0|1	9,1	0.294117647058824	0.1	-0.194117647058824	-0.3529412	0.3529412	0.7647059	0.7647059	-0.4705882	0.4705882	0.8235294	0.8235294	1.50536030262605	0.075363321799308	0.36252153643458	0.440666188053348
Chr1	7015541	G	A	SNP	0|1	0|1	7,4	0|1	9,1	0.363636363636364	0.1	-0.263636363636364	-0.4545455	0.4545455	0.8181818	0.8181818	-0.5454545	0.5454545	0.9090909	0.9090909	2.13046565471016	0.13900826446281	0.31077694235589	0.507551210524513
Chr1	7015584	G	A	SNP	0|1	0|1	17,2	0|1	12,3	0.105263157894737	0.2	0.0947368421052632	-0.3684211	0.3684211	0.7368421	0.7368421	-0.4736842	0.4736842	0.7894737	0.8421053	0.596066916023228	0.0179501385041551	0.634347507331378	0.197672762354295
Chr1	7015656	A	T	SNP	0|1	0|1	22,7	0|1	15,6	0.241379310344828	0.285714285714286	0.0443349753694581	-0.3103448	0.3103448	0.7241379	0.7241379	-0.4137931	0.3793103	0.7931034	0.7931034	0.123820887886033	0.00393118008202091	0.753872707649812	0.122701979106699
Chr1	7015728	A	G	SNP	0|1	0|1	17,5	0|1	14,2	0.227272727272727	0.125	-0.102272727272727	-0.3181818	0.3636364	0.7272727	0.7272727	-0.4545455	0.4545455	0.8181818	0.8181818	0.667719088632341	0.0209194214876033	0.675410704822471	0.170432060359644
Chr1	7018768	T	C	SNP	0|1	0|1	7,3	0|1	8,4	0.3	0.333333333333333	0.0333333333333333	-0.4166667	0.4166667	0.8333333	0.8333333	-0.5833333	0.5833333	0.8333333	0.9166667	0.0279937477518321	0.00222222222222221	1	0
Chr1	7021647	G	T	SNP	0|1	0|1	14,4	0|0	10,1	0.222222222222222	0.0909090909090909	-0.131313131313131	-0.3888889	0.3888889	0.7777778	0.7777778	-0.5	0.4444444	0.8333333	0.8333333	0.8907778504143	0.0344862769105193	0.622079070354932	0.206154410106082
Chr1	7021651	T	C	SNP	0|1	0|1	6,9	0|1	5,6	0.6	0.545454545454545	-0.0545454545454546	-0.4	0.4	0.8	0.8	-0.5333333	0.5333333	0.8666667	0.8666667	0.0772646857224339	0.0059504132231405	0.999999999999997	1.3500584531746e-15
Chr1	7021810	C	A	SNP	0|1	0|1	13,5	0|1	8,2	0.277777777777778	0.2	-0.0777777777777778	-0.3888889	0.3888889	0.7777778	0.7777778	-0.5	0.4444444	0.8333333	0.8333333	0.212398761968539	0.0120987654320988	0.999999999999999	2.89298239965986e-16
Chr1	7022040	C	T	SNP	0|1	0|1	8,2	0|1	8,2	0.2	0.2	0	-0.5	0.5	0.8	0.8	-0.6	0.6	0.9	0.9	0	0	1	0
Chr1	7034862	T	C	SNP	0|1	0|1	17,6	0|1	11,5	0.260869565217391	0.3125	0.0516304347826087	-0.3478261	0.3478261	0.7391304	0.7391304	-0.4347826	0.4347826	0.7826087	0.826087	0.123529236876125	0.00533140359168241	0.733788293298861	0.134429221165873
Chr1	7034883	T	C	SNP	0|1	0|1	18,5	0|1	11,5	0.217391304347826	0.3125	0.0951086956521739	-0.3478261	0.3478261	0.7391304	0.7391304	-0.4347826	0.4347826	0.7826087	0.826087	0.443212889110219	0.0180913279773157	0.711010821067746	0.148123789573682
Chr1	7035449	A	G	SNP	0|1	0|1	13,3	0|1	10,6	0.1875	0.375	0.1875	-0.375	0.375	0.75	0.75	-0.5	0.5	0.8125	0.8125	1.41181574766985	0.0703125	0.433147942157952	0.363363744549217
Chr1	7035533	C	T	SNP	0|1	0|1	10,10	0|1	10,12	0.5	0.545454545454545	0.0454545454545454	-0.3181818	0.3636364	0.7272727	0.7272727	-0.4545455	0.4545455	0.8181818	0.8181818	0.086795330506616	0.00413223140495867	0.999999999999996	1.83222218645125e-15
Chr1	7035628	G	T	SNP	0|1	0|1	13,8	0|1	14,5	0.380952380952381	0.263157894736842	-0.117794486215539	-0.3333333	0.3809524	0.7619048	0.7619048	-0.4761905	0.4761905	0.8095238	0.8095238	0.635590992618254	0.0277510819655656	0.510591347743739	0.291926548832566
Chr1	7035662	T	G	SNP	0|1	0|1	9,7	0|1	5,11	0.4375	0.6875	0.25	-0.375	0.375	0.75	0.75	-0.5	0.5	0.8125	0.8125	2.05529064707882	0.125	0.179167971192672	0.746739624012671
Chr1	7035706	T	G	SNP	0|1	0|1	14,4	0|1	19,2	0.222222222222222	0.0952380952380952	-0.126984126984127	-0.3333333	0.3809524	0.7619048	0.7619048	-0.4761905	0.4761905	0.8095238	0.8095238	1.20910009069325	0.0322499370118418	0.386694386694387	0.412632132155915
Chr1	7036019	C	G	SNP	0|1	0|1	12,18	0|1	8,12	0.6	0.6	0	-0.3	0.3	0.7333333	0.7333333	-0.4	0.4	0.7666667	0.7666667	0	0	0.999999999999996	1.92865493310658e-15
Chr1	7036172	T	C	SNP	0|1	0|1	4,6	1|1	1,12	0.6	0.923076923076923	0.323076923076923	-0.3846154	0.3846154	0.7692308	0.7692308	-0.5384615	0.5384615	0.8461538	0.8461538	3.57381448486487	0.208757396449704	0.126868554786175	0.896646007338956
Chr1	7036175	T	G	SNP	0|1	0|1	6,4	0|0	12,1	0.4	0.0769230769230769	-0.323076923076923	-0.3846154	0.3846154	0.7692308	0.7692308	-0.5384615	0.5384615	0.8461538	0.8461538	3.57381448486487	0.208757396449704	0.126868554786175	0.896646007338957
Chr1	7036540	C	T	SNP	0|1	0|1	12,3	0|0	14,1	0.2	0.0666666666666667	-0.133333333333333	-0.4	0.4	0.8	0.8	-0.5333333	0.5333333	0.8666667	0.8666667	1.20049452366843	0.0355555555555556	0.597701149425287	0.223515908983819
Chr1	7036801	T	G	SNP	0|1	0|1	9,3	0|1	11,3	0.25	0.214285714285714	-0.0357142857142857	-0.4285714	0.4285714	0.7857143	0.7857143	-0.5	0.5	0.8571429	0.8571429	0.0463364377149348	0.00255102040816327	1	0
Chr1	7037741	A	G	SNP	0|1	0|1	6,4	0|1	10,7	0.4	0.411764705882353	0.0117647058823529	-0.3529412	0.3529412	0.7647059	0.7647059	-0.4705882	0.4705882	0.8235294	0.8235294	0.00361255955544032	0.000276816608996538	0.999999999999996	1.68757306646826e-15
Chr1	7038304	T	A	SNP	0|1	0|1	14,5	0|1	17,2	0.263157894736842	0.105263157894737	-0.157894736842105	-0.3684211	0.3684211	0.7368421	0.7368421	-0.4736842	0.4736842	0.7894737	0.8421053	1.61906373142176	0.0498614958448753	0.404791154791154	0.392768985959173
Chr1	7038968	A	T	SNP	0|1	0|1	11,8	0|1	13,9	0.421052631578947	0.409090909090909	-0.0119617224880382	-0.3181818	0.3636364	0.7272727	0.7272727	-0.4545455	0.4545455	0.8181818	0.8181818	0.00600911354330133	0.000286165609761678	1	0
Chr1	7039047	G	A	SNP	0|1	0|1	7,9	0|1	7,12	0.5625	0.631578947368421	0.069078947368421	-0.3684211	0.3684211	0.7368421	0.7368421	-0.4736842	0.4736842	0.7894737	0.8421053	0.172582531162942	0.00954380193905816	0.739107220583258	0.13129255493409
Chr1	7039089	C	T	SNP	0|1	0|1	7,6	0|1	12,9	0.461538461538462	0.428571428571429	-0.032967032967033	-0.3333333	0.3809524	0.7619048	0.7619048	-0.4761905	0.4761905	0.8095238	0.8095238	0.0353604585992189	0.00217365052529888	0.999999999999995	2.3143859197279e-15
Chr1	7039251	T	C	SNP	0|1	0|1	21,7	0|1	13,10	0.25	0.434782608695652	0.184782608695652	-0.3214286	0.3214286	0.7142857	0.7142857	-0.4285714	0.3928571	0.7857143	0.7857143	1.94132828855762	0.068289224952741	0.234216673697249	0.630382191087093
Chr1	7039382	G	A	SNP	0|1	0|1	11,11	0|1	15,2	0.5	0.117647058823529	-0.382352941176471	-0.3181818	0.3636364	0.7272727	0.7272727	-0.4545455	0.4545455	0.8181818	0.8181818	6.83447023975254	0.292387543252595	0.0172825773493182	1.7623914907275
Chr1	7039690	A	G	SNP	0|1	0|1	8,7	0|1	9,5	0.466666666666667	0.357142857142857	-0.10952380952381	-0.4	0.4	0.8	0.8	-0.5333333	0.5333333	0.8666667	0.8666667	0.35926185414331	0.0239909297052154	0.710381651279627	0.148508264643477
Chr1	7040207	G	A	SNP	0|1	0|1	8,14	0|1	10,13	0.636363636363636	0.565217391304348	-0.0711462450592886	-0.3478261	0.3478261	0.7391304	0.7391304	-0.4347826	0.4347826	0.7826087	0.826087	0.237503200311781	0.0101235763720727	0.763103722308406	0.117416428015385
Chr1	7040271	T	G	SNP	0|1	0|0	18,0	0|1	11,3	0	0.214285714285714	0.214285714285714	-0.3888889	0.3888889	0.7777778	0.7777778	-0.5	0.4444444	0.8333333	0.8333333	5.36403041230392	0.0918367346938776	0.0733870967741935	1.13438029284114
Chr1	7041074	A	T	SNP	0|1	0|1	9,2	0|1	7,3	0.181818181818182	0.3	0.118181818181818	-0.4545455	0.4545455	0.8181818	0.8181818	-0.5454545	0.5454545	0.9090909	0.9090909	0.404373219999471	0.0279338842975207	0.635117204776648	0.197146122439078
Chr1	7041273	G	A	SNP	0|1	0|1	9,5	0|1	6,6	0.357142857142857	0.5	0.142857142857143	-0.4285714	0.4285714	0.7857143	0.7857143	-0.5	0.5	0.8571429	0.8571429	0.541101896213636	0.0408163265306122	0.692165836586353	0.159789840101383
Chr1	7041354	A	T	SNP	0|1	0|1	13,4	0|1	20,4	0.235294117647059	0.166666666666667	-0.0686274509803922	-0.3333333	0.3333333	0.75	0.75	-0.4583333	0.4166667	0.7916667	0.7916667	0.295192205553284	0.00941945405613227	0.697506531909613	0.156451721016346
Chr1	7041623	G	A	SNP	0|1	0|1	27,8	0|0	22,1	0.228571428571429	0.0434782608695652	-0.185093167701863	-0.2857143	0.2857143	0.7142857	0.7142857	-0.3714286	0.3714286	0.7714286	0.7714286	4.20798275836848	0.0685189614598202	0.0728506993924931	1.13756627449327
Chr1	7042287	C	T	SNP	0|1	0|1	8,11	0|1	10,5	0.578947368421053	0.333333333333333	-0.245614035087719	-0.3684211	0.3684211	0.7368421	0.7368421	-0.4736842	0.4736842	0.7894737	0.8421053	2.05694768923645	0.120652508464143	0.185391175380052	0.731910942116871
Chr1	7042449	A	T	SNP	0|1	0|1	11,10	0|1	9,9	0.476190476190476	0.5	0.0238095238095238	-0.3333333	0.3809524	0.7619048	0.7619048	-0.4761905	0.4761905	0.8095238	0.8095238	0.0219932245313115	0.00113378684807256	0.999999999999993	2.94119877298754e-15
Chr1	7042672	G	A	SNP	0|1	0|1	8,7	0|1	4,10	0.466666666666667	0.714285714285714	0.247619047619048	-0.4	0.4	0.8	0.8	-0.5333333	0.5333333	0.8666667	0.8666667	1.8568970865904	0.122630385487528	0.2635419132539	0.579150305508938
Chr1	7112460	A	G	SNP	0|1	0|1	6,9	0|1	3,12	0.6	0.8	0.2	-0.4	0.4	0.8	0.8	-0.5333333	0.5333333	0.8666667	0.8666667	1.44943540687028	0.0800000000000001	0.426986506746625	0.369585848951732
Chr1	7112469	G	A	SNP	0|1	0|1	7,6	0|0	14,1	0.461538461538462	0.0666666666666667	-0.394871794871795	-0.4	0.4	0.8	0.8	-0.5333333	0.5333333	0.8666667	0.8666667	6.1980397183253	0.311847468770546	0.0286231884057971	1.54328199077478
Chr1	7112757	C	T	SNP	0|1	0|1	8,2	0|1	16,5	0.2	0.238095238095238	0.0380952380952381	-0.3333333	0.3809524	0.7619048	0.7619048	-0.4761905	0.4761905	0.8095238	0.8095238	0.0571081154697695	0.00290249433106576	1	0
Chr1	7112893	T	C	SNP	0|1	0|1	8,4	0|1	9,4	0.333333333333333	0.307692307692308	-0.0256410256410256	-0.3846154	0.3846154	0.7692308	0.7692308	-0.5384615	0.5384615	0.8461538	0.8461538	0.018846826556925	0.00131492439184746	1	1.92865493310657e-16
Chr1	7115239	G	A	SNP	0|1	0|1	7,9	0|1	8,2	0.5625	0.2	-0.3625	-0.375	0.375	0.75	0.75	-0.5	0.5	0.8125	0.8125	3.48771483887619	0.2628125	0.109247543410957	0.961588319987387
Chr1	7117086	C	A	SNP	0|1	0|1	11,2	0|1	8,9	0.153846153846154	0.529411764705882	0.375565610859729	-0.3529412	0.3529412	0.7647059	0.7647059	-0.4705882	0.4705882	0.8235294	0.8235294	4.75892048066239	0.282099056120882	0.0574569857928178	1.24065716093862
Chr1	7117243	C	T	SNP	0|1	0|1	5,6	0|1	3,10	0.545454545454545	0.769230769230769	0.223776223776224	-0.3846154	0.3846154	0.7692308	0.7692308	-0.5384615	0.5384615	0.8461538	0.8461538	1.34916912955415	0.100151596655093	0.390451832907076	0.40843253411166
Chr1	7117540	A	G	SNP	0|1	0|1	12,3	0|1	8,9	0.2	0.529411764705882	0.329411764705882	-0.3529412	0.3529412	0.7647059	0.7647059	-0.4705882	0.4705882	0.8235294	0.8235294	3.81982789698319	0.217024221453287	0.0758677113056372	1.11994301706055
Chr1	7117558	A	G	SNP	0|1	0|1	3,14	0|1	9,8	0.823529411764706	0.470588235294118	-0.352941176470588	-0.3529412	0.3529412	0.7647059	0.7647059	-0.4705882	0.4705882	0.8235294	0.8235294	4.7967667555636	0.249134948096886	0.0405829343392819	1.39165655460958
Chr1	7117810	C	T	SNP	0|1	0|1	15,6	0|1	8,4	0.285714285714286	0.333333333333333	0.0476190476190476	-0.3333333	0.3809524	0.7619048	0.7619048	-0.4761905	0.4761905	0.8095238	0.8095238	0.0814005045095881	0.00453514739229024	1	0
Chr1	7125191	A	T	SNP	0|1	0|1	11,6	0|1	9,5	0.352941176470588	0.357142857142857	0.00420168067226889	-0.3529412	0.3529412	0.7647059	0.7647059	-0.4705882	0.4705882	0.8235294	0.8235294	0.000591955910450526	3.53082409434359e-05	1	0
Chr1	7131823	G	T	SNP	0|1	0|1	11,3	0|1	8,2	0.214285714285714	0.2	-0.0142857142857143	-0.4285714	0.4285714	0.7857143	0.7857143	-0.5	0.5	0.8571429	0.8571429	0.0072395576174597	0.000408163265306124	1	0
Chr1	7131888	C	T	SNP	0|1	0|0	18,1	0|1	13,7	0.0526315789473684	0.35	0.297368421052632	-0.35	0.35	0.75	0.75	-0.45	0.45	0.8	0.8	5.84637356770787	0.17685595567867	0.0435960435960436	1.36055292179496
Chr1	7138574	C	G	SNP	0|1	0|1	4,8	0|1	6,6	0.666666666666667	0.5	-0.166666666666667	-0.4166667	0.4166667	0.8333333	0.8333333	-0.5833333	0.5833333	0.8333333	0.9166667	0.689404395079039	0.0555555555555555	0.446964598196258	0.349726873773833
Chr1	7138578	T	G	SNP	0|1	0|1	9,3	0|0	12,0	0.25	0	-0.25	-0.4166667	0.4166667	0.8333333	0.8333333	-0.5833333	0.5833333	0.8333333	0.9166667	4.58892426945756	0.125	0.217391304347826	0.662757831681574
Chr1	7139125	A	C	SNP	0|1	0|1	9,5	0|1	10,3	0.357142857142857	0.230769230769231	-0.126373626373626	-0.4285714	0.4285714	0.7857143	0.7857143	-0.5	0.5	0.8571429	0.8571429	0.520953474086986	0.0319405868856418	0.677616747181964	0.169015869030898
Chr1	7139132	A	G	SNP	0|1	0|1	11,3	0|1	7,5	0.214285714285714	0.416666666666667	0.202380952380952	-0.4285714	0.4285714	0.7857143	0.7857143	-0.5	0.5	0.8571429	0.8571429	1.24769814652672	0.0819160997732427	0.40091533180778	0.39694733513836
Chr1	7139310	T	C	SNP	0|1	0|1	12,3	0|0	18,1	0.2	0.0526315789473684	-0.147368421052632	-0.3684211	0.3684211	0.7368421	0.7368421	-0.4736842	0.4736842	0.7894737	0.8421053	1.78294725500208	0.0434349030470914	0.29942211488701	0.523716126442181
Chr1	7139549	C	A	SNP	0|1	0|1	9,3	0|1	14,3	0.25	0.176470588235294	-0.0735294117647059	-0.3529412	0.3529412	0.7647059	0.7647059	-0.4705882	0.4705882	0.8235294	0.8235294	0.229292368211102	0.0108131487889273	0.669319186560567	0.174366725425382
Chr1	7139729	G	A	SNP	0|1	0|0	12,1	0|1	7,7	0.0769230769230769	0.5	0.423076923076923	-0.4285714	0.4285714	0.7857143	0.7857143	-0.5	0.5	0.8571429	0.8571429	6.35640013426524	0.357988165680473	0.0328502415458936	1.48346143275068
Chr1	7147904	G	A	SNP	0|1	0|1	4,8	0|1	9,3	0.666666666666667	0.25	-0.416666666666667	-0.4166667	0.4166667	0.8333333	0.8333333	-0.5833333	0.5833333	0.8333333	0.9166667	4.33182105121037	0.347222222222222	0.0995327192661964	1.00203413070231
Chr1	7162602	A	C	SNP	0|1	0|1	5,6	0|1	10,1	0.545454545454545	0.0909090909090909	-0.454545454545454	-0.4545455	0.4545455	0.8181818	0.8181818	-0.5454545	0.5454545	0.9090909	0.9090909	5.66142243975548	0.413223140495868	0.0634674922600618	1.19744866127535
Chr1	7167515	G	A	SNP	0|1	0|1	5,5	0|1	11,2	0.5	0.153846153846154	-0.346153846153846	-0.3846154	0.3846154	0.7692308	0.7692308	-0.5384615	0.5384615	0.8461538	0.8461538	3.24181055289857	0.239644970414201	0.168797953964195	0.772632821853998
Chr1	7168410	G	A	SNP	0|1	0|1	9,3	0|1	8,3	0.25	0.272727272727273	0.0227272727272727	-0.4166667	0.4166667	0.8333333	0.8333333	-0.5833333	0.5833333	0.8333333	0.9166667	0.0153655305633588	0.00103305785123967	1	0
Chr1	7169004	A	T	SNP	0|1	0|0	10,0	0|1	6,5	0	0.454545454545455	0.454545454545455	-0.4545455	0.4545455	0.8181818	0.8181818	-0.5454545	0.5454545	0.9090909	0.9090909	7.89452090188327	0.413223140495868	0.0350877192982457	1.45484486000851
Chr1	7169986	T	C	SNP	0|1	0|1	4,7	0|1	8,2	0.636363636363636	0.2	-0.436363636363636	-0.4545455	0.4545455	0.8181818	0.8181818	-0.5454545	0.5454545	0.9090909	0.9090909	4.25349290082541	0.380826446280992	0.080495356037152	1.09422917436028
Chr1	7189305	C	A	SNP	0|1	0|1	7,4	0|1	9,1	0.363636363636364	0.1	-0.263636363636364	-0.4545455	0.4545455	0.8181818	0.8181818	-0.5454545	0.5454545	0.9090909	0.9090909	2.13046565471016	0.13900826446281	0.31077694235589	0.507551210524513
Chr1	7190932	C	G	SNP	0|1	0|1	5,5	0|1	2,10	0.5	0.833333333333333	0.333333333333333	-0.4166667	0.4166667	0.8333333	0.8333333	-0.5833333	0.5833333	0.8333333	0.9166667	2.84520720393499	0.222222222222222	0.171826625386997	0.764909539208427
Chr1	7191526	T	G	SNP	0|1	0|1	7,11	0|1	11,8	0.611111111111111	0.421052631578947	-0.190058479532164	-0.3684211	0.3684211	0.7368421	0.7368421	-0.4736842	0.4736842	0.7894737	0.8421053	1.34499530727934	0.0722444512841559	0.329980270793734	0.481512025399547
Chr1	7191773	G	C	SNP	0|1	0|1	14,9	0|1	9,8	0.391304347826087	0.470588235294118	0.0792838874680307	-0.3478261	0.3478261	0.7391304	0.7391304	-0.4347826	0.4347826	0.7826087	0.826087	0.251135748018956	0.0125718696240867	0.749248291673206	0.125374238596192
Chr1	7191968	A	C	SNP	0|1	0|1	4,12	0|1	3,9	0.75	0.75	0	-0.375	0.375	0.75	0.75	-0.5	0.5	0.8125	0.8125	0	0	1	0
Chr1	7192250	T	A	SNP	0|1	0|1	8,4	0|1	8,3	0.333333333333333	0.272727272727273	-0.0606060606060606	-0.4166667	0.4166667	0.8333333	0.8333333	-0.5833333	0.5833333	0.8333333	0.9166667	0.0998550925398738	0.00734618916437098	0.999999999999998	8.19678346570295e-16
Chr1	7192413	C	A	SNP	0|1	0|0	23,1	0|1	9,3	0.0416666666666667	0.25	0.208333333333333	-0.3333333	0.3333333	0.75	0.75	-0.4583333	0.4166667	0.7916667	0.7916667	3.30601750588639	0.0868055555555556	0.0980392156862746	1.00860017176192
Chr1	7193286	T	C	SNP	0|1	0|1	19,5	0|1	17,2	0.208333333333333	0.105263157894737	-0.103070175438597	-0.3333333	0.3333333	0.75	0.75	-0.4583333	0.4166667	0.7916667	0.7916667	0.856741981822803	0.0212469221298861	0.437017321872682	0.359501348739804
Chr1	7193298	C	G	SNP	0|1	0|0	23,2	0|1	11,7	0.08	0.388888888888889	0.308888888888889	-0.32	0.32	0.72	0.72	-0.44	0.44	0.8	0.8	6.12523809934269	0.190824691358025	0.0225789118227247	1.6462969924719
Chr1	7193374	T	G	SNP	0|1	0|1	7,11	0|1	7,8	0.611111111111111	0.533333333333333	-0.0777777777777778	-0.3888889	0.3888889	0.7777778	0.7777778	-0.5	0.4444444	0.8333333	0.8333333	0.202568143897785	0.0120987654320988	0.732527687769016	0.135175955386077
Chr1	7194563	T	C	SNP	0|1	0|1	3,7	0|1	4,15	0.7	0.789473684210526	0.0894736842105264	-0.3684211	0.3684211	0.7368421	0.7368421	-0.4736842	0.4736842	0.7894737	0.8421053	0.280441777278031	0.01601108033241	0.664744550801521	0.177345214081435
Chr1	7194662	T	C	SNP	0|1	0|1	13,5	0|0	26,2	0.277777777777778	0.0714285714285714	-0.206349206349206	-0.3214286	0.3214286	0.7142857	0.7142857	-0.4285714	0.3928571	0.7857143	0.7857143	3.55429325573439	0.0851599899218947	0.0929358195135399	1.03181686707379
Chr1	7194768	G	T	SNP	0|1	0|1	10,1	0|1	12,5	0.0909090909090909	0.294117647058824	0.203208556149733	-0.3529412	0.3529412	0.7647059	0.7647059	-0.4705882	0.4705882	0.8235294	0.8235294	1.79736187096729	0.0825874345849181	0.35472739820566	0.450105266475898
Chr1	7194790	T	C	SNP	0|1	0|1	8,3	0|1	11,2	0.272727272727273	0.153846153846154	-0.118881118881119	-0.3846154	0.3846154	0.7692308	0.7692308	-0.5384615	0.5384615	0.8461538	0.8461538	0.510167351161507	0.0282654408528534	0.629917184265011	0.200716543849409
Chr1	7194975	A	G	SNP	0|1	0|1	10,3	0|1	8,6	0.230769230769231	0.428571428571429	0.197802197802198	-0.4285714	0.4285714	0.7857143	0.7857143	-0.5	0.5	0.8571429	0.8571429	1.2050304541963	0.0782514189107595	0.419710144927536	0.377050533212146
Chr1	7195476	G	A	SNP	0|1	0|1	9,4	0|1	5,5	0.307692307692308	0.5	0.192307692307692	-0.3846154	0.3846154	0.7692308	0.7692308	-0.5384615	0.5384615	0.8461538	0.8461538	0.877856687273906	0.0739644970414201	0.417283618252793	0.379568664514423
Chr1	7212411	C	T	SNP	0|1	0|1	10,4	0|0	12,0	0.285714285714286	0	-0.285714285714286	-0.4285714	0.4285714	0.7857143	0.7857143	-0.5	0.5	0.8571429	0.8571429	5.57324866000484	0.163265306122449	0.100066889632107	0.999709599132006
Chr1	7214179	G	T	SNP	0|1	0|1	10,7	0|1	10,2	0.411764705882353	0.166666666666667	-0.245098039215686	-0.3529412	0.3529412	0.7647059	0.7647059	-0.4705882	0.4705882	0.8235294	0.8235294	2.07554604095655	0.120146097654748	0.234075270057279	0.630644466888526
Chr1	7214181	A	G	SNP	0|1	0|1	10,7	0|1	9,2	0.411764705882353	0.181818181818182	-0.229946524064171	-0.3529412	0.3529412	0.7647059	0.7647059	-0.4705882	0.4705882	0.8235294	0.8235294	1.69885433090626	0.105750807858389	0.249498327759197	0.602932360851761
Chr1	7215626	C	T	SNP	0|1	0|1	7,6	0|1	4,6	0.461538461538462	0.6	0.138461538461538	-0.3846154	0.3846154	0.7692308	0.7692308	-0.5384615	0.5384615	0.8461538	0.8461538	0.436217419590688	0.0383431952662722	0.680172297752053	0.167381060110465
Chr1	7218106	C	T	SNP	0|1	0|1	7,3	0|1	10,4	0.3	0.285714285714286	-0.0142857142857143	-0.4285714	0.4285714	0.7857143	0.7857143	-0.5	0.5	0.8571429	0.8571429	0.00575355053058632	0.000408163265306124	1	0
Chr1	7218107	G	A	SNP	0|1	0|1	7,3	0|1	11,3	0.3	0.214285714285714	-0.0857142857142857	-0.4285714	0.4285714	0.7857143	0.7857143	-0.5	0.5	0.8571429	0.8571429	0.226565404950501	0.0146938775510204	0.66533180778032	0.176961713569936
Chr1	7227734	C	T	SNP	0|1	0|1	10,2	0|1	8,2	0.166666666666667	0.2	0.0333333333333334	-0.4166667	0.4166667	0.8333333	0.8333333	-0.5833333	0.5833333	0.8333333	0.9166667	0.0406122909897753	0.00222222222222222	1	0
Chr1	7227763	G	A	SNP	0|1	0|1	9,5	0|1	9,1	0.357142857142857	0.1	-0.257142857142857	-0.4285714	0.4285714	0.7857143	0.7857143	-0.5	0.5	0.8571429	0.8571429	2.24124376103955	0.132244897959184	0.340805075930934	0.467493945500471
Chr1	7237635	C	T	SNP	0|1	0|1	7,3	0|1	4,8	0.3	0.666666666666667	0.366666666666667	-0.4166667	0.4166667	0.8333333	0.8333333	-0.5833333	0.5833333	0.8333333	0.9166667	3.00484986446421	0.268888888888889	0.19838056680162	0.702500873231151
Chr1	7248297	G	A	SNP	0|1	0|0	11,0	0|1	9,4	0	0.307692307692308	0.307692307692308	-0.3846154	0.3846154	0.7692308	0.7692308	-0.5384615	0.5384615	0.8461538	0.8461538	5.57865201259375	0.189349112426036	0.0983436853002071	1.00725352112665
Chr1	7248384	C	T	SNP	0|1	0|1	16,2	0|1	8,2	0.111111111111111	0.2	0.0888888888888889	-0.3888889	0.3888889	0.7777778	0.7777778	-0.5	0.4444444	0.8333333	0.8333333	0.400509903037997	0.0158024691358025	0.601465201465202	0.220789494257334
Chr1	7256114	G	T	SNP	0|1	0|1	8,4	0|1	6,4	0.333333333333333	0.4	0.0666666666666667	-0.4166667	0.4166667	0.8333333	0.8333333	-0.5833333	0.5833333	0.8333333	0.9166667	0.104624672400648	0.00888888888888891	0.999999999999999	2.89298239965986e-16
Chr1	7273213	C	A	SNP	0|1	0|1	7,3	0|1	4,8	0.3	0.666666666666667	0.366666666666667	-0.4166667	0.4166667	0.8333333	0.8333333	-0.5833333	0.5833333	0.8333333	0.9166667	3.00484986446421	0.268888888888889	0.19838056680162	0.702500873231151
Chr1	7273768	C	T	SNP	0|1	0|1	9,11	0|1	3,13	0.55	0.8125	0.2625	-0.35	0.35	0.75	0.75	-0.45	0.45	0.8	0.8	2.86098548301859	0.1378125	0.156629058742518	0.80512766194103
Chr1	7273949	C	T	SNP	0|1	0|1	7,6	0|1	4,6	0.461538461538462	0.6	0.138461538461538	-0.3846154	0.3846154	0.7692308	0.7692308	-0.5384615	0.5384615	0.8461538	0.8461538	0.436217419590688	0.0383431952662722	0.680172297752053	0.167381060110465
Chr1	7275624	G	A	SNP	0|1	0|0	10,1	0|1	8,3	0.0909090909090909	0.272727272727273	0.181818181818182	-0.4545455	0.4545455	0.8181818	0.8181818	-0.5454545	0.5454545	0.9090909	0.9090909	1.26917803018349	0.0661157024793388	0.586466165413534	0.231757038276605
Chr1	7277416	T	A	SNP	0|1	0|1	6,5	0|1	10,2	0.454545454545455	0.166666666666667	-0.287878787878788	-0.4166667	0.4166667	0.8333333	0.8333333	-0.5833333	0.5833333	0.8333333	0.9166667	2.2954804750157	0.16574839302112	0.193027325346615	0.714381207016914
Chr1	7277420	T	A	SNP	0|1	0|1	5,5	0|1	3,10	0.5	0.769230769230769	0.269230769230769	-0.3846154	0.3846154	0.7692308	0.7692308	-0.5384615	0.5384615	0.8461538	0.8461538	1.81191191948792	0.144970414201183	0.221294925292772	0.655028545144663
Chr1	7278677	T	A	SNP	0|1	0|1	16,2	0|1	6,6	0.111111111111111	0.5	0.388888888888889	-0.3888889	0.3888889	0.7777778	0.7777778	-0.5	0.4444444	0.8333333	0.8333333	5.60142250129821	0.302469135802469	0.0341506169991927	1.46660144551322
Chr1	7279422	T	C	SNP	0|1	0|0	14,0	0|1	9,5	0	0.357142857142857	0.357142857142857	-0.4285714	0.4285714	0.7857143	0.7857143	-0.5	0.5	0.8571429	0.8571429	8.02715579989524	0.255102040816327	0.0407407407407408	1.38997107900076
Chr1	7279493	C	T	SNP	0|1	0|1	8,6	0|1	11,4	0.428571428571429	0.266666666666667	-0.161904761904762	-0.4	0.4	0.8	0.8	-0.5333333	0.5333333	0.8666667	0.8666667	0.843892996853608	0.0524263038548753	0.449725137431283	0.34705283682035
Chr1	7280685	A	G	SNP	0|1	0|0	11,1	0|1	9,4	0.0833333333333333	0.307692307692308	0.224358974358974	-0.3846154	0.3846154	0.7692308	0.7692308	-0.5384615	0.5384615	0.8461538	0.8461538	2.08777157057266	0.100673898750822	0.321739130434783	0.492496116286616
Chr1	7280723	A	G	SNP	0|1	0|1	13,4	0|0	13,0	0.235294117647059	0	-0.235294117647059	-0.3529412	0.3529412	0.7647059	0.7647059	-0.4705882	0.4705882	0.8235294	0.8235294	5.01025251870086	0.110726643598616	0.112935595694216	0.947169153052082
Chr1	7280798	T	C	SNP	0|1	0|1	5,12	0|1	3,11	0.705882352941177	0.785714285714286	0.0798319327731092	-0.3529412	0.3529412	0.7647059	0.7647059	-0.4705882	0.4705882	0.8235294	0.8235294	0.258057604148039	0.0127462749805804	0.698001895109793	0.156143398244162
Chr1	7280801	T	C	SNP	0|1	0|1	12,5	0|1	12,3	0.294117647058824	0.2	-0.0941176470588235	-0.3529412	0.3529412	0.7647059	0.7647059	-0.4705882	0.4705882	0.8235294	0.8235294	0.380261570799763	0.0177162629757786	0.691138301816833	0.160435038434929
Chr1	7283117	C	T	SNP	0|1	0|1	7,3	0|1	9,1	0.3	0.1	-0.2	-0.5	0.5	0.8	0.8	-0.6	0.6	0.9	0.9	1.29715143260068	0.08	0.582043343653251	0.235044673067423
Chr1	7283211	A	T	SNP	0|1	0|1	7,11	0|1	7,11	0.611111111111111	0.611111111111111	0	-0.3888889	0.3888889	0.7777778	0.7777778	-0.5	0.4444444	0.8333333	0.8333333	0	0	0.999999999999995	2.12152042641724e-15
Chr1	7283296	T	C	SNP	0|1	0|1	10,5	0|1	10,3	0.333333333333333	0.230769230769231	-0.102564102564103	-0.4	0.4	0.8	0.8	-0.5333333	0.5333333	0.8666667	0.8666667	0.362364209819637	0.0210387902695595	0.68599033816425	0.163682001073862
Chr1	7286271	A	G	SNP	0|1	0|1	17,6	0|1	14,2	0.260869565217391	0.125	-0.135869565217391	-0.3478261	0.3478261	0.7391304	0.7391304	-0.4347826	0.4347826	0.7826087	0.826087	1.12052528885712	0.0369210775047259	0.431771614434154	0.364745912487726
Chr1	7291839	T	A	SNP	0|1	0|1	14,10	0|1	3,7	0.416666666666667	0.7	0.283333333333333	-0.3333333	0.3333333	0.75	0.75	-0.4583333	0.4166667	0.7916667	0.7916667	2.31544546938518	0.160555555555555	0.258731924360399	0.587149981340801
Chr1	7291963	C	T	SNP	0|1	0|1	25,8	0|1	21,2	0.242424242424242	0.0869565217391304	-0.155467720685112	-0.3030303	0.3030303	0.6969697	0.7272727	-0.3939394	0.3636364	0.7575758	0.7878788	2.40783305284143	0.048340424350048	0.17178815076659	0.765006795301968
Chr1	7303607	G	A	SNP	0|1	0|1	12,3	0|1	16,2	0.2	0.111111111111111	-0.0888888888888889	-0.3888889	0.3888889	0.7777778	0.7777778	-0.5	0.4444444	0.8333333	0.8333333	0.501639206140491	0.0158024691358025	0.63899282030539	0.194504021527466
Chr1	7304779	A	G	SNP	0|1	0|1	5,10	0|1	8,16	0.666666666666667	0.666666666666667	0	-0.3333333	0.3333333	0.75	0.75	-0.4583333	0.4166667	0.7916667	0.7916667	0	0	1	0
Chr1	7306330	C	T	SNP	0|1	0|1	28,26	0|1	23,19	0.481481481481481	0.452380952380952	-0.0291005291005291	-0.2592593	0.2592593	0.6851852	0.6851852	-0.3333333	0.3333333	0.7407407	0.7407407	0.0803768678640893	0.00169368158786148	0.838189467137529	0.0766578009023069
Chr1	7309039	T	C	SNP	0|1	0|1	7,5	0|1	7,3	0.416666666666667	0.3	-0.116666666666667	-0.4166667	0.4166667	0.8333333	0.8333333	-0.5833333	0.5833333	0.8333333	0.9166667	0.323273626766797	0.0272222222222222	0.674922600619195	0.170746028726498
Chr1	7310139	A	G	SNP	0|1	0|1	37,15	0|1	34,7	0.288461538461538	0.170731707317073	-0.117729831144465	-0.25	0.25	0.6923077	0.6923077	-0.3461538	0.3461538	0.75	0.75	1.79952836606351	0.0277206262826086	0.22430075259999	0.649169269219196
Chr1	7310455	T	G	SNP	0|1	0|1	25,10	0|1	25,3	0.285714285714286	0.107142857142857	-0.178571428571429	-0.2857143	0.2857143	0.7142857	0.7142857	-0.3714286	0.3714286	0.7714286	0.7714286	3.19713289315783	0.0637755102040816	0.118964671868877	0.924581988946146
Chr1	7310461	G	A	SNP	0|1	0|1	29,4	0|1	20,8	0.121212121212121	0.285714285714286	0.164502164502164	-0.3030303	0.3030303	0.6969697	0.7272727	-0.3939394	0.3636364	0.7575758	0.7878788	2.61137963000308	0.0541219242517944	0.194966713969149	0.710039527988562
Chr1	7310607	A	G	SNP	0|1	0|1	4,14	0|1	5,8	0.777777777777778	0.615384615384615	-0.162393162393162	-0.3888889	0.3888889	0.7777778	0.7777778	-0.5	0.4444444	0.8333333	0.8333333	0.958633669404083	0.052743078384104	0.432768776901874	0.36374407994486
Chr1	7313410	C	T	SNP	0|1	0|1	10,6	0|1	14,2	0.375	0.125	-0.25	-0.375	0.375	0.75	0.75	-0.5	0.5	0.8125	0.8125	2.76278047434233	0.125	0.219972809294278	0.657630998738075
Chr1	7313671	T	C	SNP	0|1	0|1	5,5	0|1	11,5	0.5	0.3125	-0.1875	-0.375	0.375	0.75	0.75	-0.5	0.5	0.8125	0.8125	0.908771408596403	0.0703125	0.424956252523892	0.371655776456479
Chr1	7313806	G	A	SNP	0|1	0|1	10,12	0|1	10,4	0.545454545454545	0.285714285714286	-0.25974025974026	-0.3181818	0.3636364	0.7272727	0.7272727	-0.4545455	0.4545455	0.8181818	0.8181818	2.3932785416471	0.134930005059875	0.176016292928804	0.75444712990419
Chr1	7313970	C	T	SNP	0|1	0|1	6,5	0|1	8,4	0.454545454545455	0.333333333333333	-0.121212121212121	-0.4166667	0.4166667	0.8333333	0.8333333	-0.5833333	0.5833333	0.8333333	0.9166667	0.354543025899701	0.029384756657484	0.680172297752053	0.167381060110465
Chr1	7314094	G	A	SNP	0|1	0|1	9,7	0|1	5,5	0.4375	0.5	0.0625	-0.375	0.375	0.75	0.75	-0.5	0.5	0.8125	0.8125	0.0966569089322482	0.0078125	1	0
Chr1	7315235	C	A	SNP	0|1	0|1	3,8	0|1	4,11	0.727272727272727	0.733333333333333	0.00606060606060599	-0.4	0.4	0.8	0.8	-0.5333333	0.5333333	0.8666667	0.8666667	0.00118393679679808	7.34618916437081e-05	1	4.82163733276643e-17
Chr1	7315384	C	T	SNP	0|1	0|1	9,5	0|0	12,1	0.357142857142857	0.0769230769230769	-0.28021978021978	-0.4285714	0.4285714	0.7857143	0.7857143	-0.5	0.5	0.8571429	0.8571429	3.30402733719111	0.157046250452844	0.164734299516908	0.78321596646442
Chr1	7315386	G	A	SNP	0|1	0|1	13,2	0|1	8,5	0.133333333333333	0.384615384615385	0.251282051282051	-0.4	0.4	0.8	0.8	-0.5333333	0.5333333	0.8666667	0.8666667	2.38729457904512	0.126285338593031	0.197705314009662	0.703981657372939
Chr1	7329856	A	G	SNP	0|1	0|1	10,3	0|1	11,2	0.230769230769231	0.153846153846154	-0.0769230769230769	-0.3846154	0.3846154	0.7692308	0.7692308	-0.5384615	0.5384615	0.8461538	0.8461538	0.248992196085892	0.0118343195266272	0.999999999999999	6.26812853259637e-16
Chr1	7330325	G	A	SNP	0|1	0|1	5,5	0|1	4,6	0.5	0.6	0.1	-0.5	0.5	0.8	0.8	-0.6	0.6	0.9	0.9	0.202375597159503	0.02	1	0
Chr1	7331147	C	T	SNP	0|1	0|1	9,1	0|1	8,2	0.1	0.2	0.1	-0.5	0.5	0.8	0.8	-0.6	0.6	0.9	0.9	0.398655573646912	0.02	1	0
Chr1	7332221	G	A	SNP	0|1	0|1	13,3	0|1	7,4	0.1875	0.363636363636364	0.176136363636364	-0.375	0.375	0.75	0.75	-0.5	0.5	0.8125	0.8125	1.04007662380472	0.0620480371900826	0.391304347826087	0.407485326578268
Chr1	7332295	G	A	SNP	0|1	0|1	11,6	0|1	8,5	0.352941176470588	0.384615384615385	0.0316742081447964	-0.3529412	0.3529412	0.7647059	0.7647059	-0.4705882	0.4705882	0.8235294	0.8235294	0.0317821214483231	0.00200651092319976	1	1.44649119982993e-16
Chr1	7333730	G	A	SNP	0|1	0|1	9,2	0|1	5,6	0.181818181818182	0.545454545454545	0.363636363636364	-0.4545455	0.4545455	0.8181818	0.8181818	-0.5454545	0.5454545	0.9090909	0.9090909	3.25192991790237	0.264462809917355	0.18266253869969	0.738350510688959
Chr1	7334973	G	T	SNP	0|1	0|1	3,7	0|1	3,10	0.7	0.769230769230769	0.0692307692307693	-0.3846154	0.3846154	0.7692308	0.7692308	-0.5384615	0.5384615	0.8461538	0.8461538	0.139772860884627	0.00958579881656807	0.999999999999999	5.30380106604308e-16
Chr1	7338325	T	C	SNP	0|1	0|1	9,1	0|1	9,3	0.1	0.25	0.15	-0.4166667	0.4166667	0.8333333	0.8333333	-0.5833333	0.5833333	0.8333333	0.9166667	0.864426835864479	0.045	0.593984962406015	0.226224549676645
Chr1	7342619	T	A	SNP	0|1	0|1	7,4	0|1	4,6	0.363636363636364	0.6	0.236363636363636	-0.4545455	0.4545455	0.8181818	0.8181818	-0.5454545	0.5454545	0.9090909	0.9090909	1.18371215692293	0.111735537190083	0.394855918075733	0.403561348423684
Chr1	7346267	T	C	SNP	0|1	0|1	9,8	0|1	4,9	0.470588235294118	0.692307692307692	0.221719457013575	-0.3529412	0.3529412	0.7647059	0.7647059	-0.4705882	0.4705882	0.8235294	0.8235294	1.49747325584712	0.0983190352367888	0.282756666779392	0.548587146574501
Chr1	7346321	G	A	SNP	0|1	0|1	8,7	0|1	13,4	0.466666666666667	0.235294117647059	-0.231372549019608	-0.3529412	0.3529412	0.7647059	0.7647059	-0.4705882	0.4705882	0.8235294	0.8235294	1.90554459886778	0.107066512879662	0.266165707468845	0.574847899336224
Chr1	7346837	C	T	SNP	0|1	0|1	8,2	0|1	8,2	0.2	0.2	0	-0.5	0.5	0.8	0.8	-0.6	0.6	0.9	0.9	0	0	1	0
Chr1	7347973	G	A	SNP	0|1	0|1	8,2	0|1	9,1	0.2	0.1	-0.1	-0.5	0.5	0.8	0.8	-0.6	0.6	0.9	0.9	0.398655573646912	0.02	1	0
Chr1	7354769	A	T	SNP	0|1	0|1	7,7	0|1	10,8	0.5	0.444444444444444	-0.0555555555555556	-0.3888889	0.3888889	0.7777778	0.7777778	-0.5	0.4444444	0.8333333	0.8333333	0.0976002350227427	0.00617283950617285	1	0
Chr1	7354892	G	A	SNP	0|1	0|1	6,5	0|0	12,1	0.454545454545455	0.0769230769230769	-0.377622377622378	-0.3846154	0.3846154	0.7692308	0.7692308	-0.5384615	0.5384615	0.8461538	0.8461538	4.78295999612837	0.285197320162355	0.0608041843739785	1.21606653276676
Chr1	7356764	A	G	SNP	0|1	0|1	8,5	0|1	11,6	0.384615384615385	0.352941176470588	-0.0316742081447964	-0.3529412	0.3529412	0.7647059	0.7647059	-0.4705882	0.4705882	0.8235294	0.8235294	0.0317821214483231	0.00200651092319976	0.999999999999998	7.7146197324263e-16
Chr1	7356798	A	G	SNP	0|1	0|1	8,6	0|1	5,11	0.428571428571429	0.6875	0.258928571428571	-0.375	0.375	0.75	0.75	-0.5	0.5	0.8125	0.8125	2.05771499043697	0.134088010204082	0.268506799231965	0.571044712454048
Chr1	7356870	T	G	SNP	0|1	0|1	5,6	0|1	7,7	0.545454545454545	0.5	-0.0454545454545454	-0.4285714	0.4285714	0.7857143	0.7857143	-0.5	0.5	0.8571429	0.8571429	0.0510240523331172	0.00413223140495867	1	0
Chr1	7362216	A	G	SNP	0|1	0|0	12,1	0|1	7,5	0.0769230769230769	0.416666666666667	0.33974358974359	-0.3846154	0.3846154	0.7692308	0.7692308	-0.5384615	0.5384615	0.8461538	0.8461538	4.20243432146407	0.230851413543721	0.0730434782608696	1.13641855429173
Chr1	7368383	G	T	SNP	0|1	0|1	3,11	0|1	4,14	0.785714285714286	0.777777777777778	-0.00793650793650791	-0.3888889	0.3888889	0.7777778	0.7777778	-0.5	0.4444444	0.8333333	0.8333333	0.00290578726808155	0.000125976316452506	0.999999999999997	1.25362570651927e-15
Chr1	7372545	C	A	SNP	0|1	0|1	6,4	0|1	6,4	0.4	0.4	0	-0.5	0.5	0.8	0.8	-0.6	0.6	0.9	0.9	0	0	1	0
Chr1	7374181	A	C	SNP	0|1	0|1	7,3	0|1	10,2	0.3	0.166666666666667	-0.133333333333333	-0.4166667	0.4166667	0.8333333	0.8333333	-0.5833333	0.5833333	0.8333333	0.9166667	0.551480071624364	0.0355555555555556	0.62406015037594	0.204773548591011
Chr1	7383264	G	A	SNP	0|1	0|1	7,4	0|1	9,6	0.363636363636364	0.4	0.0363636363636364	-0.4	0.4	0.8	0.8	-0.5333333	0.5333333	0.8666667	0.8666667	0.0355299694548222	0.00264462809917356	0.999999999999998	8.67894719897959e-16
Chr1	7383594	A	G	SNP	0|1	0|1	11,7	0|1	4,6	0.388888888888889	0.6	0.211111111111111	-0.3888889	0.3888889	0.7777778	0.7777778	-0.5	0.4444444	0.8333333	0.8333333	1.15608470663664	0.0891358024691358	0.432799389778795	0.363713360230251
Chr1	7384173	T	A	SNP	0|1	0|1	13,8	0|1	7,5	0.380952380952381	0.416666666666667	0.0357142857142858	-0.3333333	0.3809524	0.7619048	0.7619048	-0.4761905	0.4761905	0.8095238	0.8095238	0.0406920133250498	0.00255102040816327	0.999999999999999	6.26812853259637e-16
Chr1	7384419	G	A	SNP	0|1	0|1	9,8	0|1	7,4	0.470588235294118	0.363636363636364	-0.106951871657754	-0.3529412	0.3529412	0.7647059	0.7647059	-0.4705882	0.4705882	0.8235294	0.8235294	0.314108198413753	0.0228774057021934	0.704652936689551	0.152024733779556
Chr1	7384668	T	C	SNP	0|1	0|1	7,4	0|1	12,4	0.363636363636364	0.25	-0.113636363636364	-0.375	0.375	0.75	0.75	-0.5	0.5	0.8125	0.8125	0.400121235399148	0.0258264462809917	0.67536231884058	0.170463174047255
Chr1	7384678	G	A	SNP	0|1	0|1	6,7	0|1	8,9	0.538461538461538	0.529411764705882	-0.00904977375565608	-0.3529412	0.3529412	0.7647059	0.7647059	-0.4705882	0.4705882	0.8235294	0.8235294	0.00242434335814987	0.000163796810057123	1.00000000000001	0
Chr1	7384912	G	A	SNP	0|1	0|1	4,8	0|1	6,11	0.666666666666667	0.647058823529412	-0.0196078431372548	-0.3529412	0.3529412	0.7647059	0.7647059	-0.4705882	0.4705882	0.8235294	0.8235294	0.0119909663238034	0.000768935024990383	1	0
Chr1	7385109	C	G	SNP	0|1	0|1	3,9	0|1	8,6	0.75	0.428571428571429	-0.321428571428571	-0.4285714	0.4285714	0.7857143	0.7857143	-0.5	0.5	0.8571429	0.8571429	2.80834754002201	0.206632653061224	0.130246331942388	0.885234498658852
Chr1	7385351	A	T	SNP	0|1	0|1	9,8	0|1	6,6	0.470588235294118	0.5	0.0294117647058824	-0.3529412	0.3529412	0.7647059	0.7647059	-0.4705882	0.4705882	0.8235294	0.8235294	0.0243679045012414	0.00173010380622837	1	0
Chr1	7386066	A	C	SNP	0|1	0|1	7,5	0|1	6,5	0.416666666666667	0.454545454545455	0.0378787878787878	-0.4166667	0.4166667	0.8333333	0.8333333	-0.5833333	0.5833333	0.8333333	0.9166667	0.0335071485769123	0.00286960514233241	1	0
Chr1	7386246	T	A	SNP	0|1	0|1	10,8	0|1	11,9	0.444444444444444	0.45	0.00555555555555559	-0.35	0.35	0.75	0.75	-0.45	0.45	0.8	0.8	0.00118275086302809	6.17283950617286e-05	1	0
Chr1	7386297	A	C	SNP	0|1	0|1	8,3	0|1	4,6	0.272727272727273	0.6	0.327272727272727	-0.4545455	0.4545455	0.8181818	0.8181818	-0.5454545	0.5454545	0.9090909	0.9090909	2.33094945455656	0.214214876033058	0.19838056680162	0.70250087323115
Chr1	7386981	A	G	SNP	0|1	0|1	9,6	0|1	6,8	0.4	0.571428571428571	0.171428571428571	-0.4	0.4	0.8	0.8	-0.5333333	0.5333333	0.8666667	0.8666667	0.856269935031051	0.0587755102040816	0.466092224785441	0.331528141780873
Chr1	7387301	G	A	SNP	0|1	0|1	14,7	0|1	8,4	0.333333333333333	0.333333333333333	0	-0.3333333	0.3809524	0.7619048	0.7619048	-0.4761905	0.4761905	0.8095238	0.8095238	0	0	1	0
Chr1	7397684	G	C	SNP	0|1	0|1	5,6	0|1	9,4	0.545454545454545	0.307692307692308	-0.237762237762238	-0.3846154	0.3846154	0.7692308	0.7692308	-0.5384615	0.5384615	0.8461538	0.8461538	1.39478750811786	0.113061763411414	0.408096648270291	0.389236972106648
Chr1	7404073	G	A	SNP	0|1	0|1	8,6	0|1	5,6	0.428571428571429	0.545454545454545	0.116883116883117	-0.4285714	0.4285714	0.7857143	0.7857143	-0.5	0.5	0.8571429	0.8571429	0.337718176398378	0.0273233260246247	0.695097590523624	0.157954216919952
Chr1	7410941	T	A	SNP	0|1	0|1	12,3	0|1	7,3	0.2	0.3	0.1	-0.4	0.4	0.8	0.8	-0.5333333	0.5333333	0.8666667	0.8666667	0.324637657105134	0.02	0.653162055335968	0.18497905301814
Chr1	7410965	C	T	SNP	0|1	0|1	12,4	0|1	10,2	0.25	0.166666666666667	-0.0833333333333333	-0.375	0.375	0.75	0.75	-0.5	0.5	0.8125	0.8125	0.288277350715682	0.0138888888888889	0.672984020810107	0.171995247449696
Chr1	7411495	A	C	SNP	0|1	0|1	9,2	0|1	9,3	0.181818181818182	0.25	0.0681818181818182	-0.4166667	0.4166667	0.8333333	0.8333333	-0.5833333	0.5833333	0.8333333	0.9166667	0.157863166014132	0.00929752066115701	1	0
Chr1	7411933	C	T	SNP	0|1	0|1	8,9	0|1	10,4	0.529411764705882	0.285714285714286	-0.243697478991597	-0.3529412	0.3529412	0.7647059	0.7647059	-0.4705882	0.4705882	0.8235294	0.8235294	1.90544498044796	0.118776922533719	0.274942223285642	0.560758559786056
Chr1	7441240	G	A	SNP	0|1	0|1	8,4	0|1	6,5	0.333333333333333	0.454545454545455	0.121212121212121	-0.4166667	0.4166667	0.8333333	0.8333333	-0.5833333	0.5833333	0.8333333	0.9166667	0.354543025899701	0.029384756657484	0.680172297752052	0.167381060110466
Chr1	7542294	G	A	SNP	0|1	0|1	40,10	0|1	9,1	0.2	0.1	-0.1	-0.26	0.26	0.68	0.68	-0.34	0.34	0.74	0.74	0.627360428598773	0.02	0.671011160555301	0.173270256392448
Chr1	7550647	G	A	SNP	0|1	0|1	3,8	0|1	9,8	0.727272727272727	0.470588235294118	-0.25668449197861	-0.3529412	0.3529412	0.7647059	0.7647059	-0.4705882	0.4705882	0.8235294	0.8235294	1.84374962156627	0.131773856844634	0.253002070393375	0.596875924844975
Chr1	7550682	C	T	SNP	0|1	0|1	13,2	0|1	13,8	0.133333333333333	0.380952380952381	0.247619047619048	-0.3333333	0.3809524	0.7619048	0.7619048	-0.4761905	0.4761905	0.8095238	0.8095238	2.85021329150894	0.122630385487528	0.142202962689779	0.8470913553192
Chr1	7585399	T	G	SNP	0|1	0|1	17,5	0|1	10,5	0.227272727272727	0.333333333333333	0.106060606060606	-0.3181818	0.3636364	0.7272727	0.7272727	-0.4545455	0.4545455	0.8181818	0.8181818	0.503372737199998	0.0224977043158861	0.707614316207194	0.15020338917824
Chr1	7600862	C	G	SNP	0|1	0|1	8,5	0|1	9,3	0.384615384615385	0.25	-0.134615384615385	-0.3846154	0.3846154	0.7692308	0.7692308	-0.5384615	0.5384615	0.8461538	0.8461538	0.52418990498834	0.0362426035502959	0.672768878718535	0.172134106558265
Chr1	7601097	T	C	SNP	0|1	0|1	23,7	0|1	17,6	0.233333333333333	0.260869565217391	0.027536231884058	-0.3	0.3	0.7333333	0.7333333	-0.4	0.4	0.7666667	0.7666667	0.0531697291031258	0.00151648813274522	1	0
Chr1	7601118	G	T	SNP	0|1	0|1	25,5	0|1	14,5	0.166666666666667	0.263157894736842	0.0964912280701754	-0.3	0.3	0.7333333	0.7333333	-0.4	0.4	0.7666667	0.7666667	0.654509570113301	0.0186211141889812	0.479891165661454	0.318857244941087
Chr1	7632397	C	G	SNP	0|1	0|1	9,2	0|1	8,3	0.181818181818182	0.272727272727273	0.0909090909090909	-0.4545455	0.4545455	0.8181818	0.8181818	-0.5454545	0.5454545	0.9090909	0.9090909	0.260212635563006	0.0165289256198347	1	0
Chr1	7632499	C	A	SNP	0|1	0|1	14,10	0|1	17,3	0.416666666666667	0.15	-0.266666666666667	-0.3333333	0.3333333	0.75	0.75	-0.4583333	0.4166667	0.7916667	0.7916667	3.90315753289509	0.142222222222222	0.0958253853886299	1.01851942543318
Chr1	7632580	G	C	SNP	0|1	0|1	7,7	0|1	5,7	0.5	0.583333333333333	0.0833333333333334	-0.4285714	0.4285714	0.7857143	0.7857143	-0.5	0.5	0.8571429	0.8571429	0.18089571350273	0.0138888888888889	0.712688114147264	0.147100484086869
Chr1	7632756	C	T	SNP	0|1	0|1	9,3	0|1	8,4	0.25	0.333333333333333	0.0833333333333333	-0.4166667	0.4166667	0.8333333	0.8333333	-0.5833333	0.5833333	0.8333333	0.9166667	0.202204562088748	0.0138888888888889	1	0
Chr1	7632802	A	G	SNP	0|1	0|1	4,6	0|1	4,7	0.6	0.636363636363636	0.0363636363636364	-0.4545455	0.4545455	0.8181818	0.8181818	-0.5454545	0.5454545	0.9090909	0.9090909	0.0293620574906653	0.00264462809917356	1	0
Chr1	7633166	C	T	SNP	0|1	0|1	15,8	0|1	11,5	0.347826086956522	0.3125	-0.0353260869565217	-0.3478261	0.3478261	0.7391304	0.7391304	-0.4347826	0.4347826	0.7826087	0.826087	0.0531779084303469	0.00249586483931947	1	0
Chr1	7633247	C	T	SNP	0|1	0|0	22,0	0|1	12,5	0	0.294117647058824	0.294117647058824	-0.3181818	0.3636364	0.7272727	0.7272727	-0.4545455	0.4545455	0.8181818	0.8181818	9.27379862121411	0.173010380622837	0.0107475896949581	1.96868892175291
Chr1	7633256	G	A	SNP	0|1	0|1	13,6	0|1	11,5	0.315789473684211	0.3125	-0.00328947368421051	-0.3684211	0.3684211	0.7368421	0.7368421	-0.4736842	0.4736842	0.7894737	0.8421053	0.000436176637452108	2.16412742382269e-05	0.999999999999999	5.30380106604308e-16
Chr1	7633375	T	C	SNP	0|1	0|1	6,5	0|1	5,9	0.454545454545455	0.642857142857143	0.188311688311688	-0.4285714	0.4285714	0.7857143	0.7857143	-0.5	0.5	0.8571429	0.8571429	0.88910305329787	0.0709225839095969	0.434660115762553	0.361850208667964
Chr1	7652702	T	C	SNP	0|1	0|1	10,3	0|1	8,6	0.230769230769231	0.428571428571429	0.197802197802198	-0.4285714	0.4285714	0.7857143	0.7857143	-0.5	0.5	0.8571429	0.8571429	1.2050304541963	0.0782514189107595	0.419710144927536	0.377050533212146
Chr1	7652714	G	T	SNP	0|1	0|1	4,7	0|1	7,7	0.636363636363636	0.5	-0.136363636363636	-0.4285714	0.4285714	0.7857143	0.7857143	-0.5	0.5	0.8571429	0.8571429	0.467769931109533	0.0371900826446281	0.688745456992867	0.161941252763659
Chr1	7653514	C	T	SNP	0|1	0|1	8,2	0|1	7,3	0.2	0.3	0.1	-0.5	0.5	0.8	0.8	-0.6	0.6	0.9	0.9	0.268071272890707	0.02	1	0
Chr1	7653799	C	T	SNP	0|1	0|1	3,7	0|1	7,6	0.7	0.461538461538462	-0.238461538461538	-0.3846154	0.3846154	0.7692308	0.7692308	-0.5384615	0.5384615	0.8461538	0.8461538	1.33023516127324	0.113727810650888	0.401534526854221	0.396277104986632
Chr1	7655340	A	C	SNP	0|1	0|1	2,12	0|1	9,12	0.857142857142857	0.571428571428571	-0.285714285714286	-0.3333333	0.3809524	0.7619048	0.7619048	-0.4761905	0.4761905	0.8095238	0.8095238	3.40868713649815	0.163265306122449	0.136651835372636	0.864384530917129
Chr1	7657621	A	T	SNP	0|1	0|1	8,3	0|1	10,3	0.272727272727273	0.230769230769231	-0.0419580419580419	-0.3846154	0.3846154	0.7692308	0.7692308	-0.5384615	0.5384615	0.8461538	0.8461538	0.0558216369142972	0.00352095456990561	1	0
Chr1	7658081	T	C	SNP	0|1	0|1	8,2	0|0	12,1	0.2	0.0769230769230769	-0.123076923076923	-0.3846154	0.3846154	0.7692308	0.7692308	-0.5384615	0.5384615	0.8461538	0.8461538	0.752797088720883	0.0302958579881657	0.55957086391869	0.2521449067048
Chr1	7661159	G	A	SNP	0|1	0|1	5,9	0|1	10,5	0.642857142857143	0.333333333333333	-0.30952380952381	-0.4	0.4	0.8	0.8	-0.5333333	0.5333333	0.8666667	0.8666667	2.82343811524327	0.191609977324263	0.143110978050707	0.844327050209659
Chr1	7663086	C	A	SNP	0|1	0|1	10,3	0|1	6,4	0.230769230769231	0.4	0.169230769230769	-0.3846154	0.3846154	0.7692308	0.7692308	-0.5384615	0.5384615	0.8461538	0.8461538	0.76161169199799	0.0572781065088757	0.650020191142819	0.187073152948349
Chr1	7664714	A	T	SNP	0|1	0|1	7,3	0|1	8,2	0.3	0.2	-0.1	-0.5	0.5	0.8	0.8	-0.6	0.6	0.9	0.9	0.268071272890707	0.02	1	0
Chr1	7678805	G	A	SNP	0|1	0|1	10,4	0|1	19,3	0.285714285714286	0.136363636363636	-0.149350649350649	-0.3181818	0.3636364	0.7272727	0.7272727	-0.4545455	0.4545455	0.8181818	0.8181818	1.19040185503034	0.0446112329229212	0.393956883828802	0.404551306448206
Chr1	7678807	C	T	SNP	0|1	0|1	11,3	0|0	20,1	0.214285714285714	0.0476190476190476	-0.166666666666667	-0.3333333	0.3809524	0.7619048	0.7619048	-0.4761905	0.4761905	0.8095238	0.8095238	2.2879157993422	0.0555555555555555	0.279411764705882	0.553755311753408
Chr1	7678835	C	T	SNP	0|1	0|0	13,0	0|1	17,5	0	0.227272727272727	0.227272727272727	-0.3181818	0.3636364	0.7272727	0.7272727	-0.4545455	0.4545455	0.8181818	0.8181818	5.12590715467508	0.103305785123967	0.13353889943074	0.874392207353144
Chr1	7688010	A	G	SNP	0|1	0|0	12,1	0|1	7,4	0.0769230769230769	0.363636363636364	0.286713286713287	-0.3846154	0.3846154	0.7692308	0.7692308	-0.5384615	0.5384615	0.8461538	0.8461538	3.09200079911706	0.164409017555871	0.142080745341615	0.847464773293363
Chr1	7688900	G	A	SNP	0|1	0|1	6,9	0|1	4,7	0.6	0.636363636363636	0.0363636363636364	-0.4	0.4	0.8	0.8	-0.5333333	0.5333333	0.8666667	0.8666667	0.0355299694548222	0.00264462809917356	0.999999999999998	9.64327466553288e-16
Chr1	7689104	T	C	SNP	0|1	0|1	5,5	0|1	11,3	0.5	0.214285714285714	-0.285714285714286	-0.4285714	0.4285714	0.7857143	0.7857143	-0.5	0.5	0.8571429	0.8571429	2.14150097129768	0.163265306122449	0.203795934849912	0.690804483184643
Chr1	7704650	C	G	SNP	0|1	0|1	7,4	0|1	11,3	0.363636363636364	0.214285714285714	-0.149350649350649	-0.4285714	0.4285714	0.7857143	0.7857143	-0.5	0.5	0.8571429	0.8571429	0.678831350888649	0.0446112329229212	0.656407322654461	0.182826582751963
Chr1	7706332	T	A	SNP	0|1	0|1	9,3	0|1	6,6	0.25	0.5	0.25	-0.4166667	0.4166667	0.8333333	0.8333333	-0.5833333	0.5833333	0.8333333	0.9166667	1.62345962729305	0.125	0.400323058285098	0.397589394162761
Chr1	7706451	G	C	SNP	0|1	0|1	9,1	0|1	11,3	0.1	0.214285714285714	0.114285714285714	-0.4285714	0.4285714	0.7857143	0.7857143	-0.5	0.5	0.8571429	0.8571429	0.577043062099228	0.0261224489795918	0.614624505928854	0.211390127812962
Chr1	7706676	T	A	SNP	0|1	0|1	9,3	0|1	10,5	0.25	0.333333333333333	0.0833333333333333	-0.4	0.4	0.8	0.8	-0.5333333	0.5333333	0.8666667	0.8666667	0.223976369335872	0.0138888888888889	0.695652173913043	0.157607853361668
Chr1	7706894	A	G	SNP	0|1	0|1	9,4	0|1	6,4	0.307692307692308	0.4	0.0923076923076923	-0.3846154	0.3846154	0.7692308	0.7692308	-0.5384615	0.5384615	0.8461538	0.8461538	0.211643879623201	0.0170414201183432	0.685018172028538	0.164297907475401
Chr1	7735151	G	C	SNP	0|1	0|0	13,1	0|1	9,4	0.0714285714285714	0.307692307692308	0.236263736263736	-0.4285714	0.4285714	0.7857143	0.7857143	-0.5	0.5	0.8571429	0.8571429	2.6217357439107	0.111641106146601	0.164734299516908	0.78321596646442
Chr1	7735165	C	T	SNP	0|1	1|1	1,12	0|1	4,9	0.923076923076923	0.692307692307692	-0.230769230769231	-0.3846154	0.3846154	0.7692308	0.7692308	-0.5384615	0.5384615	0.8461538	0.8461538	2.35748875631547	0.106508875739645	0.321739130434782	0.492496116286617
Chr1	7735319	G	A	SNP	0|1	0|1	8,2	0|1	10,5	0.2	0.333333333333333	0.133333333333333	-0.4	0.4	0.8	0.8	-0.5333333	0.5333333	0.8666667	0.8666667	0.544192352765579	0.0355555555555555	0.659246931558145	0.180951882938346
Chr1	7735639	A	T	SNP	0|1	0|1	8,7	0|1	11,4	0.466666666666667	0.266666666666667	-0.2	-0.4	0.4	0.8	0.8	-0.5333333	0.5333333	0.8666667	0.8666667	1.30431126788287	0.08	0.288930534732632	0.539206558657234
Chr1	7735674	C	G	SNP	0|1	0|1	11,4	0|1	10,3	0.266666666666667	0.230769230769231	-0.0358974358974359	-0.4	0.4	0.8	0.8	-0.5333333	0.5333333	0.8666667	0.8666667	0.048005253999857	0.00257725180802103	0.999999999999999	4.33947359948979e-16
Chr1	7737324	G	A	SNP	0|1	0|1	4,7	0|1	4,8	0.636363636363636	0.666666666666667	0.0303030303030303	-0.4166667	0.4166667	0.8333333	0.8333333	-0.5833333	0.5833333	0.8333333	0.9166667	0.0232241678910603	0.00183654729109274	0.999999999999999	5.78596479931973e-16
Chr1	7737345	G	T	SNP	0|1	0|1	12,4	0|1	9,6	0.25	0.4	0.15	-0.375	0.375	0.75	0.75	-0.5	0.5	0.8125	0.8125	0.800487795734828	0.045	0.457793683803258	0.339330203597507
Chr1	7747291	G	C	SNP	0|1	0|1	3,15	0|1	8,9	0.833333333333333	0.529411764705882	-0.303921568627451	-0.3888889	0.3888889	0.7777778	0.7777778	-0.5	0.4444444	0.8333333	0.8333333	3.84573428782442	0.184736639753941	0.0750357540123945	1.12473174900478
[truncated: 161,211 more rows]
