# Supplementary material for: Integrated BSA-Seq and WGCNA Analyses Reveal Candidate Genes Associated with Winter Bud Dormancy Maintenance in Fruit Mulberry (Morus spp.)
Source: Curr Issues Mol Biol. 2025 Dec 27;48(1):38. doi: 10.3390/cimb48010038 (PMC12840292; doi:10.3390/cimb48010038)
Supplement: Supplementary file 1 [file cimb-48-00038-s001.zip › Supplementary File(s)/Table S5 Euclidean Distance (ED) Values of Each Locus.xls]

chr	pos	ED
Chr1	302107	0.08
Chr1	302166	0.0717401285583103
Chr1	303196	0.223711144170647
Chr1	303450	0.052189349112426
Chr1	303587	0.02
Chr1	304460	0.000228774057021932
Chr1	319898	0.000125976316452506
Chr1	333366	0.461797942317423
Chr1	335710	0.0555555555555556
Chr1	338614	0.00222222222222223
Chr1	340571	0.334409677260732
Chr1	340596	0.1128125
Chr1	342521	0.0477685950413223
Chr1	344052	0.00189349112426036
Chr1	344053	0.045
Chr1	370994	0.255102040816327
Chr1	372843	0.595041322314049
Chr1	373669	0.125
Chr1	373714	0.00163265306122449
Chr1	375902	0.000581095041322317
Chr1	376787	0.222222222222222
Chr1	377091	0.125
Chr1	378618	0.291204986149584
Chr1	378876	0.0529291911815206
Chr1	380433	0.0693963860053825
Chr1	380583	0.130617283950617
Chr1	380709	0.5
Chr1	382032	0.00865650969529085
Chr1	382057	0.0029585798816568
Chr1	382925	0.347222222222222
Chr1	386114	0.0555555555555556
Chr1	408101	0.02
Chr1	408114	0.0938888888888889
Chr1	408531	0.00217365052529888
Chr1	409287	0.0135640138408304
Chr1	409568	0.000768935024990396
Chr1	409586	0.153802697549608
Chr1	410072	0.052743078384104
Chr1	410408	0.023801652892562
Chr1	410853	0.249134948096886
Chr1	410871	0.00154320987654321
Chr1	411003	0.0391217174433958
Chr1	411519	0.435555555555556
Chr1	411549	0.0483950617283951
Chr1	411708	0.181112825788752
Chr1	411918	0.0224977043158861
Chr1	413059	0.0105785123966942
Chr1	413212	0.00734618916437098
Chr1	413412	0.163265306122449
Chr1	413488	0.184736639753941
Chr1	418860	0.0703125
Chr1	426081	0.264462809917355
Chr1	426269	0.415061728395062
Chr1	426630	0.0555555555555555
Chr1	427600	0.222222222222222
Chr1	429790	0.0800000000000001
Chr1	429919	0.0371900826446281
Chr1	430028	0.0705968778696052
Chr1	430274	0.3828125
Chr1	430460	0.160970312791737
Chr1	432653	0
Chr1	432716	0.264462809917355
Chr1	433087	0.0371900826446281
Chr1	433173	0.298553719008264
Chr1	434247	0.14409972299169
Chr1	434312	0.0943469625929036
Chr1	434445	0.0411022543889677
Chr1	434525	0.146701388888889
Chr1	434640	0.0318845015814713
Chr1	434733	0.250868055555556
Chr1	435045	0.163265306122449
Chr1	436580	0.0102040816326531
Chr1	443639	0.0192920918367347
Chr1	444325	0.00888888888888889
Chr1	444585	0.39810650887574
Chr1	444709	0.000312499999999999
Chr1	444834	0.00307574009996154
Chr1	444934	0.00590737240075615
Chr1	445026	0.0681656804733728
Chr1	445722	0.108888888888889
Chr1	445956	0.1953125
Chr1	446812	0.0918367346938776
Chr1	446908	0.0391217174433958
Chr1	447249	0.148760330578512
Chr1	451421	0
Chr1	465052	0.0241516725033208
Chr1	465380	0.222222222222222
Chr1	465388	0.000543412631324722
Chr1	466622	0.42603550295858
Chr1	466796	0.0661157024793388
Chr1	467656	0.00453514739229024
Chr1	468102	0.00127538006325885
Chr1	468516	0.0591306484306218
Chr1	468861	0.0183680555555556
Chr1	469121	0.413223140495868
Chr1	469720	0.00525969756738986
Chr1	470936	0.0355555555555555
Chr1	471241	0.0288923816568047
Chr1	471599	0.14643598615917
Chr1	476039	0.0847750865051903
Chr1	476054	0.0279338842975207
Chr1	476177	0.00625947479094332
Chr1	476203	0.0355555555555555
Chr1	477012	0.189349112426036
Chr1	477088	0.0982050619834711
Chr1	477133	0.435555555555556
Chr1	478577	0.0355555555555556
Chr1	478748	0.142626549586777
Chr1	478914	0.333072015570934
Chr1	478997	0.28125
Chr1	479113	0.0894970414201184
Chr1	479248	0.200555555555556
Chr1	479378	0.419497210648966
Chr1	479611	0.193447952198897
Chr1	479948	0.00757396449704142
Chr1	480536	0.347222222222222
Chr1	480638	0.00183654729109275
Chr1	489617	0.125
Chr1	489691	0.0575573979591837
Chr1	489887	0.18
Chr1	489899	0.0165289256198347
Chr1	490831	0.00595041322314049
Chr1	490994	0.00495485350422801
Chr1	491155	0
Chr1	496135	0.00131492439184746
Chr1	497975	0.0298765432098765
Chr1	498695	0.267011834319527
Chr1	498769	0.125
Chr1	499343	0.0918367346938776
Chr1	505095	0.0575941230486685
Chr1	506388	0.00453514739229024
Chr1	506439	0.000254395386963648
Chr1	506659	0.162011834319527
Chr1	507341	0.00489071368192248
Chr1	507936	0.653061224489796
Chr1	508158	0.0234722222222222
Chr1	508290	0.32
Chr1	515272	0.275034722222222
Chr1	518422	0.00479241038681598
Chr1	519497	0.173010380622837
Chr1	519736	0.0617814508723599
Chr1	521968	0.0950032873109796
Chr1	522304	0.230851413543721
Chr1	530068	0.000337325012649688
Chr1	553918	0.00354895409840464
Chr1	554007	0.173010380622837
Chr1	561806	0.0229591836734694
Chr1	561854	0.413223140495868
Chr1	565809	0.0165289256198347
Chr1	565823	0.268888888888889
Chr1	566820	0.888888888888889
Chr1	566902	0.08
Chr1	569980	0.0261224489795918
Chr1	570005	0
Chr1	578665	0.141229399970659
Chr1	578899	0.234072022160665
Chr1	578947	0.554016620498615
Chr1	579055	0.0425347222222222
Chr1	579153	0.0930411380238369
Chr1	583492	0.00665680473372781
Chr1	583766	0.005
Chr1	584326	0.00103305785123967
Chr1	585125	0.0771683673469388
Chr1	585154	0.00595041322314049
Chr1	585684	0.0219501133786848
Chr1	585807	0.027681660899654
Chr1	586467	0.00544423440453687
Chr1	587049	0.0138888888888889
Chr1	587364	0.351508875739645
Chr1	588173	0.0371900826446281
Chr1	589568	0.0896885813148789
Chr1	589674	0.0261224489795919
Chr1	589958	0.128225673898751
Chr1	590385	4.13223140495873e-05
Chr1	590903	0.00921357056571323
Chr1	590930	0.00500000000000001
Chr1	591082	0.045
Chr1	591226	0.0419319833746238
Chr1	592114	0.00617283950617284
Chr1	592198	0.03125
Chr1	592590	0.00088642659279778
Chr1	592694	0.00173010380622837
Chr1	594592	0.0555555555555555
Chr1	596518	0.018140589569161
Chr1	596775	0.0987654320987654
Chr1	597119	0.0708650519031142
Chr1	597282	0.0950032873109796
Chr1	597775	0.005
Chr1	597930	0.00595041322314049
Chr1	598378	0.0355555555555555
Chr1	598961	4.62278106508872e-05
Chr1	599071	0.000408163265306124
Chr1	599681	0.0102040816326531
Chr1	599837	0.08
Chr1	602593	0.0888600538254518
Chr1	602753	0.103467896962707
Chr1	602963	0.00806248425296044
Chr1	602990	0.110726643598616
Chr1	603094	0.00280248219851868
Chr1	604474	0.0516581632653061
Chr1	605748	0.0295578623606305
Chr1	605859	0.0555555555555555
Chr1	618724	0.0153125
Chr1	618850	0.08
Chr1	619756	0.154320987654321
Chr1	619769	0.0105785123966942
Chr1	623522	0.72
Chr1	625263	0.052189349112426
Chr1	625650	0.0355555555555555
Chr1	626106	0.0283446712018141
Chr1	626588	0.00888888888888891
Chr1	627785	0.105034722222222
Chr1	627845	0.00370870630251139
Chr1	628053	0.04805
Chr1	628456	0.14734693877551
Chr1	628669	0.02
Chr1	631147	0.000118343195266272
Chr1	631469	0.142222222222222
Chr1	631556	0.120146097654748
Chr1	631580	0.414283366206443
Chr1	631652	0.0272222222222222
Chr1	632408	0.0644312952005259
Chr1	634010	0.204611807958477
Chr1	634072	0.130746384297521
Chr1	634439	0.0138888888888889
Chr1	634548	0.110726643598616
Chr1	634993	0.435555555555556
Chr1	635203	0.117539026629936
Chr1	635317	0.000555555555555553
Chr1	635645	0.029384756657484
Chr1	635906	0.160555555555556
Chr1	645117	0.0915096228087735
Chr1	645179	0.0918367346938776
Chr1	645620	0.0535537190082645
Chr1	649957	0.154320987654321
Chr1	662867	0.08
Chr1	665363	0.0282654408528534
Chr1	665469	0.0543001033057851
Chr1	666192	0.00573979591836735
Chr1	667181	0.0959637188208617
Chr1	667550	0.0533982656243325
Chr1	667838	0.0836776859504132
Chr1	667893	0.00091509622808774
Chr1	667912	0.0355555555555556
Chr1	668159	0.02
Chr1	669071	0.000432525951557092
Chr1	669100	0.0330612244897959
Chr1	669316	0.0845061728395062
Chr1	669688	0.0938888888888889
Chr1	669747	0.0385802469135802
Chr1	669974	0.0318845015814712
Chr1	670156	0.129236988913212
Chr1	670247	0.103305785123967
Chr1	670448	0.00156925515304161
Chr1	670609	0.0425347222222222
Chr1	671066	0.000283446712018139
Chr1	671302	0.163265306122449
Chr1	671512	0.72
Chr1	672020	0.0105785123966942
Chr1	672413	0.125
Chr1	672460	0.888888888888889
Chr1	673167	0.15544536271809
Chr1	673531	0.00163265306122448
Chr1	673629	0.582063711911358
Chr1	673761	0.0575573979591837
Chr1	673958	0.148760330578512
Chr1	675090	0.00347222222222223
Chr1	675590	0.00398596938775511
Chr1	675671	0.0069204152249135
Chr1	676536	0.00413223140495867
Chr1	676651	0.0479024943310658
Chr1	676810	0.0611276835053058
Chr1	677010	0.08
Chr1	677321	0.148760330578512
Chr1	678225	0.005
Chr1	678412	0.000615574022776237
Chr1	678636	0.0215757660622185
Chr1	678801	0.0206468586462295
Chr1	678924	0.00103305785123967
Chr1	679290	0.0292235237290182
Chr1	681695	0.0871875377369883
Chr1	681858	0.108888888888889
Chr1	682406	0.235102040816327
Chr1	682515	0.28125
Chr1	683070	0.347222222222222
Chr1	691145	0.0646737457679286
Chr1	692269	0.000408163265306124
Chr1	692623	0.02
Chr1	696536	0.100889359146673
Chr1	710166	0.00222222222222223
Chr1	711005	0.00837370242214533
Chr1	711201	0.27646285338593
Chr1	720319	0.0538593030900723
Chr1	720393	0.0555555555555556
Chr1	722233	0.249134948096886
Chr1	722586	0.134835333948907
Chr1	723007	0.0535537190082645
Chr1	723660	0.177654748173779
Chr1	725782	0.239644970414201
Chr1	726636	0.0572389620668213
Chr1	726814	0.03125
Chr1	753900	0.626133786848073
Chr1	757265	0.045
Chr1	763134	0.130746384297521
Chr1	763208	0.000739644970414198
Chr1	763365	0.132244897959184
Chr1	763413	0.023801652892562
Chr1	765227	1.3730612244898
Chr1	766604	0.00217365052529888
Chr1	767823	0.00131492439184746
Chr1	768712	0.108888888888889
Chr1	769138	0.0066299357208448
Chr1	769249	0.0589735741250893
Chr1	769768	0.0330612244897959
Chr1	770778	0.00888888888888889
Chr1	771186	0.389947714623039
Chr1	771541	0.0691157133464826
Chr1	771697	0.125
Chr1	771973	0.206812764321415
Chr1	772322	0.0195628547276899
Chr1	772491	0.484085904658412
Chr1	780019	0.0138888888888889
Chr1	782217	0.02
Chr1	782685	0.375555555555556
Chr1	786675	0.129586776859504
Chr1	793984	0.0473372781065089
Chr1	794907	0.196171959908224
Chr1	795146	0.200555555555556
Chr1	804687	0.0596694214876033
Chr1	807990	0.0691157133464826
Chr1	809543	0.0829221350914191
Chr1	809913	0.00654556498698743
Chr1	810488	0.32964423990065
Chr1	810528	0.0355555555555556
Chr1	811547	0.072562358276644
Chr1	811706	0.0096875041929987
Chr1	812245	0.113378684807256
Chr1	812339	0.148760330578512
Chr1	812696	0.0470686983471075
Chr1	812893	0.02
Chr1	813613	0.0791061522648275
Chr1	813646	0.00888888888888889
Chr1	813690	0.132244897959184
Chr1	819960	0.0847750865051903
Chr1	822768	0.0918367346938776
Chr1	827746	0.261420118343195
Chr1	827964	0.0819160997732427
Chr1	827990	0.00653061224489796
Chr1	830755	0.298553719008264
Chr1	831215	0.0168055555555556
Chr1	831592	0.129586776859504
Chr1	831898	0.0555555555555556
Chr1	832231	0.027681660899654
Chr1	832332	0.42603550295858
Chr1	832451	0.0632098765432099
Chr1	834324	0.0982050619834711
Chr1	834445	0.140138408304498
Chr1	834476	0.125
Chr1	834532	0.105034722222222
Chr1	834537	0.113894628099174
Chr1	835181	0.0258264462809917
Chr1	841464	0.0055935650887574
Chr1	842278	0.00595041322314049
Chr1	843581	0.00286960514233241
Chr1	844011	0.029640831758034
Chr1	844352	0.00525969756738986
Chr1	844903	0.0138888888888889
Chr1	846726	0.0672222222222222
Chr1	846735	0.148760330578512
Chr1	846873	0.00270328719723183
Chr1	860783	0.0506198347107438
Chr1	862620	0.000555555555555557
Chr1	862695	0.0322878892733564
Chr1	863240	0.0353073499926647
Chr1	863769	0.0688356094265064
Chr1	864171	0.08
Chr1	864923	0.167590027700831
Chr1	865548	0.08
Chr1	865708	0.058566158597615
Chr1	865743	0.046682098765432
Chr1	865966	0.0545679209183673
Chr1	869492	0.00103305785123967
Chr1	870083	0.000882706023585907
Chr1	870116	0.0210387902695595
Chr1	870654	7.34618916437101e-05
Chr1	871849	0.0102040816326531
Chr1	872204	0.00264462809917356
Chr1	876302	0.255102040816327
Chr1	876517	0.00131492439184746
Chr1	882976	0.0383431952662722
Chr1	883129	0.00672127704263811
Chr1	903153	0.0930411380238369
Chr1	905491	0.365123966942149
Chr1	907076	0.0432525951557093
Chr1	907188	0.0355555555555556
Chr1	911971	0.0146938775510204
Chr1	912069	0.0177162629757786
Chr1	912642	0.103467896962707
Chr1	918265	0.0779618671926365
Chr1	918380	0.00617283950617285
Chr1	930435	0.0045685553633218
Chr1	930449	0.0146295013850415
Chr1	930608	0.00237812128418549
Chr1	932221	0.205024622960911
Chr1	949318	0.0279338842975207
Chr1	950160	0.0836776859504132
Chr1	952582	0.0105125
Chr1	952633	0.125775191940879
Chr1	953409	0.334710743801653
Chr1	957803	0.200555555555556
Chr1	959497	0.103305785123967
Chr1	965196	0.103305785123967
Chr1	965312	0.0464399092970521
Chr1	969420	0
Chr1	970784	0.0165289256198347
Chr1	999904	0.522469135802469
Chr1	1006152	0.439043474008509
Chr1	1012409	0.0938888888888889
Chr1	1023857	0.00413223140495867
Chr1	1024076	0.13900826446281
Chr1	1024659	0.0355555555555556
Chr1	1024743	0.000102040816326532
Chr1	1025014	0.00959502258203557
Chr1	1025588	0.0124653739612188
Chr1	1026612	0.08
Chr1	1026846	0.113378684807256
Chr1	1027003	0.0547415657439447
Chr1	1027031	0.000661157024793385
Chr1	1027385	0.08
Chr1	1028317	0.0102040816326531
Chr1	1029766	0.00935057345313755
Chr1	1032136	0.0102040816326531
Chr1	1033159	0.0806852217108628
Chr1	1035654	0.216049684581153
Chr1	1036859	0.0362426035502959
Chr1	1040281	0.0555555555555555
Chr1	1041021	7.16175305568133e-05
Chr1	1051295	0.03125
Chr1	1051410	0.0555555555555556
Chr1	1054389	1.30925619834711
Chr1	1056758	0.313368055555556
Chr1	1058888	0.456457244013178
Chr1	1071332	0.00888888888888889
Chr1	1071619	0.163265306122449
Chr1	1072317	0.0283446712018141
Chr1	1072335	0.00723613545141048
Chr1	1072500	0.0535891439909297
Chr1	1073082	0.579881656804734
Chr1	1073364	0
Chr1	1073525	0.00166420118343195
Chr1	1073955	0.00617283950617285
Chr1	1074189	0.00499999999999999
Chr1	1090170	0.106508875739645
Chr1	1090833	0.072562358276644
Chr1	1091557	0.125
Chr1	1091966	0.0105785123966942
Chr1	1093116	0.0100728407908429
Chr1	1093260	0.037677816224529
Chr1	1093928	0.0238683708777629
Chr1	1094272	0.023801652892562
Chr1	1094276	0.0385802469135802
Chr1	1094434	0.00222222222222222
Chr1	1095202	0.00138504155124654
Chr1	1095368	0.000734499629715064
Chr1	1095446	4.11724599062595e-05
Chr1	1095520	0.0134948979591837
Chr1	1095689	0.0193934642180784
Chr1	1095973	0.0219501133786848
Chr1	1096000	0.104489795918367
Chr1	1101052	0.670360110803324
Chr1	1104524	0.000372384285383155
Chr1	1104611	0.0378125
Chr1	1111352	0.121021476164603
Chr1	1111436	0.260031434911243
Chr1	1147632	0.0129145408163265
Chr1	1147693	0.0959637188208617
Chr1	1163022	0.0082182774490467
Chr1	1163109	0.0170891886166231
Chr1	1163119	0.0289542165918385
Chr1	1165613	0.0555555555555555
Chr1	1166312	0.0918367346938776
Chr1	1166959	0.0296679815910585
Chr1	1174475	0.391272189349112
Chr1	1176106	0.108888888888889
Chr1	1178676	0.00255102040816326
Chr1	1182924	0.00809917355371901
Chr1	1183502	0.045
Chr1	1183632	0.02
Chr1	1188032	0.0622837370242214
Chr1	1211925	0.786942148760331
Chr1	1212049	1.30925619834711
Chr1	1216315	0
Chr1	1219678	0.0507788914382321
Chr1	1226775	0.0142519817844493
Chr1	1226917	0.00633421412642191
Chr1	1227116	0.0417283950617284
Chr1	1227696	0.02
Chr1	1228030	0.32
Chr1	1233610	0.511833910034602
Chr1	1238797	0.0766785661890557
Chr1	1238912	0.5
Chr1	1239426	0.023801652892562
Chr1	1240084	0.181366219008264
Chr1	1241583	0.00386426760053134
Chr1	1242122	0.0055935650887574
Chr1	1242166	0.206632653061224
Chr1	1242266	0
Chr1	1242332	0.0261224489795918
Chr1	1242334	0.00737596092379813
Chr1	1244415	0.000987654320987657
Chr1	1260955	0.000555555555555552
Chr1	1272008	0.0938888888888889
Chr1	1279004	0.052189349112426
Chr1	1279071	1.00561983471074
Chr1	1281623	0.229691358024691
Chr1	1294726	0.0925803489439852
Chr1	1294779	0.00511975623582767
Chr1	1295539	0.0483950617283951
Chr1	1295663	0.0219909602893754
Chr1	1299328	0.00115871741824365
Chr1	1315589	0.5
Chr1	1315625	0.191609977324263
Chr1	1316244	0.509569160997732
Chr1	1322723	0.113378684807256
Chr1	1322983	0.039776462853386
Chr1	1327979	0.32
Chr1	1330024	0.0403538223140496
Chr1	1330291	0.117539026629936
Chr1	1337064	0.0997555555555556
Chr1	1337215	0.000125976316452506
Chr1	1337692	0.0661157024793388
Chr1	1338001	0.0140710363060741
Chr1	1338187	0.00437246484624711
Chr1	1338387	0.0408163265306122
Chr1	1338590	0.000337325012649688
Chr1	1338972	0.121183431952663
Chr1	1340557	0.113727810650888
Chr1	1341042	0.0475347222222222
Chr1	1341189	0.02
Chr1	1342072	0.0385064444495319
Chr1	1342362	0.0703125
Chr1	1343394	0.117959183673469
Chr1	1343809	0.29585798816568
Chr1	1343941	0.0168055555555556
Chr1	1346762	0.347222222222222
Chr1	1358157	0.568888888888889
Chr1	1360489	0.206632653061224
Chr1	1362779	0.0555555555555555
Chr1	1362792	0.02
Chr1	1362918	0.0355555555555556
Chr1	1363120	0.00222222222222222
Chr1	1363288	0.0355555555555556
Chr1	1363354	0.126557617375873
Chr1	1363967	0
Chr1	1363993	0.0203864644970414
Chr1	1369341	0.00113378684807257
Chr1	1369656	0.163265306122449
Chr1	1369852	0.0524512776803422
Chr1	1370458	0.00711603570329333
Chr1	1370976	0.108535640495868
Chr1	1372766	0.0918367346938776
Chr1	1374073	0.0124150596877869
Chr1	1374213	0.0102040816326531
Chr1	1374717	0.140138408304498
Chr1	1374811	0.0266272189349112
Chr1	1374934	0.0739644970414201
Chr1	1377214	0.00222222222222222
Chr1	1383239	0.0618282816085014
Chr1	1384035	0.00148760330578513
Chr1	1385881	0.0138888888888889
Chr1	1385992	0.206632653061225
Chr1	1386199	0.142222222222222
Chr1	1387249	0.0146102710205274
Chr1	1387389	0.465328719723183
Chr1	1387551	0.337372448979592
Chr1	1387721	0.00525969756738988
Chr1	1387824	0.0507788914382321
Chr1	1388001	0.129586776859504
Chr1	1388223	0.0102040816326531
Chr1	1396072	0.0414370982552801
Chr1	1401307	0.0217013888888889
Chr1	1401645	0
Chr1	1408809	0.0609725371630133
Chr1	1410190	0.0585180055401662
Chr1	1411720	0.000118343195266272
Chr1	1412305	0.612882653061225
Chr1	1412312	0.28125
Chr1	1412490	0.0029585798816568
Chr1	1417414	0.039776462853386
Chr1	1417908	0
Chr1	1417927	0
Chr1	1418050	0.52119908063964
Chr1	1419022	0.0138888888888889
Chr1	1419127	0.528163580246914
Chr1	1421272	0.00088642659279778
Chr1	1422139	0.00264462809917356
Chr1	1423515	0.154320987654321
Chr1	1441179	0.0572781065088757
Chr1	1443243	0.125
Chr1	1444849	0.0524263038548753
Chr1	1444877	0
Chr1	1445896	0.0531663516068053
Chr1	1446079	0.01125
Chr1	1446082	0.0135640138408304
Chr1	1455060	0.140138408304498
Chr1	1455141	0.184125940536197
Chr1	1455219	0.0171467764060357
Chr1	1460545	0.08
Chr1	1498194	0.268888888888889
Chr1	1498512	0.0192920918367347
Chr1	1498895	0.0210387902695595
Chr1	1499006	0.02
Chr1	1499571	0.264462809917355
Chr1	1499761	0.222222222222222
Chr1	1539478	0.08
Chr1	1566377	0.00131492439184746
Chr1	1566873	0.00766439909297052
Chr1	1567150	0.0596694214876033
Chr1	1598699	0.306714264756223
Chr1	1598790	0.0766785661890557
Chr1	1659467	0.306714264756223
Chr1	1672207	0.000258264462809917
Chr1	1672742	0.172526773925375
Chr1	1672926	0.0582455122873153
Chr1	1672941	0.401902497027348
Chr1	1742975	0.0078125
Chr1	1743327	0.222222222222222
Chr1	1743471	0.00290249433106576
Chr1	1743603	0.0184164881134578
Chr1	1743839	0.673000880793089
Chr1	1744008	0.0489283366206443
Chr1	1744196	0.0868055555555556
Chr1	1744329	0.0383431952662722
Chr1	1746774	0.0139750213267644
Chr1	1746925	0.0938888888888889
Chr1	1746966	0.29585798816568
Chr1	1754588	0.00554016620498615
Chr1	1754634	0.010911673553719
Chr1	1755201	0.0393521836162241
Chr1	1755588	0.105034722222222
Chr1	1755633	0.125
Chr1	1755724	0.00489071368192248
Chr1	1756876	0.117539026629936
Chr1	1757654	0.18
Chr1	1758269	0.0250378991637733
Chr1	1758317	0.168427527873895
Chr1	1758683	0.113512110726644
Chr1	1758878	0.0110721371882086
Chr1	1758927	0.000312499999999999
Chr1	1759358	0.125
Chr1	1759951	0.0663010302160079
Chr1	1764596	0.375959704631033
Chr1	1764654	0.000661157024793385
Chr1	1784597	0
Chr1	1785167	0.0422236832493243
Chr1	1791593	0.0337325012649688
Chr1	1792460	0.150711264898116
Chr1	1792822	0.125
Chr1	1792909	0.222222222222222
Chr1	1793356	0.179420756610423
Chr1	1793515	0.0426141892244674
Chr1	1793802	0
Chr1	1794565	0.0555555555555555
Chr1	1810317	0.125
Chr1	1812822	0.0302958579881657
Chr1	1812967	0.0133884297520661
Chr1	1813183	0.00665680473372781
Chr1	1813291	0.0810423342890875
Chr1	1813967	0.5
Chr1	1814175	0.32964423990065
Chr1	1814956	0.835029585798817
Chr1	1815542	0.0918367346938776
Chr1	1815853	0.08
Chr1	1816508	0.06125
Chr1	1817329	0.239644970414201
Chr1	1826541	0.32
Chr1	1977337	0.0249826989619377
Chr1	1977403	0.0302958579881657
Chr1	2039186	0.08
Chr1	2039365	0.440355029585799
Chr1	2055804	0.01125
Chr1	2057165	0.0223742603550296
Chr1	2057260	0.0045685553633218
Chr1	2057407	0.234828108953983
Chr1	2057761	0.226280991735537
Chr1	2058334	0.0250378991637733
Chr1	2059462	0.191074380165289
Chr1	2065769	0.00395061728395061
Chr1	2076654	0.125
Chr1	2076832	0.0139750213267644
Chr1	2098749	0.560553633217993
Chr1	2099147	0.0681656804733728
Chr1	2138327	0.00734618916437098
Chr1	2140803	0.125
Chr1	2141377	0.0272222222222222
Chr1	2171467	0.0945179584120983
Chr1	2183674	0.0355555555555555
Chr1	2184606	0.18
Chr1	2206864	0.000408163265306124
Chr1	2207638	0.297551020408163
Chr1	2244634	0.0253792435438766
Chr1	2246488	0.0485748018215551
Chr1	2246517	0.0570079271377973
Chr1	2246832	0.000355555555555559
Chr1	2247234	0.0728012465373961
Chr1	2248096	0.0874899135079784
Chr1	2248186	0.0945179584120983
Chr1	2248300	0.0918367346938776
Chr1	2248324	0.0844881188582856
Chr1	2248364	0.08
Chr1	2248935	0.0165289256198347
Chr1	2249036	0.02
Chr1	2249368	0.00723613545141048
Chr1	2249497	0.00375734455424666
Chr1	2249655	0.00962661111238295
Chr1	2249837	0.0380499405469679
Chr1	2250532	0.0337278163580247
Chr1	2251577	0.000408163265306124
Chr1	2251660	0.000868055555555552
Chr1	2251880	0.00929752066115701
Chr1	2252420	5.25969756738984e-05
Chr1	2253366	0.174586776859504
Chr1	2253568	0.00638941398865785
Chr1	2254536	0.0184980310206871
Chr1	2254704	0.0111397807629964
Chr1	2254919	0.0350668252080856
Chr1	2255230	0.00398596938775511
Chr1	2255478	0.010039502368503
Chr1	2256285	0.00677728744256811
Chr1	2256451	0.0218125353851834
Chr1	2256549	0.0257011260633677
Chr1	2256768	0.124548329185864
Chr1	2257841	0.00605000000000001
Chr1	2271397	0.00222222222222222
Chr1	2275937	0.0555555555555555
Chr1	2276046	0.08
Chr1	2276179	0.00415985627337754
Chr1	2276623	0.0680980725623583
Chr1	2276705	0.0371900826446281
Chr1	2276713	0.0142519817844493
Chr1	2277044	0.0266272189349113
Chr1	2292591	0.0408163265306122
Chr1	2306411	0.0132322977953802
Chr1	2312578	0.282387511478421
Chr1	2320249	0.144622554904315
Chr1	2320346	0.129950019223376
Chr1	2326963	0.172526773925375
Chr1	2330316	0.000880238642476403
Chr1	2336935	0.08
Chr1	2336970	0.173628826530612
Chr1	2337027	0.467222222222222
Chr1	2339135	0.208757396449704
Chr1	2340208	0.156141868512111
Chr1	2340251	0.0152431342907533
Chr1	2340351	0.101142373114169
Chr1	2340720	0.0146938775510204
Chr1	2341625	0.0104012573964497
Chr1	2341683	0.072562358276644
Chr1	2343616	0.826530612244898
Chr1	2344694	0.100151596655093
Chr1	2347437	0.375555555555556
Chr1	2357480	0.0135640138408304
Chr1	2357677	0
Chr1	2357759	0.413223140495868
Chr1	2363198	0.0146938775510204
Chr1	2365465	0.0158024691358025
Chr1	2365802	0.000346260387811637
Chr1	2365990	0.174331065759637
Chr1	2366581	0.0596694214876033
Chr1	2368189	0.045
Chr1	2372535	0.239644970414201
Chr1	2381981	0.00205456936226168
Chr1	2382013	0.125
Chr1	2388709	0.01125
Chr1	2388736	0.0355555555555556
Chr1	2403053	0.306714264756223
Chr1	2415769	0.0366089965397924
Chr1	2431069	0.00759519494072138
Chr1	2431791	0.0385802469135802
Chr1	2432142	0.0459136822773186
Chr1	2466581	0.0279338842975207
Chr1	2492104	0.00222222222222222
Chr1	2492269	0.00154320987654321
Chr1	2495639	0.222222222222222
Chr1	2495770	0.00625947479094332
Chr1	2499822	0.0302958579881657
Chr1	2507381	0.05668355836706
Chr1	2507604	0.0124653739612188
Chr1	2526932	0.0555555555555555
Chr1	2540854	0.0138888888888889
Chr1	2542003	0.0939899261577583
Chr1	2550542	0.150711264898116
Chr1	2550545	0.072078126340473
Chr1	2550915	0.023801652892562
Chr1	2557713	0.0575573979591837
Chr1	2575042	0.135276201210267
Chr1	2575197	0.0123029603998462
Chr1	2582780	0.154320987654321
Chr1	2606195	0.0383051658163266
Chr1	2606426	0.0634660459932142
Chr1	2606448	0.029384756657484
Chr1	2615387	0.416620644312952
Chr1	2628747	0.32
Chr1	2643014	0.0555555555555556
Chr1	2647297	0.0938888888888889
Chr1	2671443	0.0189875082182775
Chr1	2671446	0.104489795918367
Chr1	2735604	0.34508875739645
Chr1	2792337	0.0261224489795918
Chr1	2803696	0.0617814508723599
Chr1	2803809	0.08
Chr1	2826352	0.0535537190082645
Chr1	2891633	0.08
Chr1	2903471	0.0950032873109796
Chr1	2904641	0.0899908172635445
Chr1	2908682	0.005
Chr1	2911415	0.0483950617283951
Chr1	2911612	0.164409017555871
Chr1	2911967	0.132244897959184
Chr1	2912086	0.120868055555556
Chr1	2919732	0.0371900826446281
Chr1	2926852	0.0302958579881657
Chr1	2985008	0.0302958579881657
Chr1	2985171	0.18
Chr1	2999461	0.1653125
Chr1	2999715	0.0308565096952909
Chr1	3012757	0.00775537039273303
Chr1	3013446	0.0555555555555555
Chr1	3013587	0.0323966942148761
Chr1	3016677	0.251404958677686
Chr1	3017141	0.105259515570934
Chr1	3026716	0.0279338842975207
Chr1	3034082	0.000408163265306124
Chr1	3035280	0.237283950617284
Chr1	3039126	0.568888888888889
Chr1	3039151	0.125
Chr1	3039503	0.142626549586777
Chr1	3039563	0.110726643598616
Chr1	3040475	0.347222222222222
Chr1	3040534	0.00906065088757396
Chr1	3040773	0.441230486685032
Chr1	3040983	0.0427218934911243
Chr1	3042344	0.0279338842975207
Chr1	3043040	0.18
Chr1	3043051	0.0689795918367347
Chr1	3043246	0.0272222222222222
Chr1	3043599	0.0165289256198347
Chr1	3052595	0.0987654320987654
Chr1	3052684	0.0174495833836493
Chr1	3053941	0.5
Chr1	3055292	0.185821727816066
Chr1	3074725	0.00500000000000001
Chr1	3093663	0.00426035502958579
Chr1	3100750	0.234828108953983
Chr1	3102460	0.00653061224489796
Chr1	3111656	0.0258264462809917
Chr1	3112369	0.00244510734021224
Chr1	3129616	0.160555555555556
Chr1	3129856	0.0694628099173554
Chr1	3130045	0.0207920030757401
Chr1	3130296	0.00617283950617285
Chr1	3130450	0.147510249307479
Chr1	3130534	0.0355555555555556
Chr1	3130621	0.08
Chr1	3130935	0.000732583960989903
Chr1	3131086	0.00888888888888889
Chr1	3131215	0.0741838134430727
Chr1	3131398	0.189349112426035
Chr1	3131497	0.00347222222222223
Chr1	3131833	0.0246913580246914
Chr1	3131994	0.0507788914382321
Chr1	3132034	0
Chr1	3132283	0.107257617728532
Chr1	3132586	0.54875283446712
Chr1	3132835	0.000661157024793385
Chr1	3133132	0.0637755102040817
Chr1	3133307	0.0442041115803678
Chr1	3133353	0.148760330578512
Chr1	3133378	0.0331042030026333
Chr1	3134230	0.101497403695206
Chr1	3134644	0.02
Chr1	3134671	0.0987654320987654
Chr1	3134686	0.121774329566537
Chr1	3142545	0.132244897959184
Chr1	3149984	0.106508875739645
Chr1	3157451	0.00463267465469415
Chr1	3164872	0.0142519817844493
Chr1	3195830	0.00453514739229025
Chr1	3197708	0.06125
Chr1	3197845	0.106508875739645
Chr1	3200047	0.02
Chr1	3211815	0.00125
Chr1	3217950	0.154651262546827
Chr1	3218021	0.0543921206525085
Chr1	3219327	0.198053694557191
Chr1	3219359	0.0165289256198347
Chr1	3220293	0.0371900826446281
Chr1	3220541	0.00888888888888891
Chr1	3221210	0.0581095041322314
Chr1	3221351	0.0151228733459357
Chr1	3226733	3.84733764235137e-05
Chr1	3226898	0.154320987654321
Chr1	3226976	0.000868055555555559
Chr1	3228303	0.0341554752066116
Chr1	3232497	0.108554617746432
Chr1	3232582	0.038140589569161
Chr1	3245763	0.121774329566537
Chr1	3246472	0.0599112426035503
Chr1	3246478	0.5
Chr1	3246956	0.0618282816085014
Chr1	3248018	0.174429739065011
Chr1	3248152	0.462278106508876
Chr1	3248529	0.428266051518647
Chr1	3249280	0.0102930056710775
Chr1	3249282	0.0202755421036922
Chr1	3249839	0.02
Chr1	3249935	0.0946506617420745
Chr1	3250005	0.0280470914127424
Chr1	3250679	0.0479253131919217
Chr1	3250812	0.129950019223376
Chr1	3251025	0.0143985307621671
Chr1	3251263	0.046077806122449
Chr1	3252232	0.428266051518647
Chr1	3257473	0.0366089965397924
Chr1	3259231	0.380013149243918
Chr1	3259454	0.645661157024793
Chr1	3266638	0.108888888888889
Chr1	3266719	0.027681660899654
Chr1	3266787	0.0417283950617284
Chr1	3268996	0.222222222222222
Chr1	3269148	0.000293847566574839
Chr1	3269328	0.0229591836734694
Chr1	3271018	0
Chr1	3276834	0.148760330578513
Chr1	3277008	0.11538831218762
Chr1	3277215	0.0186780594590777
Chr1	3277218	0.0186780594590777
Chr1	3277301	0.0987654320987654
Chr1	3286232	0.27646285338593
Chr1	3299437	0.0857565554535251
Chr1	3299674	0.034297052154195
Chr1	3300195	0.0371900826446281
Chr1	3300354	0.136804733727811
Chr1	3300465	0.0620861678004535
Chr1	3301710	0.0322499370118418
Chr1	3301801	0.0104829958436559
Chr1	3302494	0.000408163265306124
Chr1	3302607	0.132012685716071
Chr1	3304614	0.108071714373653
Chr1	3305223	0.0105785123966942
Chr1	3305433	0.310376492194674
Chr1	3305823	0.0672222222222222
Chr1	3311656	0.166420118343195
Chr1	3311663	0.255102040816327
Chr1	3311666	0.00453514739229025
Chr1	3312053	0.299932718185313
Chr1	3312348	0.0807673816991369
Chr1	3313515	0.0886426592797784
Chr1	3314281	0.02
Chr1	3314329	0.0493877551020408
Chr1	3314878	0.245
Chr1	3315070	0.0207079101261927
Chr1	3315238	0.72
Chr1	3315383	0.282387511478421
Chr1	3315395	0.0614774835554056
Chr1	3317102	0.413223140495868
Chr1	3317196	0.0501388888888889
Chr1	3317779	0.00413223140495867
Chr1	3317783	0.08
Chr1	3317928	0.00148760330578513
Chr1	3319639	0.347222222222222
Chr1	3340587	0.228733884297521
Chr1	3342488	0.134533443907461
Chr1	3342571	1.38888888888889
Chr1	3342574	0.0118343195266272
Chr1	3342767	0.0427218934911243
Chr1	3345109	0.00148760330578513
Chr1	3345186	0.00286960514233241
Chr1	3345329	0.0918367346938776
Chr1	3365784	0.0391217174433958
Chr1	3368891	0.000661157024793385
Chr1	3370320	0.143619975223205
Chr1	3370632	0.00571935142554834
Chr1	3370990	0.000473372781065092
Chr1	3372166	0.0473372781065089
Chr1	3374690	0.72
Chr1	3375377	0.00978042936084895
Chr1	3376114	0.00809917355371901
Chr1	3382570	0.0304435823916343
Chr1	3382611	0.215918367346939
Chr1	3384329	0.00888888888888891
Chr1	3406097	0.000221606648199446
Chr1	3406289	0.18
Chr1	3413653	0.413223140495868
Chr1	3424632	0.0756172839506173
Chr1	3425328	0.0252740248956312
Chr1	3425497	0.0330612244897959
Chr1	3425780	0.106508875739645
Chr1	3434771	0.0383431952662722
Chr1	3435104	0.08
Chr1	3435625	0.039776462853386
Chr1	3436182	0.39147842056933
Chr1	3455472	0.222222222222222
Chr1	3455474	0.0284319526627219
Chr1	3457145	0.0207920030757401
Chr1	3457288	0.141836011342155
Chr1	3457294	0.06125
Chr1	3457450	0.00320000000000001
Chr1	3457672	0.197551020408163
Chr1	3457860	0.0138888888888889
Chr1	3481148	0.00413223140495867
Chr1	3481536	0.0345373109796187
Chr1	3481902	0.138504155124654
Chr1	3481935	0.027681660899654
Chr1	3482198	0.0170891886166231
Chr1	3492648	0.02
Chr1	3493190	0.0454422577854671
Chr1	3505169	0.539201183431953
Chr1	3505253	0.00888888888888889
Chr1	3506768	0.409297052154195
Chr1	3511490	0.000473372781065092
Chr1	3511551	0.00110726643598616
Chr1	3511727	0.0464399092970522
Chr1	3523047	0.00257549048785512
Chr1	3530590	0.170770787653905
Chr1	3530620	0.172526773925375
Chr1	3530679	0.0819160997732427
Chr1	3530878	0.0477685950413223
Chr1	3530970	0.146776881690361
Chr1	3531929	0.125
Chr1	3563577	0.000555555555555557
Chr1	3563719	0.0952066115702479
Chr1	3564132	0.00500000000000001
Chr1	3564295	0.0069204152249135
Chr1	3564779	0.023801652892562
Chr1	3565838	0.0219501133786848
Chr1	3565876	0.0331726354453627
Chr1	3566098	0.0762358276643991
Chr1	3566125	0.000739644970414198
Chr1	3566355	0.0070117728531856
Chr1	3566506	0.000880238642476403
Chr1	3566520	0.0371900826446281
Chr1	3583073	0.0477685950413223
Chr1	3630871	0.0459136822773186
Chr1	3664521	0.00863673469387755
Chr1	3664983	0.0294410762548341
Chr1	3665231	0.18
Chr1	3667219	0.32416933715635
Chr1	3675070	0.103305785123967
Chr1	3680471	0.0121437004553888
Chr1	3680665	0.0292235237290182
Chr1	3680688	0.222222222222222
Chr1	3682350	0.199445983379501
Chr1	3682510	0.595041322314049
Chr1	3762612	0.264462809917355
Chr1	3768768	0.144970414201183
Chr1	3772342	0.0145273760330578
Chr1	3773710	0.08
Chr1	3838542	0.122844867974738
Chr1	3862663	0.18
Chr1	3866438	1.07555555555556
Chr1	3875068	0.19429920728622
Chr1	3875096	0.0492118415993848
Chr1	3875143	0.455007790858726
Chr1	3875334	0.32
Chr1	3912493	0.380826446280992
Chr1	3917123	0.000231240605850387
Chr1	3923770	0.00213757396449704
Chr1	3923885	0.000337325012649688
Chr1	3924173	0.0819160997732426
Chr1	3924608	0.00674410615853255
Chr1	3925044	0.0763641167921786
Chr1	3954769	0.0679682419659735
Chr1	3954776	0.00442608972135508
Chr1	3954946	0.0131065759637188
Chr1	4002271	0.0521584815400641
Chr1	4002431	0.00794435421227314
Chr1	4002663	0.0703125
Chr1	4049304	0.000880238642476403
Chr1	4049494	0.0182513715381056
Chr1	4049597	0.0756172839506173
Chr1	4054409	0.00218271683673469
Chr1	4054656	0.08
Chr1	4186084	0.0330612244897959
Chr1	4186318	0.0355555555555555
Chr1	4186402	0.0246913580246914
Chr1	4186498	0.0350346020761246
Chr1	4199304	0.173010380622837
Chr1	4287502	0.0775941230486685
Chr1	4287584	0.0542560553633218
Chr1	4287602	0.0739644970414201
Chr1	4297507	0.19429920728622
Chr1	4298475	0.00954380193905816
Chr1	4298632	0.100151596655093
Chr1	4299024	0.00244510734021224
Chr1	4299819	0.142222222222222
Chr1	4305833	0.144970414201183
Chr1	4305954	0.0473372781065089
Chr1	4321534	0.0339150855121371
Chr1	4324746	0.00480584390618993
Chr1	4325811	0.00809917355371901
Chr1	4327711	0.0109739368998628
Chr1	4329249	0.000973581055067553
Chr1	4331694	0.568888888888889
Chr1	4373783	0.286960514233241
Chr1	4382953	0.0229591836734694
Chr1	4383074	0.00130486764564361
Chr1	4387585	0.0593393008401822
Chr1	4408911	0.116230867346939
Chr1	4416143	0.0154570704021254
Chr1	4441465	0.000449550337275139
Chr1	4441515	0.000491067442634395
Chr1	4441722	0.043474687705457
Chr1	4460689	0.0479024943310657
Chr1	4461493	0.0672222222222222
Chr1	4461901	0.0427218934911243
Chr1	4467068	0.0323966942148761
Chr1	4506907	0.170371557427714
Chr1	4506911	0.00734618916437098
Chr1	4507132	0.148760330578512
Chr1	4508119	0.327664399092971
Chr1	4509002	0.000118343195266272
Chr1	4513169	0.02
Chr1	4513205	0.0958819257550515
Chr1	4513220	0.147144260754411
Chr1	4513354	0.163265306122449
Chr1	4519642	0
Chr1	4532058	0.0391217174433958
Chr1	4532106	0.148760330578512
Chr1	4533017	0.440355029585799
Chr1	4536694	0.258447605621769
Chr1	4537111	0.32
Chr1	4538202	0.08
Chr1	4548674	0.115569526627219
Chr1	4549719	0.0570079271377973
Chr1	4549881	0.349752066115702
Chr1	4562158	0.00734618916437098
Chr1	4562191	0.0672222222222222
Chr1	4590139	0.0189745319615449
Chr1	4590344	0.02
Chr1	4590472	0.0084331253162422
Chr1	4591303	0.00255102040816326
Chr1	4591396	0.103765432098765
Chr1	4595646	0.16574839302112
Chr1	4620457	0.0459136822773187
Chr1	4620679	0.0084331253162422
Chr1	4625974	0.568888888888889
Chr1	4631345	0.0555555555555556
Chr1	4631500	0.283227146814404
Chr1	4631687	0.0555555555555556
Chr1	4632065	0.00707968308992558
Chr1	4632220	0.0498614958448754
Chr1	4632545	0.138504155124654
Chr1	4632938	0.00255102040816327
Chr1	4634856	0.435032836664077
Chr1	4634896	0.0918367346938776
Chr1	4634897	0.0408163265306122
Chr1	4643025	0.235102040816327
Chr1	4665356	0.0389612840776421
Chr1	4680172	0.200555555555556
Chr1	4681558	0.106508875739645
Chr1	4683985	0.0353073499926647
Chr1	4686974	0.0051015202530354
Chr1	4687381	0.202479338842975
Chr1	4687490	0.0810423342890875
Chr1	4687895	0.380826446280992
Chr1	4688552	0.0672222222222222
Chr1	4689958	0.0219501133786848
Chr1	4690086	0.0650078587278107
Chr1	4690134	0.0426102388025153
Chr1	4690144	0.000918367346938773
Chr1	4690580	0.129586776859504
Chr1	4691670	0.00617283950617282
Chr1	4730207	0.122630385487528
Chr1	4730300	0.00730588093225456
Chr1	4784573	0.043646694214876
Chr1	4792338	0.0371900826446281
Chr1	4845653	0.0205262933059934
Chr1	4887136	0.0248997229916897
Chr1	4887170	0.000385802469135806
Chr1	4893464	0.214214876033058
Chr1	4896513	0.413223140495868
Chr1	4896517	0.888888888888889
Chr1	4901530	0.0661157024793388
Chr1	4901534	0.148760330578512
Chr1	4905341	0.0637755102040817
Chr1	4905583	0.354169652546017
Chr1	4905751	0.00183654729109275
Chr1	4909908	0.774320987654321
Chr1	4910683	0.00797783933518005
Chr1	4910820	0.222222222222222
Chr1	4910837	0.0506198347107438
Chr1	4911134	0.5
Chr1	4913671	0.0082182774490467
Chr1	4913673	0.00453514739229024
Chr1	4913682	0.306714264756223
Chr1	4961930	0.02
Chr1	4977642	0.0913436524453694
Chr1	4992286	0.08
Chr1	4992380	0.148760330578512
Chr1	5007040	0.120495867768595
Chr1	5019197	0.012347323904257
Chr1	5020181	0.00123452027313761
Chr1	5020623	0.00809917355371901
Chr1	5020731	0.08
Chr1	5020812	0.0306193401330596
Chr1	5020845	0.0033086203131977
Chr1	5022772	0.0353806207381883
Chr1	5023035	0.0136391259105099
Chr1	5023238	0.000357937830673038
Chr1	5023251	0.0230148760330579
Chr1	5083105	0.0334948096885813
Chr1	5087194	0.084155161078238
Chr1	5091777	0.0357459464096771
Chr1	5096023	0.0147433935312723
Chr1	5096028	0.0547041420118344
Chr1	5096184	0.08
Chr1	5098798	0.14643598615917
Chr1	5102308	0.116186719263642
Chr1	5138755	0.0323966942148761
Chr1	5138781	0.264462809917355
Chr1	5146897	0.0506198347107438
Chr1	5148391	0.0385802469135802
Chr1	5171004	0.132244897959184
Chr1	5179068	0.42603550295858
Chr1	5179174	0.00244510734021224
Chr1	5219672	0.108888888888889
Chr1	5231744	0.274671280276817
Chr1	5255020	0.418182482285046
Chr1	5263248	0.264462809917355
Chr1	5273884	0.18
Chr1	5277254	0.000661157024793385
Chr1	5330096	0.0233478662967367
Chr1	5426913	0.0506198347107438
Chr1	5427116	0.142626549586777
Chr1	5432143	0.0473372781065089
Chr1	5446737	0.0927176575627848
Chr1	5446802	0.0417283950617284
Chr1	5450654	0.0272222222222222
Chr1	5519248	0.185821727816066
Chr1	5571390	0.00929752066115701
Chr1	5574781	0.125
Chr1	5575211	0.0423140495867768
Chr1	5575325	0.347222222222222
Chr1	5575365	0.0323966942148761
Chr1	5575544	0.108888888888889
Chr1	5584647	0.000312499999999999
Chr1	5586063	0.18
Chr1	5594950	0.378071833648393
Chr1	5595502	0.0255932515714257
Chr1	5630133	0.125
Chr1	5630531	0.0466820987654321
Chr1	5630551	0.0646737457679286
Chr1	5630741	0.154320987654321
Chr1	5630799	0.0390354671280277
Chr1	5630880	0.0722343932351917
Chr1	5630928	0.42603550295858
Chr1	5631016	0.0588715878508266
Chr1	5631033	0.0155709342560554
Chr1	5631186	0.487097318266149
Chr1	5648767	0.000183145990247477
Chr1	5649337	0.0703125
Chr1	5649427	0.018491124260355
Chr1	5650443	0.0588715878508266
Chr1	5650527	0.00426035502958579
Chr1	5650536	0.148760330578512
Chr1	5658115	0.199445983379501
Chr1	5658124	0.0696412627916027
Chr1	5658216	0.19358024691358
Chr1	5666680	0.0874380165289256
Chr1	5671267	0.00222222222222222
Chr1	5678111	0.00183654729109275
Chr1	5678492	0.0304435823916343
Chr1	5680003	0.0069204152249135
Chr1	5681454	0.104489795918367
Chr1	5681477	0
Chr1	5682114	0.0138888888888889
Chr1	5682132	0.131492439184747
Chr1	5683222	0.0272222222222222
Chr1	5684516	0.03125
Chr1	5684545	0.0078125
Chr1	5684782	0.0555555555555556
Chr1	5684816	0.00143494897959184
Chr1	5685456	0.00286960514233241
Chr1	5685656	0.013648393194707
Chr1	5685746	0.0381752077562327
Chr1	5686064	0.0987654320987654
Chr1	5687064	0.105750807858389
Chr1	5687612	0.142222222222222
Chr1	5688094	3.95061728395062e-05
Chr1	5688366	0.029384756657484
Chr1	5688654	0.00562442607897152
Chr1	5688674	0.00525969756738988
Chr1	5689180	0.125
Chr1	5693859	0.0555555555555556
Chr1	5693952	0.0298519686329109
Chr1	5694491	0.0235867406482259
Chr1	5695371	0.0555555555555556
Chr1	5696498	0.00218966262975778
Chr1	5696772	0.248602892833662
Chr1	5696781	0.202479338842975
Chr1	5697035	0.365123966942149
Chr1	5703845	0.00264462809917356
Chr1	5703959	0.200555555555556
Chr1	5709840	0.00929752066115701
Chr1	5710455	0.000408163265306126
Chr1	5710793	0.00264462809917356
Chr1	5711398	0.237519526627219
Chr1	5711530	0.005
Chr1	5716334	0.0665051903114187
Chr1	5716461	0.007346189164371
Chr1	5717441	0.00134930005059875
Chr1	5718312	0.0138888888888889
Chr1	5721899	0.251404958677686
Chr1	5722004	0.129586776859504
Chr1	5722125	0.0772176054170514
Chr1	5722362	0.00522985537190083
Chr1	5722524	0.357988165680473
Chr1	5722915	0.0154570704021254
Chr1	5722944	0.0123469387755102
Chr1	5723704	0.00888888888888889
Chr1	5724905	0.0138888888888889
Chr1	5725022	0.170887573964497
Chr1	5725026	0.272662721893491
Chr1	5725371	0.0253125
Chr1	5731278	0.00217365052529888
Chr1	5731530	0.22384132231405
Chr1	5731726	0.0138888888888889
Chr1	5731805	0.12248750127538
Chr1	5732832	0.272392290249433
Chr1	5733065	0.0678670360110804
Chr1	5733167	0.105110218875471
Chr1	5733359	0.134835333948907
Chr1	5733440	0.0874380165289257
Chr1	5733598	0.0153125
Chr1	5733717	0.0868055555555555
Chr1	5734334	0.0371900826446281
Chr1	5734861	0.0138888888888889
Chr1	5735013	0.00210828132906055
Chr1	5735643	0.0191696415472639
Chr1	5736657	0.02
Chr1	5737457	0.21017992996015
Chr1	5737579	0.133925823330255
Chr1	5738246	0.0118343195266272
Chr1	5738324	0.0170414201183432
Chr1	5745042	0.0217013888888889
Chr1	5746746	0.0330612244897959
Chr1	5754207	0.32242883379247
Chr1	5754248	0.00625947479094332
Chr1	5754855	0.0739644970414201
Chr1	5755156	0.0105785123966942
Chr1	5755773	0.0146938775510204
Chr1	5755914	0.0541838663631805
Chr1	5757918	0.167478431214695
Chr1	5758211	0.00347222222222223
Chr1	5758249	0.0108956916099773
Chr1	5758347	0.00205456936226168
Chr1	5758450	0.0246913580246914
Chr1	5758919	0.0762358276643991
Chr1	5758990	0.0589735741250893
Chr1	5759114	0.00109435381826887
Chr1	5799373	0.00183654729109274
Chr1	5801695	0.0337325012649688
Chr1	5806152	0.0143195266272189
Chr1	5806285	0.125
Chr1	5806354	0.045
Chr1	5807857	0.0138888888888889
Chr1	5808058	0.00322144047605731
Chr1	5808257	0.1953125
Chr1	5808394	0.0272222222222222
Chr1	5808490	0.27342701786597
Chr1	5809662	0.000236626654355183
Chr1	5809694	0.0391709790866876
Chr1	5809964	0.0138888888888889
Chr1	5810006	0
Chr1	5810170	0.0105785123966942
Chr1	5810257	0.141760836566031
Chr1	5811334	0.00629464031048313
Chr1	5811737	0.0362426035502958
Chr1	5812142	0.00262074896091398
Chr1	5812281	0.00703543400713435
Chr1	5812346	0.076483950617284
Chr1	5813090	0.025739707647765
Chr1	5814386	0.00465527854724531
Chr1	5814788	0.0263730225956365
Chr1	5815353	0.0253125
Chr1	5815386	0.0403538223140496
Chr1	5816333	0.347222222222222
Chr1	5816617	0.0637755102040817
Chr1	5820737	0.108888888888889
Chr1	5823269	0.113378684807256
Chr1	5824484	0.00125
Chr1	5846258	0.0661157024793388
Chr1	5846454	0.026814404432133
Chr1	5861456	0.0399959187837976
Chr1	5862141	0.36734693877551
Chr1	5862393	0.0411169982698962
Chr1	5862588	0.108888888888889
Chr1	5862622	0.0538593030900723
Chr1	5862725	0.358754325259515
Chr1	5863469	0.0143195266272189
Chr1	5865790	0.0118343195266272
Chr1	5866538	0.0535537190082645
Chr1	5867347	0.19472553564362
Chr1	5868032	0.418182482285046
Chr1	5868149	0.522985537190083
Chr1	5868150	0.293557092258391
Chr1	5868339	0.222222222222222
Chr1	5870245	0.00103305785123967
Chr1	5870378	0.0188824599649232
Chr1	5870410	0.45786497561869
Chr1	5870421	0.25283950617284
Chr1	5871192	0.0102040816326531
Chr1	5871264	0.531242603550296
Chr1	5871389	0.0272222222222222
Chr1	5871493	0.0408163265306122
Chr1	5873320	0.043646694214876
Chr1	5876058	0.214214876033058
Chr1	5885073	0.0102040816326531
Chr1	5885124	0.159105851413544
Chr1	5894588	0.08
Chr1	5902420	0.0746384297520661
Chr1	5902528	0.0214831030451396
Chr1	5902573	0.166913580246914
Chr1	5904960	0.32
Chr1	5905338	0.0689795918367347
Chr1	5905363	0.0173417036830632
Chr1	5910055	0
Chr1	5910153	0.0217013888888889
Chr1	5910157	0.000725623582766441
Chr1	5910170	0.0229591836734694
Chr1	5917739	0.034297052154195
Chr1	5923909	0.14409972299169
Chr1	5926105	0.0142519817844493
Chr1	5926579	0.0521021852877808
Chr1	5928006	0.0661157024793388
Chr1	5932409	0.525969756738987
Chr1	5956190	0.0736659524538313
Chr1	5956259	0.292387543252595
Chr1	5967796	0.275596877869605
Chr1	6008881	0.189349112426036
Chr1	6069050	0.5
Chr1	6070934	0.0894970414201184
Chr1	6082430	0.148760330578512
Chr1	6082972	0.0386963649725818
Chr1	6084705	0.0408163265306122
Chr1	6088938	0.202479338842975
Chr1	6089222	0.00888888888888889
Chr1	6095366	0.478263494747011
Chr1	6099450	0.0524512776803422
Chr1	6100871	0.32
Chr1	6102128	0.5
Chr1	6109984	0.0555555555555555
Chr1	6112505	0.00489071368192248
Chr1	6112544	0.0172531127490918
Chr1	6112680	0.0189043209876543
Chr1	6113397	0.0822534109247396
Chr1	6113405	0.199733888045576
Chr1	6113566	0.0918367346938776
Chr1	6113669	0.00929752066115701
Chr1	6117950	0.03605109739369
Chr1	6159217	0.0229591836734694
Chr1	6160173	0.0535537190082645
Chr1	6265186	0.435555555555556
Chr1	6265377	0.02
Chr1	6284843	0.36734693877551
Chr1	6285714	0.0273233260246247
Chr1	6285767	0.005
Chr1	6288001	0.148760330578512
Chr1	6328942	0.0146938775510204
Chr1	6328981	0.0162706651287966
Chr1	6330114	0.0282654408528534
Chr1	6330164	0.0492118415993848
Chr1	6330584	0.0138888888888889
Chr1	6330679	0.00757396449704142
Chr1	6330978	0.142222222222222
Chr1	6332363	0.0078125
Chr1	6332662	0.000717401285583103
Chr1	6333622	0.0189745319615449
Chr1	6333634	0.018974531961545
Chr1	6335108	0.217365052529888
Chr1	6335197	0.00290249433106576
Chr1	6335219	0.129950019223376
Chr1	6337084	0.0987654320987654
Chr1	6337357	0.0165289256198347
Chr1	6337395	0.0528125
Chr1	6344540	0.0306575963718821
Chr1	6344581	0.0066299357208448
Chr1	6437519	0.0596694214876033
Chr1	6448411	0.00367346938775511
Chr1	6448604	0.0572781065088757
Chr1	6448772	0.127392290249433
Chr1	6448848	0.157139577594123
Chr1	6451428	0.02
Chr1	6451590	0.0791232942881294
Chr1	6463692	0.435555555555556
Chr1	6463701	0.00316373966942149
Chr1	6463802	0.568888888888889
Chr1	6476460	0.163265306122449
Chr1	6478786	0.173010380622837
Chr1	6488631	0.179514497860971
Chr1	6526402	0.286960514233241
Chr1	6614132	0.00809917355371901
Chr1	6635095	0.0078125
Chr1	6635278	0.013128000685871
Chr1	6640111	0.0617814508723599
Chr1	6784851	0.00148760330578513
Chr1	6784986	0.0599112426035503
Chr1	6789498	0.00708616780045352
Chr1	6816604	0.000937013924026905
Chr1	6842341	0.710798816568047
Chr1	6842348	0.0599112426035503
Chr1	6842418	0.301453287197232
Chr1	6842423	0.0355555555555555
Chr1	6842536	0.1378125
Chr1	6842630	0.00013888888888889
Chr1	6842701	0.0148348252100456
Chr1	6843894	0.0724155452474225
Chr1	6843900	0.12046317540823
Chr1	6844047	0.072562358276644
Chr1	6845276	0.000283446712018139
Chr1	6848765	0.00525969756738988
Chr1	6851449	0.0899908172635445
Chr1	6851597	0.525969756738987
Chr1	6851703	0.441230486685032
Chr1	6854279	0.103914359861592
Chr1	6854439	0.163265306122449
Chr1	6854629	0.0485859690844233
Chr1	6854647	0.0141314849821466
Chr1	6854998	0.115778167222568
Chr1	6855067	0.0364561787515252
Chr1	6855071	0.0128293073744953
Chr1	6855539	0.00222222222222223
Chr1	6855649	0.0138888888888889
Chr1	6855712	0.0609725371630133
Chr1	6856259	0.18
Chr1	6856266	0.0391217174433958
Chr1	6856274	0.0140838182796225
Chr1	6856544	0.0252223397866682
Chr1	6859621	0.0551066236129095
Chr1	6860467	0.00625947479094332
Chr1	6913221	0.00522985537190083
Chr1	6913462	0.0188062442607897
Chr1	6918755	0.080767381699137
Chr1	6918785	0.0355555555555556
Chr1	6941862	0.00426035502958579
Chr1	6979664	0.220090606508876
Chr1	6991087	0.0642013888888889
Chr1	6991107	0.000312499999999999
Chr1	6991134	0.00244510734021224
Chr1	6991425	0.00418642402494766
Chr1	7004710	0.0105785123966942
Chr1	7008475	0.0342011834319527
Chr1	7008532	0.075363321799308
Chr1	7015541	0.13900826446281
Chr1	7015584	0.0179501385041551
Chr1	7015656	0.00393118008202091
Chr1	7015728	0.0209194214876033
Chr1	7018768	0.00222222222222221
Chr1	7021647	0.0344862769105193
Chr1	7021651	0.0059504132231405
Chr1	7021810	0.0120987654320988
Chr1	7022040	0
Chr1	7034862	0.00533140359168241
Chr1	7034883	0.0180913279773157
Chr1	7035449	0.0703125
Chr1	7035533	0.00413223140495867
Chr1	7035628	0.0277510819655656
Chr1	7035662	0.125
Chr1	7035706	0.0322499370118418
Chr1	7036019	0
Chr1	7036172	0.208757396449704
Chr1	7036175	0.208757396449704
Chr1	7036540	0.0355555555555556
Chr1	7036801	0.00255102040816327
Chr1	7037741	0.000276816608996538
Chr1	7038304	0.0498614958448753
Chr1	7038968	0.000286165609761678
Chr1	7039047	0.00954380193905816
Chr1	7039089	0.00217365052529888
Chr1	7039251	0.068289224952741
Chr1	7039382	0.292387543252595
Chr1	7039690	0.0239909297052154
Chr1	7040207	0.0101235763720727
Chr1	7040271	0.0918367346938776
Chr1	7041074	0.0279338842975207
Chr1	7041273	0.0408163265306122
Chr1	7041354	0.00941945405613227
Chr1	7041623	0.0685189614598202
Chr1	7042287	0.120652508464143
Chr1	7042449	0.00113378684807256
Chr1	7042672	0.122630385487528
Chr1	7112460	0.0800000000000001
Chr1	7112469	0.311847468770546
Chr1	7112757	0.00290249433106576
Chr1	7112893	0.00131492439184746
Chr1	7115239	0.2628125
Chr1	7117086	0.282099056120882
Chr1	7117243	0.100151596655093
Chr1	7117540	0.217024221453287
Chr1	7117558	0.249134948096886
Chr1	7117810	0.00453514739229024
Chr1	7125191	3.53082409434359e-05
Chr1	7131823	0.000408163265306124
Chr1	7131888	0.17685595567867
Chr1	7138574	0.0555555555555555
Chr1	7138578	0.125
Chr1	7139125	0.0319405868856418
Chr1	7139132	0.0819160997732427
Chr1	7139310	0.0434349030470914
Chr1	7139549	0.0108131487889273
Chr1	7139729	0.357988165680473
Chr1	7147904	0.347222222222222
Chr1	7162602	0.413223140495868
Chr1	7167515	0.239644970414201
Chr1	7168410	0.00103305785123967
Chr1	7169004	0.413223140495868
Chr1	7169986	0.380826446280992
Chr1	7189305	0.13900826446281
Chr1	7190932	0.222222222222222
Chr1	7191526	0.0722444512841559
Chr1	7191773	0.0125718696240867
Chr1	7191968	0
Chr1	7192250	0.00734618916437098
Chr1	7192413	0.0868055555555556
Chr1	7193286	0.0212469221298861
Chr1	7193298	0.190824691358025
Chr1	7193374	0.0120987654320988
Chr1	7194563	0.01601108033241
Chr1	7194662	0.0851599899218947
Chr1	7194768	0.0825874345849181
Chr1	7194790	0.0282654408528534
Chr1	7194975	0.0782514189107595
Chr1	7195476	0.0739644970414201
Chr1	7212411	0.163265306122449
Chr1	7214179	0.120146097654748
Chr1	7214181	0.105750807858389
Chr1	7215626	0.0383431952662722
Chr1	7218106	0.000408163265306124
Chr1	7218107	0.0146938775510204
Chr1	7227734	0.00222222222222222
Chr1	7227763	0.132244897959184
Chr1	7237635	0.268888888888889
Chr1	7248297	0.189349112426036
Chr1	7248384	0.0158024691358025
Chr1	7256114	0.00888888888888891
Chr1	7273213	0.268888888888889
Chr1	7273768	0.1378125
Chr1	7273949	0.0383431952662722
Chr1	7275624	0.0661157024793388
Chr1	7277416	0.16574839302112
Chr1	7277420	0.144970414201183
Chr1	7278677	0.302469135802469
Chr1	7279422	0.255102040816327
Chr1	7279493	0.0524263038548753
Chr1	7280685	0.100673898750822
Chr1	7280723	0.110726643598616
Chr1	7280798	0.0127462749805804
Chr1	7280801	0.0177162629757786
Chr1	7283117	0.08
Chr1	7283211	0
Chr1	7283296	0.0210387902695595
Chr1	7286271	0.0369210775047259
Chr1	7291839	0.160555555555555
Chr1	7291963	0.048340424350048
Chr1	7303607	0.0158024691358025
Chr1	7304779	0
Chr1	7306330	0.00169368158786148
Chr1	7309039	0.0272222222222222
Chr1	7310139	0.0277206262826086
Chr1	7310455	0.0637755102040816
Chr1	7310461	0.0541219242517944
Chr1	7310607	0.052743078384104
Chr1	7313410	0.125
Chr1	7313671	0.0703125
Chr1	7313806	0.134930005059875
Chr1	7313970	0.029384756657484
Chr1	7314094	0.0078125
Chr1	7315235	7.34618916437081e-05
Chr1	7315384	0.157046250452844
Chr1	7315386	0.126285338593031
Chr1	7329856	0.0118343195266272
Chr1	7330325	0.02
Chr1	7331147	0.02
Chr1	7332221	0.0620480371900826
Chr1	7332295	0.00200651092319976
Chr1	7333730	0.264462809917355
Chr1	7334973	0.00958579881656807
Chr1	7338325	0.045
Chr1	7342619	0.111735537190083
Chr1	7346267	0.0983190352367888
Chr1	7346321	0.107066512879662
Chr1	7346837	0
Chr1	7347973	0.02
Chr1	7354769	0.00617283950617285
Chr1	7354892	0.285197320162355
Chr1	7356764	0.00200651092319976
Chr1	7356798	0.134088010204082
Chr1	7356870	0.00413223140495867
Chr1	7362216	0.230851413543721
Chr1	7368383	0.000125976316452506
Chr1	7372545	0
Chr1	7374181	0.0355555555555556
Chr1	7383264	0.00264462809917356
Chr1	7383594	0.0891358024691358
Chr1	7384173	0.00255102040816327
Chr1	7384419	0.0228774057021934
Chr1	7384668	0.0258264462809917
Chr1	7384678	0.000163796810057123
Chr1	7384912	0.000768935024990383
Chr1	7385109	0.206632653061224
Chr1	7385351	0.00173010380622837
Chr1	7386066	0.00286960514233241
Chr1	7386246	6.17283950617286e-05
Chr1	7386297	0.214214876033058
Chr1	7386981	0.0587755102040816
Chr1	7387301	0
Chr1	7397684	0.113061763411414
Chr1	7404073	0.0273233260246247
Chr1	7410941	0.02
Chr1	7410965	0.0138888888888889
Chr1	7411495	0.00929752066115701
Chr1	7411933	0.118776922533719
Chr1	7441240	0.029384756657484
Chr1	7542294	0.02
Chr1	7550647	0.131773856844634
Chr1	7550682	0.122630385487528
Chr1	7585399	0.0224977043158861
Chr1	7600862	0.0362426035502959
Chr1	7601097	0.00151648813274522
Chr1	7601118	0.0186211141889812
Chr1	7632397	0.0165289256198347
Chr1	7632499	0.142222222222222
Chr1	7632580	0.0138888888888889
Chr1	7632756	0.0138888888888889
Chr1	7632802	0.00264462809917356
Chr1	7633166	0.00249586483931947
Chr1	7633247	0.173010380622837
Chr1	7633256	2.16412742382269e-05
Chr1	7633375	0.0709225839095969
Chr1	7652702	0.0782514189107595
Chr1	7652714	0.0371900826446281
Chr1	7653514	0.02
Chr1	7653799	0.113727810650888
Chr1	7655340	0.163265306122449
Chr1	7657621	0.00352095456990561
Chr1	7658081	0.0302958579881657
Chr1	7661159	0.191609977324263
Chr1	7663086	0.0572781065088757
Chr1	7664714	0.02
Chr1	7678805	0.0446112329229212
Chr1	7678807	0.0555555555555555
Chr1	7678835	0.103305785123967
Chr1	7688010	0.164409017555871
Chr1	7688900	0.00264462809917356
Chr1	7689104	0.163265306122449
Chr1	7704650	0.0446112329229212
Chr1	7706332	0.125
Chr1	7706451	0.0261224489795918
Chr1	7706676	0.0138888888888889
Chr1	7706894	0.0170414201183432
Chr1	7735151	0.111641106146601
Chr1	7735165	0.106508875739645
Chr1	7735319	0.0355555555555555
Chr1	7735639	0.08
Chr1	7735674	0.00257725180802103
Chr1	7737324	0.00183654729109274
Chr1	7737345	0.045
Chr1	7747291	0.184736639753941
Chr1	7748758	0.388038548752835
Chr1	7749839	0.741699539776463
Chr1	7749852	0.5
Chr1	7751962	0.174586776859504
Chr1	7752418	0.045
Chr1	7752567	0.321760656925492
Chr1	7753113	0.234072022160665
Chr1	7753889	0.045
Chr1	7754053	0.00222222222222222
Chr1	7754643	0.265956243993442
Chr1	7754702	0.0620480371900826
Chr1	7754877	0
Chr1	7755579	0.109435381826887
Chr1	7755869	0.0078125
Chr1	7756194	0.354570637119114
Chr1	7756425	0.0680745803425891
Chr1	7756539	0.00354570637119113
Chr1	7756620	0.0950032873109796
Chr1	7757396	0.330349738339672
Chr1	7757552	0.11942450110238
Chr1	7758097	0.108888888888889
Chr1	7758296	0.108888888888889
Chr1	7758623	0.12714588355614
Chr1	7758721	0.00113378684807256
Chr1	7759279	0.255102040816326
Chr1	7760410	0.27758554402153
Chr1	7760574	0.143619975223205
Chr1	7760874	0.000555555555555552
Chr1	7762539	0.00978042936084896
Chr1	7764236	0.0266272189349112
Chr1	7782402	0.0572781065088757
Chr1	7782784	0.0210387902695595
Chr1	7782958	0.626817152458178
Chr1	7783162	0.157046250452844
Chr1	7783241	0.0598111820905648
Chr1	7783543	0.0632858727810651
Chr1	7787032	0.0425347222222222
Chr1	7787514	0.0330612244897959
Chr1	7787673	0.0575941230486685
Chr1	7787909	0.0548675676950049
Chr1	7788136	0.746913580246914
Chr1	7788253	0.00525969756738988
Chr1	7810965	0.02
Chr1	7810981	0.0378125
Chr1	7811057	0.0461841599384852
Chr1	7813020	0.015389350569406
Chr1	7813142	0.0593393008401822
Chr1	7813223	0.0138888888888889
Chr1	7813242	0.000739644970414198
Chr1	7816274	0.32
Chr1	7822682	0.0637755102040816
Chr1	7823818	0.00352095456990561
Chr1	7824035	0.0168055555555556
Chr1	7824334	0.570506198347107
Chr1	7831411	0.129586776859504
Chr1	7850909	0.0189745319615449
Chr1	7860013	0.00222222222222222
Chr1	7868848	0.0938888888888889
Chr1	7869224	0.0104012573964497
Chr1	7871024	0.0938888888888889
Chr1	7871124	0.0519135802469136
Chr1	7872168	1.91701252767691e-05
Chr1	7872722	0.00316373966942149
Chr1	7872740	0.0120987654320988
Chr1	7873083	0.0059504132231405
Chr1	7873110	0.02
Chr1	7873767	0.0272222222222222
Chr1	7874361	0.351201814058957
Chr1	7875110	0.161551246537396
Chr1	7875159	0.02
Chr1	7875342	0.0874380165289256
Chr1	7878803	0.203622749307479
Chr1	7879849	0.00222222222222222
Chr1	7879880	0.100151596655093
Chr1	7880262	0.0414370982552801
Chr1	7881205	0.0272222222222222
Chr1	7881301	0.0078125
Chr1	7891825	0.02
Chr1	7893782	0.0575941230486685
Chr1	7899301	0.0587755102040816
Chr1	7901219	0.0253125
Chr1	7908494	0.0538593030900723
Chr1	7912756	0.189349112426036
Chr1	7917830	0.0632098765432099
Chr1	7928853	0.00110726643598616
Chr1	7928856	0.0703125
Chr1	7929750	0.106508875739645
Chr1	7930514	0.00966570390917671
Chr1	7933667	0.0537038344749665
Chr1	7933684	0.0918367346938776
Chr1	7938387	0.0330612244897959
Chr1	7939994	0.0138888888888889
Chr1	7942117	0.00183654729109275
Chr1	7944111	0.00958579881656804
Chr1	7951600	0.111735537190083
Chr1	7954442	0.835029585798817
Chr1	7954837	0.238677685950413
Chr1	7956810	0.423003231433555
Chr1	7961002	0.440355029585799
Chr1	7969469	0.000966066900132837
Chr1	7971545	0.131492439184747
Chr1	7971723	0.0691157133464826
Chr1	7972814	0.000987654320987654
Chr1	7972915	0.0207079101261927
Chr1	7973447	0.31642460905931
Chr1	7974313	0.0383431952662722
Chr1	7974467	0.052189349112426
Chr1	7988525	0.0882
Chr1	7988555	0.0490985155768863
Chr1	7988636	0.347222222222222
Chr1	7996014	0.431903114186851
Chr1	7996106	0.0750207002140324
Chr1	7997818	0.161415289256198
Chr1	7998179	0.0192233756247597
Chr1	7998184	0.0048261003385657
Chr1	7998405	0.579881656804734
Chr1	7999211	0.0192233756247597
Chr1	7999356	0.0819160997732427
Chr1	8000867	0.045
Chr1	8008898	0
Chr1	8012131	0.110307621671258
Chr1	8012171	0.0211937716262976
Chr1	8012194	0.01125
Chr1	8012302	0.173628826530612
Chr1	8012485	0.00559894739788921
Chr1	8012611	0.0070861678004535
Chr1	8020725	0.645661157024794
Chr1	8024766	0.39810650887574
Chr1	8024893	0.00241126543209876
Chr1	8025452	0.0540124211452883
Chr1	8025639	0.32
Chr1	8025881	0.0118343195266272
Chr1	8028048	0.0258264462809917
Chr1	8028199	0.00525969756738988
Chr1	8028357	0.00413223140495867
Chr1	8028499	0.00336620644312953
Chr1	8028682	0.0261224489795919
Chr1	8029490	0.000868055555555552
Chr1	8029793	0.227481737793157
Chr1	8031251	0.0500930056710775
Chr1	8031540	0.0221606648199446
Chr1	8031776	0.0378125
Chr1	8032069	0.28125
Chr1	8032246	0.00757396449704142
Chr1	8033215	0.0918367346938776
Chr1	8039563	0.00125
Chr1	8063471	0.0165289256198347
Chr1	8063475	0.103305785123967
Chr1	8063506	0.125
Chr1	8064022	0.0918367346938776
Chr1	8064473	0.00103305785123967
Chr1	8066010	0.000661157024793385
Chr1	8066180	0.000346260387811632
Chr1	8074803	0.00757396449704142
Chr1	8083450	0.395061728395062
Chr1	8083506	0.0744844567559249
Chr1	8089876	0.240899653979239
Chr1	8091607	0.00522985537190083
Chr1	8098645	0.0138888888888889
Chr1	8100009	0.02
Chr1	8129231	0
Chr1	8129548	0.0822534109247396
Chr1	8129761	0.0640443213296399
Chr1	8129810	0.0523356401384083
Chr1	8131125	0.0140838182796225
Chr1	8131324	0.0138888888888889
Chr1	8132223	0.000432525951557092
Chr1	8132295	0.0177483721907163
Chr1	8132791	0.5
Chr1	8133234	0.02
Chr1	8133301	0.00143494897959184
Chr1	8133592	0.000408163265306124
Chr1	8133692	0.0526700523237919
Chr1	8141431	0.435555555555556
Chr1	8141537	0.0285916824196597
Chr1	8141726	0.36734693877551
Chr1	8141843	0.0240458602646969
Chr1	8142382	0.027681660899654
Chr1	8142430	0.0553304066258244
Chr1	8142506	0.159105851413544
Chr1	8142521	0.0104320987654321
Chr1	8142594	0.00395061728395061
Chr1	8142679	0.0685871056241426
Chr1	8142753	0.122382271468144
Chr1	8143367	0.0709225839095968
Chr1	8143423	0.125
Chr1	8147197	0.0689795918367347
Chr1	8147501	0.00757396449704142
Chr1	8148030	0.0036734693877551
Chr1	8148188	0.00249134948096887
Chr1	8167943	0.00347222222222223
Chr1	8169039	0.191074380165289
Chr1	8169505	0.000337325012649688
Chr1	8170014	0.00163265306122449
Chr1	8171098	0.00222222222222223
Chr1	8171118	0.0257011260633677
Chr1	8205797	0.0432525951557094
Chr1	8205881	0.245909934221623
Chr1	8208072	0.189349112426036
Chr1	8208162	0.19358024691358
Chr1	8208534	0.238378684807256
Chr1	8214425	0.00665680473372781
Chr1	8222276	0.290249433106576
Chr1	8231481	0.0432525951557093
Chr1	8231964	0.180840138882097
Chr1	8232114	0.0535537190082645
Chr1	8244047	0.012415059687787
Chr1	8244089	0
Chr1	8250954	0.00734618916437098
Chr1	8263987	0.103305785123967
Chr1	8264294	0.00113378684807257
Chr1	8267845	0.000312499999999999
Chr1	8268387	0.0974869286557599
Chr1	8288901	0.0189875082182775
Chr1	8289365	0.0766785661890557
Chr1	8289828	0.0617814508723599
Chr1	8290005	0.568888888888889
Chr1	8290023	0.5
Chr1	8290764	0.400606386620373
Chr1	8290902	0.0302958579881657
Chr1	8291128	0.0145273760330578
Chr1	8291233	0.389947714623039
Chr1	8291316	0.000661157024793385
Chr1	8291949	0.00389273356401385
Chr1	8292969	0.0078125
Chr1	8293155	0.0143003892733564
Chr1	8310667	0.00257549048785513
Chr1	8311583	0.144970414201183
Chr1	8313794	0.0155709342560554
Chr1	8315979	0.039776462853386
[truncated: 160,981 more rows]
