# Supplementary material for: Integrated BSA-Seq and WGCNA Analyses Reveal Candidate Genes Associated with Winter Bud Dormancy Maintenance in Fruit Mulberry (Morus spp.)
Source: Curr Issues Mol Biol. 2025 Dec 27;48(1):38. doi: 10.3390/cimb48010038 (PMC12840292; doi:10.3390/cimb48010038)
Supplement: Supplementary file 1 [file cimb-48-00038-s001.zip › Supplementary File(s)/Table S6 QTL Interval Division Under a Confidence Level of 0.99.xls]

chr	start	end	direction	peak
Chr1	1	5680000	upper	0.119466543196268
Chr3	13820001	16260000	upper	0.115738363362226
Chr13	8560001	12480000	upper	0.131076337126284
