# Supplementary material for: Integrated BSA-Seq and WGCNA Analyses Reveal Candidate Genes Associated with Winter Bud Dormancy Maintenance in Fruit Mulberry (Morus spp.)
Source: Curr Issues Mol Biol. 2025 Dec 27;48(1):38. doi: 10.3390/cimb48010038 (PMC12840292; doi:10.3390/cimb48010038)
Supplement: Supplementary file 1 [file cimb-48-00038-s001.zip › Supplementary File(s)/Table S7 ED values of SNPs within 2000-Kb sliding windows.xlsx]

## Sheet: snp.ed.mean
chr	start	end	mid	ED
Chr13	9990001	11990000	10990000	0.131076337126284
Chr13	9970001	11970000	10970000	0.130930557187634
Chr13	9980001	11980000	10980000	0.130924225931329
Chr13	9960001	11960000	10960000	0.130160022810316
Chr13	9950001	11950000	10950000	0.12961781477952
Chr13	9910001	11910000	10910000	0.129129827751517
Chr13	9890001	11890000	10890000	0.12901804112282
Chr13	10000001	12000000	11000000	0.128922806325816
Chr13	10010001	12010000	11010000	0.128922806325816
Chr13	9900001	11900000	10900000	0.128702360731886
Chr13	10020001	12020000	11020000	0.128573908847552
Chr13	10030001	12030000	11030000	0.128509846068549
Chr13	9920001	11920000	10920000	0.128320972933904
Chr13	9880001	11880000	10880000	0.128130023635962
Chr13	9940001	11940000	10940000	0.127782160492667
Chr13	9930001	11930000	10930000	0.127555133937286
Chr13	10050001	12050000	11050000	0.127285360445883
Chr13	9860001	11860000	10860000	0.127145643686572
Chr13	9870001	11870000	10870000	0.127064548032662
Chr13	10040001	12040000	11040000	0.126854379485771
Chr13	9850001	11850000	10850000	0.126809029323682
Chr13	10060001	12060000	11060000	0.126800122812878
Chr13	10120001	12120000	11120000	0.12646125975885
Chr13	10110001	12110000	11110000	0.126403607219449
Chr13	10070001	12070000	11070000	0.126338534086868
Chr13	10150001	12150000	11150000	0.126243032659669
Chr13	9820001	11820000	10820000	0.126213098389712
Chr13	10130001	12130000	11130000	0.126180862301466
Chr13	9840001	11840000	10840000	0.126180765807654
Chr13	10080001	12080000	11080000	0.126129153072258
Chr13	10140001	12140000	11140000	0.126106721166788
Chr13	10100001	12100000	11100000	0.12605362829933
Chr13	10090001	12090000	11090000	0.126043559533119
Chr13	9830001	11830000	10830000	0.125787565512267
Chr13	10160001	12160000	11160000	0.125687112208632
Chr13	10170001	12170000	11170000	0.125449252677386
Chr13	9640001	11640000	10640000	0.125395644679148
Chr13	9810001	11810000	10810000	0.125388261894551
Chr13	9650001	11650000	10650000	0.125247260662876
Chr13	9710001	11710000	10710000	0.125216700597002
Chr13	9680001	11680000	10680000	0.125168804599934
Chr13	9620001	11620000	10620000	0.124994838227185
Chr13	9690001	11690000	10690000	0.124991090791958
Chr13	9630001	11630000	10630000	0.124865133594676
Chr13	9800001	11800000	10800000	0.124855532924832
Chr13	9700001	11700000	10700000	0.124795105467658
Chr13	9660001	11660000	10660000	0.124773651683507
Chr13	9670001	11670000	10670000	0.124699491837618
Chr13	10180001	12180000	11180000	0.124419982085217
Chr13	9600001	11600000	10600000	0.124176126456095
Chr13	9610001	11610000	10610000	0.124166538587218
Chr13	9760001	11760000	10760000	0.124056104446349
Chr13	9780001	11780000	10780000	0.124000554666925
Chr13	10210001	12210000	11210000	0.123960536654771
Chr13	9770001	11770000	10770000	0.123953077725391
Chr13	10200001	12200000	11200000	0.123784777840085
Chr13	9580001	11580000	10580000	0.123771419157413
Chr13	9790001	11790000	10790000	0.123770011566026
Chr13	9750001	11750000	10750000	0.123730842124176
Chr13	9720001	11720000	10720000	0.123574179679442
Chr13	9730001	11730000	10730000	0.12355776948181
Chr13	9590001	11590000	10590000	0.123544093648751
Chr13	9560001	11560000	10560000	0.123480827772035
Chr13	10190001	12190000	11190000	0.123447160962941
Chr13	9570001	11570000	10570000	0.123418310179413
Chr13	9740001	11740000	10740000	0.123384872657493
Chr13	9530001	11530000	10530000	0.123349150615117
Chr13	9520001	11520000	10520000	0.123237659670664
Chr13	9540001	11540000	10540000	0.123233688029151
Chr13	9550001	11550000	10550000	0.123206221192402
Chr13	9510001	11510000	10510000	0.123043000912576
Chr13	9500001	11500000	10500000	0.122899157742815
Chr13	9490001	11490000	10490000	0.122709856317031
Chr13	9480001	11480000	10480000	0.122593520119701
Chr13	9460001	11460000	10460000	0.122479371355069
Chr13	9470001	11470000	10470000	0.12236171585905
Chr13	9450001	11450000	10450000	0.122319914153352
Chr13	9180001	11180000	10180000	0.122134792267744
Chr13	9130001	11130000	10130000	0.122106839761872
Chr13	9350001	11350000	10350000	0.122086770627349
Chr13	9190001	11190000	10190000	0.12197369850482
Chr13	9360001	11360000	10360000	0.121896330732624
Chr13	9370001	11370000	10370000	0.121896330732624
Chr13	9170001	11170000	10170000	0.12188043417911
Chr13	9150001	11150000	10150000	0.121813498326099
Chr13	9330001	11330000	10330000	0.121810951087425
Chr13	9440001	11440000	10440000	0.121800545753907
Chr13	9400001	11400000	10400000	0.121784391304705
Chr13	9320001	11320000	10320000	0.121703018745076
Chr13	9340001	11340000	10340000	0.121701946716975
Chr13	9390001	11390000	10390000	0.121688328060607
Chr13	9380001	11380000	10380000	0.121677718727179
Chr13	9140001	11140000	10140000	0.121667130730212
Chr13	10220001	12220000	11220000	0.121647840861106
Chr13	10240001	12240000	11240000	0.121614270908861
Chr13	9160001	11160000	10160000	0.121537996548863
Chr13	10230001	12230000	11230000	0.121498237664487
Chr13	9310001	11310000	10310000	0.121415216356557
Chr13	9090001	11090000	10090000	0.121331540696615
Chr13	9120001	11120000	10120000	0.121270660908074
Chr13	9100001	11100000	10100000	0.121259227802879
Chr13	10250001	12250000	11250000	0.121075803627129
Chr13	9110001	11110000	10110000	0.120920101737546
Chr13	10310001	12310000	11310000	0.120904244513329
Chr13	9430001	11430000	10430000	0.120832641316404
Chr13	9410001	11410000	10410000	0.120772354826937
Chr13	9290001	11290000	10290000	0.120689171113451
Chr13	9420001	11420000	10420000	0.120643353937682
Chr13	9300001	11300000	10300000	0.120512253571209
Chr13	9210001	11210000	10210000	0.120487458636157
Chr13	9280001	11280000	10280000	0.120445694999929
Chr13	9200001	11200000	10200000	0.120353004391546
Chr13	9080001	11080000	10080000	0.120269054594653
Chr13	9220001	11220000	10220000	0.120248435656319
Chr13	9240001	11240000	10240000	0.119881953062323
Chr13	9260001	11260000	10260000	0.119794166850241
Chr13	10330001	12330000	11330000	0.119721518743379
Chr13	9270001	11270000	10270000	0.119699670673938
Chr13	10320001	12320000	11320000	0.119646046074902
Chr13	10300001	12300000	11300000	0.119643108051495
Chr13	10260001	12260000	11260000	0.119583077884594
Chr13	10270001	12270000	11270000	0.11948572913599
Chr1	3640001	5640000	4640000	0.119466543196268
Chr13	10280001	12280000	11280000	0.119428191877106
Chr13	8880001	10880000	9880000	0.119350494673999
Chr13	9230001	11230000	10230000	0.119306482487117
Chr13	9250001	11250000	10250000	0.119289870402288
Chr13	9060001	11060000	10060000	0.119189756029119
Chr13	9040001	11040000	10040000	0.119031916850205
Chr13	9050001	11050000	10050000	0.119031916850205
Chr13	10290001	12290000	11290000	0.118915233101448
Chr1	3310001	5310000	4310000	0.118905069819614
Chr1	3240001	5240000	4240000	0.118847244521673
Chr13	8910001	10910000	9910000	0.118746582163967
Chr13	8990001	10990000	9990000	0.118719024265044
Chr13	9030001	11030000	10030000	0.118718806968374
Chr13	9020001	11020000	10020000	0.118650844866042
Chr13	8870001	10870000	9870000	0.118630705404995
Chr13	8930001	10930000	9930000	0.11862387708975
Chr13	9070001	11070000	10070000	0.118600452857818
Chr13	8860001	10860000	9860000	0.118544434143714
Chr13	8940001	10940000	9940000	0.118456222042636
Chr13	9000001	11000000	10000000	0.118423643800014
Chr13	9010001	11010000	10010000	0.118414379154332
Chr13	8950001	10950000	9950000	0.118338138597944
Chr13	8920001	10920000	9920000	0.118245779485935
Chr1	3650001	5650000	4650000	0.118236347491528
Chr13	8960001	10960000	9960000	0.118224292802747
Chr13	8970001	10970000	9970000	0.118106206843891
Chr1	3230001	5230000	4230000	0.118083085644017
Chr1	3660001	5660000	4660000	0.118081421631947
Chr13	8850001	10850000	9850000	0.11795545701144
Chr13	8980001	10980000	9980000	0.11793482952234
Chr1	3600001	5600000	4600000	0.117686787327482
Chr1	3610001	5610000	4610000	0.117686787327482
Chr1	3620001	5620000	4620000	0.117686787327482
Chr1	3630001	5630000	4630000	0.117686787327482
Chr1	3280001	5280000	4280000	0.117678298359465
Chr13	8890001	10890000	9890000	0.117664051172593
Chr1	3670001	5670000	4670000	0.117628426736991
Chr1	3300001	5300000	4300000	0.117528877170753
Chr13	8830001	10830000	9830000	0.117461793092317
Chr13	8840001	10840000	9840000	0.117419833997825
Chr13	8900001	10900000	9900000	0.117380315704553
Chr13	8820001	10820000	9820000	0.117304341815963
Chr13	10340001	12340000	11340000	0.117209071111667
Chr1	3290001	5290000	4290000	0.117136371550501
Chr1	3570001	5570000	4570000	0.116968871772911
Chr1	3590001	5590000	4590000	0.116865853129604
Chr1	3270001	5270000	4270000	0.116835666961211
Chr1	3580001	5580000	4580000	0.116788999934364
Chr1	3250001	5250000	4250000	0.116768828860421
Chr1	2930001	4930000	3930000	0.116333767475853
Chr1	2940001	4940000	3940000	0.116333767475853
Chr1	2950001	4950000	3950000	0.116333767475853
Chr1	2960001	4960000	3960000	0.116333767475853
Chr1	3680001	5680000	4680000	0.116271014742826
Chr13	8810001	10810000	9810000	0.11626852522692
Chr1	3020001	5020000	4020000	0.116234337597225
Chr13	8800001	10800000	9800000	0.116210637566769
Chr13	8790001	10790000	9790000	0.116197406569698
Chr1	3010001	5010000	4010000	0.116167904050875
Chr1	3220001	5220000	4220000	0.116161725087076
Chr1	3000001	5000000	4000000	0.116156331955373
Chr13	10350001	12350000	11350000	0.116132597769868
Chr1	2920001	4920000	3920000	0.116104333050552
Chr1	2970001	4970000	3970000	0.116076877429251
Chr1	2990001	4990000	3990000	0.116069189386166
Chr1	2980001	4980000	3980000	0.11601109757557
Chr13	10390001	12390000	11390000	0.115924206468044
Chr13	10380001	12380000	11380000	0.11588474591336
Chr13	10370001	12370000	11370000	0.115864036723312
Chr3	14200001	16200000	15200000	0.115738363362226
Chr13	10360001	12360000	11360000	0.11572639887421
Chr1	3210001	5210000	4210000	0.115717964532268
Chr13	10400001	12400000	11400000	0.115493043234089
Chr1	3260001	5260000	4260000	0.115433465817941
Chr1	3200001	5200000	4200000	0.115433089637826
Chr1	3320001	5320000	4320000	0.115336608188491
Chr1	3330001	5330000	4330000	0.115336608188491
Chr1	2910001	4910000	3910000	0.115125856363365
Chr3	14210001	16210000	15210000	0.115120802246208
Chr13	8780001	10780000	9780000	0.115005002046521
Chr1	3340001	5340000	4340000	0.114985506120202
Chr13	10410001	12410000	11410000	0.114929910966841
Chr1	3180001	5180000	4180000	0.114919799827261
Chr1	3190001	5190000	4190000	0.114919799827261
Chr13	8770001	10770000	9770000	0.114874895725285
Chr13	8760001	10760000	9760000	0.114850074103515
Chr13	10460001	12460000	11460000	0.114788499527951
Chr13	8750001	10750000	9750000	0.114729258687722
Chr13	10420001	12420000	11420000	0.114602370158291
Chr3	13930001	15930000	14930000	0.114406878085458
Chr3	13860001	15860000	14860000	0.114336491256073
Chr1	3170001	5170000	4170000	0.114277043551142
Chr1	3030001	5030000	4030000	0.114223376198043
Chr3	13870001	15870000	14870000	0.114182947238234
Chr1	3140001	5140000	4140000	0.114099186336382
Chr3	13850001	15850000	14850000	0.114081865998803
Chr13	10440001	12440000	11440000	0.114054530615574
Chr3	14190001	16190000	15190000	0.114044599652356
Chr3	13880001	15880000	14880000	0.113987924071646
Chr1	3160001	5160000	4160000	0.113980233278837
Chr3	13910001	15910000	14910000	0.113942159846404
Chr3	13920001	15920000	14920000	0.113942159846404
Chr13	8710001	10710000	9710000	0.113875493280128
Chr13	8720001	10720000	9720000	0.113859965535276
Chr13	10430001	12430000	11430000	0.113849584282049
Chr3	13890001	15890000	14890000	0.113794582122091
Chr3	13900001	15900000	14900000	0.113794582122091
Chr13	10450001	12450000	11450000	0.113773348134038
Chr13	8740001	10740000	9740000	0.113742192418802
Chr1	3150001	5150000	4150000	0.113656719791783
Chr13	8730001	10730000	9730000	0.113525506411188
Chr3	14260001	16260000	15260000	0.113488839751504
Chr13	8600001	10600000	9600000	0.113470832330991
Chr3	14220001	16220000	15220000	0.113455588352971
Chr13	8680001	10680000	9680000	0.113429729041212
Chr13	8660001	10660000	9660000	0.11342744142646
Chr1	100001	2100000	1100000	0.113402839038683
Chr1	110001	2110000	1110000	0.113402839038683
Chr1	120001	2120000	1120000	0.113402839038683
Chr1	130001	2130000	1130000	0.113402839038683
Chr13	8670001	10670000	9670000	0.113397401020289
Chr13	8630001	10630000	9630000	0.113370088214836
Chr13	8640001	10640000	9640000	0.113288802900648
Chr13	8610001	10610000	9610000	0.113253926561631
Chr1	140001	2140000	1140000	0.113249799139874
Chr1	40001	2040000	1040000	0.113217213921661
Chr1	50001	2050000	1050000	0.113217213921661
Chr1	210001	2210000	1210000	0.113203379605423
Chr1	220001	2220000	1220000	0.113203379605423
Chr1	230001	2230000	1230000	0.113203379605423
Chr1	240001	2240000	1240000	0.113203379605423
Chr13	8620001	10620000	9620000	0.113161299201884
Chr1	150001	2150000	1150000	0.113142925217489
Chr1	160001	2160000	1160000	0.113142925217489
Chr1	170001	2170000	1170000	0.113142925217489
Chr1	180001	2180000	1180000	0.113116165207711
Chr1	60001	2060000	1060000	0.113104977674624
Chr1	190001	2190000	1190000	0.113100868968657
Chr1	200001	2200000	1200000	0.113100868968657
Chr13	8590001	10590000	9590000	0.11306152047159
Chr3	14180001	16180000	15180000	0.113058417329906
Chr13	8650001	10650000	9650000	0.113011301184151
Chr3	14250001	16250000	15250000	0.113001983042975
Chr3	14170001	16170000	15170000	0.112979332965262
Chr3	14240001	16240000	15240000	0.112968393704608
Chr3	14230001	16230000	15230000	0.112956224172391
Chr13	10470001	12470000	11470000	0.112946472149157
Chr1	70001	2070000	1070000	0.112946323081032
Chr1	3040001	5040000	4040000	0.112883982260326
Chr1	80001	2080000	1080000	0.112820355508807
Chr1	90001	2090000	1090000	0.112820355508807
Chr1	1	2000000	1000000	0.112783702709651
Chr1	10001	2010000	1010000	0.112783702709651
Chr1	20001	2020000	1020000	0.112783702709651
Chr1	30001	2030000	1030000	0.112783702709651
Chr1	3500001	5500000	4500000	0.112772169980288
Chr1	2900001	4900000	3900000	0.112764756209071
Chr13	8700001	10700000	9700000	0.112733364763389
Chr13	8580001	10580000	9580000	0.112644416018378
Chr13	10480001	12480000	11480000	0.112571351276761
Chr3	13840001	15840000	14840000	0.112539400500802
Chr13	8560001	10560000	9560000	0.112532116795896
Chr3	14140001	16140000	15140000	0.112531473643385
Chr1	3050001	5050000	4050000	0.112485784356701
Chr3	14160001	16160000	15160000	0.112444730564028
Chr3	14130001	16130000	15130000	0.112360018924384
Chr13	8690001	10690000	9690000	0.11223001534127
Chr1	2280001	4280000	3280000	0.112221406450014
Chr13	8570001	10570000	9570000	0.112205805438568
Chr3	13820001	15820000	14820000	0.112182275374188
Chr3	14150001	16150000	15150000	0.112178931649118
Chr1	1100001	3100000	2100000	0.112148588663625
Chr1	2560001	4560000	3560000	0.112148218865472
Chr1	3530001	5530000	4530000	0.112098427314643
Chr1	3490001	5490000	4490000	0.112057428542006
Chr3	14000001	16000000	15000000	0.111991053822347
Chr3	14010001	16010000	15010000	0.111991053822347
Chr1	2580001	4580000	3580000	0.111934111093556
Chr3	13950001	15950000	14950000	0.11193198003247
Chr3	13960001	15960000	14960000	0.11193198003247
Chr3	13970001	15970000	14970000	0.11193198003247
Chr3	13980001	15980000	14980000	0.11193198003247
Chr3	13990001	15990000	14990000	0.11193198003247
Chr1	2310001	4310000	3310000	0.111925531597276
Chr1	1050001	3050000	2050000	0.111917201772134
Chr13	8490001	10490000	9490000	0.111903053608672
Chr3	13940001	15940000	14940000	0.111895294812268
Chr1	2290001	4290000	3290000	0.11184755061031
Chr1	3370001	5370000	4370000	0.111839338713377
Chr1	2590001	4590000	3590000	0.111809443809554
Chr1	3080001	5080000	4080000	0.111804425522398
Chr3	13810001	15810000	14810000	0.111789103798689
Chr1	2690001	4690000	3690000	0.111779219736582
Chr13	10520001	12520000	11520000	0.111776881457627
Chr3	13830001	15830000	14830000	0.111772492648515
Chr1	3540001	5540000	4540000	0.111754767437518
Chr1	3550001	5550000	4550000	0.111754767437518
Chr1	3560001	5560000	4560000	0.111754767437518
Chr1	2300001	4300000	3300000	0.111735842718985
Chr1	2550001	4550000	3550000	0.111729539348454
Chr1	3410001	5410000	4410000	0.111720880541852
Chr1	2570001	4570000	3570000	0.111711694007326
Chr13	8470001	10470000	9470000	0.111710955709739
Chr1	250001	2250000	1250000	0.111703933213896
Chr1	3120001	5120000	4120000	0.111683326770258
Chr1	3130001	5130000	4130000	0.111664849792668
Chr13	8500001	10500000	9500000	0.111603365459003
Chr1	3520001	5520000	4520000	0.11159371332005
Chr13	8510001	10510000	9510000	0.111557667936144
Chr1	3390001	5390000	4390000	0.111542284862367
Chr1	3400001	5400000	4400000	0.111542284862367
Chr1	3090001	5090000	4090000	0.111510910618581
Chr1	2680001	4680000	3680000	0.11150938797827
Chr1	3060001	5060000	4060000	0.111507746562613
Chr1	3070001	5070000	4070000	0.111507746562613
Chr13	8530001	10530000	9530000	0.111475979972836
Chr1	2320001	4320000	3320000	0.111444000580662
Chr1	2650001	4650000	3650000	0.11143291951391
Chr1	2660001	4660000	3660000	0.11143291951391
Chr13	8540001	10540000	9540000	0.111390041532608
Chr1	2610001	4610000	3610000	0.111380546441945
Chr13	8430001	10430000	9430000	0.111356989675159
Chr3	14270001	16270000	15270000	0.111353270663093
Chr13	8440001	10440000	9440000	0.111312405993658
Chr3	13720001	15720000	14720000	0.111309905876047
Chr13	8450001	10450000	9450000	0.111302255278862
Chr13	10500001	12500000	11500000	0.111272259841342
Chr1	2670001	4670000	3670000	0.111228197379909
Chr1	1110001	3110000	2110000	0.111221597318387
Chr1	3380001	5380000	4380000	0.111218301123756
Chr13	10510001	12510000	11510000	0.11121060358943
Chr1	3430001	5430000	4430000	0.111192291834475
Chr1	3100001	5100000	4100000	0.111185774921616
Chr1	3110001	5110000	4110000	0.11114735122103
Chr1	1040001	3040000	2040000	0.111118560849624
Chr3	13680001	15680000	14680000	0.111117873190019
Chr1	3350001	5350000	4350000	0.111115339489131
Chr1	3360001	5360000	4360000	0.111115339489131
Chr3	14340001	16340000	15340000	0.111045115791052
Chr3	13730001	15730000	14730000	0.111028823543756
Chr13	8480001	10480000	9480000	0.111014236082157
Chr3	13710001	15710000	14710000	0.111006339652337
Chr3	14320001	16320000	15320000	0.110973545981964
Chr3	14330001	16330000	15330000	0.110965399061394
Chr3	14020001	16020000	15020000	0.110962393362735
Chr13	8550001	10550000	9550000	0.110948488995566
Chr13	10490001	12490000	11490000	0.110947031870751
Chr1	2700001	4700000	3700000	0.110919656847402
Chr1	2710001	4710000	3710000	0.110919656847402
Chr1	2720001	4720000	3720000	0.110919656847402
Chr1	2730001	4730000	3730000	0.110919656847402
Chr3	14120001	16120000	15120000	0.110896163956085
Chr1	360001	2360000	1360000	0.110895660215641
Chr13	10550001	12550000	11550000	0.110880864505934
Chr1	2640001	4640000	3640000	0.110876166644176
Chr13	8520001	10520000	9520000	0.110871888161097
Chr3	13780001	15780000	14780000	0.110864781369672
Chr3	13790001	15790000	14790000	0.110864781369672
Chr3	13800001	15800000	14800000	0.110864781369672
Chr1	2540001	4540000	3540000	0.110849535960414
Chr3	14310001	16310000	15310000	0.110818390371273
Chr3	13760001	15760000	14760000	0.110817880048569
Chr3	13770001	15770000	14770000	0.110817880048569
Chr3	13750001	15750000	14750000	0.11080806351516
Chr13	8420001	10420000	9420000	0.110797708276677
Chr1	2600001	4600000	3600000	0.110793882653336
Chr1	350001	2350000	1350000	0.110769520572626
Chr13	10530001	12530000	11530000	0.110766393608749
Chr13	8410001	10410000	9410000	0.110754933506555
Chr3	13700001	15700000	14700000	0.110747073625942
Chr3	13740001	15740000	14740000	0.110746142464224
Chr1	2630001	4630000	3630000	0.110727158377199
Chr13	8460001	10460000	9460000	0.110674047499382
Chr3	13670001	15670000	14670000	0.110631615682293
Chr3	13690001	15690000	14690000	0.110605238059067
Chr1	3460001	5460000	4460000	0.110579949958231
Chr1	3470001	5470000	4470000	0.110579949958231
Chr1	3480001	5480000	4480000	0.110579949958231
Chr3	14280001	16280000	15280000	0.110565646325054
Chr1	2260001	4260000	3260000	0.110504036698965
Chr1	2270001	4270000	3270000	0.110504036698965
Chr13	8400001	10400000	9400000	0.110491935409223
Chr1	2620001	4620000	3620000	0.110488031535889
Chr1	3440001	5440000	4440000	0.110471420359778
Chr13	10690001	12690000	11690000	0.110470474436703
Chr1	3420001	5420000	4420000	0.110459364809827
Chr3	14360001	16360000	15360000	0.1104541939752
Chr1	370001	2370000	1370000	0.110424758405082
Chr3	14050001	16050000	15050000	0.110385416084285
Chr3	13660001	15660000	14660000	0.11034772555391
Chr1	1130001	3130000	2130000	0.110324957872624
Chr3	13650001	15650000	14650000	0.110320028883324
Chr1	1120001	3120000	2120000	0.110300497168375
Chr3	14030001	16030000	15030000	0.110256198526942
Chr1	2830001	4830000	3830000	0.110248824858004
Chr1	2840001	4840000	3840000	0.110248824858004
Chr13	10580001	12580000	11580000	0.110229588200763
Chr13	8390001	10390000	9390000	0.110182534666632
Chr13	10570001	12570000	11570000	0.110166229482707
Chr1	56670001	58670000	57670000	0.110140677063428
Chr13	10680001	12680000	11680000	0.110128546001572
Chr1	3450001	5450000	4450000	0.110104908545816
Chr1	2810001	4810000	3810000	0.110093920197213
Chr1	2820001	4820000	3820000	0.110093920197213
Chr13	10670001	12670000	11670000	0.110084942192741
Chr3	13600001	15600000	14600000	0.110070640759534
Chr13	10540001	12540000	11540000	0.110056212010378
Chr3	13630001	15630000	14630000	0.110051059472457
Chr13	10560001	12560000	11560000	0.110050124600487
Chr1	2740001	4740000	3740000	0.110031176880579
Chr1	2750001	4750000	3750000	0.110031176880579
Chr1	2760001	4760000	3760000	0.110031176880579
Chr1	2770001	4770000	3770000	0.110031176880579
Chr1	2780001	4780000	3780000	0.110031176880579
Chr1	2850001	4850000	3850000	0.110003681329174
Chr1	2860001	4860000	3860000	0.110003681329174
Chr1	2870001	4870000	3870000	0.110003681329174
Chr1	2880001	4880000	3880000	0.110003681329174
Chr3	14350001	16350000	15350000	0.109979705621229
Chr3	13610001	15610000	14610000	0.109947562007689
Chr1	2340001	4340000	3340000	0.109946717850773
Chr1	3510001	5510000	4510000	0.109945363521228
Chr3	14060001	16060000	15060000	0.109935644848997
Chr13	8380001	10380000	9380000	0.109914248350362
Chr1	2800001	4800000	3800000	0.10988085935612
Chr3	14290001	16290000	15290000	0.109879006244103
Chr1	2790001	4790000	3790000	0.109850784264639
Chr1	340001	2340000	1340000	0.109843024227774
Chr3	13620001	15620000	14620000	0.109840935686489
Chr3	13590001	15590000	14590000	0.109829627477967
Chr1	670001	2670000	1670000	0.109820193505852
Chr3	13640001	15640000	14640000	0.109816482312318
Chr1	260001	2260000	1260000	0.109780308201417
Chr1	270001	2270000	1270000	0.109780308201417
Chr1	1190001	3190000	2190000	0.109761639285263
Chr1	2330001	4330000	3330000	0.10972709123154
Chr1	980001	2980000	1980000	0.109721996613436
Chr1	990001	2990000	1990000	0.109699629534613
Chr1	380001	2380000	1380000	0.109694275843996
Chr3	14040001	16040000	15040000	0.109685255783527
Chr3	14300001	16300000	15300000	0.10966746058432
Chr1	410001	2410000	1410000	0.109639504359944
Chr1	56680001	58680000	57680000	0.109633843165556
Chr3	14380001	16380000	15380000	0.109631339767471
Chr3	14110001	16110000	15110000	0.109620984719225
Chr1	420001	2420000	1420000	0.109600630601955
Chr1	330001	2330000	1330000	0.109584609477376
Chr1	1030001	3030000	2030000	0.109573634458645
Chr1	950001	2950000	1950000	0.109548356604513
Chr1	56660001	58660000	57660000	0.109547394548276
Chr1	970001	2970000	1970000	0.109493582223746
Chr1	2890001	4890000	3890000	0.109474545902007
Chr1	1410001	3410000	2410000	0.109472930364721
Chr3	14390001	16390000	15390000	0.109468550985179
Chr1	1450001	3450000	2450000	0.109441938857616
Chr1	1170001	3170000	2170000	0.109440067764837
Chr13	10660001	12660000	11660000	0.109431399338463
Chr3	14400001	16400000	15400000	0.109431390139044
Chr1	320001	2320000	1320000	0.109424032110184
Chr13	10650001	12650000	11650000	0.109386112927819
Chr3	14370001	16370000	15370000	0.109379384587416
Chr1	1200001	3200000	2200000	0.10937014079468
Chr1	940001	2940000	1940000	0.109353106670764
Chr1	1380001	3380000	2380000	0.109291545284738
Chr3	13570001	15570000	14570000	0.109282598078357
Chr13	8370001	10370000	9370000	0.109271224110815
Chr1	2510001	4510000	3510000	0.109206047155918
Chr1	1080001	3080000	2080000	0.10918289893313
Chr1	1090001	3090000	2090000	0.10918289893313
Chr1	1210001	3210000	2210000	0.109147827011609
Chr13	8360001	10360000	9360000	0.109140745460954
Chr3	14070001	16070000	15070000	0.109126010024202
Chr1	56710001	58710000	57710000	0.109123586499188
Chr1	960001	2960000	1960000	0.109058703751118
Chr1	310001	2310000	1310000	0.109041044952569
Chr1	920001	2920000	1920000	0.109040150905902
Chr13	8350001	10350000	9350000	0.109032144287846
Chr13	8340001	10340000	9340000	0.109026348050998
Chr1	430001	2430000	1430000	0.109021618636506
Chr1	1470001	3470000	2470000	0.109019036414638
Chr1	1480001	3480000	2480000	0.109019036414638
Chr1	2530001	4530000	3530000	0.109010519784476
Chr1	1180001	3180000	2180000	0.109006257079882
Chr1	890001	2890000	1890000	0.109001872473235
Chr1	1510001	3510000	2510000	0.109001285135063
Chr3	14470001	16470000	15470000	0.10899911037758
Chr13	10700001	12700000	11700000	0.108993879108158
Chr13	10640001	12640000	11640000	0.1089842074808
Chr1	280001	2280000	1280000	0.108983901351708
Chr1	290001	2290000	1290000	0.108983901351708
Chr3	14410001	16410000	15410000	0.108973929271135
Chr1	1400001	3400000	2400000	0.108969230581361
Chr13	10590001	12590000	11590000	0.108957381583562
Chr1	1460001	3460000	2460000	0.10894702888011
Chr1	900001	2900000	1900000	0.108933147656948
Chr1	2440001	4440000	3440000	0.108925836741209
Chr1	680001	2680000	1680000	0.108917165118884
Chr3	14480001	16480000	15480000	0.108897532145369
Chr1	300001	2300000	1300000	0.10889203130478
Chr1	1150001	3150000	2150000	0.10888915585041
Chr1	390001	2390000	1390000	0.108872416186925
Chr1	400001	2400000	1400000	0.108872416186925
Chr1	2390001	4390000	3390000	0.108856608325158
Chr1	2400001	4400000	3400000	0.108856608325158
Chr1	1060001	3060000	2060000	0.108856240626899
Chr1	1070001	3070000	2070000	0.108856240626899
Chr1	930001	2930000	1930000	0.108853553055386
Chr1	2520001	4520000	3520000	0.108852835524214
Chr1	56720001	58720000	57720000	0.108812903824493
Chr1	56730001	58730000	57730000	0.108812903824493
Chr1	1390001	3390000	2390000	0.108805317638822
Chr1	2380001	4380000	3380000	0.108800920194719
Chr3	13580001	15580000	14580000	0.108798090607997
Chr3	14100001	16100000	15100000	0.108797560173162
Chr1	740001	2740000	1740000	0.108794924060787
Chr1	750001	2750000	1750000	0.108794924060787
Chr13	10620001	12620000	11620000	0.108789867287723
Chr1	56650001	58650000	57650000	0.108789145777869
Chr3	14080001	16080000	15080000	0.108773050621338
Chr3	14420001	16420000	15420000	0.108725546758552
Chr13	10630001	12630000	11630000	0.108685378232336
Chr13	10610001	12610000	11610000	0.108681550589431
Chr1	630001	2630000	1630000	0.108678570300312
Chr3	14090001	16090000	15090000	0.108668304605113
Chr1	2370001	4370000	3370000	0.108659256889871
Chr1	1000001	3000000	2000000	0.108636215496462
Chr1	1160001	3160000	2160000	0.108634871749933
Chr3	14490001	16490000	15490000	0.108620472485471
Chr3	14430001	16430000	15430000	0.108596695147672
Chr1	880001	2880000	1880000	0.108593032585203
Chr1	1140001	3140000	2140000	0.10857161180625
Chr1	3700001	5700000	4700000	0.108533802631682
Chr1	1920001	3920000	2920000	0.108501603229503
Chr1	460001	2460000	1460000	0.10849342016151
Chr3	14500001	16500000	15500000	0.108483268711642
Chr13	10600001	12600000	11600000	0.108481167209497
Chr1	720001	2720000	1720000	0.108478961712188
Chr1	620001	2620000	1620000	0.108462146977084
Chr1	2500001	4500000	3500000	0.108428120431861
Chr1	700001	2700000	1700000	0.108404872702331
Chr1	710001	2710000	1710000	0.108404872702331
Chr1	910001	2910000	1910000	0.108367717720022
Chr1	1540001	3540000	2540000	0.108361149257643
Chr1	1550001	3550000	2550000	0.108361149257643
Chr1	1560001	3560000	2560000	0.108361149257643
Chr1	450001	2450000	1450000	0.108337538810704
Chr1	730001	2730000	1730000	0.10832794020044
Chr1	1440001	3440000	2440000	0.108322410965784
Chr1	1520001	3520000	2520000	0.108319174360269
Chr1	470001	2470000	1470000	0.108306569801821
Chr3	14440001	16440000	15440000	0.108292865433431
Chr3	14450001	16450000	15450000	0.108292865433431
Chr3	14460001	16460000	15460000	0.108292865433431
Chr1	2410001	4410000	3410000	0.108284586110715
Chr1	1490001	3490000	2490000	0.108225054510344
Chr1	2420001	4420000	3420000	0.108221066813005
Chr1	2430001	4430000	3430000	0.108221066813005
Chr13	10720001	12720000	11720000	0.108158326665735
Chr3	13560001	15560000	14560000	0.108100150716539
Chr1	1420001	3420000	2420000	0.108095922489311
Chr1	3710001	5710000	4710000	0.108083190266825
Chr1	640001	2640000	1640000	0.10808100182672
Chr1	1880001	3880000	2880000	0.108079869346656
Chr1	1890001	3890000	2890000	0.108079869346656
Chr1	1900001	3900000	2900000	0.108079869346656
Chr1	1910001	3910000	2910000	0.108079869346656
Chr1	2450001	4450000	3450000	0.108077902192445
Chr1	2460001	4460000	3460000	0.108077902192445
Chr1	1530001	3530000	2530000	0.10806126293619
Chr1	3690001	5690000	4690000	0.108055989045902
Chr1	440001	2440000	1440000	0.108037564924336
Chr1	650001	2650000	1650000	0.108036063903795
Chr1	660001	2660000	1660000	0.108036063903795
Chr1	1430001	3430000	2430000	0.10803236499365
Chr1	56700001	58700000	57700000	0.107990118744896
Chr1	2350001	4350000	3350000	0.107955749416547
Chr1	690001	2690000	1690000	0.107930450819899
Chr9	15910001	17910000	16910000	0.107927484065945
Chr13	10730001	12730000	11730000	0.107926771440337
Chr1	760001	2760000	1760000	0.107896817251428
Chr9	15950001	17950000	16950000	0.107893214353927
Chr9	15920001	17920000	16920000	0.107875212156604
Chr9	16520001	18520000	17520000	0.107860907266529
Chr1	1350001	3350000	2350000	0.107829937539251
Chr1	1010001	3010000	2010000	0.107828373788609
Chr9	15880001	17880000	16880000	0.107796877806282
Chr3	13230001	15230000	14230000	0.107777934162829
Chr9	16530001	18524754	17527377	0.107749178041326
Chr9	15940001	17940000	16940000	0.107723022020742
Chr3	13250001	15250000	14250000	0.107682925028855
Chr1	1370001	3370000	2370000	0.107682673482602
Chr1	610001	2610000	1610000	0.107657814614491
Chr1	2360001	4360000	3360000	0.107653043810408
Chr1	1020001	3020000	2020000	0.107652029261656
Chr3	14510001	16510000	15510000	0.10765182207904
Chr9	15930001	17930000	16930000	0.107646211104505
Chr13	10710001	12710000	11710000	0.107615536258101
Chr3	13240001	15240000	14240000	0.107599577386276
Chr1	2470001	4470000	3470000	0.107595984672756
Chr1	2480001	4480000	3480000	0.107595984672756
Chr1	2490001	4490000	3490000	0.107595984672756
Chr9	15890001	17890000	16890000	0.107575034455577
Chr9	15900001	17900000	16900000	0.107556480581808
Chr1	1930001	3930000	2930000	0.107554611324336
Chr1	1940001	3940000	2940000	0.107554611324336
Chr1	1950001	3950000	2950000	0.107554611324336
Chr13	8330001	10330000	9330000	0.10755149920843
Chr1	56640001	58640000	57640000	0.107525825836566
Chr1	870001	2870000	1870000	0.107502589341083
Chr13	8320001	10320000	9320000	0.107486771612298
Chr1	1500001	3500000	2500000	0.107437058660945
Chr3	14520001	16520000	15520000	0.107384591343026
Chr9	15960001	17960000	16960000	0.107381835945137
Chr1	1980001	3980000	2980000	0.107359819735864
Chr1	1990001	3990000	2990000	0.107359819735864
Chr1	2000001	4000000	3000000	0.107359819735864
Chr9	15870001	17870000	16870000	0.107359046374501
Chr1	600001	2600000	1600000	0.10729563928416
Chr1	1800001	3800000	2800000	0.107240351569987
Chr1	1810001	3810000	2810000	0.107240351569987
Chr9	15850001	17850000	16850000	0.107207583073602
Chr1	480001	2480000	1480000	0.107204815037129
Chr9	15970001	17970000	16970000	0.107188971833052
Chr1	500001	2500000	1500000	0.107164169566808
Chr1	1790001	3790000	2790000	0.107119591463823
Chr9	16510001	18510000	17510000	0.107088734277563
Chr1	490001	2490000	1490000	0.10707615412369
Chr1	56740001	58740000	57740000	0.107072503429815
Chr1	56690001	58690000	57690000	0.107020249678726
Chr3	13550001	15550000	14550000	0.107013585123161
Chr3	13260001	15260000	14260000	0.106994020928747
Chr1	1770001	3770000	2770000	0.10698980562565
Chr3	13270001	15270000	14270000	0.106966382674484
Chr1	1960001	3960000	2960000	0.106960218025283
Chr1	1970001	3970000	2970000	0.106960218025283
Chr13	10740001	12740000	11740000	0.106953865193339
Chr3	13220001	15220000	14220000	0.106931792020431
Chr1	56630001	58630000	57630000	0.10691702151337
Chr1	1760001	3760000	2760000	0.1069083853714
Chr1	2010001	4010000	3010000	0.106880659427226
Chr1	2020001	4020000	3020000	0.106880659427226
Chr1	2030001	4030000	3030000	0.106880659427226
Chr9	15860001	17860000	16860000	0.106873841938135
Chr9	15810001	17810000	16810000	0.10685663488514
Chr1	2250001	4250000	3250000	0.106768502039305
Chr1	1360001	3360000	2360000	0.106765136265926
Chr1	56790001	58790000	57790000	0.106739618501286
Chr9	16500001	18500000	17500000	0.106704657331628
Chr1	1780001	3780000	2780000	0.106694861834988
Chr1	1260001	3260000	2260000	0.106670188360513
Chr1	1570001	3570000	2570000	0.106627105537245
Chr1	1580001	3580000	2580000	0.106627105537245
Chr9	16480001	18480000	17480000	0.10660543881485
Chr1	1870001	3870000	2870000	0.106557273600272
Chr3	13530001	15530000	14530000	0.106530127635501
Chr1	770001	2770000	1770000	0.106510641111781
Chr1	1690001	3690000	2690000	0.106489894095654
Chr1	1700001	3700000	2700000	0.106489894095654
Chr1	1710001	3710000	2710000	0.106489894095654
Chr1	1720001	3720000	2720000	0.106489894095654
Chr1	1730001	3730000	2730000	0.106489894095654
Chr1	1740001	3740000	2740000	0.106489894095654
Chr1	1590001	3590000	2590000	0.106488614924314
Chr3	13540001	15540000	14540000	0.106464696660142
Chr9	16490001	18490000	17490000	0.106447930985275
Chr9	15630001	17630000	16630000	0.106431851341344
Chr3	13290001	15290000	14290000	0.106418530764713
Chr1	1270001	3270000	2270000	0.106408591450666
Chr13	8310001	10310000	9310000	0.106404649428628
Chr9	16460001	18460000	17460000	0.106392278407921
Chr9	16470001	18470000	17470000	0.106384086174157
Chr9	15770001	17770000	16770000	0.106382727643089
Chr1	510001	2510000	1510000	0.106375097814408
Chr9	15590001	17590000	16590000	0.1063589276334
Chr1	4530001	6530000	5530000	0.106297239172894
Chr13	10750001	12750000	11750000	0.106289796698742
Chr1	3730001	5730000	4730000	0.106289352723986
Chr9	15640001	17640000	16640000	0.106268671161772
Chr9	15610001	17610000	16610000	0.106255177236032
Chr1	520001	2520000	1520000	0.106237356588989
Chr9	15980001	17980000	16980000	0.106236552396342
Chr13	8300001	10300000	9300000	0.106233326068972
Chr9	16000001	18000000	17000000	0.106227304478096
Chr1	4330001	6330000	5330000	0.106222630388769
Chr13	10760001	12760000	11760000	0.106215171568109
Chr9	15600001	17600000	16600000	0.106185142150014
Chr9	15990001	17990000	16990000	0.106181309125717
Chr1	540001	2540000	1540000	0.106147183322115
Chr1	850001	2850000	1850000	0.106113481718231
Chr1	860001	2860000	1860000	0.106113481718231
Chr1	2040001	4040000	3040000	0.106110323470614
Chr9	15730001	17730000	16730000	0.106099033600575
Chr9	15720001	17720000	16720000	0.106089006891047
Chr1	1600001	3600000	2600000	0.106085741162856
Chr1	1610001	3610000	2610000	0.106085741162856
Chr1	1620001	3620000	2620000	0.106085741162856
Chr1	1630001	3630000	2630000	0.106085741162856
Chr9	15780001	17780000	16780000	0.106077939764575
Chr9	15620001	17620000	16620000	0.106070331278186
Chr3	14530001	16530000	15530000	0.106064016000463
Chr9	15760001	17760000	16760000	0.106053983745053
Chr9	16450001	18450000	17450000	0.10603832505192
Chr1	3720001	5720000	4720000	0.106036844182935
Chr9	15710001	17710000	16710000	0.106028547797275
Chr3	13310001	15310000	14310000	0.10602136290121
Chr9	15650001	17650000	16650000	0.106012024958291
Chr3	13160001	15160000	14160000	0.106003172616416
Chr1	550001	2550000	1550000	0.105985799161995
Chr1	530001	2530000	1530000	0.10598339097179
Chr1	56780001	58780000	57780000	0.105971043235242
Chr4	6350001	8350000	7350000	0.105965805529458
Chr9	15690001	17690000	16690000	0.105953993437963
Chr9	15570001	17570000	16570000	0.105952278804987
Chr1	1640001	3640000	2640000	0.105943825929635
Chr1	1650001	3650000	2650000	0.105943825929635
Chr3	13190001	15190000	14190000	0.105942300933033
Chr9	15800001	17800000	16800000	0.1059349244314
Chr13	10780001	12780000	11780000	0.105917730213854
Chr1	56800001	58800000	57800000	0.105916993445584
Chr9	15700001	17700000	16700000	0.105910528336174
Chr13	8270001	10270000	9270000	0.105896613887381
Chr1	4490001	6490000	5490000	0.1058725429367
Chr1	4500001	6500000	5500000	0.1058725429367
Chr13	8290001	10290000	9290000	0.105871141518707
Chr1	560001	2560000	1560000	0.105855779915531
Chr3	14540001	16540000	15540000	0.105851785809998
Chr9	16010001	18010000	17010000	0.105828394564409
Chr1	4520001	6520000	5520000	0.105814182287706
Chr9	15740001	17740000	16740000	0.105796098537903
Chr9	15750001	17750000	16750000	0.105796098537903
Chr9	15820001	17820000	16820000	0.10579029006758
Chr3	13170001	15170000	14170000	0.105787056105898
Chr3	13180001	15180000	14180000	0.105787056105898
Chr9	15580001	17580000	16580000	0.10577682909433
Chr9	15790001	17790000	16790000	0.105772786864805
Chr9	16020001	18020000	17020000	0.105770939112739
Chr9	16420001	18420000	17420000	0.105752840499228
Chr1	1670001	3670000	2670000	0.105751089174506
Chr3	14980001	16980000	15980000	0.105743907131711
Chr9	15660001	17660000	16660000	0.105741667212534
Chr13	8280001	10280000	9280000	0.105728585547889
Chr1	2080001	4080000	3080000	0.1057264644222
Chr1	2090001	4090000	3090000	0.1057264644222
Chr9	15680001	17680000	16680000	0.105722400642205
Chr9	15830001	17830000	16830000	0.105720515045246
Chr1	1750001	3750000	2750000	0.105698590898928
Chr9	15560001	17560000	16560000	0.105693535238098
Chr1	4480001	6480000	5480000	0.105680266291989
Chr1	56770001	58770000	57770000	0.105664639559893
Chr1	1340001	3340000	2340000	0.10566255849591
Chr9	16400001	18400000	17400000	0.105657981091249
Chr13	10770001	12770000	11770000	0.105653709874633
Chr9	15840001	17840000	16840000	0.105639753233026
Chr9	16440001	18440000	17440000	0.105571670497755
Chr1	56620001	58620000	57620000	0.105561674239358
Chr1	2050001	4050000	3050000	0.105552762183131
Chr1	4510001	6510000	5510000	0.105542996486105
Chr1	2070001	4070000	3070000	0.105542976048738
Chr1	56610001	58610000	57610000	0.105500931802148
Chr3	13150001	15150000	14150000	0.105481424254189
Chr1	1660001	3660000	2660000	0.10546919132248
Chr9	16430001	18430000	17430000	0.105443112400106
Chr9	15670001	17670000	16670000	0.105439732767078
Chr3	13210001	15210000	14210000	0.105439123439187
Chr1	4310001	6310000	5310000	0.105438628197613
Chr1	4320001	6320000	5320000	0.105438628197613
Chr1	56810001	58810000	57810000	0.105423714628639
Chr1	56820001	58820000	57820000	0.105423714628639
Chr4	5990001	7990000	6990000	0.105411965148534
Chr3	13140001	15140000	14140000	0.105397183685555
Chr3	14570001	16570000	15570000	0.10539157975791
Chr1	4300001	6300000	5300000	0.105388843843491
Chr3	14990001	16990000	15990000	0.105377775933066
Chr9	16390001	18390000	17390000	0.105373747437832
Chr1	780001	2780000	1780000	0.105365180428447
Chr9	16410001	18410000	17410000	0.105354481723649
Chr1	4470001	6470000	5470000	0.105352404994978
Chr1	820001	2820000	1820000	0.105348448654052
Chr3	13300001	15300000	14300000	0.105312701323957
Chr13	8260001	10260000	9260000	0.105288799353026
Chr1	2060001	4060000	3060000	0.105286429688221
Chr1	56830001	58830000	57830000	0.105278634938887
Chr1	56600001	58600000	57600000	0.105273041148135
Chr3	15000001	17000000	16000000	0.105270576138758
Chr1	1680001	3680000	2680000	0.105250207110696
Chr1	830001	2830000	1830000	0.105193051024559
Chr1	4600001	6600000	5600000	0.105191088191432
Chr1	4610001	6610000	5610000	0.105191088191432
Chr1	4290001	6290000	5290000	0.105181747854669
Chr3	14580001	16580000	15580000	0.105157183870155
Chr4	6360001	8360000	7360000	0.105134930165298
Chr1	790001	2790000	1790000	0.105121763245031
Chr3	13200001	15200000	14200000	0.105120914268275
Chr1	56840001	58840000	57840000	0.105097098860758
Chr1	56750001	58750000	57750000	0.105089233679228
Chr1	56760001	58760000	57760000	0.105089233679228
Chr1	2180001	4180000	3180000	0.105084482776317
Chr9	15550001	17550000	16550000	0.105078255995904
Chr1	2150001	4150000	3150000	0.1050572494661
Chr1	2160001	4160000	3160000	0.1050572494661
Chr1	2170001	4170000	3170000	0.1050572494661
Chr3	14960001	16960000	15960000	0.10504987362971
Chr9	16380001	18380000	17380000	0.105031638193028
Chr13	3130001	5130000	4130000	0.105010002126828
Chr3	13120001	15120000	14120000	0.105003512991941
Chr3	14970001	16970000	15970000	0.104984686750663
Chr3	13040001	15040000	14040000	0.104967937099423
Chr1	810001	2810000	1810000	0.104967427805259
Chr4	5960001	7960000	6960000	0.104956945128512
Chr4	6370001	8370000	7370000	0.104930770936332
Chr4	6380001	8380000	7380000	0.104924092456434
Chr1	4620001	6620000	5620000	0.104920637175728
Chr1	2140001	4140000	3140000	0.104908807730946
Chr3	14560001	16560000	15560000	0.104879598288871
Chr4	6340001	8340000	7340000	0.104835563406134
Chr9	16340001	18340000	17340000	0.104819660203856
Chr3	13320001	15320000	14320000	0.104808852250573
Chr1	1320001	3320000	2320000	0.104779104377958
Chr3	13030001	15030000	14030000	0.104761861598194
Chr3	13350001	15350000	14350000	0.104726416451221
Chr3	14550001	16550000	15550000	0.104713566500808
Chr1	1250001	3250000	2250000	0.10471216275905
Chr1	800001	2800000	1800000	0.104689956970393
Chr1	590001	2590000	1590000	0.104677258770747
Chr1	4110001	6110000	5110000	0.104662563871712
Chr1	2100001	4100000	3100000	0.104659286967349
Chr1	2110001	4110000	3110000	0.104659286967349
Chr1	2120001	4120000	3120000	0.104659286967349
Chr1	2130001	4130000	3130000	0.104659286967349
Chr3	15010001	17010000	16010000	0.104621821371526
Chr1	840001	2840000	1840000	0.10462094847256
Chr4	6330001	8330000	7330000	0.104618552180589
Chr1	1300001	3300000	2300000	0.104617979525307
Chr4	5980001	7980000	6980000	0.10461091765842
Chr1	1220001	3220000	2220000	0.104603784673691
Chr3	13090001	15090000	14090000	0.104599502078279
Chr1	56850001	58850000	57850000	0.104573459174198
Chr13	8230001	10230000	9230000	0.104560463025314
Chr13	8250001	10250000	9250000	0.104557165063153
Chr1	4270001	6270000	5270000	0.10455194898976
Chr1	4280001	6280000	5280000	0.10455194898976
Chr1	4540001	6540000	5540000	0.104538699204894
Chr9	15540001	17540000	16540000	0.10452550303143
Chr13	8240001	10240000	9240000	0.10450760324936
Chr3	13100001	15100000	14100000	0.104502521295847
Chr1	2200001	4200000	3200000	0.104496134358072
Chr13	10790001	12790000	11790000	0.104487203822306
Chr9	16330001	18330000	17330000	0.104474935010295
Chr1	3740001	5740000	4740000	0.104473901339238
Chr1	1330001	3330000	2330000	0.104422210367786
Chr9	16030001	18030000	17030000	0.104413164304831
Chr9	16370001	18370000	17370000	0.104387920098025
Chr13	10800001	12800000	11800000	0.104379344660528
Chr4	6010001	8010000	7010000	0.104368480587741
Chr4	5970001	7970000	6970000	0.104360779073354
Chr1	1820001	3820000	2820000	0.10435026086834
Chr1	570001	2570000	1570000	0.104336121010332
Chr1	4570001	6570000	5570000	0.104334840866315
Chr1	4580001	6580000	5580000	0.104334840866315
Chr1	4590001	6590000	5590000	0.104334840866315
Chr4	5940001	7940000	6940000	0.10432205475868
Chr1	2190001	4190000	3190000	0.104320005190296
Chr3	13050001	15050000	14050000	0.104306731126398
Chr13	10810001	12810000	11810000	0.104295625711195
Chr3	15020001	17020000	16020000	0.10429319055797
Chr4	5950001	7950000	6950000	0.104291608678108
Chr4	6390001	8390000	7390000	0.104284842081573
Chr3	13340001	15340000	14340000	0.104274528685664
Chr1	2210001	4210000	3210000	0.104266838185502
Chr1	2220001	4220000	3220000	0.104266838185502
Chr1	2230001	4230000	3230000	0.104266838185502
Chr1	2240001	4240000	3240000	0.104266838185502
Chr1	4890001	6890000	5890000	0.104265865067274
Chr3	13360001	15360000	14360000	0.104258379529351
Chr3	13370001	15370000	14370000	0.104250601173412
Chr3	13520001	15520000	14520000	0.104227625388906
Chr3	13080001	15080000	14080000	0.104198292506097
Chr3	13490001	15490000	14490000	0.104167486155605
Chr3	13500001	15500000	14500000	0.104167486155605
Chr3	14660001	16660000	15660000	0.104165647418865
Chr3	13330001	15330000	14330000	0.104157066654939
Chr3	13060001	15060000	14060000	0.104146956325895
Chr3	13110001	15110000	14110000	0.104120176619233
Chr9	16360001	18360000	17360000	0.104113659256783
Chr4	5930001	7930000	6930000	0.104088419737376
Chr1	4190001	6190000	5190000	0.10407856275055
Chr13	3140001	5140000	4140000	0.104072123134829
Chr9	16350001	18350000	17350000	0.104065835877268
Chr3	13510001	15510000	14510000	0.104062593296748
Chr1	1310001	3310000	2310000	0.104054752517017
Chr1	4630001	6630000	5630000	0.104054137779786
Chr3	13480001	15480000	14480000	0.10403936556741
Chr9	16050001	18050000	17050000	0.104038012037354
Chr1	4860001	6860000	5860000	0.104030395966728
Chr13	8220001	10220000	9220000	0.104023339404651
Chr13	10890001	12890000	11890000	0.104017253375418
Chr9	16310001	18310000	17310000	0.104011636482395
Chr3	14860001	16860000	15860000	0.104009966477454
Chr4	6000001	8000000	7000000	0.104009631916198
Chr1	1290001	3290000	2290000	0.103993775040478
Chr1	57030001	59030000	58030000	0.103968672795436
Chr1	4550001	6550000	5550000	0.103968443952801
Chr1	4560001	6560000	5560000	0.103968443952801
Chr3	13130001	15130000	14130000	0.103958008468226
Chr3	14940001	16940000	15940000	0.103951315029621
Chr1	3750001	5750000	4750000	0.103947672024222
Chr9	16320001	18320000	17320000	0.103924200791408
Chr3	14610001	16610000	15610000	0.103918747988662
Chr3	14690001	16690000	15690000	0.103916425082968
Chr3	14800001	16800000	15800000	0.103896860868283
Chr1	4200001	6200000	5200000	0.103894744569557
Chr1	4210001	6210000	5210000	0.103894744569557
Chr1	4220001	6220000	5220000	0.103894744569557
Chr1	4230001	6230000	5230000	0.103894744569557
Chr1	4240001	6240000	5240000	0.103894744569557
Chr1	4250001	6250000	5250000	0.103894744569557
Chr1	4260001	6260000	5260000	0.103894744569557
Chr1	1280001	3280000	2280000	0.103883464909909
Chr4	5810001	7810000	6810000	0.103878661866902
Chr3	14650001	16650000	15650000	0.103857404520373
Chr1	56860001	58860000	57860000	0.103853531832886
Chr3	14950001	16950000	15950000	0.103849722779877
Chr3	14620001	16620000	15620000	0.1038468462504
Chr1	1840001	3840000	2840000	0.103835495510572
Chr1	1850001	3850000	2850000	0.103835495510572
Chr1	1860001	3860000	2860000	0.103835495510572
Chr1	4850001	6850000	5850000	0.103826259763001
Chr1	1830001	3830000	2830000	0.10378573275543
Chr3	14810001	16810000	15810000	0.103777164023965
Chr3	14640001	16640000	15640000	0.103770106543686
Chr1	4870001	6870000	5870000	0.103761054586079
Chr1	4880001	6880000	5880000	0.103761054586079
Chr3	14790001	16790000	15790000	0.103752684350757
Chr3	14590001	16590000	15590000	0.103749935170331
Chr1	56870001	58870000	57870000	0.103746087057642
Chr3	13380001	15380000	14380000	0.103732225205455
Chr13	3120001	5120000	4120000	0.103731351054984
Chr9	16040001	18040000	17040000	0.103727780386968
Chr3	14600001	16600000	15600000	0.103696624892934
Chr3	14670001	16670000	15670000	0.103692976639492
Chr9	15530001	17530000	16530000	0.103685364273144
Chr3	14630001	16630000	15630000	0.103667725987556
Chr3	14850001	16850000	15850000	0.103667059082145
Chr1	4120001	6120000	5120000	0.103664998496485
Chr1	4130001	6130000	5130000	0.103664998496485
Chr1	4140001	6140000	5140000	0.103664998496485
Chr1	4150001	6150000	5150000	0.103664998496485
Chr13	3110001	5110000	4110000	0.103625520953303
Chr3	13470001	15470000	14470000	0.103619262781294
Chr13	10860001	12860000	11860000	0.103613971874692
Chr1	1230001	3230000	2230000	0.103600258554998
Chr3	14770001	16770000	15770000	0.103589008188242
Chr3	14720001	16720000	15720000	0.103588227782347
Chr1	56590001	58590000	57590000	0.103581067842763
Chr9	16070001	18070000	17070000	0.103558427295608
Chr9	16060001	18060000	17060000	0.103555547674235
Chr1	580001	2580000	1580000	0.103552468569541
Chr3	14680001	16680000	15680000	0.103530725504634
Chr3	13390001	15390000	14390000	0.103530053891553
Chr3	14760001	16760000	15760000	0.103525060274469
Chr3	13460001	15460000	14460000	0.103492913765842
Chr13	10870001	12870000	11870000	0.103485147913362
Chr3	14840001	16840000	15840000	0.103459534625833
Chr1	4160001	6160000	5160000	0.103452054394049
Chr3	14780001	16780000	15780000	0.103443927139024
Chr3	14930001	16930000	15930000	0.103425765219888
Chr13	10900001	12900000	11900000	0.103403028239837
Chr3	14920001	16920000	15920000	0.103397035162981
Chr4	6460001	8460000	7460000	0.103386802260521
Chr3	14730001	16730000	15730000	0.103378173942312
Chr1	4740001	6740000	5740000	0.103373670881477
Chr1	4750001	6750000	5750000	0.103373670881477
Chr1	4760001	6760000	5760000	0.103373670881477
Chr1	4770001	6770000	5770000	0.103373670881477
Chr1	4780001	6780000	5780000	0.103373670881477
Chr3	14750001	16750000	15750000	0.10337249137632
Chr3	13070001	15070000	14070000	0.103359460336205
Chr9	16160001	18160000	17160000	0.103340314977506
Chr1	4170001	6170000	5170000	0.103320742985139
Chr1	4180001	6180000	5180000	0.103320742985139
Chr13	6280001	8280000	7280000	0.10331975165485
Chr4	6450001	8450000	7450000	0.103317024986978
Chr13	10880001	12880000	11880000	0.103310818892102
Chr4	6320001	8320000	7320000	0.103294507093989
Chr3	14870001	16870000	15870000	0.103288265600269
Chr13	10850001	12850000	11850000	0.103267286962699
Chr13	6290001	8290000	7290000	0.103232995029329
Chr4	6020001	8020000	7020000	0.103232536630259
Chr1	4450001	6450000	5450000	0.103217837181431
Chr13	10820001	12820000	11820000	0.103208628806618
Chr3	14740001	16740000	15740000	0.103203005294713
Chr9	16080001	18080000	17080000	0.103202899795554
Chr4	6310001	8310000	7310000	0.103188699085438
Chr3	13440001	15440000	14440000	0.103187960403397
Chr3	13450001	15450000	14450000	0.103187960403397
Chr1	57070001	59070000	58070000	0.103183849391809
Chr1	57060001	59060000	58060000	0.103183503426649
Chr13	10840001	12840000	11840000	0.103182915074849
Chr3	14880001	16880000	15880000	0.103181152159745
Chr4	6400001	8400000	7400000	0.103174530478988
Chr1	4640001	6640000	5640000	0.10317296850577
Chr1	57040001	59040000	58040000	0.103163486431082
Chr3	14910001	16910000	15910000	0.103161105302035
Chr1	4700001	6700000	5700000	0.103143006991557
Chr1	4710001	6710000	5710000	0.103143006991557
Chr1	4720001	6720000	5720000	0.103143006991557
Chr1	4730001	6730000	5730000	0.103143006991557
Chr1	4100001	6100000	5100000	0.1031324062043
Chr4	6040001	8040000	7040000	0.103131583723804
Chr1	57020001	59020000	58020000	0.103126825570712
Chr1	57080001	59080000	58080000	0.103122937285331
Chr13	6090001	8090000	7090000	0.103111739081356
Chr9	16280001	18280000	17280000	0.103105165352134
Chr3	14820001	16820000	15820000	0.103094839553026
Chr4	6470001	8470000	7470000	0.103093333388143
Chr9	16270001	18270000	17270000	0.103081227366113
Chr3	14830001	16830000	15830000	0.103059407230481
Chr9	16300001	18300000	17300000	0.103053942063452
Chr13	10830001	12830000	11830000	0.103045451904516
Chr3	13400001	15400000	14400000	0.103031893068494
Chr1	4800001	6800000	5800000	0.103025100297046
Chr1	4810001	6810000	5810000	0.103025100297046
Chr1	56430001	58430000	57430000	0.103021195565051
Chr1	56440001	58440000	57440000	0.103021195565051
Chr1	56450001	58450000	57450000	0.103021195565051
Chr3	14700001	16700000	15700000	0.102998425987912
Chr9	15520001	17520000	16520000	0.102997078358253
Chr10	13540001	15540000	14540000	0.1029724976215
Chr4	5920001	7920000	6920000	0.102971745836385
Chr13	6070001	8070000	7070000	0.102965828443888
Chr1	4340001	6340000	5340000	0.102950274453535
Chr3	14710001	16710000	15710000	0.102946400204649
Chr3	13410001	15410000	14410000	0.102942094597367
Chr9	15510001	17510000	16510000	0.102938590080099
Chr4	6030001	8030000	7030000	0.102938094022282
Chr1	4460001	6460000	5460000	0.102936914720502
Chr9	16110001	18110000	17110000	0.102933886493623
Chr9	16290001	18290000	17290000	0.102925003967347
Chr1	56580001	58580000	57580000	0.102904526173381
Chr13	6270001	8270000	7270000	0.102897756866092
Chr13	6080001	8080000	7080000	0.102897214216984
Chr10	13550001	15550000	14550000	0.102886047405555
Chr13	4800001	6800000	5800000	0.102860718323509
Chr1	4670001	6670000	5670000	0.102858533619558
Chr1	4680001	6680000	5680000	0.102858533619558
Chr4	6410001	8410000	7410000	0.102856077414056
Chr4	5830001	7830000	6830000	0.10284807847226
Chr1	4790001	6790000	5790000	0.102827397541333
Chr13	6300001	8300000	7300000	0.102825889708948
Chr13	4790001	6790000	5790000	0.102818669289937
Chr1	4420001	6420000	5420000	0.102809631135453
Chr1	4430001	6430000	5430000	0.102809631135453
Chr4	6440001	8440000	7440000	0.102807762259794
Chr4	6420001	8420000	7420000	0.102807296460717
Chr9	16090001	18090000	17090000	0.102790085299828
Chr9	16150001	18150000	17150000	0.102789167557163
Chr4	5880001	7880000	6880000	0.102776616166394
Chr1	57010001	59010000	58010000	0.102770065944484
Chr9	16120001	18120000	17120000	0.102761276842668
Chr13	6060001	8060000	7060000	0.102744929337832
Chr13	4780001	6780000	5780000	0.102736640260445
Chr4	5870001	7870000	6870000	0.102726209673857
Chr1	57280001	59280000	58280000	0.10272261468481
Chr1	4820001	6820000	5820000	0.102718529467097
Chr1	4830001	6830000	5830000	0.102718529467097
Chr1	4840001	6840000	5840000	0.102718529467097
Chr3	13420001	15420000	14420000	0.102717421039428
Chr3	13430001	15430000	14430000	0.102717421039428
Chr1	56420001	58420000	57420000	0.102708082376314
Chr4	6430001	8430000	7430000	0.102700914360194
Chr1	4440001	6440000	5440000	0.102695804724773
Chr4	5890001	7890000	6890000	0.102687072413237
Chr1	4650001	6650000	5650000	0.102674920833518
Chr1	4660001	6660000	5660000	0.102674920833518
Chr3	14890001	16890000	15890000	0.102665176585982
Chr1	57090001	59090000	58090000	0.102660725069636
Chr13	4760001	6760000	5760000	0.10265122963431
Chr9	16100001	18100000	17100000	0.102646946884499
Chr10	13560001	15560000	14560000	0.102644523342016
Chr13	6020001	8020000	7020000	0.102641845525517
Chr9	16170001	18170000	17170000	0.102641255517972
Chr4	5840001	7840000	6840000	0.10264024897681
Chr1	56460001	58460000	57460000	0.102630295450994
Chr4	5820001	7820000	6820000	0.102626894423735
Chr13	6310001	8310000	7310000	0.102626352439227
Chr9	16130001	18130000	17130000	0.102622940600645
Chr13	6040001	8040000	7040000	0.102618448109777
Chr1	4390001	6390000	5390000	0.102615075018291
Chr1	4400001	6400000	5400000	0.102615075018291
Chr9	15450001	17450000	16450000	0.102603352341482
Chr10	13530001	15530000	14530000	0.102600709613423
Chr13	6010001	8010000	7010000	0.102589456041183
Chr1	57290001	59290000	58290000	0.102580143373638
Chr1	4410001	6410000	5410000	0.102579149444864
Chr13	6260001	8260000	7260000	0.102575740602711
Chr13	6030001	8030000	7030000	0.102573171271742
Chr13	6150001	8150000	7150000	0.102544512487263
Chr13	4720001	6720000	5720000	0.102542981475062
Chr9	15460001	17460000	16460000	0.10254100890574
Chr1	57050001	59050000	58050000	0.102529975669795
Chr4	6290001	8290000	7290000	0.102528630610482
Chr3	14900001	16900000	15900000	0.102525859339831
Chr9	15470001	17470000	16470000	0.102524395131437
Chr4	6160001	8160000	7160000	0.102521104560447
Chr10	13570001	15570000	14570000	0.102520431749549
Chr4	6110001	8110000	7110000	0.102518389867422
Chr4	6120001	8120000	7120000	0.102518389867422
Chr9	15420001	17420000	16420000	0.102518121979021
Chr1	4350001	6350000	5350000	0.102511178055581
Chr1	4360001	6360000	5360000	0.102511178055581
Chr1	4370001	6370000	5370000	0.102511178055581
Chr1	57270001	59270000	58270000	0.102482363856431
Chr1	56470001	58470000	57470000	0.102479892023899
Chr1	4070001	6070000	5070000	0.102478384438209
Chr4	5850001	7850000	6850000	0.102465522617639
Chr9	15400001	17400000	16400000	0.102456615837178
Chr13	4770001	6770000	5770000	0.102455154975192
Chr13	6050001	8050000	7050000	0.102454693676198
Chr4	6150001	8150000	7150000	0.102454237950753
Chr1	4080001	6080000	5080000	0.102442325152047
Chr13	6320001	8320000	7320000	0.102434965684613
Chr13	4750001	6750000	5750000	0.102428549647488
Chr13	4810001	6810000	5810000	0.102411712369259
Chr13	5980001	7980000	6980000	0.102392556592711
Chr4	6300001	8300000	7300000	0.102391738630875
Chr9	15440001	17440000	16440000	0.102391524502735
Chr13	6130001	8130000	7130000	0.102377264918122
Chr13	6160001	8160000	7160000	0.102376188750325
Chr4	6170001	8170000	7170000	0.102371414711484
Chr13	6200001	8200000	7200000	0.102370713778587
Chr13	6170001	8170000	7170000	0.102369263088619
Chr9	15430001	17430000	16430000	0.102363896974961
Chr13	6140001	8140000	7140000	0.102360192207185
Chr13	6000001	8000000	7000000	0.102353117202857
Chr13	6330001	8330000	7330000	0.102341614035065
Chr1	4690001	6690000	5690000	0.102339992335596
Chr9	16260001	18260000	17260000	0.102333586914967
Chr4	6480001	8480000	7480000	0.102332020067686
Chr4	6140001	8140000	7140000	0.10232643391431
Chr13	8190001	10190000	9190000	0.102324175740323
Chr1	56320001	58320000	57320000	0.102322158525698
Chr13	5990001	7990000	6990000	0.10231875845759
Chr13	6100001	8100000	7100000	0.102312646478348
Chr4	5910001	7910000	6910000	0.102306291671871
Chr1	57300001	59300000	58300000	0.102304791657682
Chr9	15480001	17480000	16480000	0.10230011762646
Chr9	15490001	17490000	16490000	0.10229477699911
Chr4	6180001	8180000	7180000	0.102294343124725
Chr13	4710001	6710000	5710000	0.102261902551923
Chr4	6050001	8050000	7050000	0.10225325518651
Chr13	5910001	7910000	6910000	0.102252483276573
Chr1	4090001	6090000	5090000	0.102243502204248
Chr13	4730001	6730000	5730000	0.102236693015775
Chr10	13520001	15520000	14520000	0.102235786568861
Chr13	4740001	6740000	5740000	0.102230078659045
Chr13	6540001	8540000	7540000	0.102220447052333
Chr3	12910001	14910000	13910000	0.102189000571059
Chr1	56880001	58880000	57880000	0.102182712548597
Chr13	6120001	8120000	7120000	0.102170904742129
Chr9	15500001	17500000	16500000	0.102161723643879
Chr13	6360001	8360000	7360000	0.102160664714444
Chr4	5780001	7780000	6780000	0.102147647805237
Chr1	56890001	58890000	57890000	0.102135715276248
Chr1	56900001	58900000	57900000	0.102135715276248
Chr13	6350001	8350000	7350000	0.102121444507191
Chr13	6190001	8190000	7190000	0.102110038059705
Chr13	6550001	8550000	7550000	0.102109926178815
Chr9	15390001	17390000	16390000	0.1021088237066
Chr13	4700001	6700000	5700000	0.102105928087661
Chr13	5950001	7950000	6950000	0.102105287240205
Chr13	11760001	13760000	12760000	0.10209788612291
Chr4	5800001	7800000	6800000	0.102097273917041
Chr13	11070001	13070000	12070000	0.102094700584936
Chr4	5900001	7900000	6900000	0.102092669492097
Chr3	12900001	14900000	13900000	0.102077503699619
Chr13	5960001	7960000	6960000	0.102062011389631
Chr4	5790001	7790000	6790000	0.102061871495662
Chr13	6110001	8110000	7110000	0.102055809163591
Chr13	6340001	8340000	7340000	0.102034680324686
Chr13	4840001	6840000	5840000	0.102030594725169
Chr13	4850001	6850000	5850000	0.102030594725169
Chr1	4380001	6380000	5380000	0.102029587099503
Chr1	57260001	59260000	58260000	0.102027457056494
Chr1	56270001	58270000	57270000	0.102026567365767
Chr4	6130001	8130000	7130000	0.10202165373735
Chr13	6210001	8210000	7210000	0.102003437189011
Chr13	8200001	10200000	9200000	0.102003096469726
Chr10	13580001	15580000	14580000	0.102002540697101
Chr13	6180001	8180000	7180000	0.102002441358863
Chr1	56280001	58280000	57280000	0.101995239281226
Chr1	56290001	58290000	57290000	0.101995239281226
Chr1	56300001	58300000	57300000	0.101995239281226
Chr13	8210001	10210000	9210000	0.101994762717573
Chr1	56310001	58310000	57310000	0.101985353560161
Chr13	5970001	7970000	6970000	0.101979428331004
Chr9	15410001	17410000	16410000	0.101977609534889
Chr13	6250001	8250000	7250000	0.101976204981383
Chr13	10980001	12980000	11980000	0.10196785070797
Chr10	13600001	15600000	14600000	0.101964632432516
Chr9	16140001	18140000	17140000	0.101958128983413
Chr1	56260001	58260000	57260000	0.101957337879861
Chr13	11750001	13750000	12750000	0.101940769615224
Chr4	6100001	8100000	7100000	0.101938673830335
Chr13	4830001	6830000	5830000	0.101938091919435
Chr13	5400001	7400000	6400000	0.101935734061267
Chr13	4690001	6690000	5690000	0.101933906543259
Chr9	15380001	17380000	16380000	0.101933553447579
Chr1	56410001	58410000	57410000	0.101924009937447
Chr13	5350001	7350000	6350000	0.101915050757419
Chr13	5340001	7340000	6340000	0.101909620031229
Chr13	10920001	12920000	11920000	0.101909357773169
Chr13	8180001	10180000	9180000	0.101907978593433
Chr1	3760001	5760000	4760000	0.101901214961154
Chr9	16180001	18180000	17180000	0.10189548328573
Chr3	12940001	14940000	13940000	0.101895473866875
Chr4	6080001	8080000	7080000	0.101883275627516
Chr4	5630001	7630000	6630000	0.101881870213776
Chr13	4820001	6820000	5820000	0.101880863613363
Chr13	11770001	13770000	12770000	0.101870445107927
Chr4	5650001	7650000	6650000	0.101869876020124
Chr13	5410001	7410000	6410000	0.101868382940605
Chr4	5860001	7860000	6860000	0.101855877372551
Chr13	5940001	7940000	6940000	0.101855437485405
Chr4	6090001	8090000	7090000	0.101839586463587
Chr4	6190001	8190000	7190000	0.101838060440129
Chr13	10910001	12910000	11910000	0.101834729209853
Chr1	57000001	59000000	58000000	0.101813711066426
Chr4	6200001	8200000	7200000	0.101812413719637
Chr1	56230001	58230000	57230000	0.10180547679296
Chr1	56480001	58480000	57480000	0.101801632232067
Chr1	57310001	59310000	58310000	0.101801452486573
Chr13	6370001	8370000	7370000	0.10179677970211
Chr3	12920001	14920000	13920000	0.101795685183622
Chr4	5690001	7690000	6690000	0.101794962890702
Chr9	15360001	17360000	16360000	0.101794198910817
Chr3	12930001	14930000	13930000	0.101787806322408
Chr4	5640001	7640000	6640000	0.101777037768493
Chr13	11060001	13060000	12060000	0.101773056244537
Chr13	4680001	6680000	5680000	0.101764559953407
Chr10	13380001	15380000	14380000	0.101758992258355
Chr13	4860001	6860000	5860000	0.101758883255076
Chr1	56240001	58240000	57240000	0.101735164124436
Chr1	56250001	58250000	57250000	0.101735164124436
Chr13	5920001	7920000	6920000	0.101733701857997
Chr1	1240001	3240000	2240000	0.101722985276061
Chr1	57320001	59320000	58320000	0.101722178774217
Chr1	56170001	58170000	57170000	0.101714885308143
Chr4	7770001	9770000	8770000	0.101712702822438
Chr13	6520001	8520000	7520000	0.101708751961294
Chr9	16190001	18190000	17190000	0.101708199950163
Chr13	11780001	13780000	12780000	0.101700823044298
Chr13	5360001	7360000	6360000	0.101699350752323
Chr13	6530001	8530000	7530000	0.101699109315722
Chr9	15370001	17370000	16370000	0.101690211853245
Chr4	6070001	8070000	7070000	0.101690112457797
Chr4	5600001	7600000	6600000	0.101681412452623
Chr1	56910001	58910000	57910000	0.101651516681049
Chr13	6400001	8400000	7400000	0.101644739482077
Chr9	15350001	17350000	16350000	0.101635261372925
Chr13	6380001	8380000	7380000	0.101624893872803
Chr10	13370001	15370000	14370000	0.101624152312757
Chr13	5420001	7420000	6420000	0.101617639797746
Chr4	6210001	8210000	7210000	0.101591792032998
Chr1	57230001	59230000	58230000	0.101589571160584
Chr1	3780001	5780000	4780000	0.101583209217567
Chr1	3790001	5790000	4790000	0.101583209217567
Chr9	16210001	18210000	17210000	0.101572922934719
Chr9	16220001	18220000	17220000	0.101572922934719
Chr13	6390001	8390000	7390000	0.101567937952593
Chr10	13590001	15590000	14590000	0.101558683525478
Chr9	16200001	18200000	17200000	0.101526425920021
Chr13	3150001	5150000	4150000	0.101523162923355
Chr13	6510001	8510000	7510000	0.101517624142545
Chr13	11010001	13010000	12010000	0.101514898355084
Chr9	16230001	18230000	17230000	0.101507162343361
Chr13	5370001	7370000	6370000	0.101490607301009
Chr13	6220001	8220000	7220000	0.101488746361566
Chr1	56150001	58150000	57150000	0.101483605904334
Chr1	56160001	58160000	57160000	0.101483605904334
Chr4	5290001	7290000	6290000	0.10148130948894
Chr4	5620001	7620000	6620000	0.101476859594531
Chr9	15340001	17340000	16340000	0.101457811725446
Chr4	5700001	7700000	6700000	0.101447819241541
Chr13	5930001	7930000	6930000	0.101437778018415
Chr1	56140001	58140000	57140000	0.101436045959024
Chr4	6530001	8530000	7530000	0.101418400561862
Chr4	6060001	8060000	7060000	0.101416207624985
Chr4	5260001	7260000	6260000	0.101414197500319
Chr13	4670001	6670000	5670000	0.101411166911221
Chr13	11200001	13200000	12200000	0.101409960199247
Chr10	13390001	15390000	14390000	0.101393438126686
Chr3	15070001	17070000	16070000	0.101382191069896
Chr1	56500001	58500000	57500000	0.101380804171872
Chr1	56510001	58510000	57510000	0.101380804171872
Chr10	13400001	15400000	14400000	0.101380591856125
Chr13	5900001	7900000	6900000	0.101379696082276
Chr9	16250001	18250000	17250000	0.101378844109751
Chr1	4060001	6060000	5060000	0.101367988864014
Chr13	11800001	13800000	12800000	0.101349096435248
Chr10	13450001	15450000	14450000	0.101335686882793
Chr1	56550001	58550000	57550000	0.101333869391671
Chr1	56400001	58400000	57400000	0.101320819214081
Chr1	56200001	58200000	57200000	0.101304871097184
Chr1	56210001	58210000	57210000	0.101304871097184
Chr10	13270001	15270000	14270000	0.10128835875993
Chr1	57330001	59330000	58330000	0.101279356619289
Chr13	11810001	13810000	12810000	0.101276669551731
Chr1	56920001	58920000	57920000	0.10127451288411
Chr1	56930001	58930000	57930000	0.10127451288411
Chr13	4870001	6870000	5870000	0.101262267524915
Chr3	12760001	14760000	13760000	0.101260527649587
Chr9	15330001	17330000	16330000	0.101257816963392
Chr3	12820001	14820000	13820000	0.101255440222165
Chr3	12830001	14830000	13830000	0.101255440222165
Chr1	3800001	5800000	4800000	0.101255095198072
Chr10	13470001	15470000	14470000	0.101252791586678
Chr13	5430001	7430000	6430000	0.101243673488857
Chr10	13420001	15420000	14420000	0.101241066418122
Chr1	56360001	58360000	57360000	0.101232392738688
Chr1	3770001	5770000	4770000	0.101227015635921
Chr13	11280001	13280000	12280000	0.101225399666126
Chr4	6280001	8280000	7280000	0.101217361512925
Chr13	11210001	13210000	12210000	0.101216323244326
Chr10	13510001	15510000	14510000	0.101204774387554
Chr13	6570001	8570000	7570000	0.101197577651578
Chr1	56540001	58540000	57540000	0.10119179134806
Chr1	57220001	59220000	58220000	0.101189548034286
Chr10	13410001	15410000	14410000	0.101188326280579
Chr4	5170001	7170000	6170000	0.101186368829254
Chr13	10970001	12970000	11970000	0.101183252154768
Chr13	5330001	7330000	6330000	0.101171125208513
Chr4	7760001	9760000	8760000	0.101163551595368
Chr4	5180001	7180000	6180000	0.101161750267575
Chr1	56560001	58560000	57560000	0.101161355247024
Chr1	56190001	58190000	57190000	0.101157478025512
Chr10	13490001	15490000	14490000	0.101156172411339
Chr10	13500001	15500000	14500000	0.101156172411339
Chr4	5280001	7280000	6280000	0.101146463155191
Chr10	13360001	15360000	14360000	0.101146204079501
Chr4	6540001	8540000	7540000	0.101145496610876
Chr4	5770001	7770000	6770000	0.101142336279136
Chr4	5660001	7660000	6660000	0.10113696283431
Chr4	5710001	7710000	6710000	0.101130812354377
Chr4	5730001	7730000	6730000	0.10113019001955
Chr1	56990001	58990000	57990000	0.101126032117151
Chr4	6500001	8500000	7500000	0.101125682140731
Chr1	56520001	58520000	57520000	0.101123318581002
Chr4	5300001	7300000	6300000	0.101122834385694
Chr13	5390001	7390000	6390000	0.101117949717401
Chr1	56180001	58180000	57180000	0.101115862580371
Chr13	4890001	6890000	5890000	0.101113705634949
Chr1	56940001	58940000	57940000	0.101112390155523
Chr1	57110001	59110000	58110000	0.101109049657239
Chr4	5320001	7320000	6320000	0.101108909191939
Chr9	16240001	18240000	17240000	0.101104848196589
Chr4	6270001	8270000	7270000	0.101101777092404
Chr4	5240001	7240000	6240000	0.101100359261748
Chr13	11040001	13040000	12040000	0.101087374144856
Chr9	15310001	17310000	16310000	0.101086738571514
Chr13	11790001	13790000	12790000	0.101084310138642
Chr13	11020001	13020000	12020000	0.101084132222342
Chr3	15420001	17420000	16420000	0.10107977670168
Chr3	15430001	17430000	16430000	0.10107977670168
Chr3	12890001	14890000	13890000	0.101077590972301
Chr1	56390001	58390000	57390000	0.101076601131981
Chr4	5680001	7680000	6680000	0.101075447653475
Chr1	56220001	58220000	57220000	0.101072729348953
Chr13	8160001	10160000	9160000	0.101070601073207
Chr13	8170001	10170000	9170000	0.101070601073207
Chr3	15110001	17110000	16110000	0.101066146770208
Chr13	4880001	6880000	5880000	0.101060851564993
Chr3	12770001	14770000	13770000	0.10105760087233
Chr4	5270001	7270000	6270000	0.101053636014402
Chr13	5380001	7380000	6380000	0.101052263210186
Chr13	10990001	12990000	11990000	0.101047722574109
Chr13	11030001	13030000	12030000	0.10104199234176
Chr10	13430001	15430000	14430000	0.101034935188113
Chr10	13460001	15460000	14460000	0.101034563211076
Chr1	4050001	6050000	5050000	0.101033118694871
Chr3	12780001	14780000	13780000	0.101029151011849
Chr4	5720001	7720000	6720000	0.101024466047603
Chr10	13480001	15480000	14480000	0.101023461136812
Chr13	11050001	13050000	12050000	0.101013646245315
Chr4	7750001	9750000	8750000	0.101013618025444
Chr4	6520001	8520000	7520000	0.10101283509033
Chr4	5250001	7250000	6250000	0.101007143856772
Chr13	10960001	12960000	11960000	0.100991575888356
Chr13	5310001	7310000	6310000	0.100987856258844
Chr13	6500001	8500000	7500000	0.100987018839935
Chr13	3470001	5470000	4470000	0.10097692079232
Chr1	57250001	59250000	58250000	0.100976440544241
Chr13	11000001	13000000	12000000	0.100975922197946
Chr4	5610001	7610000	6610000	0.100966395116653
Chr9	15320001	17320000	16320000	0.100963547404383
Chr3	12750001	14750000	13750000	0.100957819051046
Chr13	6410001	8410000	7410000	0.100951725855356
Chr3	12840001	14840000	13840000	0.100942309071536
Chr13	6580001	8580000	7580000	0.100938811293843
Chr4	6490001	8490000	7490000	0.100935691364575
Chr13	6240001	8240000	7240000	0.100933452391893
Chr1	56530001	58530000	57530000	0.100933254288426
Chr13	6560001	8560000	7560000	0.10092227437757
Chr13	10930001	12930000	11930000	0.100917529866185
Chr4	7580001	9580000	8580000	0.10091607393389
Chr13	11230001	13230000	12230000	0.100915238430534
Chr13	3370001	5370000	4370000	0.100911467217494
Chr13	10950001	12950000	11950000	0.100905944258471
Chr1	4900001	6900000	5900000	0.100904051351587
Chr4	5590001	7590000	6590000	0.10090276980677
Chr10	13640001	15640000	14640000	0.100896811580962
Chr4	5160001	7160000	6160000	0.100888820381283
Chr13	5320001	7320000	6320000	0.100888332643637
Chr1	56370001	58370000	57370000	0.10087616096058
Chr13	6490001	8490000	7490000	0.100876097656683
Chr4	5190001	7190000	6190000	0.100866693839461
Chr13	10940001	12940000	11940000	0.10085325773741
Chr3	12790001	14790000	13790000	0.100852847696297
Chr4	6230001	8230000	7230000	0.100842819990598
Chr1	56380001	58380000	57380000	0.100841233563148
Chr3	15410001	17410000	16410000	0.100840544627416
Chr4	5200001	7200000	6200000	0.100838184904472
Chr10	13440001	15440000	14440000	0.100833391136284
Chr13	11740001	13740000	12740000	0.100831451118188
Chr3	12800001	14800000	13800000	0.100829895365014
Chr3	12850001	14850000	13850000	0.100827923785716
Chr1	57240001	59240000	58240000	0.100826802024929
Chr4	7780001	9780000	8780000	0.100822978593039
Chr4	7570001	9570000	8570000	0.100816842007091
Chr3	13010001	15010000	14010000	0.100812956552385
Chr4	5230001	7230000	6230000	0.100790834072166
Chr1	56490001	58490000	57490000	0.100783239611872
Chr4	6260001	8260000	7260000	0.100773157395693
Chr13	7670001	9670000	8670000	0.100759827702649
Chr3	12740001	14740000	13740000	0.100753223133903
Chr1	56570001	58570000	57570000	0.100743535998844
Chr3	12880001	14880000	13880000	0.100738760043648
Chr3	12860001	14860000	13860000	0.100735860378862
Chr4	7670001	9670000	8670000	0.10073356170324
Chr13	3170001	5170000	4170000	0.100726330302136
Chr1	57210001	59210000	58210000	0.100709836246404
Chr13	11730001	13730000	12730000	0.100701064829904
Chr10	13610001	15610000	14610000	0.100699276840688
Chr13	11220001	13220000	12220000	0.100698677765022
Chr4	7790001	9790000	8790000	0.100696351926612
Chr4	7800001	9800000	8800000	0.100696351926612
Chr3	13020001	15020000	14020000	0.100693041522197
Chr4	7680001	9680000	8680000	0.10069253914731
Chr4	7740001	9740000	8740000	0.100690446354356
Chr13	6590001	8590000	7590000	0.100686350098404
Chr3	15030001	17030000	16030000	0.100676649279193
Chr13	7030001	9030000	8030000	0.100667494709213
Chr13	11300001	13300000	12300000	0.100649829818555
Chr13	3450001	5450000	4450000	0.100644019390155
Chr13	7010001	9010000	8010000	0.100641478571379
Chr13	4660001	6660000	5660000	0.100639375492432
Chr4	5760001	7760000	6760000	0.100637262690965
Chr13	6420001	8420000	7420000	0.100629692886368
Chr10	13330001	15330000	14330000	0.100627652931101
Chr3	15060001	17060000	16060000	0.100625245753351
Chr13	11820001	13820000	12820000	0.10061899998378
Chr13	11250001	13250000	12250000	0.100614704821516
Chr10	13350001	15350000	14350000	0.100614105292703
Chr13	6230001	8230000	7230000	0.100612625908328
Chr10	13280001	15280000	14280000	0.100611496285638
Chr3	12810001	14810000	13810000	0.100603610531718
Chr4	7660001	9660000	8660000	0.100602540008451
Chr3	15190001	17190000	16190000	0.100595303117533
Chr3	12870001	14870000	13870000	0.100586422108214
Chr10	13320001	15320000	14320000	0.100582482418721
Chr4	5220001	7220000	6220000	0.100581738689307
Chr10	13300001	15300000	14300000	0.100578435030756
Chr9	15300001	17300000	16300000	0.100576522044469
Chr4	6220001	8220000	7220000	0.100574338527753
Chr13	6480001	8480000	7480000	0.100571057551913
Chr13	3380001	5380000	4380000	0.100563913456964
Chr4	6250001	8250000	7250000	0.10055792681589
Chr4	5570001	7570000	6570000	0.10055718308366
Chr13	5440001	7440000	6440000	0.10054966580664
Chr13	11290001	13290000	12290000	0.100537853937503
Chr4	7440001	9440000	8440000	0.100533588466358
Chr4	6560001	8560000	7560000	0.100521792416198
Chr1	56350001	58350000	57350000	0.100496498589518
Chr4	5670001	7670000	6670000	0.100494188923265
Chr3	15180001	17180000	16180000	0.100492226069871
Chr4	7430001	9430000	8430000	0.10048635432631
Chr4	7620001	9620000	8620000	0.100482780871091
Chr4	6510001	8510000	7510000	0.100482311691654
Chr10	13290001	15290000	14290000	0.100480977023031
Chr10	13340001	15340000	14340000	0.100476494174361
Chr4	7560001	9560000	8560000	0.100473804917759
Chr4	5310001	7310000	6310000	0.100469277513487
Chr9	15270001	17270000	16270000	0.100464269291376
Chr1	56950001	58950000	57950000	0.100461642138477
Chr1	57180001	59180000	58180000	0.100461600488378
Chr3	15100001	17100000	16100000	0.100460059863438
Chr1	4010001	6010000	5010000	0.100459150480124
Chr1	4020001	6020000	5020000	0.100459150480124
Chr1	4030001	6030000	5030000	0.100459150480124
Chr1	4040001	6040000	5040000	0.100459150480124
Chr4	6240001	8240000	7240000	0.100454054374018
Chr9	15250001	17250000	16250000	0.100453426084554
Chr10	13650001	15650000	14650000	0.10045095376164
Chr13	7000001	9000000	8000000	0.100447182447112
Chr13	11240001	13240000	12240000	0.100445284256501
Chr13	3160001	5160000	4160000	0.100441811340681
Chr13	11310001	13310000	12310000	0.100441316810894
Chr13	7250001	9250000	8250000	0.100439871823523
Chr13	7270001	9270000	8270000	0.100436803165871
Chr3	12970001	14970000	13970000	0.100434250924111
Chr3	15080001	17080000	16080000	0.100433833024038
Chr13	11830001	13830000	12830000	0.100431213307226
Chr13	7260001	9260000	8260000	0.100430338975626
Chr13	3360001	5360000	4360000	0.100428787786033
Chr4	14950001	16950000	15950000	0.100427940262661
Chr1	57190001	59190000	58190000	0.10042536860432
Chr13	11720001	13720000	12720000	0.100420254998568
Chr4	7720001	9720000	8720000	0.100416801761623
Chr13	7020001	9020000	8020000	0.100414775076971
Chr3	15340001	17340000	16340000	0.100412312984044
Chr4	6550001	8550000	7550000	0.100411951026373
Chr13	3480001	5480000	4480000	0.100411300229423
Chr3	15050001	17050000	16050000	0.100408901139407
Chr3	15330001	17330000	16330000	0.100408270103671
Chr4	7640001	9640000	8640000	0.100398825633971
Chr4	7610001	9610000	8610000	0.100390141050162
Chr13	7050001	9050000	8050000	0.100379156241971
Chr4	7710001	9710000	8710000	0.100376025232993
Chr10	13310001	15310000	14310000	0.100369004848032
Chr9	15260001	17260000	16260000	0.100354022790579
Chr13	7040001	9040000	8040000	0.100342598275909
Chr13	6460001	8460000	7460000	0.100337449901675
Chr3	15440001	17440000	16440000	0.100324739873605
Chr3	15450001	17450000	16450000	0.100324739873605
Chr3	15460001	17460000	16460000	0.100324739873605
Chr3	12950001	14950000	13950000	0.100319955790549
Chr13	3590001	5590000	4590000	0.100316733130824
Chr1	57170001	59170000	58170000	0.100316725991288
Chr4	5740001	7740000	6740000	0.100315795233377
Chr1	57150001	59150000	58150000	0.100308878207271
Chr4	7630001	9630000	8630000	0.100303556441466
Chr9	15290001	17290000	16290000	0.10030221835709
Chr13	4650001	6650000	5650000	0.100297824542962
Chr3	15040001	17040000	16040000	0.100288049895408
Chr13	11270001	13270000	12270000	0.100284061978639
Chr13	7280001	9280000	8280000	0.10028295429644
Chr13	11260001	13260000	12260000	0.100278233493084
Chr4	14980001	16980000	15980000	0.100268253355376
Chr3	12990001	14990000	13990000	0.10024788376486
Chr13	11840001	13840000	12840000	0.100247808836848
Chr1	57120001	59120000	58120000	0.100236425310531
Chr13	11850001	13850000	12850000	0.100228649010977
Chr3	15120001	17120000	16120000	0.100225091857854
Chr4	5580001	7580000	6580000	0.100221385620415
Chr4	7590001	9590000	8590000	0.100220487220097
Chr3	13000001	15000000	14000000	0.100219888134263
Chr1	56330001	58330000	57330000	0.10021450256014
Chr4	5210001	7210000	6210000	0.100206291650986
Chr1	57200001	59200000	58200000	0.100206010777225
Chr3	12730001	14730000	13730000	0.100205290327222
Chr1	56980001	58980000	57980000	0.10020136884643
Chr1	57160001	59160000	58160000	0.100198451317658
Chr4	7600001	9600000	8600000	0.10019339118185
Chr13	5450001	7450000	6450000	0.100192320497263
Chr1	56340001	58340000	57340000	0.100182683322923
Chr3	15360001	17360000	16360000	0.100180666523484
Chr13	6610001	8610000	7610000	0.100177140545623
Chr4	14970001	16970000	15970000	0.100176456440642
Chr13	7290001	9290000	8290000	0.100172472847623
Chr4	7700001	9700000	8700000	0.100171753572068
Chr13	11320001	13320000	12320000	0.10016114266133
Chr3	15130001	17130000	16130000	0.100157667822716
Chr3	12960001	14960000	13960000	0.100156553633947
Chr10	13260001	15260000	14260000	0.100145535954634
Chr3	15090001	17090000	16090000	0.100144717807356
Chr13	6980001	8980000	7980000	0.100140977110673
Chr1	57130001	59130000	58130000	0.10014085549219
Chr1	57140001	59140000	58140000	0.10014085549219
Chr13	11180001	13180000	12180000	0.100138983778851
Chr13	7660001	9660000	8660000	0.100133764444653
Chr13	4630001	6630000	5630000	0.100121895361491
Chr4	5560001	7560000	6560000	0.100118734337782
Chr4	7410001	9410000	8410000	0.100113968534268
Chr3	15350001	17350000	16350000	0.100110679493279
Chr13	4640001	6640000	5640000	0.100104216195929
Chr4	7650001	9650000	8650000	0.100102490546224
Chr3	12720001	14720000	13720000	0.100102286728791
Chr4	6800001	8800000	7800000	0.100100304457158
Chr4	14830001	16830000	15830000	0.100097637333207
Chr9	15240001	17240000	16240000	0.100084570287472
Chr3	15400001	17400000	16400000	0.100083258333326
Chr4	7730001	9730000	8730000	0.100081012314292
Chr13	6970001	8970000	7970000	0.100080168045016
Chr13	6950001	8950000	7950000	0.100079299901529
Chr9	15280001	17280000	16280000	0.100076318484283
Chr13	11170001	13170000	12170000	0.100071867558352
Chr1	56130001	58130000	57130000	0.100064880749391
Chr13	7230001	9230000	8230000	0.100047057738104
Chr4	14960001	16960000	15960000	0.100033160299207
Chr4	7420001	9420000	8420000	0.100028686236955
Chr3	15380001	17380000	16380000	0.100027175160123
Chr13	6990001	8990000	7990000	0.100026079187104
Chr13	11860001	13860000	12860000	0.100024545383344
Chr3	15200001	17200000	16200000	0.100024015253545
Chr13	6600001	8600000	7600000	0.100020281835803
Chr13	5300001	7300000	6300000	0.100018609661839
Chr13	7240001	9240000	8240000	0.100016961175905
Chr13	6450001	8450000	7450000	0.100016566821792
Chr13	6620001	8620000	7620000	0.100013125014358
Chr13	6930001	8930000	7930000	0.100010829877361
Chr13	6940001	8940000	7940000	0.100010829877361
Chr13	6960001	8960000	7960000	0.100010819425085
Chr3	15390001	17390000	16390000	0.100002450252518
Chr4	7690001	9690000	8690000	0.10000193968045
Chr4	5150001	7150000	6150000	0.0999970681327919
Chr13	4900001	6900000	5900000	0.0999850318973789
Chr13	11160001	13160000	12160000	0.0999828973899682
Chr1	56960001	58960000	57960000	0.0999723889748621
Chr4	5750001	7750000	6750000	0.0999716157729427
Chr4	6810001	8810000	7810000	0.0999707426228786
Chr4	5140001	7140000	6140000	0.0999699658622622
Chr4	14990001	16990000	15990000	0.0999645324651822
Chr3	15370001	17370000	16370000	0.0999640767819735
Chr10	13660001	15660000	14660000	0.0999634009020545
Chr3	15140001	17140000	16140000	0.0999615739384795
Chr3	15150001	17150000	16150000	0.0999615739384795
Chr3	15160001	17160000	16160000	0.0999615739384795
Chr4	6820001	8820000	7820000	0.0999598245099427
Chr13	7690001	9690000	8690000	0.099950959962287
Chr13	8140001	10140000	9140000	0.0999501513084391
Chr4	5550001	7550000	6550000	0.0999491003663461
Chr13	8150001	10150000	9150000	0.0999488577015
Chr13	6920001	8920000	7920000	0.0999419856755221
Chr13	11340001	13340000	12340000	0.0999304531838821
Chr10	13250001	15250000	14250000	0.099923341797529
Chr13	7070001	9070000	8070000	0.0999225792606366
Chr13	7080001	9080000	8080000	0.099921139499848
Chr4	7530001	9530000	8530000	0.0999132815781599
Chr13	5020001	7020000	6020000	0.0999103175607832
Chr13	11190001	13190000	12190000	0.0999008200863343
Chr13	6470001	8470000	7470000	0.0998966658120725
Chr1	3810001	5810000	4810000	0.099892308646168
Chr13	11080001	13080000	12080000	0.0998900879765964
Chr10	13670001	15670000	14670000	0.0998870648190609
Chr3	15170001	17170000	16170000	0.0998737875219378
Chr4	7550001	9550000	8550000	0.0998703882680839
Chr13	11870001	13870000	12870000	0.0998701607435003
Chr13	5000001	7000000	6000000	0.0998666696437298
Chr13	7060001	9060000	8060000	0.0998649363932091
Chr13	3440001	5440000	4440000	0.0998537150168951
Chr3	15310001	17310000	16310000	0.0998450977201806
Chr13	11330001	13330000	12330000	0.0998414312234929
Chr4	15000001	17000000	16000000	0.0998408938150631
Chr10	13240001	15240000	14240000	0.0998312640036124
Chr13	6630001	8630000	7630000	0.0998303340213759
Chr13	5460001	7460000	6460000	0.0998254994994071
Chr4	6770001	8770000	7770000	0.0998213434290509
Chr13	5040001	7040000	6040000	0.0998211627356591
Chr3	15210001	17210000	16210000	0.0998202010582415
Chr4	5130001	7130000	6130000	0.0998163231188102
Chr13	3600001	5600000	4600000	0.0998149365716534
Chr13	4620001	6620000	5620000	0.0998148718256104
Chr4	6780001	8780000	7780000	0.0998142933208958
Chr3	15320001	17320000	16320000	0.0998106274118855
Chr10	13630001	15630000	14630000	0.0998095013180238
Chr4	14820001	16820000	15820000	0.0998044692001661
Chr13	4920001	6920000	5920000	0.0998039850858912
Chr13	4930001	6930000	5930000	0.0998039850858912
Chr13	4940001	6940000	5940000	0.0998039850858912
Chr4	7350001	9350000	8350000	0.0998035990785963
Chr1	5850001	7850000	6850000	0.0998034053547815
Chr13	6430001	8430000	7430000	0.0997987831008777
Chr10	13700001	15700000	14700000	0.099793558054232
Chr4	14940001	16940000	15940000	0.0997907469703983
Chr4	6760001	8760000	7760000	0.0997865278140657
Chr13	6440001	8440000	7440000	0.0997828478032549
Chr1	56970001	58970000	57970000	0.0997801767833279
Chr13	4990001	6990000	5990000	0.0997724346099961
Chr4	7400001	9400000	8400000	0.0997641054582231
Chr4	7390001	9390000	8390000	0.0997636921313716
Chr13	3390001	5390000	4390000	0.0997562931912593
Chr13	7680001	9680000	8680000	0.099747907900402
Chr1	3970001	5970000	4970000	0.0997472269797567
Chr1	3980001	5980000	4980000	0.0997472269797567
Chr1	3990001	5990000	4990000	0.0997472269797567
Chr1	4000001	6000000	5000000	0.0997472269797567
Chr3	12980001	14980000	13980000	0.0997419338106821
Chr4	6790001	8790000	7790000	0.0997390581197205
Chr4	14930001	16930000	15930000	0.09973651246597
Chr4	7450001	9450000	8450000	0.0997278865360076
Chr10	13750001	15750000	14750000	0.0997262926770548
Chr13	3580001	5580000	4580000	0.0997213401042293
Chr4	7380001	9380000	8380000	0.0997150975642599
Chr3	15510001	17510000	16510000	0.0997130677478763
Chr10	13620001	15620000	14620000	0.0997115947611231
Chr4	14810001	16810000	15810000	0.0996938586320319
Chr4	7460001	9460000	8460000	0.0996931664610147
Chr13	7300001	9300000	8300000	0.0996887686138294
Chr4	7540001	9540000	8540000	0.0996750520804091
Chr13	5620001	7620000	6620000	0.0996743683878915
Chr3	12700001	14700000	13700000	0.099651814475014
Chr13	3430001	5430000	4430000	0.0996483000323405
Chr4	7360001	9360000	8360000	0.0996443944156671
Chr13	7740001	9740000	8740000	0.0996370129289349
Chr13	5800001	7800000	6800000	0.0996335212707268
Chr13	7110001	9110000	8110000	0.0996287157265932
Chr13	5010001	7010000	6010000	0.0996275255838497
Chr13	6640001	8640000	7640000	0.0996161761911209
Chr1	5860001	7860000	6860000	0.09961586736547
Chr10	13230001	15230000	14230000	0.0996143430218692
Chr4	14840001	16840000	15840000	0.0996085523029191
Chr4	14900001	16900000	15900000	0.0996050129841747
Chr10	13710001	15710000	14710000	0.0995990696552825
Chr4	7480001	9480000	8480000	0.0995985264292839
Chr13	3270001	5270000	4270000	0.0995957053049903
Chr4	5520001	7520000	6520000	0.0995942675840965
Chr4	7340001	9340000	8340000	0.0995941094166334
Chr13	5890001	7890000	6890000	0.0995918223368477
Chr13	7730001	9730000	8730000	0.0995620657581332
Chr10	13220001	15220000	14220000	0.0995600663733386
Chr13	5030001	7030000	6030000	0.0995582554074357
Chr13	5570001	7570000	6570000	0.0995566793975188
Chr1	5840001	7840000	6840000	0.099556468540434
Chr4	7510001	9510000	8510000	0.0995563802386529
Chr13	5810001	7810000	6810000	0.0995535881322569
Chr13	5880001	7880000	6880000	0.0995512366773369
Chr13	5870001	7870000	6870000	0.0995475395542764
Chr1	56100001	58100000	57100000	0.0995448397725061
Chr1	56110001	58110000	57110000	0.0995448397725061
Chr9	15220001	17220000	16220000	0.0995424121991922
Chr3	15490001	17490000	16490000	0.0995391485332813
Chr3	15500001	17500000	16500000	0.0995391485332813
Chr13	4610001	6610000	5610000	0.0995307001077623
Chr13	5630001	7630000	6630000	0.099529629840803
Chr10	13210001	15210000	14210000	0.0995242634153012
Chr13	4230001	6230000	5230000	0.0995230031259687
Chr13	6650001	8650000	7650000	0.0995190024943633
Chr13	8130001	10130000	9130000	0.0995166880697006
Chr10	13680001	15680000	14680000	0.0995153612868791
Chr13	4910001	6910000	5910000	0.0995117152691845
Chr13	11710001	13710000	12710000	0.0995052225201144
Chr13	3180001	5180000	4180000	0.0995020166865007
Chr13	3240001	5240000	4240000	0.0995012762162848
Chr1	5830001	7830000	6830000	0.0994867926510627
Chr10	13730001	15730000	14730000	0.0994865855077375
Chr13	3400001	5400000	4400000	0.0994855327691742
Chr13	7440001	9440000	8440000	0.0994854967815524
Chr13	3250001	5250000	4250000	0.0994814242187158
Chr4	7500001	9500000	8500000	0.0994801704825916
Chr4	7370001	9370000	8370000	0.0994784771999208
Chr4	6570001	8570000	7570000	0.0994775192261076
Chr13	5760001	7760000	6760000	0.0994768655590763
Chr13	6910001	8910000	7910000	0.0994724548671486
Chr1	57380001	59380000	58380000	0.0994634613264525
Chr13	3570001	5570000	4570000	0.0994542625940732
Chr4	7330001	9330000	8330000	0.0994486694691696
Chr13	3260001	5260000	4260000	0.0994432227579654
Chr4	5450001	7450000	6450000	0.0994427225118739
Chr13	3420001	5420000	4420000	0.0994408696437359
Chr13	7100001	9100000	8100000	0.099435741558551
Chr4	6830001	8830000	7830000	0.0994347798499815
Chr13	3350001	5350000	4350000	0.0994264767650513
Chr13	7470001	9470000	8470000	0.099424595814236
Chr13	4600001	6600000	5600000	0.0994207291010852
Chr13	11660001	13660000	12660000	0.0994196337402095
Chr13	5540001	7540000	6540000	0.099413933433825
Chr4	6890001	8890000	7890000	0.0994136168062811
Chr13	3610001	5610000	4610000	0.0994101253875805
Chr4	14880001	16880000	15880000	0.0994060665067166
Chr3	15300001	17300000	16300000	0.0994049177916163
Chr13	5520001	7520000	6520000	0.0994034188444197
Chr4	7270001	9270000	8270000	0.0994009036751382
Chr1	57370001	59370000	58370000	0.099397509637173
Chr13	11670001	13670000	12670000	0.0993964971163674
Chr13	11700001	13700000	12700000	0.0993910814155912
Chr3	15520001	17520000	16520000	0.099384832311029
Chr4	15010001	17010000	16010000	0.0993815102112248
Chr13	7120001	9120000	8120000	0.0993777858738755
Chr13	5580001	7580000	6580000	0.0993727084698561
Chr13	3190001	5190000	4190000	0.099367446121475
Chr3	12710001	14710000	13710000	0.0993665599785179
Chr4	7470001	9470000	8470000	0.0993589106368605
Chr4	6870001	8870000	7870000	0.0993581972297947
Chr4	6880001	8880000	7880000	0.0993581972297947
Chr13	7720001	9720000	8720000	0.0993576147628182
Chr4	14920001	16920000	15920000	0.0993500848341765
Chr13	4440001	6440000	5440000	0.099346366714061
Chr13	5550001	7550000	6550000	0.0993416695837527
Chr10	13720001	15720000	14720000	0.099332159861659
Chr13	7460001	9460000	8460000	0.0993315499842656
Chr13	11610001	13610000	12610000	0.0993272359009237
Chr13	7090001	9090000	8090000	0.0993242532131052
Chr4	5110001	7110000	6110000	0.0993189252646863
Chr4	6900001	8900000	7900000	0.0993175012036755
Chr4	14890001	16890000	15890000	0.0993166837081543
Chr13	8120001	10120000	9120000	0.0993137501062808
Chr4	5390001	7390000	6390000	0.0993126698487009
Chr4	7490001	9490000	8490000	0.0993107739040314
Chr13	11880001	13880000	12880000	0.0993074774493224
Chr13	4430001	6430000	5430000	0.0993070152311145
Chr13	5840001	7840000	6840000	0.0993038097319091
Chr13	5830001	7830000	6830000	0.099299447759272
Chr4	14910001	16910000	15910000	0.0992978868785553
Chr10	13690001	15690000	14690000	0.0992937689189776
Chr9	15230001	17230000	16230000	0.099284219467591
Chr13	5500001	7500000	6500000	0.0992830247107571
Chr4	14870001	16870000	15870000	0.0992791954532783
Chr1	56120001	58120000	57120000	0.0992751886910363
Chr13	11590001	13590000	12590000	0.099267687567867
Chr1	3960001	5960000	4960000	0.0992641235432461
Chr13	5610001	7610000	6610000	0.0992640940920319
Chr13	4240001	6240000	5240000	0.099262950244447
Chr13	5780001	7780000	6780000	0.0992615618470806
Chr13	3500001	5500000	4500000	0.0992582687529649
Chr13	3510001	5510000	4510000	0.0992582687529649
Chr13	11120001	13120000	12120000	0.0992522356692438
Chr13	11580001	13580000	12580000	0.0992519828344728
Chr3	15480001	17480000	16480000	0.0992458551978473
Chr13	11630001	13630000	12630000	0.0992451375013721
Chr13	4480001	6480000	5480000	0.0992417066515867
Chr10	13200001	15200000	14200000	0.0992401457824111
Chr4	6850001	8850000	7850000	0.0992395889061136
Chr4	6860001	8860000	7860000	0.0992395889061136
Chr13	5820001	7820000	6820000	0.0992386247553015
Chr13	3560001	5560000	4560000	0.0992357963815618
Chr13	3200001	5200000	4200000	0.0992354280363992
Chr13	3490001	5490000	4490000	0.0992329631082331
Chr13	11600001	13600000	12600000	0.0992315555339338
Chr13	5600001	7600000	6600000	0.0992266272109174
Chr4	5540001	7540000	6540000	0.0992260567298157
Chr13	7700001	9700000	8700000	0.0992218389439015
Chr13	5510001	7510000	6510000	0.0992192069424931
Chr4	7310001	9310000	8310000	0.0992167115479837
Chr4	14860001	16860000	15860000	0.0992159099612582
Chr13	5590001	7590000	6590000	0.0992147054000152
Chr9	15210001	17210000	16210000	0.0992113644558909
Chr4	5100001	7100000	6100000	0.099210714935676
Chr4	5120001	7120000	6120000	0.0992100829654562
Chr13	3410001	5410000	4410000	0.09920440883903
Chr13	7450001	9450000	8450000	0.0992016345908631
Chr4	5400001	7400000	6400000	0.0992002023222441
Chr13	5790001	7790000	6790000	0.0991973027217784
Chr13	5860001	7860000	6860000	0.0991951648674125
Chr13	5640001	7640000	6640000	0.0991911093387979
Chr4	5090001	7090000	6090000	0.0991888859347068
Chr13	3280001	5280000	4280000	0.0991864252228063
Chr4	7090001	9090000	8090000	0.0991864015529608
Chr4	14850001	16850000	15850000	0.0991840990019154
Chr13	11350001	13350000	12350000	0.0991838716170017
Chr4	6840001	8840000	7840000	0.0991814981829014
Chr4	14800001	16800000	15800000	0.0991801935567079
Chr4	5050001	7050000	6050000	0.099178399538706
Chr13	8050001	10050000	9050000	0.0991782672490327
Chr13	5850001	7850000	6850000	0.0991775354593792
Chr13	4950001	6950000	5950000	0.0991732551177882
Chr3	15260001	17260000	16260000	0.0991718922169104
Chr3	15290001	17290000	16290000	0.0991661604053695
Chr3	15270001	17270000	16270000	0.0991641707157987
Chr13	3220001	5220000	4220000	0.0991637484511275
Chr4	7520001	9520000	8520000	0.0991630981640903
Chr13	11620001	13620000	12620000	0.0991623191076931
Chr13	7530001	9530000	8530000	0.0991536971831332
Chr13	11140001	13140000	12140000	0.0991488109152681
Chr13	4470001	6470000	5470000	0.0991448598601988
Chr13	5750001	7750000	6750000	0.0991440292334003
Chr13	5560001	7560000	6560000	0.0991405820211458
Chr4	7100001	9100000	8100000	0.0991342873731233
Chr13	7310001	9310000	8310000	0.099132000470667
Chr1	57340001	59340000	58340000	0.0991298352794042
Chr13	7320001	9320000	8320000	0.0991289175521057
Chr13	11130001	13130000	12130000	0.0991238626253467
Chr13	7220001	9220000	8220000	0.0991212698616444
Chr13	3210001	5210000	4210000	0.0991115957182788
Chr3	15280001	17280000	16280000	0.0991108715312367
Chr13	6900001	8900000	7900000	0.0991101024425795
Chr13	4960001	6960000	5960000	0.0991006526502971
Chr13	11650001	13650000	12650000	0.0990982722349027
Chr4	5380001	7380000	6380000	0.0990929294470493
Chr4	5330001	7330000	6330000	0.0990914537616682
Chr4	7080001	9080000	8080000	0.099090615037198
Chr13	5720001	7720000	6720000	0.0990838063797513
Chr13	11690001	13690000	12690000	0.0990791921861934
Chr4	5530001	7530000	6530000	0.0990684349276204
Chr13	7490001	9490000	8490000	0.0990668986092382
Chr13	7770001	9770000	8770000	0.0990576011420076
Chr13	7430001	9430000	8430000	0.0990573186396391
Chr10	13740001	15740000	14740000	0.0990327503899005
Chr4	7280001	9280000	8280000	0.0990301263321176
Chr13	7790001	9790000	8790000	0.0990265879926758
Chr13	5530001	7530000	6530000	0.0990202911065105
Chr4	5340001	7340000	6340000	0.099015361167153
Chr13	11150001	13150000	12150000	0.0990089120141366
Chr4	5370001	7370000	6370000	0.099007944196709
Chr4	7300001	9300000	8300000	0.0990046884276258
Chr13	5770001	7770000	6770000	0.0989987216247339
Chr13	7480001	9480000	8480000	0.0989987056228988
Chr13	4970001	6970000	5970000	0.0989986457147495
Chr13	7830001	9830000	8830000	0.0989957860688709
Chr13	8060001	10060000	9060000	0.0989878194094169
Chr4	7070001	9070000	8070000	0.0989864052710634
Chr4	6910001	8910000	7910000	0.0989843659158147
Chr13	11890001	13890000	12890000	0.0989774392917142
Chr13	11360001	13360000	12360000	0.0989749515643597
Chr13	7750001	9750000	8750000	0.0989721558360214
Chr4	6710001	8710000	7710000	0.0989666840130205
Chr13	11100001	13100000	12100000	0.0989596217978384
Chr13	7710001	9710000	8710000	0.0989563028726941
Chr13	8040001	10040000	9040000	0.0989559965823856
Chr13	7540001	9540000	8540000	0.0989548490976098
Chr13	7550001	9550000	8550000	0.0989491803052379
Chr4	5420001	7420000	6420000	0.0989482459784023
Chr4	15070001	17070000	16070000	0.0989446951513799
Chr13	7780001	9780000	8780000	0.0989398922258232
Chr4	15090001	17090000	16090000	0.0989306654194733
Chr10	13180001	15180000	14180000	0.0989198349219647
Chr13	4980001	6980000	5980000	0.0989187957312324
Chr9	15190001	17190000	16190000	0.0989185226337858
Chr13	7330001	9330000	8330000	0.0989147216171778
Chr4	15020001	17020000	16020000	0.0989139576055531
Chr13	7140001	9140000	8140000	0.0989101563879807
Chr4	7290001	9290000	8290000	0.0989097862618113
Chr13	6660001	8660000	7660000	0.0989065193989848
Chr13	11640001	13640000	12640000	0.0989051103078241
Chr4	14770001	16770000	15770000	0.0989044267886318
Chr13	4580001	6580000	5580000	0.0989017692923016
Chr13	4590001	6590000	5590000	0.0989017692923016
Chr4	7320001	9320000	8320000	0.0988982897795616
Chr13	11090001	13090000	12090000	0.0988966078327298
Chr13	4570001	6570000	5570000	0.0988962738147658
Chr13	4490001	6490000	5490000	0.098889109214454
Chr10	13760001	15760000	14760000	0.0988839957113971
Chr4	15040001	17040000	16040000	0.0988799252947667
Chr4	5350001	7350000	6350000	0.0988798580237272
Chr13	11110001	13110000	12110000	0.0988793572243145
Chr4	15050001	17050000	16050000	0.0988726317380373
Chr13	11680001	13680000	12680000	0.0988688476832605
Chr13	4220001	6220000	5220000	0.0988685617344837
Chr13	5490001	7490000	6490000	0.0988678440111755
Chr10	13190001	15190000	14190000	0.0988625761191952
Chr10	13170001	15170000	14170000	0.0988612781439989
Chr3	15470001	17470000	16470000	0.0988526217937875
Chr4	8980001	10980000	9980000	0.0988470289959468
Chr4	7860001	9860000	8860000	0.098843374071221
Chr4	6720001	8720000	7720000	0.0988411218701654
Chr13	4500001	6500000	5500000	0.0988372927632863
Chr4	5460001	7460000	6460000	0.0988359993394562
Chr13	8110001	10110000	9110000	0.0988347047477328
Chr4	7820001	9820000	8820000	0.0988338275917234
Chr13	8100001	10100000	9100000	0.0988119134782508
Chr4	14790001	16790000	15790000	0.0988074051346603
Chr4	7840001	9840000	8840000	0.0988045386719091
Chr4	7850001	9850000	8850000	0.0988045386719091
Chr4	7120001	9120000	8120000	0.098804029003434
Chr13	5480001	7480000	6480000	0.0987981180528474
Chr9	15200001	17200000	16200000	0.0987922631743505
Chr4	5020001	7020000	6020000	0.0987903088985232
Chr4	6920001	8920000	7920000	0.0987902885852144
Chr4	7260001	9260000	8260000	0.0987850457879468
Chr4	5080001	7080000	6080000	0.0987836951728798
Chr13	3230001	5230000	4230000	0.0987806910405321
Chr4	5500001	7500000	6500000	0.098771377027891
Chr13	5650001	7650000	6650000	0.0987691647735468
Chr4	15080001	17080000	16080000	0.0987666182030983
Chr4	5410001	7410000	6410000	0.0987636310212524
Chr13	3290001	5290000	4290000	0.0987542472720269
Chr4	6730001	8730000	7730000	0.0987535806066762
Chr4	8990001	10990000	9990000	0.0987533804175066
Chr4	15030001	17030000	16030000	0.0987477849060721
Chr4	5030001	7030000	6030000	0.0987461802352861
Chr4	5060001	7060000	6060000	0.098741942357147
Chr4	6740001	8740000	7740000	0.0987395463623224
Chr3	15240001	17240000	16240000	0.0987389042305324
Chr13	3460001	5460000	4460000	0.0987328266770149
Chr4	15060001	17060000	16060000	0.098732576959762
Chr13	4180001	6180000	5180000	0.0987306589848454
Chr4	5510001	7510000	6510000	0.0987274333907678
Chr13	7420001	9420000	8420000	0.0987265049505195
[truncated: 28,219 more rows]
