# Supplementary material for: Integrated BSA-Seq and WGCNA Analyses Reveal Candidate Genes Associated with Winter Bud Dormancy Maintenance in Fruit Mulberry (Morus spp.)
Source: Curr Issues Mol Biol. 2025 Dec 27;48(1):38. doi: 10.3390/cimb48010038 (PMC12840292; doi:10.3390/cimb48010038)
Supplement: Supplementary file 1 [file cimb-48-00038-s001.zip › Supplementary File(s)/Table S8 Results of Differential Expression Analysis from Transcriptomic Data.xls]

gene_id	G15_216_vs_G15_315_de	G15_216_vs_G15_315_log2fc	G15_216_vs_G15_315_pvalue	G14_126_vs_G14_310_de	G14_126_vs_G14_310_log2fc	G14_126_vs_G14_310_pvalue	G14_126_vs_G15_126_de	G14_126_vs_G15_126_log2fc	G14_126_vs_G15_126_pvalue	G14_126_vs_G14_328_de	G14_126_vs_G14_328_log2fc	G14_126_vs_G14_328_pvalue	G15_310_vs_G15_315_de	G15_310_vs_G15_315_log2fc	G15_310_vs_G15_315_pvalue	G14_310_vs_G15_310_de	G14_310_vs_G15_310_log2fc	G14_310_vs_G15_310_pvalue	G14_328_vs_G15_315_de	G14_328_vs_G15_315_log2fc	G14_328_vs_G15_315_pvalue	G14_310_vs_G14_328_de	G14_310_vs_G14_328_log2fc	G14_310_vs_G14_328_pvalue	G14_216_vs_G14_328_de	G14_216_vs_G14_328_log2fc	G14_216_vs_G14_328_pvalue	G15_126_vs_G15_216_de	G15_126_vs_G15_216_log2fc	G15_126_vs_G15_216_pvalue	G15_126_vs_G15_315_de	G15_126_vs_G15_315_log2fc	G15_126_vs_G15_315_pvalue	G15_216_vs_G15_310_de	G15_216_vs_G15_310_log2fc	G15_216_vs_G15_310_pvalue	G15_126_vs_G15_310_de	G15_126_vs_G15_310_log2fc	G15_126_vs_G15_310_pvalue	G14_126_vs_G14_216_de	G14_126_vs_G14_216_log2fc	G14_126_vs_G14_216_pvalue	G14_216_vs_G15_216_de	G14_216_vs_G15_216_log2fc	G14_216_vs_G15_216_pvalue	G14_216_vs_G14_310_de	G14_216_vs_G14_310_log2fc	G14_216_vs_G14_310_pvalue
M.alba_G0001161	Up Regulation	10.186691738112	0	Up Regulation	Inf	0.0231196047305266	Nodiff	Inf	1	Up Regulation	Inf	2.21617002041273e-225	Up Regulation	2.95104332926687	7.0456955498816e-144	Up Regulation	5.42915726203287	1.29050704188033e-71	Up Regulation	1.26522452218929	6.83339190686306e-43	Up Regulation	7.12959557976808	2.92110229500413e-247	Up Regulation	10.7880102226476	2.3232976417433e-240	Nodiff	2.01954110965008	0.601823527937183	Up Regulation	12.2530192967971	0	Up Regulation	7.2411918391715	2.28852720054617e-83	Up Regulation	9.3031334212944	8.96063539515113e-85	Nodiff	Inf	1	Nodiff	1.80261475491827	0.651862665613483	Up Regulation	3.62159520246331	0.0429741734823742
M.alba_G0002585	Up Regulation	5.69613802611562	0	Up Regulation	6.5631378489888	0	Down Regulation	-2.26585782030378	0.000427243475116116	Up Regulation	8.83221580041478	0	Nodiff	0.384057551249585	1.95143094785214e-05	Nodiff	0.981736755871698	8.46423882447211e-31	Nodiff	-0.84228147738298	2.69739704414604e-29	Up Regulation	2.22386306031786	2.77124982389346e-224	Up Regulation	8.84181643437873	0	Up Regulation	4.51235749123175	6.87379949401204e-19	Up Regulation	10.2369268267804	0	Up Regulation	5.31603994574628	0	Up Regulation	9.85049955807321	0	Nodiff	0.00756274471839871	1	Up Regulation	2.24930487057661	1.80906258887933e-09	Up Regulation	6.58308499101717	0
M.alba_G0002863	Up Regulation	7.95409740793782	0	Up Regulation	5.0910131347816	9.23493404684013e-86	Nodiff	-0.79353621450464	0.327482836376688	Up Regulation	8.30916384281486	0	Nodiff	-0.777243239443424	1.37535344070958e-17	Up Regulation	3.70432600696535	4.20138154281992e-296	Nodiff	-0.230334095239879	0.00397368533813637	Up Regulation	3.1730046593684	3.29710631566537e-287	Up Regulation	8.55658580014852	0	Nodiff	0.872875357608163	0.328502087985711	Up Regulation	8.85493697382064	0	Up Regulation	8.73508895458048	0	Up Regulation	9.63047921704809	0	Nodiff	-0.225365572324373	0.791920780935599	Nodiff	0.318466122609491	0.688974999199355	Up Regulation	5.34706270127401	7.78399362188824e-98
M.alba_G0005507	Up Regulation	7.82042726978517	0	Down Regulation	-2.85299377326195	1.22258294492342e-86	Down Regulation	-3.48073419508131	3.05274626913321e-111	Nodiff	0.462116405918486	7.17932354111214e-08	Nodiff	-0.0913728610368661	0.334025540976957	Up Regulation	4.60672228811574	0	Up Regulation	1.26128889121594	5.43667751749114e-57	Up Regulation	3.26983891757211	6.61801848705456e-213	Nodiff	0.654566745461011	8.49177522473603e-16	Down Regulation	-2.66548304123492	1.38868241583236e-25	Up Regulation	5.1876557605067	0	Up Regulation	7.91712358449165	0	Up Regulation	5.27744514296223	0	Nodiff	-0.175029619345322	0.0552424658193877	Down Regulation	-5.96059814109231	6.3551774849893e-265	Down Regulation	-2.65030889831076	3.76000857233788e-140
M.alba_G0005604	Up Regulation	9.33590540561974	0	Up Regulation	6.95271340821062	3.41266058527169e-71	Nodiff	0.839767580085231	0.657446905876687	Up Regulation	10.0302678026158	0	Nodiff	-0.594900619177358	1.39416750935542e-10	Up Regulation	3.49111469852816	7.61300601234835e-230	Nodiff	-0.120111544414519	0.152922895947806	Up Regulation	3.03216973412585	6.9606820684707e-214	Up Regulation	10.7283836465629	0	Nodiff	-0.316232580675571	0.858931210273483	Up Regulation	9.05702448814923	0	Up Regulation	9.93513653710661	0	Up Regulation	9.65106444742108	0	Nodiff	-0.681933739117515	0.918038769944741	Nodiff	1.21563699805824	0.621241221514737	Up Regulation	7.66076563354014	3.40978764875179e-81
M.alba_G0006063	Down Regulation	-4.96731142008363	0	Nodiff	-0.894679931419136	2.33791160949145e-45	Nodiff	0.171766277606588	0.0026202747329434	Down Regulation	-4.98850618368038	0	Down Regulation	-1.18598545339625	5.4895545943786e-24	Down Regulation	-4.08464458686278	0	Down Regulation	-1.11624057813187	2.14878516038755e-24	Down Regulation	-4.13885549677747	0	Down Regulation	-4.96642827742463	0	Down Regulation	-1.35771342905831	9.46242512701818e-51	Down Regulation	-6.29258101956617	0	Down Regulation	-3.77677710514988	8.43098773770176e-230	Down Regulation	-5.10804063034285	0	Nodiff	-0.00403212104854637	0.928103184475419	Down Regulation	-1.17019075152651	2.91101982666193e-34	Nodiff	-0.862765540869532	5.53703406532061e-39
M.alba_G0006189	Up Regulation	9.82905518288494	0	Up Regulation	2.82511128355029	0.000578003398597557	Nodiff	0.486128561651745	0.841348320855912	Up Regulation	8.06913512249466	7.20043085507044e-204	Nodiff	0.550131538279633	8.51885714762591e-06	Up Regulation	5.83664216817741	2.80995625373436e-75	Up Regulation	1.20210956373597	1.26272400849912e-37	Up Regulation	5.19993344245742	3.99263485495449e-198	Up Regulation	6.0000858001244	1.13523395048902e-194	Nodiff	-1.09286213045929	0.46026977496446	Up Regulation	8.7662245475275	0	Up Regulation	9.28306114772172	1.30741097154068e-108	Up Regulation	8.21357231474874	7.97574385559263e-99	Nodiff	2.08413988282583	0.0748975845746986	Down Regulation	-2.6791573111674	0.0254633225532324	Nodiff	0.767924149866749	0.189619763625639
M.alba_G0007086	Up Regulation	7.9826465841846	0	Up Regulation	7.54112897798038	0	Nodiff	-0.0177406456349858	1	Up Regulation	10.6087790221084	0	Nodiff	0.10216016901181	0.267393999167003	Up Regulation	2.21569759814636	2.0383957723724e-150	Nodiff	-0.688518329425225	4.02156370514069e-21	Up Regulation	3.02238085446872	0	Up Regulation	11.0770056141134	0	Up Regulation	1.90720018875712	4.4549061586259e-06	Up Regulation	9.91875733361084	0	Up Regulation	7.88485699887976	0	Up Regulation	9.81434690802485	0	Nodiff	-0.45106084304323	0.586196603004556	Up Regulation	2.35094109696861	6.56225055810325e-07	Up Regulation	8.01922464376317	0
M.alba_G0007204	Up Regulation	9.87680446893914	0	Up Regulation	8.35694648555401	1.45324597758064e-285	Nodiff	1.39032575818613	0.167253695505064	Up Regulation	10.534621095276	0	Nodiff	-0.182649861610935	0.0334780936283656	Up Regulation	2.54480869095383	1.87587780656372e-177	Nodiff	0.245320736428479	0.00137956143559093	Up Regulation	2.13273713056385	6.45975274183646e-177	Up Regulation	11.534418032729	0	Nodiff	-0.537951700721471	0.501366968785953	Up Regulation	9.3738545279451	0	Up Regulation	10.064194301665	0	Up Regulation	9.55533420518368	0	Nodiff	-0.980012835533657	0.620610702766711	Nodiff	1.84533190955168	0.165616525028851	Up Regulation	9.36577094878009	1.22204232936307e-314
M.alba_G0008540	Up Regulation	5.577712665935	0	Up Regulation	4.20613555035564	2.13927665357328e-05	Up Regulation	5.88117802807104	2.06657696656538e-26	Up Regulation	7.17799379545901	4.11052414017283e-63	Nodiff	0.889839188241715	1.46936354973151e-23	Up Regulation	7.10894559291987	0	Up Regulation	5.08862268330371	0	Up Regulation	2.92694075742924	3.07031136433623e-31	Up Regulation	5.6741214774517	1.05053988092761e-60	Nodiff	0.759051845206664	0.000296494196423079	Up Regulation	6.36917790017718	0	Up Regulation	4.69238327910543	2.02050893665867e-269	Up Regulation	5.47786154280819	0	Nodiff	1.52007275074362	0.36945343431037	Up Regulation	5.1293623308203	1.2616390135924e-39	Up Regulation	2.71148693946053	0.000456853226454095
M.alba_G0009540	Up Regulation	8.97164072827132	0	Up Regulation	10.8751553626509	7.77516705673006e-168	Nodiff	2.62195993846067	0.360910478690936	Up Regulation	12.8983616269912	2.4039691055106e-203	Nodiff	0.664228000471109	1.47684149819132e-13	Up Regulation	1.77418973474082	5.91576125835927e-80	Nodiff	0.475606091474768	6.65617699198234e-09	Up Regulation	1.97847999399835	3.47907495781847e-39	Up Regulation	10.4208503468263	4.37672665698522e-202	Nodiff	1.73056888412681	0.0720144468124676	Up Regulation	10.7365834516226	0	Up Regulation	8.31231958878882	0	Up Regulation	10.0712902327253	0	Nodiff	2.50506487227851	0.414962231183716	Nodiff	1.86797877551536	0.0783483009913905	Up Regulation	8.40551489913038	2.52276376563955e-174
M.alba_G0010704	Up Regulation	6.43789746528178	0	Up Regulation	4.16883449626597	7.44559235278886e-126	Nodiff	0.439816792986036	0.110659830931522	Up Regulation	6.32479381391783	3.40761363959256e-163	Nodiff	-0.530590911894901	2.98156510291728e-09	Up Regulation	2.2183767887277	1.12406017949285e-136	Nodiff	-0.407401622207001	0.000362002966088898	Up Regulation	2.11083005514993	6.70914748885053e-42	Up Regulation	5.91665751968987	2.85419909782683e-156	Down Regulation	-1.00964265834412	0.00395056259738064	Up Regulation	5.46325465393593	0	Up Regulation	6.97348872116136	0	Up Regulation	5.99275261602417	0	Nodiff	0.427072048041864	0.0999198349093316	Nodiff	-0.983842298167367	0.000464993022559217	Up Regulation	3.77024663422113	2.8819956097258e-114
M.alba_G0013332	Up Regulation	8.61034677006765	0	Up Regulation	10.0592445970551	1.24683890732036e-157	Up Regulation	4.70977875648303	0.000343849175854995	Up Regulation	12.6953183052586	9.34903766732825e-263	Nodiff	-0.589815942777386	5.64761599392785e-11	Up Regulation	3.41469107928525	3.85937424936631e-273	Nodiff	0.250075437060292	0.00895173518549777	Up Regulation	2.5902567172738	6.96150774743156e-73	Up Regulation	9.45295125704294	6.14138667187684e-262	Nodiff	-0.421878538161618	0.545954725572911	Up Regulation	8.22248108621256	0	Up Regulation	9.20492224693232	0	Up Regulation	8.81129090212268	0	Nodiff	3.25761243997588	0.10796523144455	Nodiff	1.03730753562843	0.237694000606828	Up Regulation	6.82721661867357	1.25290733606573e-158
M.alba_G0013391	Up Regulation	9.50248990547958	0	Up Regulation	6.93543733952638	0	Down Regulation	-1.99017653369894	0.00375867968439648	Up Regulation	8.47861739823862	0	Nodiff	-0.880546089558069	4.52456621986107e-24	Up Regulation	2.06935885164148	8.40756005252362e-133	Nodiff	-0.293528361827397	0.000101042676084217	Up Regulation	1.49809263215627	3.26362384451845e-90	Up Regulation	7.61248772396769	0	Nodiff	0.624959578925293	0.497106721001331	Up Regulation	10.1575847108176	0	Up Regulation	10.3874844082569	0	Up Regulation	11.0363801642837	0	Nodiff	0.881972207983011	0.0392265934652574	Down Regulation	-2.23901134499717	1.01105270282154e-05	Up Regulation	6.07968730165097	0
M.alba_G0014495	Up Regulation	7.74798836258801	0	Nodiff	0.364728166771076	0.128729840756987	Nodiff	-0.925206005191988	0.00178250203257554	Up Regulation	4.63131223262778	3.24220434205873e-308	Up Regulation	1.97107970324944	5.7201348825816e-82	Up Regulation	2.54468647379547	2.79748908468516e-65	Nodiff	0.31085957156976	0.000208982708910155	Up Regulation	4.22107099454006	3.07210364430039e-317	Up Regulation	3.61051451215323	1.58200382145486e-236	Down Regulation	-1.92942826207921	5.80644525934865e-05	Up Regulation	5.84906318628329	0	Up Regulation	5.78204915894417	3.86146345703475e-146	Up Regulation	3.87626356344635	3.41222647205484e-108	Up Regulation	1.03946245761447	1.33163964258203e-06	Down Regulation	-3.88154869982384	3.04644882386598e-36	Nodiff	-0.64636109963253	0.00111314543072112
M.alba_G0015823	Up Regulation	7.24009367778227	0	Nodiff	0.0276223031093732	1	Nodiff	-0.567929007076704	0.196711268422492	Up Regulation	6.69031701638245	0	Up Regulation	1.39566450566959	3.89796614486022e-48	Up Regulation	5.11667620370125	8.92094073846597e-230	Nodiff	-0.0896286864193484	0.257390158168209	Up Regulation	6.617635250307	0	Up Regulation	6.18626392048107	0	Nodiff	-0.120388259929076	0.810780137571481	Up Regulation	7.15111724161084	0	Up Regulation	5.84944663745985	5.34514010814905e-217	Up Regulation	5.75368362673175	2.68385732553201e-240	Nodiff	0.52363047371333	0.174473374893924	Down Regulation	-1.1988700947782	0.002807403158587	Nodiff	-0.467019814023151	0.188085242968174
M.alba_G0016162	Up Regulation	8.08467008716103	0	Nodiff	1.3515902307058	0.183092269089179	Up Regulation	2.89399913074453	2.08296783963894e-05	Up Regulation	10.2551905261826	5.52296199322195e-294	Nodiff	0.06136936187398	0.476182489631525	Up Regulation	9.54797286243668	0	Nodiff	0.767148972151109	8.99789563388756e-24	Up Regulation	8.85822114055057	2.67090851280544e-308	Up Regulation	8.21191101601742	3.74970891169885e-275	Nodiff	-0.00548581972042051	1	Up Regulation	8.11078626283293	0	Up Regulation	8.02789926085112	0	Up Regulation	8.04760285490114	0	Up Regulation	2.06233462967314	0.0137112767253357	Nodiff	0.840311031816254	0.0948517198488272	Nodiff	-0.681181610668547	0.297225339202309
M.alba_G0016868	Up Regulation	9.70841804532476	0	Up Regulation	7.17501379147997	8.06438387543577e-278	Nodiff	0.0695001424828813	0.978515920879625	Up Regulation	9.55754940065582	0	Nodiff	-0.197443073230916	0.0277943433777111	Up Regulation	2.02406911891339	1.5981895826767e-112	Nodiff	-0.495188132029844	1.46334191983118e-10	Up Regulation	2.33737839910966	4.33792106817586e-216	Up Regulation	9.5777064771018	0	Nodiff	-0.764681814852951	0.397788398632325	Up Regulation	8.98048016525753	0	Up Regulation	9.91050063517364	0	Up Regulation	9.17738824579116	0	Nodiff	-0.00310389633041574	1	Nodiff	-0.681253998142899	0.473788418794609	Up Regulation	7.20447256127206	8.49324152838214e-298
M.alba_G0017846	Up Regulation	6.68747464213062	0	Up Regulation	6.53579178304568	0	Up Regulation	1.48789773242231	7.37841490100666e-05	Up Regulation	8.25346106675783	0	Nodiff	-0.0732947437491103	0.392315651701239	Up Regulation	1.63255141853746	3.41600711243308e-81	Nodiff	-0.0976488875241046	0.185116671406509	Up Regulation	1.67266541863602	3.15296640540813e-124	Up Regulation	7.23295641213501	0	Nodiff	-0.0687265777881682	0.812591709662697	Up Regulation	6.65106800370943	0	Up Regulation	6.76538959577299	0	Up Regulation	6.72280681213289	0	Up Regulation	1.03811449617308	0.0200373528502174	Nodiff	0.393545035836285	0.226501846234025	Up Regulation	5.5259987542662	0
M.alba_G0019015	Up Regulation	6.65344274006699	0	Up Regulation	2.37154206952639	1.19130821711062e-59	Down Regulation	-3.63389198812933	5.97193939557327e-10	Up Regulation	2.55402814710918	4.46924853718147e-73	Nodiff	0.99528681619331	9.849017736853e-27	Up Regulation	1.60712159619709	1.90147240981866e-58	Up Regulation	2.48049414107449	1.40746323707347e-169	Nodiff	0.137611658385	0.15361189743231	Up Regulation	1.73128275224803	1.91936304976171e-43	Up Regulation	1.96448430362177	0.0001731410093351	Up Regulation	8.65727730093453	0	Up Regulation	5.66253137908216	4.83081244224839e-264	Up Regulation	7.6618913943798	0	Nodiff	0.840976012333607	1.50710919742235e-05	Down Regulation	-2.49769901123326	2.91219398861928e-26	Up Regulation	1.55845976348371	4.06955841211983e-34
M.alba_G0019869	Up Regulation	7.81839938619933	0	Up Regulation	4.65383193745111	3.93673611397028e-54	Nodiff	-0.954407536250604	0.315839949847523	Up Regulation	8.90532170835519	0	Up Regulation	2.8453599793428	1.14633182970468e-161	Nodiff	0.885706883756225	2.86395793531303e-10	Nodiff	-0.460137937072571	6.5338674539448e-09	Up Regulation	4.20666124215164	0	Up Regulation	9.11250762774281	0	Up Regulation	1.53254467577542	0.0398518082013561	Up Regulation	9.38434294528989	0	Up Regulation	4.9773209329644	1.31748603931924e-102	Up Regulation	6.53804939407892	1.26601810673072e-125	Nodiff	-0.18586870239334	0.882010367063133	Nodiff	0.778907062792888	0.286047826103177	Up Regulation	4.86960346369342	7.52909956121864e-62
M.alba_G0019142	Up Regulation	7.94528274769756	7.73186056196675e-318	Up Regulation	4.09462095465916	1.99189706110085e-80	Nodiff	-0.872915176889144	0.0718828036332738	Up Regulation	6.96966250069593	0	Nodiff	-0.360002128198887	0.000108624382598525	Up Regulation	2.24908608870495	4.25901488112551e-110	Nodiff	-0.925332085438845	1.1863227657576e-29	Up Regulation	2.82997843814067	1.02365400456783e-247	Up Regulation	8.0403310665573	0	Nodiff	-1.07427072824801	0.114795064505677	Up Regulation	6.90062922797522	0	Up Regulation	8.30854227645382	0	Up Regulation	7.25897615506536	0	Down Regulation	-1.0555320013695	0.0430861752239516	Nodiff	-0.88191891390051	0.232311527034055	Up Regulation	5.17650398486512	1.02361242872603e-100
M.alba_G0012338	Up Regulation	9.24025204106776	1.04298443600022e-311	Up Regulation	Inf	0.00282543269585313	Nodiff	Inf	0.798767437498952	Up Regulation	Inf	8.24442947553748e-108	Nodiff	0.671359063821057	5.19322956765084e-11	Up Regulation	6.87158347956238	5.88284257369736e-134	Up Regulation	1.8072426498047	5.38801202804004e-73	Up Regulation	5.75159748046572	1.62781233075357e-94	Up Regulation	8.4834697723082	9.56867465218893e-110	Nodiff	1.71646944075955	0.482280170983951	Up Regulation	10.9941317455207	0	Up Regulation	8.57372429857557	3.82953310410863e-150	Up Regulation	10.3215826059599	4.09321206668011e-148	Nodiff	Inf	0.560596527392492	Nodiff	0.992271184354464	0.707389940634151	Up Regulation	2.69679955920204	0.0273805046256785
M.alba_G0005071	Up Regulation	4.9118498119228	2.40263372530465e-311	Up Regulation	2.52691889409955	3.51302872416121e-31	Up Regulation	3.26205886878393	6.37506320357926e-68	Up Regulation	7.13691938013109	0	Nodiff	-0.318081162485546	0.000259080085148464	Up Regulation	5.77971567779258	0	Nodiff	0.912479164115045	4.83183754879924e-33	Up Regulation	4.56497688545457	0	Up Regulation	5.29121246773574	0	Nodiff	-0.173369183137567	0.190287859071786	Up Regulation	4.77160095044308	3.95954649213243e-283	Up Regulation	5.23475124011213	0	Up Regulation	5.08830136547163	0	Up Regulation	1.86445047240447	3.10228137571895e-14	Up Regulation	1.23670242392711	1.56665530731799e-13	Nodiff	0.690707607962493	2.1796076190575e-05
M.alba_G0013900	Down Regulation	-4.4099206282488	5.18983464452204e-299	Nodiff	0.830041376099077	7.00472017749975e-38	Up Regulation	1.891498955334	2.59930413544579e-224	Down Regulation	-1.14395052464767	2.53737899222629e-66	Nodiff	-0.75850324509139	1.52995062463549e-16	Down Regulation	-2.20327284537562	2.3256075556437e-155	Nodiff	-0.926887112052589	2.85957424268081e-31	Down Regulation	-2.01909877467718	5.7890389498497e-201	Down Regulation	-1.24460593045243	9.16484800192706e-70	Nodiff	0.399008984062607	7.30383057662436e-06	Down Regulation	-3.9786782959958	0	Down Regulation	-3.64685097481308	8.74287082456869e-231	Down Regulation	-3.22169747919888	3.18179149129994e-283	Nodiff	0.118464014073823	0.0593162495651331	Up Regulation	2.18353032441507	1.20127743628853e-109	Nodiff	0.739324006463184	1.37332074527668e-28
M.alba_G0018831	Up Regulation	8.82207841449827	3.88567839126702e-298	Up Regulation	4.06192797544158	5.11183804322957e-55	Nodiff	-0.368201709571834	0.624886557024578	Up Regulation	7.00059248899133	5.79890488539817e-225	Nodiff	-0.308653365334128	0.000863760802884495	Up Regulation	2.86059208306433	2.57429426609772e-113	Nodiff	-0.326116750971509	0.000479998072705251	Up Regulation	2.89384265490676	1.48166817631756e-104	Up Regulation	8.1712997568485	8.56865422935294e-249	Down Regulation	-1.82976962747152	0.0214488015511023	Up Regulation	7.02681290880789	1.58070906289041e-259	Up Regulation	9.13529140547836	0	Up Regulation	7.33420472583699	8.90240988724869e-289	Nodiff	-1.15824769206433	0.170485425126202	Nodiff	-1.03236367323958	0.315829322496032	Up Regulation	5.24401903680573	2.07119541161062e-73
M.alba_G0004053	Up Regulation	10.041679460436	9.42420538759999e-298	Up Regulation	6.37566757834862	1.49147774290218e-68	Nodiff	-Inf	0.128957736708161	Up Regulation	9.1556015695814	0	Up Regulation	1.22888727027483	7.98458301589457e-31	Up Regulation	1.24111392599972	4.13033543370665e-21	Nodiff	-0.249828477783128	0.0053727405421233	Up Regulation	2.73496513986578	4.26148952699292e-165	Up Regulation	10.9411130752164	0	Nodiff	Inf	0.468330581052404	Up Regulation	Inf	3.35313875320125e-314	Up Regulation	8.81796390981048	8.62789809433337e-173	Up Regulation	Inf	7.27325111712404e-182	Nodiff	-1.76079463159503	0.451006732822147	Nodiff	0.585884686707026	0.996074048445432	Up Regulation	8.16812688185826	3.59648942245671e-79
M.alba_G0002945	Down Regulation	-9.78659983376884	1.48483675292259e-297	Nodiff	-0.963575758057409	2.07213926730205e-49	Up Regulation	1.69090199850545	1.33140623635532e-183	Down Regulation	-7.29351305337191	0	Down Regulation	-1.08379596528083	0.00109455275257887	Down Regulation	-6.85401652114941	0	Down Regulation	-1.54743131046575	3.99849247250906e-07	Down Regulation	-6.37525791747064	0	Down Regulation	-7.66943703045113	0	Nodiff	-0.793222062870923	5.87345652395527e-19	Down Regulation	-10.546899007929	0	Down Regulation	-8.69835238922476	1.2472527135895e-275	Down Regulation	-9.46478843458012	0	Nodiff	0.393527325538318	1.94272743747101e-09	Nodiff	0.515881959838935	5.08264778802278e-06	Down Regulation	-1.32957454125329	1.12078210443182e-51
M.alba_G0003530	Up Regulation	6.32053253960035	9.70808604833919e-296	Up Regulation	9.4400901059824	2.24622906410366e-106	Up Regulation	4.36063075802751	0.00246191686322767	Up Regulation	12.5032937013103	0	Nodiff	-0.378436153877815	5.03787600319956e-05	Up Regulation	2.9592370008207	9.82123024290471e-180	Nodiff	-0.420776158665893	2.75031785036763e-07	Up Regulation	3.01727193786184	5.48131854587438e-252	Up Regulation	10.6846068936461	0	Up Regulation	1.35475369362716	0.00778205952976311	Up Regulation	7.7058139215959	0	Up Regulation	6.70313356560617	0	Up Regulation	8.08250328925511	0	Nodiff	1.83471525359001	0.660515036120053	Up Regulation	3.88782993319264	4.9243178572631e-07	Up Regulation	7.63154653491055	3.34215534947645e-113
M.alba_G0000196	Up Regulation	5.78620477535789	9.72572631414708e-289	Up Regulation	2.31900872508035	6.5599813432262e-49	Nodiff	-0.56961251015319	0.0161950368146593	Up Regulation	4.78777575374164	0	Nodiff	-0.160671819640371	0.0645773979164304	Up Regulation	2.41811706967388	4.45256753261684e-137	Nodiff	-0.150611531776203	0.0534918853631737	Up Regulation	2.42385253665248	9.65483893055163e-188	Up Regulation	5.76781238449506	0	Nodiff	-0.628320428861292	0.0201502043981771	Up Regulation	5.18914352043947	3.09465594468214e-263	Up Regulation	5.95101090557692	0	Up Regulation	5.34803783923687	0	Nodiff	-0.964015048976981	0.000616232539385497	Nodiff	-0.222826152619791	0.46857341666786	Up Regulation	3.30975610640712	2.41540242384818e-77
M.alba_G0008275	Up Regulation	6.73840046026159	5.821431581013e-285	Up Regulation	5.05524979438392	1.42349957386481e-34	Nodiff	0.0523532508055418	1	Up Regulation	8.64651259365673	0	Nodiff	0.372763472049768	0.000179054121125004	Up Regulation	3.31485891705293	2.9526606122587e-153	Nodiff	0.157869515246196	0.0705597160607448	Up Regulation	3.54580141466359	5.39885534375854e-228	Up Regulation	8.36360812859561	0	Up Regulation	1.96792990219162	0.00540553480430387	Up Regulation	8.73654363332731	0	Up Regulation	6.37011081748768	1.74797367095452e-247	Up Regulation	8.36250623260007	6.90675418458648e-315	Nodiff	0.297848526555648	0.826936369475973	Up Regulation	1.73032309950771	0.0260506068892163	Up Regulation	4.78240968095475	2.29150402267792e-36
M.alba_G0011561	Up Regulation	6.60448958500919	1.02823562783044e-279	Up Regulation	1.78568568032331	1.10062061608757e-06	Nodiff	0.0384780978105731	1	Up Regulation	4.74496057066375	4.77639047566207e-105	Up Regulation	1.89954178480934	7.41230686614992e-70	Up Regulation	2.68003925631299	7.01173588832117e-40	Up Regulation	1.6800624944891	1.33584021862929e-67	Up Regulation	2.91455008687991	5.28850030580739e-72	Up Regulation	3.60760517336755	2.60123096212384e-86	Nodiff	-0.265746647571811	0.624458275289059	Up Regulation	6.37027857011295	5.17425654390736e-283	Up Regulation	4.70923349296418	1.09754709067572e-75	Up Regulation	4.4692996911275	6.14780473097867e-68	Up Regulation	1.15501409367223	0.00550109450776045	Down Regulation	-1.3721764382341	0.000945588022699739	Nodiff	0.658222663170414	0.0271353940803964
M.alba_G0000894	Up Regulation	5.16875159614437	6.80465367248952e-279	Down Regulation	-3.22216994422244	4.84079622273818e-27	Up Regulation	1.30086196663946	5.04690648958881e-17	Up Regulation	1.24388073355367	5.41855499696995e-15	Nodiff	0.88402850816126	1.73914612152751e-21	Up Regulation	6.76787750764712	0	Up Regulation	3.24841683562683	1.23440785010104e-223	Up Regulation	4.41986613010499	2.01520876470689e-89	Up Regulation	2.25383866648761	1.30209475524034e-37	Down Regulation	-2.02621178598817	2.36227207843952e-32	Up Regulation	3.17555555500061	2.54634482909049e-185	Up Regulation	4.28955926668609	4.23195965941911e-187	Up Regulation	2.29017396121601	1.11056445885654e-94	Nodiff	-0.99335505587188	9.69094570106622e-06	Nodiff	0.27895926621121	0.284083374609172	Down Regulation	-2.20129441237012	1.03580092399799e-09
M.alba_G0010619	Up Regulation	5.30921065858144	8.90640024203874e-278	Down Regulation	-2.35618187780344	5.07129689844983e-62	Down Regulation	-2.9090090528827	2.08651958692609e-76	Down Regulation	-1.43917849710751	3.60534027509207e-26	Up Regulation	1.07949564555414	9.61239628419059e-30	Up Regulation	2.56767773213324	1.04924144148752e-106	Up Regulation	2.79020615555098	5.62862899815139e-188	Nodiff	0.872302518570354	7.38307207220861e-08	Down Regulation	-1.45164394803319	6.29851066370445e-46	Down Regulation	-1.09778162149486	3.28635102897401e-07	Up Regulation	4.24478170686435	3.54387532756371e-282	Up Regulation	4.23462954603102	1.64871302821133e-166	Up Regulation	3.16404530779887	5.55792356017993e-137	Nodiff	0.0298497419951029	0.709328388416101	Down Regulation	-4.02425106479914	3.2630080102095e-152	Down Regulation	-2.35852187292923	4.07742810738444e-100
M.alba_G0018593	Up Regulation	6.4561554761076	7.34843666065277e-277	Up Regulation	4.30576243729066	1.86047028451133e-181	Down Regulation	-1.87903221324695	6.00332590441239e-06	Up Regulation	5.67789888355617	0	Nodiff	-0.243572992367989	0.00932751000850186	Nodiff	0.963746010627481	7.41172000760912e-25	Nodiff	-0.591316391062949	1.51876592433324e-12	Up Regulation	1.32716328297018	1.21772639111697e-63	Up Regulation	5.70220884643382	0	Nodiff	0.460762822661861	0.395404441669415	Up Regulation	6.95081726345348	0	Up Regulation	6.70366339691345	8.48661699790275e-284	Up Regulation	7.19318426720164	1.61269625956127e-285	Nodiff	-0.00524638050661975	0.999441099781783	Down Regulation	-1.40036609302972	0.000368653219412193	Up Regulation	4.33952601454597	8.11111163873216e-195
M.alba_G0020334	Up Regulation	9.8644002270616	1.80502314955545e-274	Up Regulation	9.60851413054196	1.39590451869571e-86	Nodiff	2.36836454307111	0.459244617742249	Up Regulation	12.7208421253938	8.68588396624369e-267	Nodiff	-0.495906701154057	3.76227427309656e-07	Up Regulation	2.22969841676961	6.25352541138866e-95	Down Regulation	-1.31781280934393	4.41977895573315e-29	Up Regulation	3.06739518001101	1.24238170643626e-91	Up Regulation	10.7902488394355	4.68288184522488e-276	Nodiff	-0.880970623062137	0.678909030784123	Up Regulation	9.01510129594437	9.03746015209056e-295	Up Regulation	10.3660150391099	0	Up Regulation	9.50857486711438	0	Nodiff	1.95656775250773	0.668212724342841	Nodiff	-0.451226482174764	0.960820347155861	Up Regulation	7.68714908253186	2.2306638849389e-86
M.alba_G0000133	Up Regulation	5.88025493332116	3.24846624599744e-271	Up Regulation	6.54384180501758	4.26161524451353e-42	Nodiff	1.86836131964309	0.19817918739119	Up Regulation	9.82892729234778	0	Nodiff	-0.574305461236105	5.26795670519803e-10	Up Regulation	4.35789098088461	1.03201671926473e-313	Nodiff	0.559557849694387	1.28558789554317e-10	Up Regulation	3.24004565265785	5.21099745470293e-186	Up Regulation	9.10375609411365	0	Up Regulation	2.58972958493984	1.91688934816369e-06	Up Regulation	8.50798666575168	0	Up Regulation	6.45916269294044	0	Up Regulation	9.08208940856505	0	Nodiff	0.743868724537263	0.780039015715988	Up Regulation	3.72664934399152	4.2155057548368e-08	Up Regulation	5.82693910365718	3.009079762409e-44
M.alba_G0013593	Up Regulation	7.63162492653374	3.9167801212254e-269	Up Regulation	6.95193976366865	2.62299765430363e-69	Nodiff	-0.276687402844609	1	Up Regulation	9.34286535678486	9.27156807464366e-316	Nodiff	-0.252157869871607	0.0137297306525685	Up Regulation	2.71195200414267	6.78850638140537e-116	Nodiff	0.129228566379776	0.151028775742787	Up Regulation	2.34635055619021	1.56544999905606e-111	Up Regulation	8.96018379742178	0	Nodiff	2.06869608004194	0.0871509623584134	Up Regulation	9.73434656641519	0	Up Regulation	7.88739478762326	1.8598714880438e-292	Up Regulation	9.9859181329494	1.33306596028968e-287	Nodiff	0.398860597134376	0.951050973502621	Nodiff	1.40704961345831	0.243727987541073	Up Regulation	6.58011431530412	2.70501344584269e-75
M.alba_G0016750	Up Regulation	8.90086870647125	8.20456686436537e-269	Up Regulation	6.74231668615649	2.0359014246048e-48	Nodiff	-0.365362712242724	1	Up Regulation	9.41704630812729	1.55290821157458e-273	Nodiff	-0.302145388404077	0.00205146701632346	Up Regulation	3.15408878339094	1.70948392038747e-150	Nodiff	0.238041705024329	0.0108250592434454	Up Regulation	2.6297327614752	1.57213204660714e-116	Up Regulation	8.98569068305825	9.64161920119408e-289	Nodiff	1.07001439294079	0.649933046832899	Up Regulation	9.99865017725707	1.14295601721797e-302	Up Regulation	9.20876978719547	1.28315503308658e-308	Up Regulation	10.2978061892762	0	Nodiff	0.440578860919287	0.923324664726652	Nodiff	0.271083219760109	1	Up Regulation	6.32315979487774	3.66169936457297e-52
M.alba_G0005254	Up Regulation	7.35621422043163	2.17971388709541e-268	Nodiff	0.462801864538582	1	Nodiff	3.23746152836936	0.103426601574105	Up Regulation	10.9169191922762	3.36776168280542e-265	Up Regulation	5.49325275135589	5.74761171280927e-264	Up Regulation	5.40862731732242	1.25258078822204e-10	Nodiff	0.513169708183811	2.5876561985762e-08	Up Regulation	10.4073183245769	5.13024545444868e-316	Up Regulation	9.50089481011896	1.08615838943107e-279	Nodiff	0.786365152728978	0.382832476540438	Up Regulation	8.17801185038565	3.35341869425465e-317	Up Regulation	1.86801074945148	0.0003056530285314	Up Regulation	2.68428072711186	4.74241941231946e-06	Nodiff	1.43939822399123	0.834728814771586	Up Regulation	2.59849364268671	0.0316372838101232	Nodiff	-0.945982700462674	0.923387155373347
M.alba_G0017363	Up Regulation	4.65024420502288	1.5173644382553e-267	Up Regulation	7.27294560323971	9.5373680862659e-70	Up Regulation	4.7299357229216	4.16284349750937e-11	Up Regulation	10.1353104453604	0	Nodiff	0.137243003009405	0.106005103022477	Up Regulation	4.17120893427224	0	Up Regulation	1.50668178334054	4.07138685349419e-76	Up Regulation	2.81708460511916	1.44211116625379e-174	Up Regulation	7.14352599267119	0	Up Regulation	2.21413895454081	7.84224693946384e-22	Up Regulation	6.89568374936156	0	Up Regulation	4.51767813246816	2.64532704560264e-260	Up Regulation	6.7568136356959	0	Up Regulation	3.00243117462883	0.0258410579494562	Up Regulation	3.94727925637752	2.94174550232199e-38	Up Regulation	4.29330803954433	5.94943962037542e-57
M.alba_G0009539	Up Regulation	8.13180767052489	4.27581607176488e-267	Up Regulation	4.84498466515304	6.68310237705618e-64	Down Regulation	-1.69584999656988	0.047404103515176	Up Regulation	6.22294479033924	1.62687536534002e-247	Nodiff	0.478835437678518	3.36823901875182e-06	Up Regulation	1.08125074091381	2.30828795260818e-21	Nodiff	0.242184125384051	0.00949571667240413	Up Regulation	1.33314994979954	9.41683475125446e-42	Up Regulation	6.26831298446409	4.40300075283858e-262	Nodiff	-0.0196689476889405	1	Up Regulation	8.14662252912226	7.02461751360534e-298	Up Regulation	7.65772856917871	3.41835770104827e-218	Up Regulation	7.66709294601969	4.65864555778761e-232	Nodiff	-0.026182592664487	1	Down Regulation	-1.67998505556346	0.0321901082133444	Up Regulation	4.89903255318068	6.54016007992504e-68
M.alba_G0005698	Up Regulation	6.6029188064929	1.18827740120959e-266	Up Regulation	3.96138090776182	7.7388468405288e-38	Up Regulation	1.21044708136858	0.0258172115012038	Up Regulation	7.24632763052072	0	Nodiff	-0.471214529022454	9.27354853748196e-07	Up Regulation	3.53304757365072	3.09989962470823e-209	Nodiff	-0.162265145744293	0.0630274004593002	Up Regulation	3.23982172618383	1.15497567583238e-215	Up Regulation	7.12283715921612	0	Nodiff	-0.778302255400918	0.0933204754848069	Up Regulation	5.8565620905898	1.25504029022081e-287	Up Regulation	7.07929157613001	0	Up Regulation	6.32613148342438	0	Nodiff	0.144832802404862	0.902280239727165	Nodiff	0.300778102025749	0.650948496798411	Up Regulation	3.84637274256976	1.11715306551888e-40
M.alba_G0005383	Up Regulation	8.32396133137194	3.21939370334778e-265	Up Regulation	3.80820103050922	5.93530919724762e-41	Nodiff	-1.30670186697664	0.153829041691787	Up Regulation	6.49335541330053	1.48779301244947e-268	Nodiff	-0.303132666807037	0.00322970841057989	Up Regulation	2.84935442019641	6.71789479433282e-89	Nodiff	-0.0779089651827617	0.390710216094139	Up Regulation	2.63998857827028	3.5071571725988e-125	Up Regulation	7.46844980348755	5.05428253375917e-302	Nodiff	-0.652052779104683	0.537916977549186	Up Regulation	7.70763580433994	1.10219982482682e-286	Up Regulation	8.63199038582379	5.71795816060985e-239	Up Regulation	8.00995984249406	6.48619251907594e-214	Nodiff	-0.959464974171938	0.27800412905104	Nodiff	-0.989897123549921	0.370198033616829	Up Regulation	4.79351666674959	9.19166053428586e-55
M.alba_G0014294	Up Regulation	6.39861275556667	2.11643291957587e-263	Up Regulation	3.0170967758525	2.41242659927769e-62	Nodiff	0.0473335593814998	0.934583608397072	Up Regulation	5.36136919260253	0	Nodiff	-0.436318470345965	5.52284371696846e-06	Up Regulation	2.24636270124375	4.59053357475888e-106	Nodiff	-0.473492888402636	2.74007582432456e-08	Up Regulation	2.29925906986805	4.40661339617687e-148	Up Regulation	5.93599854328818	0	Down Regulation	-1.60603681004542	9.94139501795082e-06	Up Regulation	4.82347253256213	1.34812178960653e-247	Up Regulation	6.83915915293671	0	Up Regulation	5.25816208204423	8.62174108298808e-312	Nodiff	-0.55676701435694	0.0903232787459183	Nodiff	-0.989550261709914	0.0294328340551807	Up Regulation	3.60197324722981	2.15617605543713e-83
M.alba_G0005527	Up Regulation	5.96384639648685	3.08386838122438e-259	Up Regulation	1.95506311806592	9.05621911385245e-14	Nodiff	-0.435383058489384	0.29558933565122	Up Regulation	4.71294085039603	7.13393087023607e-188	Nodiff	0.831495755534781	1.59794057442381e-16	Up Regulation	2.72483866986615	7.13828217636898e-97	Nodiff	0.859241824251583	3.9546429934949e-21	Up Regulation	2.71288148366181	1.64987670076277e-116	Up Regulation	6.08671401876758	4.67641714139933e-238	Nodiff	-0.00573156999235031	1	Up Regulation	5.99040740243671	9.13480085673591e-311	Up Regulation	5.13746135006785	5.90680433111345e-175	Up Regulation	5.15721147672173	8.2771758318206e-195	Down Regulation	-1.35678843244496	0.00388329396895875	Nodiff	0.927165393651648	0.0761392339921706	Up Regulation	3.33906890421953	1.71019946940464e-28
M.alba_G0012376	Up Regulation	4.84887985929009	1.47156927548866e-253	Nodiff	-0.024647497566161	0.82938204981209	Down Regulation	-3.40032323679192	7.65889250844181e-249	Nodiff	0.737944866366339	5.63936525793268e-23	Up Regulation	1.10478473250771	5.43138773104593e-31	Nodiff	-0.442887479859466	0.000119569789712659	Nodiff	-0.0397028314794732	0.600599509671482	Nodiff	0.717410853170479	3.22726499568889e-14	Nodiff	0.928247105400943	2.64537055464979e-32	Nodiff	-0.799094055895608	2.94308571401034e-05	Up Regulation	4.08242975098531	1.85597692662348e-212	Up Regulation	3.74833350284942	2.59811423931642e-148	Up Regulation	2.97621164112882	2.17212156403128e-132	Nodiff	-0.172284284485136	0.027344408355312	Down Regulation	-4.01520681315303	2.36063412808751e-184	Nodiff	0.17558777227947	0.0825249385185975
M.alba_G0002220	Up Regulation	5.75882642635733	1.93345248863827e-249	Up Regulation	4.33560712735965	8.6426716090177e-70	Nodiff	0.558652254366802	0.287507384006526	Up Regulation	6.92466981804802	0	Nodiff	-0.165830814806718	0.0699601937032243	Up Regulation	2.51872251842331	4.26109010320052e-122	Nodiff	-0.175111016097084	0.0372613322935428	Up Regulation	2.54397779099272	3.93070815910034e-162	Up Regulation	7.89331408890151	0	Nodiff	0.383035705185608	0.363247652848517	Up Regulation	6.17505532699854	1.07334915026933e-314	Up Regulation	5.92909145500249	9.24893487448295e-275	Up Regulation	6.33951093449684	0	Nodiff	-0.946300373207935	0.157022353788143	Up Regulation	1.90127384745053	0.000424588435094699	Up Regulation	5.31220589897731	6.61979643807154e-90
M.alba_G0009222	Up Regulation	7.61137942549784	2.36933759991248e-249	Up Regulation	4.74417685445875	7.11600095771163e-48	Nodiff	-0.0715586405034194	0.99176393455109	Up Regulation	7.83552463373751	0	Nodiff	-0.718937800168781	3.28240296361283e-12	Up Regulation	3.23581739242685	3.35466365142191e-95	Nodiff	-0.514113981902621	6.42005279945355e-09	Up Regulation	3.04680656913206	8.26917629553313e-194	Up Regulation	8.99236644031923	0	Nodiff	-0.264209736927652	0.920654766114896	Up Regulation	7.37443020380199	1.41970760268809e-274	Up Regulation	8.33365330926369	4.62112388492994e-238	Up Regulation	8.09151464733007	2.85866346741519e-226	Nodiff	-1.14253924843873	0.507399786158135	Nodiff	0.813640116309701	0.533547826178774	Up Regulation	5.91190281176049	1.34591049121138e-60
M.alba_G0008369	Up Regulation	6.96582113950239	1.2955732530666e-247	Up Regulation	1.73041823939128	0.000249381495045086	Nodiff	-1.60108453094963	0.0632356142749578	Up Regulation	4.89398972239075	5.38732704334063e-85	Up Regulation	3.35056094003473	1.47488906113246e-144	Up Regulation	1.54900535909975	1.20102504842226e-09	Up Regulation	1.79584696464322	3.452549942712e-65	Up Regulation	3.11893704053536	1.05744819883373e-65	Up Regulation	7.23358043120596	1.11030320628241e-113	Nodiff	1.27836172668594	0.13443311773797	Up Regulation	8.27483594677151	1.38060519481928e-297	Up Regulation	3.61941325672028	9.72001027281511e-28	Up Regulation	4.92286487078685	2.16101597032935e-35	Down Regulation	-2.32276622020461	0.0192645509152691	Nodiff	2.010251196993	0.0595100787156436	Up Regulation	4.07957557931658	7.44644080646684e-11
M.alba_G0013724	Up Regulation	7.86478756086935	1.92658419077839e-247	Up Regulation	7.11220858296887	7.8995435434302e-80	Nodiff	1.02316688063253	0.559583857720791	Up Regulation	9.67565680085243	5.22854287962935e-251	Nodiff	-0.305742495023955	0.00328669899979839	Up Regulation	2.29372575037408	6.87965160083799e-90	Nodiff	-0.515134865741285	1.09240170965316e-08	Up Regulation	2.51869620941914	7.36666808728638e-92	Up Regulation	8.92841986368755	6.44402705574632e-256	Nodiff	0.223607696075976	0.921959402435974	Up Regulation	8.11721199426133	2.51669493740828e-275	Up Regulation	8.17598011530409	4.90786706464248e-285	Up Regulation	8.42083707222624	1.51615308123112e-317	Nodiff	0.761438958159239	0.701971661023388	Nodiff	0.494110753001849	0.78528336129837	Up Regulation	6.37592289980576	1.70169684762309e-84
M.alba_G0011253	Up Regulation	8.92822791314644	2.23705332698452e-247	Up Regulation	7.26417938250728	3.77674384624229e-88	Nodiff	-0.736120235103798	0.874803778840538	Up Regulation	10.1189334234437	0	Nodiff	-0.168092291346809	0.0860954101290386	Up Regulation	2.15650514171722	2.99112667315719e-82	Nodiff	-0.804961192216375	1.30587788592655e-20	Up Regulation	2.80933402634272	2.62298992636752e-198	Up Regulation	10.6901790604861	0	Nodiff	1.07343786955464	0.649569238189456	Up Regulation	10.0284583466397	3.40789301191165e-244	Up Regulation	9.10102322186395	5.26951957938299e-296	Up Regulation	10.1936310250725	0	Nodiff	-0.553949058892676	0.918723221430833	Nodiff	0.899774617558721	0.707042019782396	Up Regulation	7.84575321503677	5.86283412007598e-100
M.alba_G0016070	Up Regulation	10.3336824643226	4.7317395920151e-245	Up Regulation	7.7883014723069	1.58506330634411e-95	Nodiff	0.460133346494388	0.802589819780977	Up Regulation	10.2717577477763	0	Nodiff	-0.57400197903462	5.46635374447519e-10	Up Regulation	2.82896781765425	4.23318493152024e-162	Nodiff	-0.167238800081608	0.0432840635790911	Up Regulation	2.43802628965873	1.34620803093257e-187	Up Regulation	11.3587238831008	0	Nodiff	-0.738743458860854	0.657042600646156	Up Regulation	9.63142206558545	1.08113507042179e-222	Up Regulation	10.9120262494008	0	Up Regulation	10.2046375279777	0	Nodiff	-1.06569652482875	0.749191762235625	Nodiff	0.804189607893195	0.821727233640512	Up Regulation	8.88180880960481	6.33800797478875e-105
M.alba_G0016879	Up Regulation	6.7841156441832	1.42005910189581e-243	Up Regulation	5.31734060278711	3.55307632371274e-68	Nodiff	-1.799786365442	0.157929275055209	Up Regulation	7.65335424922932	9.40398787589203e-271	Nodiff	0.0249368940811119	0.724274845175057	Up Regulation	2.14621795564114	1.2015938126049e-53	Nodiff	-0.104405141295743	0.2399715684529	Up Regulation	2.29095482611333	9.68716890632398e-106	Up Regulation	7.68535424552861	2.11884902856575e-283	Up Regulation	2.51570642341834	0.0101274825007593	Up Regulation	9.32727599534596	1.88533726808955e-270	Up Regulation	6.76443681962648	2.24861352706332e-172	Up Regulation	9.29944324168422	2.35045477102356e-183	Nodiff	-0.012071606807969	1	Nodiff	0.741443902216919	0.394094966956649	Up Regulation	5.35833281498331	1.80520182824455e-75
M.alba_G0010190	Up Regulation	6.32518033217219	1.07117836716269e-242	Up Regulation	3.93896258570103	1.51400413125118e-54	Up Regulation	1.27672630884849	0.000495897329244675	Up Regulation	6.36787172506275	0	Nodiff	-0.0962143050582946	0.27302419007949	Up Regulation	2.2954349286104	5.69231941176558e-106	Nodiff	-0.169277797842443	0.0406172195060474	Up Regulation	2.38410360920106	5.1774646718477e-151	Up Regulation	6.48187720415481	0	Down Regulation	-1.45185751581885	2.75851751034758e-05	Up Regulation	4.9040497029683	9.06839172511242e-192	Up Regulation	6.42569525010932	1.15575629142955e-294	Up Regulation	4.99848930089182	4.77416506964739e-282	Nodiff	-0.0928979054739292	0.857849064020635	Nodiff	-0.0705969723659658	0.885740512049174	Up Regulation	4.06171256909689	3.49406030320637e-59
M.alba_G0012843	Up Regulation	6.35108780211554	1.93287515797789e-241	Up Regulation	7.03098379574491	1.35037432473459e-86	Nodiff	1.37301015852847	0.334763907170007	Up Regulation	8.8002712491936	5.19817795007579e-268	Nodiff	-0.169956579880642	0.0922310184215767	Up Regulation	2.2832409305374	1.71479557679241e-93	Nodiff	0.405115776635196	1.40598802764955e-05	Up Regulation	1.72413722901091	1.37391766701443e-61	Up Regulation	7.06103534178179	2.53360071449983e-268	Up Regulation	1.43278428228405	0.0317551174126057	Up Regulation	7.81700187784015	1.12800641989341e-306	Up Regulation	6.52569299359738	1.1420800459703e-264	Up Regulation	7.98600774447788	0	Nodiff	1.76469127567736	0.161571903415825	Nodiff	1.05890177566723	0.112758233975633	Up Regulation	5.30006049032533	1.08760882757269e-83
M.alba_G0012486	Up Regulation	6.54348894941012	3.34826097546506e-240	Up Regulation	4.00645859044989	3.4018840197931e-133	Down Regulation	-4.2779006837979	6.28960222839429e-13	Up Regulation	5.41805468762386	0	Nodiff	-0.400961586243007	4.74616324015486e-05	Up Regulation	1.10098383048706	5.87133290706245e-29	Nodiff	-0.65112840344759	8.44647218435013e-14	Up Regulation	1.3667154353108	6.61158126250801e-60	Up Regulation	5.94535127475994	0	Up Regulation	2.45539527183501	0.00384110500760753	Up Regulation	9.02426952627483	1.0485008517481e-308	Up Regulation	6.94908205379047	1.15573178006809e-290	Up Regulation	9.4227106395861	0	Nodiff	-0.508528910240566	0.145099687170826	Down Regulation	-1.30340696763222	0.00858371832981507	Up Regulation	4.54351766869154	1.6322756203096e-154
M.alba_G0010994	Up Regulation	4.95000660526729	9.79650144165771e-240	Down Regulation	-1.74855131232541	3.22851823740891e-21	Nodiff	-0.0346887403331692	0.854084490610021	Up Regulation	1.3601991260109	2.33143829926745e-29	Nodiff	0.540758646193597	1.47755132211809e-08	Up Regulation	4.2277044924509	1.00272437227047e-224	Up Regulation	1.72059880446558	1.91021035325154e-78	Up Regulation	3.06368481646665	3.09030617632074e-109	Up Regulation	1.87488698748401	1.55933637076275e-49	Down Regulation	-1.88299658955722	8.73997704220022e-24	Up Regulation	3.09894445976037	1.59220180127394e-169	Up Regulation	4.41349822538976	7.07106197145279e-187	Up Regulation	2.55655672631841	2.68597277435698e-108	Nodiff	-0.496884497282477	0.00176926701540976	Down Regulation	-1.41019700829234	6.28865795786252e-11	Down Regulation	-1.22422068292545	4.63488003149367e-10
M.alba_G0006018	Up Regulation	3.99874090022322	4.66208501219869e-238	Up Regulation	3.94955118602628	4.09098455688395e-233	Up Regulation	2.68659592152336	2.87630632607468e-81	Up Regulation	7.5515394930819	0	Down Regulation	-1.93583600106643	2.99599714215998e-107	Up Regulation	4.50120942517387	0	Nodiff	-0.975783948693059	1.08494013231801e-39	Up Regulation	3.55686695781797	0	Up Regulation	7.61446604999449	0	Nodiff	-0.158233265663506	0.196188973173484	Up Regulation	3.87325639838749	0	Up Regulation	5.93902801146687	0	Up Regulation	5.80778623410919	0	Nodiff	-0.043665480394177	0.836966358587191	Up Regulation	2.58496935060049	3.73073396615124e-44	Up Regulation	4.02192045121629	4.58707797552756e-248
M.alba_G0010853	Up Regulation	9.85267823465726	2.00413324907631e-235	Up Regulation	Inf	4.08513546940907e-05	Nodiff	Inf	1	Up Regulation	Inf	1.74076842677255e-132	Nodiff	0.231653046503359	0.0352435777980407	Up Regulation	5.40769356576471	1.70507265129055e-181	Up Regulation	1.10558803885885	1.17168362680758e-24	Up Regulation	4.54932292287239	1.77277950576859e-112	Up Regulation	Inf	5.40762889815951e-145	Nodiff	1.21938606045295	0.897955092817488	Up Regulation	11.0979924118131	3.9936049118922e-254	Up Regulation	9.6254730630323	4.29956075035782e-214	Up Regulation	10.8642237114809	4.21309768865351e-225	-	-	-	Nodiff	Inf	0.66659925263272	Up Regulation	Inf	2.10435971689529e-05
M.alba_G0005674	Up Regulation	10.180501259104	3.33304326235323e-231	Up Regulation	Inf	6.48219126504252e-87	Up Regulation	Inf	0.0380528119719594	Up Regulation	Inf	0	Nodiff	-0.462950938248349	1.5498766724718e-06	Up Regulation	3.19586448127639	3.87347038439679e-196	Nodiff	0.0571523824715399	0.469006953222763	Up Regulation	2.69121512914237	9.5949196016386e-171	Up Regulation	8.63350831960329	0	Nodiff	-1.59177280664825	0.236259625234655	Up Regulation	8.62095710800197	1.254646095918e-205	Up Regulation	10.6489340548089	0	Up Regulation	9.0822385097424	0	Up Regulation	Inf	0.0419689116794135	Nodiff	-1.54479628740989	0.28807389561126	Up Regulation	5.90989673130176	5.27512893155778e-82
M.alba_G0015809	Up Regulation	5.09901970041281	2.8920521515244e-230	Up Regulation	4.01266059031214	2.56276033401248e-74	Up Regulation	1.85720511208177	1.61025846813281e-12	Up Regulation	6.0028390699882	6.38987640628631e-143	Nodiff	-0.360873919583973	0.000127808148970976	Up Regulation	1.95004673017604	3.19693948587094e-87	Nodiff	-0.339944663727147	0.0011500911166731	Up Regulation	1.94507216424405	7.1885314431993e-37	Up Regulation	4.9812980538466	7.57782066379874e-123	Down Regulation	-1.34179221474493	7.79879854045553e-09	Up Regulation	3.78992144018475	9.14433413267246e-205	Up Regulation	5.46440158477771	1.70705808719205e-277	Up Regulation	4.14942948502501	2.80573339926288e-254	Up Regulation	1.03909533914759	0.000762245976092171	Nodiff	-0.511456546420614	0.0734782734541903	Up Regulation	3.00132029118937	4.1586722795203e-56
M.alba_G0013838	Down Regulation	-4.24628966824074	3.16087558134587e-229	Down Regulation	-1.0690137539615	7.29490716496564e-34	Up Regulation	1.83375959914166	1.03491669414522e-157	Down Regulation	-3.34850079296649	1.87222951359484e-207	Nodiff	0.602075561729333	0.000408406544951869	Down Regulation	-2.55383608685309	5.54974079562018e-82	Nodiff	0.388185085533153	0.0169955734117616	Down Regulation	-2.32436040413767	7.49665203856111e-85	Down Regulation	-3.02341605501687	4.78441779167187e-155	Nodiff	-0.596190239114581	1.36129896273186e-10	Down Regulation	-4.81012611756224	0	Down Regulation	-4.84351029681954	3.33569027793718e-279	Down Regulation	-5.41333167881671	0	Nodiff	-0.307311406264293	0.000135644343330905	Up Regulation	1.55643851651122	1.0219790046018e-49	Nodiff	-0.733999178217343	7.21138901422499e-16
M.alba_G0008212	Up Regulation	5.56130464531102	4.05414320094972e-228	Up Regulation	2.3321682333202	6.74195216168279e-24	Nodiff	-0.654328621439181	0.0891140197901623	Up Regulation	4.95922372011499	1.68416531185982e-109	Nodiff	-0.335185832446667	0.000772715624228074	Up Regulation	3.1120398427596	2.66315414794513e-95	Nodiff	0.210736295012462	0.0301063821879823	Up Regulation	2.58178531247459	1.02592083996775e-53	Up Regulation	5.35257366833067	6.75014127279029e-122	Nodiff	0.214168207587379	0.622361594782197	Up Regulation	5.81087956093308	1.1311989516106e-278	Up Regulation	5.90109890495062	4.53908541001476e-198	Up Regulation	6.14531654229657	2.60083715222942e-191	Nodiff	-0.377491610979611	0.321736187428073	Nodiff	-0.051229211768416	0.904495285340521	Up Regulation	2.73672285525634	5.33681885603273e-32
M.alba_G0002052	Up Regulation	3.82397742398528	1.07315596676668e-224	Up Regulation	7.91095950461159	0	Up Regulation	3.97271440884036	4.55594854470278e-42	Up Regulation	9.76916466653384	0	Nodiff	-0.252450815024554	0.00416689699783576	Up Regulation	2.08591900178902	6.54487467005686e-137	Nodiff	0.0358026713665647	0.628888298457625	Up Regulation	1.81326174544138	4.87585905300159e-157	Up Regulation	8.01535851530204	0	Up Regulation	1.95960333246381	2.49662709517007e-43	Up Regulation	5.81551151654623	0	Up Regulation	4.08112377131361	2.23769623892333e-261	Up Regulation	6.06645544334471	0	Up Regulation	1.77683913682105	0.00249829667792796	Up Regulation	4.17085026335042	7.50358015650429e-93	Up Regulation	6.16562542925233	0
M.alba_G0015785	Up Regulation	8.09600040857023	6.52753804231104e-223	-	-	-	Nodiff	Inf	0.242003392103261	Up Regulation	Inf	1.09258466990437e-20	Up Regulation	3.07253388485196	2.9530630050683e-109	Up Regulation	Inf	2.87963915539616e-42	Up Regulation	3.70567458153084	6.02998455944851e-152	Up Regulation	Inf	2.90474533276195e-23	Up Regulation	6.41782201404276	1.30643290845607e-19	Nodiff	0.477251692690528	0.799821780550734	Up Regulation	8.6015973974635	3.62485995410092e-244	Up Regulation	5.02780153070861	8.67979068470811e-34	Up Regulation	5.52717829612396	2.90552903372587e-34	Nodiff	Inf	0.768676147195164	Nodiff	1.98228116046189	0.341113786826294	Nodiff	-Inf	0.683616768835713
M.alba_G0019749	Down Regulation	-3.89605875704395	2.71013604797984e-222	Nodiff	0.585133393799934	1.18464037789823e-18	Nodiff	0.534242225617516	2.45234938400203e-14	Nodiff	0.0435953211596952	0.510068332497706	Down Regulation	-4.1459176885165	0	Nodiff	-0.0635315305285858	0.428726810530227	Down Regulation	-3.6072496145515	0	Nodiff	-0.586560326003684	3.74069076004176e-19	Nodiff	0.139478515219179	0.0498507275092639	Nodiff	-0.250382355384826	0.00553448707513062	Down Regulation	-4.11460240171114	1.74698541308828e-194	Nodiff	0.254261849607743	0.0131235058889554	Nodiff	0.0297381308315276	0.725976677689654	Nodiff	-0.0780145077761444	0.235232950210055	Nodiff	0.373366330891621	0.000132649851944014	Nodiff	0.690899156071701	1.31387760353243e-23
M.alba_G0005500	Down Regulation	-4.60720488498073	1.67722387510179e-221	Down Regulation	-2.10546386543638	1.33449030633776e-88	Nodiff	0.670990880987766	2.27556645128105e-20	Down Regulation	-4.10962234343564	1.45346388821923e-185	Nodiff	0.0857841930599713	0.71729077310348	Down Regulation	-2.23472870684315	4.79897534320767e-43	Nodiff	-0.083571376582093	0.73410968712527	Down Regulation	-2.0488726978423	4.44720587030463e-43	Down Regulation	-3.99711568735884	3.05295750499751e-248	Nodiff	-0.305762518933071	0.00161400058604434	Down Regulation	-4.88072251861294	0	Down Regulation	-4.6881074599978	4.77504995069237e-229	Down Regulation	-4.96712095921371	0	Nodiff	-0.0946218486619424	0.211753530003793	Nodiff	0.471813236235693	7.32845268774689e-06	Down Regulation	-1.9829801590609	9.29085761881974e-94
M.alba_G0004340	Up Regulation	7.714893958282	9.32986755341207e-220	Up Regulation	5.12398073665112	3.4080034062747e-27	Nodiff	0.704737373637425	0.651259086960937	Up Regulation	7.87383000677832	1.00227004992317e-129	Nodiff	0.0828351789446135	0.460386504858346	Up Regulation	3.05485024655335	6.95949154638982e-106	Nodiff	0.449868152492928	1.14532136493418e-05	Up Regulation	2.70406869392319	2.19784821205671e-59	Up Regulation	7.37711689118878	5.91533287496717e-132	Nodiff	-0.143185648535458	0.97181197391399	Up Regulation	7.6014939510222	3.71252199377389e-236	Up Regulation	7.63523142335034	1.09631117149366e-213	Up Regulation	7.51658847346519	2.91140553573958e-225	Nodiff	0.516656825975728	0.769927318269841	Nodiff	0.0554934890920711	1	Up Regulation	4.63604556157093	4.80710745851843e-28
M.alba_G0013788	Up Regulation	11.5653749922551	1.42574960239504e-219	Up Regulation	Inf	8.60619634827322e-16	Nodiff	Inf	0.589612638756605	Up Regulation	Inf	4.21656574185498e-111	Up Regulation	1.88110877621617	1.83269870258989e-37	Up Regulation	3.45437774113926	3.42326267960982e-59	Up Regulation	1.25566853717498	5.04543630812397e-19	Up Regulation	4.09564041859298	1.31974507348618e-63	Up Regulation	Inf	5.70454502753632e-117	Nodiff	-0.981337845725373	0.874727624534148	Up Regulation	10.6083669270689	1.08551527226245e-206	Up Regulation	9.6872552734957	5.70852268480507e-127	Up Regulation	8.72452580802563	1.25220057380588e-116	-	-	-	Nodiff	Inf	0.854686464395224	Up Regulation	Inf	1.04111315259791e-17
M.alba_G0016649	Up Regulation	5.15135552841476	2.25825529292821e-219	Up Regulation	5.52355167908135	1.82492452054525e-122	Down Regulation	-2.17660861570745	0.02457867225505	Up Regulation	7.34672206828491	0	Nodiff	0.248531838835453	0.0151361804902517	Up Regulation	1.39627194317304	3.10031456611605e-36	Nodiff	-0.11768541277394	0.162847827659469	Up Regulation	1.77820016514551	8.70152707978392e-88	Up Regulation	7.48704011167816	0	Up Regulation	4.20692265988959	5.25363894548245e-13	Up Regulation	9.38952455122041	0	Up Regulation	4.90673355854052	1.03159945594576e-181	Up Regulation	9.13946922543498	7.04604296877301e-251	Nodiff	-0.12279235630938	0.921396651624546	Up Regulation	2.16439886013736	6.18148243913718e-06	Up Regulation	5.67442831164228	3.09920525947819e-136
M.alba_G0001664	Up Regulation	4.75404892189857	1.39598780194304e-218	Up Regulation	2.76680513360889	1.87433246208659e-138	Down Regulation	-2.61759484992358	1.645173442933e-30	Up Regulation	3.7009942743927	5.73059843166502e-298	Nodiff	-0.267012475214278	0.00473244007886083	Nodiff	0.680849978474943	6.73756971869143e-14	Nodiff	-0.459359771621592	2.28979870463957e-08	Nodiff	0.889056320584383	9.69183992860584e-32	Up Regulation	4.25408853188021	0	Up Regulation	1.05630048926464	0.000380476896905604	Up Regulation	5.84391160113926	0	Up Regulation	5.02578171593279	4.87359326212327e-254	Up Regulation	6.10989641859196	0	Nodiff	-0.534833855174301	0.00205859787930405	Down Regulation	-1.01421977870074	1.28083644384366e-05	Up Regulation	3.32966443886941	5.53143768008584e-184
M.alba_G0013818	Up Regulation	5.15276141308035	2.49082947863326e-218	Up Regulation	3.42424933606011	3.95308554202894e-69	Down Regulation	-1.39900195962073	0.00740790285565703	Up Regulation	4.48734056136464	2.3295538283004e-166	Up Regulation	1.51001869922394	2.93081194290694e-45	Nodiff	0.373419412602008	0.0020267819375496	Nodiff	0.881479668534264	1.4609092691666e-21	Up Regulation	1.01799555705992	2.21455420982811e-23	Up Regulation	3.73670444770679	9.41568679364574e-147	Up Regulation	1.56533610893424	0.00267750830559938	Up Regulation	6.75413933167452	0	Up Regulation	3.64649306547059	1.06297303953015e-87	Up Regulation	5.24328120588724	8.19076133648572e-134	Nodiff	0.769590648031165	0.0209463266154777	Nodiff	-0.589500564649678	0.0665859226976239	Up Regulation	2.68360678529634	1.16378636389751e-56
M.alba_G0013347	Up Regulation	8.11016540421172	1.63205018023452e-217	Up Regulation	Inf	3.37377362450614e-09	Nodiff	Inf	0.798767437498952	Up Regulation	Inf	2.57495514350956e-182	Nodiff	0.284777295210649	0.0109894287749508	Up Regulation	4.13454488351385	7.66819695530551e-93	Nodiff	0.511586180696799	6.21529895325223e-07	Up Regulation	3.92245364532655	2.23191182240489e-118	Up Regulation	8.2621836412569	5.84945374072627e-187	Nodiff	2.01515290875108	0.333748570925023	Up Regulation	10.1617244024139	7.85485870957714e-243	Up Regulation	7.82976866477891	8.00458303611766e-149	Up Regulation	9.87601915932904	1.18728495977792e-147	Nodiff	Inf	0.300540654429291	Nodiff	0.603519070784652	0.82166664796561	Up Regulation	4.30203317049313	7.71575550498933e-07
M.alba_G0016708	Up Regulation	5.54389867417265	6.74144807273469e-215	Up Regulation	3.08112983328356	3.24359283397855e-24	Nodiff	0.33115117505353	0.58679990624611	Up Regulation	6.49778364369816	3.26979267027797e-237	Up Regulation	1.24735165937978	6.93273062986213e-31	Up Regulation	1.88102251677295	7.19700786987543e-39	Nodiff	-0.227655408174989	0.0088104604268146	Up Regulation	3.37167349949428	1.00392155649541e-147	Up Regulation	6.83818187443116	2.89744902698759e-253	Nodiff	0.34650331922841	0.534554914998917	Up Regulation	5.92019826288408	6.94379911822665e-262	Up Regulation	4.3015889357898	1.83423875706747e-104	Up Regulation	4.67093161880346	6.31913618725448e-117	Nodiff	-0.323531495926893	0.632229929619838	Nodiff	1.01027646089804	0.0534713538116295	Up Regulation	3.43156166680019	8.49205552922313e-30
M.alba_G0012383	Up Regulation	10.2486068317293	3.9546274582285e-214	Up Regulation	3.74942414019924	1.34087112037101e-06	Down Regulation	-4.99020191397463	0.000853561868557175	Up Regulation	5.41055348281745	6.7182509466031e-74	Up Regulation	1.54374575067523	2.81959604876441e-35	Down Regulation	-1.36713189020951	0.00944111019538499	Down Regulation	-1.42579328435066	1.53690328470308e-15	Up Regulation	1.61665731872864	2.99690118875836e-10	Up Regulation	1.67825598494142	6.00469676698871e-13	Nodiff	-1.32506581898405	0.685343272772677	Up Regulation	8.96082346324869	4.93007906754698e-220	Up Regulation	8.710427488303	7.85773692533442e-95	Up Regulation	7.41601467175369	1.04098476302246e-87	Up Regulation	3.75111435675378	1.56823957098486e-10	Down Regulation	-10.0530552031068	2.81793661924639e-27	Nodiff	0.0274485519155727	0.99321446071272
M.alba_G0006877	Up Regulation	7.99639339113619	2.07393806844798e-213	Up Regulation	4.82857658811864	1.45605855539651e-35	Nodiff	-0.394888046323277	0.935110621890097	Up Regulation	7.74876986953262	1.62177152723034e-269	Nodiff	-0.490119543048653	1.54776141837386e-06	Up Regulation	3.05563439738958	1.96610521134767e-87	Nodiff	-0.293791195416999	0.00202767936900601	Up Regulation	2.87497381771379	1.77924423916082e-135	Up Regulation	7.94766613876612	1.84181703652526e-288	Nodiff	-0.19626177031647	0.955767693422029	Up Regulation	7.82774678513103	1.58598775798714e-226	Up Regulation	8.49165509603843	7.38407660020499e-217	Up Regulation	8.31428605012297	4.89172779040891e-204	Nodiff	-0.180904519182611	0.974966688670666	Nodiff	-0.397129831645864	0.873079736437526	Up Regulation	5.0366505629872	1.26061445896648e-40
M.alba_G0005927	Up Regulation	5.91476003723487	2.05579005911418e-212	Up Regulation	3.44953462721176	4.07990641142546e-38	Nodiff	-0.384084974315372	0.491281916004001	Up Regulation	5.83448083932135	2.2172783584601e-244	Nodiff	-0.320994482646141	0.00183045926591684	Up Regulation	2.70159693950519	1.22492019894122e-117	Nodiff	0.0562981225102212	0.552085944738679	Up Regulation	2.33996938706802	9.38850679585151e-104	Up Regulation	6.58909052636961	4.34332731180035e-277	Nodiff	0.309994423581478	0.607098441325082	Up Regulation	6.25994636066923	2.24939961957406e-249	Up Regulation	6.24093357171487	2.21951028118409e-250	Up Regulation	6.58012865207623	6.30830610525658e-289	Nodiff	-0.734317327544347	0.191216077248582	Nodiff	0.673925669845564	0.256083408730038	Up Regulation	4.21372361183697	1.23656658175569e-51
M.alba_G0013949	Down Regulation	-7.61020290437123	1.1358474090877e-211	Down Regulation	-2.37458305434482	5.43872835647397e-176	Up Regulation	1.11801706602538	2.59768573617738e-68	Down Regulation	-5.82630980570788	0	Nodiff	-0.0983786733378668	0.88286192914737	Down Regulation	-5.76546456210211	8.53714137456092e-141	Down Regulation	-2.35003742443972	7.63588989747882e-10	Down Regulation	-3.49681433170519	4.31194597024281e-88	Down Regulation	-5.54701956126304	0	Down Regulation	-1.73402719454424	1.38907323542083e-73	Down Regulation	-9.31263539270687	0	Down Regulation	-7.50809565620518	1.85051430330859e-200	Down Regulation	-9.21587697274647	0	Nodiff	-0.261176781556266	0.000181664838126806	Nodiff	-0.343241313824993	0.00103730419607143	Down Regulation	-2.08565423214298	6.7253373880306e-128
M.alba_G0016355	Up Regulation	6.86694183666549	1.33904775094397e-211	Up Regulation	9.01022109718676	5.40075346224149e-151	Nodiff	0.913799948477063	0.821195671894359	Up Regulation	9.84983602751874	1.44453372242153e-185	Nodiff	0.0231793884551727	0.740740387057423	Nodiff	0.808713041887771	1.02384330412995e-08	Nodiff	0.053833980312901	0.553557476623399	Nodiff	0.793755360915569	8.33244633405758e-14	Up Regulation	8.50447383491921	5.81800065013294e-192	Nodiff	2.07512059982985	0.0655031810946127	Up Regulation	8.96882324092734	5.00543955541778e-252	Up Regulation	6.84779287782471	3.12693399242947e-112	Up Regulation	8.94263569526853	5.50729451212781e-119	Nodiff	1.35574546987158	0.598719556060811	Nodiff	1.63843095568727	0.138602427077992	Up Regulation	7.67714758720002	3.36387962309742e-160
M.alba_G0010654	Up Regulation	4.73269353484819	3.61699022829014e-211	Up Regulation	2.84927787146067	9.75289466327457e-85	Up Regulation	1.53258464610059	1.90640823159646e-15	Up Regulation	2.00121102099334	4.39359373316079e-33	Nodiff	0.614328069390375	2.57215867843514e-10	Nodiff	0.748948387869308	4.69593097898479e-13	Up Regulation	2.2720876095033	8.24859881933487e-114	Nodiff	-0.893040197177203	1.20116976035457e-16	Up Regulation	1.16976207683529	1.37448143596852e-15	Down Regulation	-2.04132958376931	1.59553247339767e-27	Up Regulation	2.72476712514386	1.36019864007412e-128	Up Regulation	4.12348938389598	8.23454846452177e-153	Up Regulation	2.10931440013244	1.21186482752496e-70	Nodiff	0.847885752375173	0.0022990892028808	Down Regulation	-1.34488977532036	5.75125553299003e-07	Up Regulation	2.02810402200312	1.06662383129572e-55
M.alba_G0010781	Up Regulation	5.66426325244942	1.04423179095664e-210	Up Regulation	1.87167990378847	1.51816617352813e-06	Down Regulation	-4.38835829524727	0.00374537745637778	Up Regulation	6.40684910896757	4.57833193678324e-243	Up Regulation	1.25449130962717	2.22603611518468e-30	Up Regulation	3.00221962402846	4.1950496309515e-71	Nodiff	-0.217548410847525	0.0159039993596901	Up Regulation	4.48978740309305	9.10632723038931e-213	Up Regulation	6.14647680647049	1.55102374409504e-246	Up Regulation	4.8663978677802	5.74623061327553e-08	Up Regulation	10.5571870338643	7.09115962012684e-305	Up Regulation	4.4146130765266	1.8383976923607e-101	Up Regulation	9.30009805723887	1.59675308053718e-156	Nodiff	0.277817297926529	0.632046250254865	Nodiff	0.207713079043584	0.738925227423996	Up Regulation	1.62077015478296	7.60558841340854e-06
M.alba_G0003050	Up Regulation	5.48803045871819	2.69330249716947e-210	Up Regulation	4.77082564855987	4.07254041537902e-38	Nodiff	0.245540487268753	0.908289533440129	Up Regulation	6.24336895884026	6.91467772352884e-114	Up Regulation	1.85659044540871	2.75697800444308e-59	Up Regulation	1.15497210294128	9.54056578413351e-14	Up Regulation	1.59985901792796	2.83305972284358e-51	Up Regulation	1.42766679887931	5.34913211953054e-25	Up Regulation	4.99550924260302	2.82736916191829e-108	Up Regulation	2.06081470286473	0.000179558822480248	Up Regulation	7.5792278545069	3.59840684146034e-259	Up Regulation	3.63618125690029	2.66655015621191e-64	Up Regulation	5.72095692008883	8.74915932870113e-99	Nodiff	1.26863694552065	0.124083861784504	Up Regulation	1.05240170836099	0.0387462908635051	Up Regulation	3.5325072013728	1.29170023088173e-32
M.alba_G0003508	Up Regulation	6.85446212244432	5.1761638782486e-209	Nodiff	-0.601811947286995	1	Nodiff	2.22196658594175	0.451533042399283	Up Regulation	7.73891524718541	9.99344583940021e-32	Up Regulation	4.57846191756265	1.18427559361745e-178	Up Regulation	6.82090060598749	1.37852430732681e-14	Up Regulation	3.12589144350495	6.22436728420221e-126	Up Regulation	8.29153268798647	3.59686752978942e-35	Up Regulation	8.09743885937596	6.40015892469044e-34	Nodiff	1.74024888168199	0.0967730178625221	Up Regulation	8.6237906460936	3.81954965196837e-247	Up Regulation	2.2808183640611	2.79158143049014e-06	Up Regulation	4.04377312661767	9.56519016713747e-11	Nodiff	-0.335962275111532	1	Up Regulation	4.31288870453657	0.00863023294312259	Nodiff	-0.234485604210341	1
M.alba_G0008415	Up Regulation	4.75889401880887	8.40996573765863e-209	Nodiff	0.0121162106098463	0.986805330566194	Down Regulation	-1.11065212332192	2.02228292587299e-07	Up Regulation	2.56458139938783	1.12004145790397e-93	Up Regulation	1.17273941919684	1.14436311404315e-29	Up Regulation	2.22462766294109	4.1081599904121e-54	Nodiff	0.905639386724476	2.59858510872993e-23	Up Regulation	2.50756775670361	2.642935861664e-104	Up Regulation	1.33530999758577	2.63369141366895e-35	Nodiff	-0.226897296542486	0.398395988752602	Up Regulation	4.56484534404041	1.16349843090189e-201	Up Regulation	3.59028323781375	1.41786599755428e-98	Up Regulation	3.39057261474195	5.84074905205315e-91	Up Regulation	1.24702867351045	1.28474744676461e-16	Down Regulation	-2.57269960486303	1.31176809010615e-42	Down Regulation	-1.20724422055694	1.15515053723222e-16
M.alba_G0009161	Up Regulation	4.94924474209599	4.30772207532759e-206	Up Regulation	2.1385450336446	1.08391266820641e-13	Nodiff	0.180278551315351	0.628188969446656	Up Regulation	4.23495882662453	2.48959733154094e-159	Nodiff	-0.168886505290641	0.100358650181411	Up Regulation	2.95404387415749	1.28676380106478e-76	Nodiff	0.749848178687751	4.65568648840387e-16	Up Regulation	2.05136266701566	2.54526126635569e-62	Up Regulation	4.25083897670222	2.33742590299654e-172	Nodiff	-0.19319445838647	0.514180819679168	Up Regulation	4.78726198622058	3.75581588134754e-240	Up Regulation	5.12316108653233	1.4226932092689e-141	Up Regulation	4.95460736104604	7.80028705404444e-131	Nodiff	0.00369983454434029	0.992794635147619	Nodiff	-0.00431371355597553	1	Up Regulation	2.16380209010416	1.07692355263011e-15
M.alba_G0002524	Up Regulation	4.97460158405823	9.54418996051015e-206	Nodiff	0.844105751475143	0.0328132182022052	Down Regulation	-1.49834518483351	0.0207894146026263	Up Regulation	4.95307575423858	4.44322083637398e-231	Nodiff	-0.188333803041036	0.0664295073627756	Up Regulation	4.55666339465905	8.26053783365387e-203	Nodiff	0.320779629609981	0.000376493926959818	Up Regulation	4.06374587739073	5.53010785014985e-219	Up Regulation	4.77290804711888	4.50135371920594e-237	Up Regulation	1.74924339945532	1.47859599919616e-05	Up Regulation	6.75701317745006	5.95084799923654e-300	Up Regulation	5.16754085145854	1.14665848006581e-229	Up Regulation	6.94434267771791	2.8481895534323e-271	Nodiff	0.198889558926581	0.638279858734773	Nodiff	0.0647522724800676	0.874980389207213	Nodiff	0.673514438517128	0.0213330510786189
M.alba_G0006049	Up Regulation	5.05338936073013	7.11667921079987e-205	Up Regulation	3.93019477841186	4.0635383690415e-19	Nodiff	0.414101927718119	0.827965408509777	Up Regulation	5.70199032071036	3.24253754929337e-81	Up Regulation	1.02972511055585	9.09494008991482e-23	Up Regulation	2.90865265769806	2.37574830594725e-86	Up Regulation	2.22820795589323	2.0607433711561e-98	Up Regulation	1.7261788177976	7.04933446187838e-26	Up Regulation	5.51212879738988	5.56734337473757e-88	Up Regulation	2.41399777613469	3.22375830442052e-06	Up Regulation	7.50335399464081	6.104211192373e-317	Up Regulation	4.02832882345182	9.09335737787771e-113	Up Regulation	6.47303408890162	6.51572726848637e-182	Nodiff	0.210705246104134	0.993731186169353	Up Regulation	2.63308938586079	4.37159550796952e-07	Up Regulation	3.75100240111506	3.22467232006345e-21
M.alba_G0008333	Up Regulation	3.74296806727863	7.456746105778e-204	Up Regulation	4.19291992945714	5.48818903288836e-174	Up Regulation	1.05852671197961	3.6813057815214e-05	Up Regulation	5.95061160568945	0	Nodiff	0.427359573145267	8.03404212088993e-07	Up Regulation	2.11226097727534	4.43622172754472e-117	Nodiff	0.842261174017255	1.49402853760709e-27	Up Regulation	1.71286029408258	1.69408514585718e-108	Up Regulation	4.92762086144791	0	Up Regulation	1.94264709036954	7.45400767104518e-34	Up Regulation	5.71792827274868	0	Up Regulation	3.32027563672788	6.74801104966214e-167	Up Regulation	5.28919088072185	3.98588293421416e-311	Up Regulation	1.04127971947704	5.5839166608424e-05	Up Regulation	1.97283915268938	1.68831343396709e-30	Up Regulation	3.17992195198867	4.46179052902731e-135
M.alba_G0017649	Up Regulation	7.2149661287586	3.43832735569708e-203	Up Regulation	5.15603385501698	5.00139346293859e-33	Nodiff	-1.54704034062505	0.44375071110206	Up Regulation	9.18023476929893	3.14880158035431e-191	Nodiff	-0.20820964545171	0.0757304783625157	Up Regulation	2.93696638137863	1.40020132521042e-53	Down Regulation	-1.23442838963335	5.22186242680335e-23	Up Regulation	3.97886424248359	4.44532960176002e-101	Up Regulation	11.2762249683342	6.86140166612809e-209	Nodiff	2.22877437616906	0.111995630943289	Up Regulation	9.47712672391729	1.00205048094571e-234	Up Regulation	7.42877173167742	4.94054647912112e-134	Up Regulation	9.68410736617021	6.30919577386148e-137	Nodiff	-2.08396007719136	0.346012550357037	Nodiff	2.77405062365576	0.0949962826087693	Up Regulation	7.2635522508499	8.88649950347634e-43
M.alba_G0002925	Up Regulation	6.2296302294609	5.03938179496973e-201	Up Regulation	4.88286016790953	1.52533197610791e-06	Up Regulation	3.91154379161673	0.000521374787922755	Up Regulation	7.35203794166269	1.85623050367983e-47	Up Regulation	2.12141469633654	2.03236823259381e-59	Up Regulation	4.02844511101893	5.06263509213782e-95	Up Regulation	3.74365774714647	2.08989168296024e-127	Up Regulation	2.42311931073201	6.69828052353916e-23	Up Regulation	4.36626758852386	2.95265506256008e-39	Nodiff	0.907137497156504	0.0550778557187616	Up Regulation	7.1689276872532	6.22411075494402e-208	Up Regulation	4.11296530744102	1.58325990961472e-89	Up Regulation	5.04623892307062	1.09793316456829e-113	Up Regulation	3.00665081596973	0.0367167514141887	Up Regulation	1.82522646142195	0.00181690606113532	Up Regulation	1.90617895533563	0.0020851628252951
M.alba_G0010606	Up Regulation	10.056872471593	6.32880226356733e-199	Up Regulation	8.4868145257838	8.03392373472605e-190	Nodiff	1.05909642570952	0.563088392878763	Up Regulation	11.8116416718841	0	Up Regulation	1.86089292009147	7.85369116329585e-27	Up Regulation	1.69667453241962	1.80084630090964e-17	Nodiff	0.293020762478856	0.0137894287114274	Up Regulation	3.27987878883474	2.9484379719131e-207	Up Regulation	11.356393371621	0	Nodiff	0.941347827205835	0.328677343062816	Up Regulation	11.0278175649966	1.73468921434458e-197	Up Regulation	8.20064710934758	9.31206956012525e-104	Up Regulation	9.1652888563576	4.12847578034542e-106	Nodiff	0.478301332648582	0.948770775752056	Nodiff	1.53576087362715	0.158190728160016	Up Regulation	8.03994758692838	3.44119120419242e-205
M.alba_G0008643	Up Regulation	4.60298226871568	7.71047745497962e-199	Up Regulation	2.80913430242966	4.91560521986656e-45	Nodiff	0.428806671216345	0.200482668421302	Up Regulation	5.40007980404944	5.68672469639137e-297	Nodiff	-0.348467308987338	0.000228175297491785	Up Regulation	2.6894818673643	7.15267413335205e-143	Nodiff	-0.18911961085959	0.0232941834829009	Up Regulation	2.5459426813937	2.31131428623818e-151	Up Regulation	5.50055752757173	3.99844719192537e-307	Nodiff	0.131395530112045	0.606868218821707	Up Regulation	4.76428530562625	1.19984848816529e-255	Up Regulation	4.95565391669253	5.61519294447268e-242	Up Regulation	5.11091027053402	2.87058678459789e-307	Nodiff	-0.0807498739806959	0.858087934059756	Nodiff	0.652217010117254	0.0341591918172385	Up Regulation	2.91834754126719	4.67141863410029e-51
M.alba_G0005361	Down Regulation	-5.14995900446215	4.06469037936218e-197	Down Regulation	-4.191608759093	2.36707053977362e-261	Up Regulation	1.63545871060697	2.07894364641102e-142	Down Regulation	-2.80004953745644	1.99048401716365e-163	Down Regulation	-1.18535500786966	1.35446848464775e-05	Nodiff	-0.861713097032058	2.42837093452064e-05	Down Regulation	-3.37697232936805	1.36136072729395e-77	Up Regulation	1.34634071311159	8.80946220902999e-22	Down Regulation	-3.4517240515483	8.95108188721227e-279	Down Regulation	-2.71105055508325	3.18820767752434e-165	Down Regulation	-7.82886431755511	0	Down Regulation	-3.95975202278048	8.47621164224267e-152	Down Regulation	-6.64450130085206	0	Nodiff	0.669017956596146	9.89414603219489e-23	Down Regulation	-1.73321122534706	9.40526390718406e-62	Down Regulation	-4.83312198987581	0
M.alba_G0015824	Up Regulation	3.5619472333699	5.64180849950218e-197	Nodiff	-0.367985307505881	1.04771974005722e-07	Down Regulation	-4.20729327276987	0	Nodiff	0.884142558841804	4.97901124542869e-40	Nodiff	0.869015990410937	3.21525118722928e-23	Nodiff	0.327567460064916	8.21962682417781e-05	Nodiff	0.00507105957436519	0.948198619621557	Up Regulation	1.20713574175452	2.33670439665694e-72	Up Regulation	1.87661668239104	1.38235730275802e-143	Up Regulation	1.48590778007403	2.92760632287588e-29	Up Regulation	5.07928397402131	0	Up Regulation	2.69755746274517	1.01611358789949e-120	Up Regulation	4.20854483011068	0	Nodiff	-0.974723056382202	1.62554854272427e-45	Down Regulation	-1.7351102748544	1.52473659629612e-54	Nodiff	0.634440576449452	2.44461128181836e-17
M.alba_G0009487	Up Regulation	4.30101631072654	2.77758507676723e-195	Up Regulation	4.92186946231224	3.72404988172145e-125	Up Regulation	1.34868299349621	0.000921931033114953	Up Regulation	7.55766830486472	0	Nodiff	-0.130489288257145	0.184224939994251	Up Regulation	1.95612645505637	7.19896191643791e-86	Nodiff	-0.749797202324738	2.49416356875746e-20	Up Regulation	2.59080528915702	6.8555679173551e-217	Up Regulation	6.89324318037384	0	Up Regulation	1.10989905811658	2.13808958582329e-05	Up Regulation	5.44205976933403	9.72105911791711e-316	Up Regulation	4.43607956649239	8.43901996760711e-214	Up Regulation	5.57081913108402	0	Nodiff	0.679706211489504	0.150208933953103	Up Regulation	1.78797365317492	4.38356891166359e-09	Up Regulation	4.26811178932686	3.3624451140497e-120
M.alba_G0020012	Up Regulation	8.17252620983998	3.57866496749613e-195	Nodiff	0.0252590103816129	1	Nodiff	0.36757035717832	0.911173182700603	Up Regulation	6.39729634236439	1.07075799208493e-59	Nodiff	-0.770780811579637	2.00340691558478e-13	Up Regulation	8.91711053523088	1.76796450707832e-319	Up Regulation	1.8348903505609	7.74002090667571e-50	Up Regulation	6.32737666211392	9.38295931731e-73	Up Regulation	5.40361308707633	8.8317879749102e-60	Nodiff	-0.357731514543837	0.880856489177416	Up Regulation	7.84896810054014	1.62865745328011e-202	Up Regulation	8.94865717268669	2.51963832274566e-279	Up Regulation	8.61822545745523	2.46044237247366e-301	Nodiff	1.00328956438357	0.487527963870772	Nodiff	-0.985878588404282	0.464242245339547	Nodiff	-0.956089974885923	0.472265549620251
M.alba_G0011019	Up Regulation	3.6740593136311	1.17902494048577e-193	Up Regulation	3.16277121670548	0	Nodiff	-0.372053101245163	4.01882202835238e-05	Up Regulation	4.11046196151546	0	Nodiff	0.110261426013619	0.154554275622334	Up Regulation	1.32997032554273	3.08954487935124e-48	Nodiff	0.553170961065473	2.31946231201532e-14	Nodiff	0.902636728958158	3.5206861666689e-45	Up Regulation	4.15423626686683	0	Up Regulation	1.31320642972944	2.63682086795408e-35	Up Regulation	5.01965373505046	2.69712454614848e-275	Up Regulation	3.5685747538257	9.87365369118189e-173	Up Regulation	4.90803438473641	2.1894812312581e-252	Nodiff	-0.0258308451329256	0.728001972757634	Nodiff	0.978797368801998	6.74472829179812e-19	Up Regulation	3.21648268685316	0
M.alba_G0003781	Up Regulation	6.66459821170824	1.23347945600698e-193	Up Regulation	3.76200238859447	0.0450922136329559	Nodiff	2.11224153481875	0.573728557632894	Up Regulation	10.3604818174093	1.12461019908359e-137	Nodiff	-0.378938308213911	0.000237413581214686	Up Regulation	7.44849971268551	4.82940890678001e-203	Nodiff	0.530316909683639	3.08035319177775e-07	Up Regulation	6.55410082752889	2.68651519102837e-135	Up Regulation	Inf	9.572984026624e-148	Nodiff	2.0654240354123	0.0557012371175123	Up Regulation	8.75952570530446	1.98047417096061e-230	Up Regulation	7.04728277690328	1.50338081043495e-214	Up Regulation	9.13594253421612	2.64296643623383e-223	Nodiff	-Inf	0.974637577731347	Up Regulation	Inf	0.00175160818537071	Up Regulation	Inf	0.0077318116856144
M.alba_G0003348	Up Regulation	4.56980833782295	2.44580685900101e-193	Down Regulation	-2.02583206375322	7.04776529343604e-21	Down Regulation	-1.92261633140814	1.25394677995881e-19	Nodiff	0.966640510538905	1.88534344618981e-13	Nodiff	0.0918133077295968	0.31265474381982	Up Regulation	3.84139809012296	4.62406116927467e-197	Up Regulation	1.00122557273553	6.59715396240107e-27	Up Regulation	2.94759790374053	4.66001768925913e-91	Up Regulation	1.90049457062339	5.25568696256865e-54	Nodiff	-0.728466771877207	0.00164706276313571	Up Regulation	3.87392375714209	3.48700857752719e-196	Up Regulation	4.48295068214421	2.40933740133255e-187	Up Regulation	3.78067217121895	7.6415710464843e-183	Nodiff	-0.915595482948685	2.03953530208093e-08	Down Regulation	-1.72336505872665	3.04239276009478e-16	Down Regulation	-1.08232491504546	1.8482106896794e-09
M.alba_G0013937	Up Regulation	4.13705837550237	1.01268573161088e-192	Up Regulation	2.82748232400492	1.80827580370373e-82	Nodiff	0.673864663033107	0.00123034904205566	Up Regulation	5.1283495955772	2.06354410487099e-99	Nodiff	-0.345515964975511	0.000267428118869664	Up Regulation	2.16314252331404	2.90971923204855e-88	Nodiff	-0.42296674901838	0.00110111135681332	Up Regulation	2.25605917823934	3.3507784973241e-37	Up Regulation	4.74660082542006	5.20980348045941e-93	Nodiff	-0.153457467810005	0.442909325695205	Up Regulation	4.01522028757918	5.33602777693314e-175	Up Regulation	4.48725544218519	7.85814591506145e-201	Up Regulation	4.35925298466083	2.55828228354649e-186	Nodiff	0.400049306261792	0.158603719828802	Nodiff	0.13232582677337	0.514525149303739	Up Regulation	2.45552873968873	1.96937271352344e-73
M.alba_G0004116	Down Regulation	-6.4517715083227	3.43877064472593e-192	Nodiff	0.682346904223758	0.0195881461506306	Up Regulation	4.95327462244663	1.95487318130004e-251	Down Regulation	-2.34422702407173	4.42357091506002e-07	Down Regulation	-1.79949360035535	9.48642809782707e-05	Down Regulation	-1.21804999395189	3.85727028831233e-05	Nodiff	0.0719645760839852	1	Down Regulation	-3.07196148392784	9.62172612621749e-17	Down Regulation	-2.74254715132012	2.56305950209711e-11	Nodiff	-0.823690066615276	1.13424719000386e-14	Down Regulation	-7.24433041220658	7.59776077030688e-317	Down Regulation	-4.64800978375902	7.58113237898831e-145	Down Regulation	-5.44588394465025	5.47823023058649e-253	Nodiff	0.415560560840042	0.182363729649899	Up Regulation	3.72560784915181	4.13423310571784e-109	Nodiff	0.294349832339529	0.264922691250981
M.alba_G0010971	Up Regulation	6.3227444266181	4.63267640183036e-191	Up Regulation	1.96120668799064	2.03741964997685e-07	Down Regulation	-2.46661119387447	0.00400333758303413	Up Regulation	5.0267934009187	4.87484218653e-128	Nodiff	-0.172083292579027	0.0959546508520328	Up Regulation	3.79614647511026	8.30277744810278e-150	Nodiff	0.620347015039073	2.74952970793254e-09	Up Regulation	3.02020227862609	6.52495749808437e-91	Up Regulation	6.56834207492397	3.49983604292648e-162	Nodiff	1.74129398274756	0.0533734233784652	Up Regulation	8.09981644504288	3.34934785225746e-230	Up Regulation	6.49937281257101	7.26906021793815e-211	Up Regulation	8.27100735519989	2.01817759633184e-251	Down Regulation	-1.52590412653751	0.0389522465555744	Nodiff	0.809933964677683	0.337020378778186	Up Regulation	3.51359031817196	1.68226340439377e-15
M.alba_G0011898	Up Regulation	4.61369046410262	9.31803005987679e-190	Up Regulation	9.67791590863443	1.08690529913316e-104	Nodiff	2.59011728186208	0.365055260291223	Up Regulation	13.0404072821291	0	Nodiff	0.072930679954111	0.504079268397612	Up Regulation	1.93620685838247	1.69277919756757e-71	Down Regulation	-1.29320285847176	3.8633847036165e-55	Up Regulation	3.31791258617655	3.09448869554354e-202	Up Regulation	10.2865851796009	0	Up Regulation	4.49179407862396	6.63367878274133e-18	Up Regulation	9.14536174906141	0	Up Regulation	4.54495335040581	1.25324944020277e-186	Up Regulation	9.07211195314864	0	Nodiff	2.77927288937982	0.316944683477777	Up Regulation	4.32387001884754	1.04252521057722e-15	Up Regulation	6.93329337805297	4.99730434529442e-105
M.alba_G0011646	Up Regulation	6.7864781550705	1.75239578968046e-189	Nodiff	0.326968217643544	0.257281726794652	Down Regulation	-3.12415487555915	3.15599773565481e-11	Up Regulation	4.48666286331468	4.74308005556913e-223	Up Regulation	1.81143834191582	4.85363458312253e-46	Up Regulation	1.61399039245783	2.32538408440005e-16	Nodiff	-0.674588644025701	1.65069186111079e-12	Up Regulation	4.11493960867679	2.11468589363921e-236	Up Regulation	4.34735017228953	8.61643192389034e-224	Nodiff	0.0996974011616765	1	Up Regulation	6.91986642082185	1.30755346518144e-204	Up Regulation	4.97991636332356	1.87302440961853e-62	Up Regulation	5.10692698804874	3.72433506410029e-62	Nodiff	0.158973859131767	0.59103158822942	Down Regulation	-3.1697685602151	1.35587317550005e-10	Nodiff	0.196664608470364	0.498097064953704
M.alba_G0017284	Down Regulation	-3.47638443893123	1.419483607553e-188	Nodiff	0.1663043394905	0.0321666910408054	Up Regulation	1.83132414078686	8.10835272200211e-09	Nodiff	-0.756260911210971	4.29410135637042e-20	Nodiff	0.578506686190959	1.21352584159923e-06	Down Regulation	-2.24323562944399	1.95105512249182e-90	Nodiff	-0.681619125841277	7.95899896731316e-13	Nodiff	-0.967430391971049	7.07387865843154e-30	Nodiff	-0.915806980526265	1.26871761934418e-20	Nodiff	0.158148708333624	0.443301397858616	Down Regulation	-3.28684171658491	1.76080134572032e-16	Down Regulation	-4.05046378779129	4.00272401001043e-246	Down Regulation	-3.86708497788241	1.10193473622702e-19	Nodiff	0.177309301433856	0.041731943497439	Up Regulation	1.8235316841341	7.94208921396914e-73	Nodiff	0.0165649926434519	0.849719418283997
M.alba_G0005547	Up Regulation	10.0525167051652	1.13758261612865e-187	Up Regulation	Inf	1.5859299586766e-12	Nodiff	Inf	0.594512411984032	Up Regulation	Inf	1.19240846712456e-124	Nodiff	-0.309824012905221	0.00740406318360994	Up Regulation	4.43291946533257	1.24865100143569e-140	Nodiff	0.687678814920053	1.70971086908102e-09	Up Regulation	3.45163000603943	5.886236569033e-81	Up Regulation	Inf	1.33237974670994e-136	Nodiff	-0.996017011988164	0.873985149646785	Up Regulation	9.08820419038353	1.80081131604766e-190	Up Regulation	10.3670337488223	4.64849803811807e-218	Up Regulation	9.39671432317917	8.65255032503207e-201	-	-	-	Nodiff	Inf	0.858785981348572	Up Regulation	Inf	4.89262261668184e-14
M.alba_G0019656	Up Regulation	10.9942585698473	1.44295113712426e-187	Up Regulation	6.53032175935857	5.77195785147433e-12	Nodiff	-0.0961682732615341	1	Up Regulation	10.9263821022026	1.50589695446142e-241	Nodiff	0.536538031688356	8.81845061013698e-06	Up Regulation	3.35719012364008	1.51125109103414e-73	Nodiff	-0.439937549449573	1.70453042661073e-05	Up Regulation	4.35051944290769	7.86921728090047e-190	Up Regulation	11.1127701883817	1.52675593431872e-259	Nodiff	-0.458295217230836	1	Up Regulation	10.5630056560729	6.32121176720341e-192	Up Regulation	10.4648432920561	2.47222241235673e-143	Up Regulation	10.0242621044536	2.20596041194848e-141	Nodiff	-0.15571569018548	1	Nodiff	-0.378138941183627	1	Up Regulation	6.72287718666873	8.02217331071004e-13
M.alba_G0005420	Up Regulation	9.40951249610497	7.27774159817951e-187	Nodiff	-0.0881680708189062	1	Nodiff	-1.08019540319419	0.575399947692474	Up Regulation	8.42394527419317	9.53339223767956e-288	Up Regulation	1.4261435123113	2.84862379088514e-28	Up Regulation	6.23692297188021	4.98853938522792e-76	Nodiff	-0.783508409356541	3.73786052989129e-15	Up Regulation	8.46430691756516	0	Up Regulation	9.44711791307289	3.95138068830538e-312	Nodiff	-0.742194637976265	0.859079639358616	Up Regulation	8.71434834523398	6.9289775665864e-190	Up Regulation	7.98977561393112	5.37192761473842e-85	Up Regulation	7.28961813389625	2.49501616668643e-79	Nodiff	-1.00786170940547	0.623376839801798	Nodiff	-0.799567689686743	0.821572679475065	Nodiff	0.947833825737676	0.631627792148451
M.alba_G0020351	Up Regulation	4.80737678331468	1.05469801489996e-184	Up Regulation	2.36445436452063	1.02673465751015e-16	Up Regulation	2.09602062048543	1.8006741824024e-12	Up Regulation	5.60721522289881	5.1018263077219e-266	Nodiff	-0.0237231175387286	0.767678458111125	Up Regulation	3.22100208837109	1.4419270009587e-144	Nodiff	0.0151776389430971	0.890972087195422	Up Regulation	3.1977775615828	3.55233786166376e-175	Up Regulation	6.17945436295386	7.24237524580478e-295	Down Regulation	-1.32999945362834	1.15654859960084e-07	Up Regulation	3.51080959312283	4.36557696442342e-153	Up Regulation	4.83545585370611	7.93926978232874e-191	Up Regulation	3.53314271767096	2.27941431872034e-155	Nodiff	-0.55334080958496	0.307551240128793	Up Regulation	1.33103892268439	0.00220526288122397	Up Regulation	2.9457365746988	2.33849982203291e-23
M.alba_G0018147	Down Regulation	-3.40271502835696	8.5078500785597e-183	Down Regulation	-2.33239884303954	1.31312344395876e-81	Up Regulation	1.54744673032029	1.98504589206568e-124	Down Regulation	-4.40650742459574	3.60973914454547e-188	Up Regulation	1.11298371019756	2.66144083501709e-23	Down Regulation	-3.38975443424718	5.11910281290941e-108	Nodiff	-0.142237402319999	0.121731508680117	Down Regulation	-2.11901100073276	2.13541780165539e-56	Down Regulation	-3.95835345490564	0	Down Regulation	-2.74235906235551	1.08843362408631e-185	Down Regulation	-6.11243253025589	0	Down Regulation	-4.51096697952058	5.83694513421406e-272	Down Regulation	-7.22656595250461	0	Nodiff	-0.430270636043176	3.86083593827913e-08	Nodiff	-0.752797522009774	3.33247349101599e-15	Down Regulation	-1.87444308473312	1.01264570944203e-161
M.alba_G0003642	Up Regulation	5.12190915989336	1.22106162137633e-181	Up Regulation	7.72076967459172	1.63454012572827e-235	Nodiff	0.813215810634628	0.473577806356802	Up Regulation	8.83535967556414	0	Nodiff	-0.826864156736	7.99296819187939e-17	Up Regulation	1.09410208596652	3.47111162308915e-30	Nodiff	-0.787235183368913	6.92174860374761e-19	Up Regulation	1.06970162572201	1.08214914505649e-38	Up Regulation	8.27856443227978	0	Up Regulation	2.06498915168943	6.72891783504429e-05	Up Regulation	7.21831829209262	2.15403980780779e-206	Up Regulation	5.95388303484273	3.7733740603835e-280	Up Regulation	8.04357851049717	0	Nodiff	0.576848917732566	0.668261709211161	Up Regulation	2.31336607452369	5.74581758188598e-05	Up Regulation	7.17323540019828	6.12800742782893e-249
M.alba_G0007052	Up Regulation	9.54782801847533	8.44390489998922e-181	Up Regulation	Inf	2.82614821060137e-65	Nodiff	Inf	1	Up Regulation	Inf	0	Nodiff	-0.332669644085212	0.00115406278172687	Up Regulation	2.4611763277689	6.8342548669157e-92	Nodiff	-0.553428191326898	3.29177853687465e-09	Up Regulation	2.69786900368553	2.99807490090062e-143	Up Regulation	10.7425104927778	0	Nodiff	1.50727245588438	0.744598847688161	Up Regulation	11.0789658168573	1.67711084664694e-177	Up Regulation	9.88479924023658	3.01964640329894e-271	Up Regulation	11.4093646014126	5.01349314918395e-296	Nodiff	Inf	0.773998948209819	Nodiff	0.586866438568404	1	Up Regulation	8.00600768886618	2.39100966034194e-69
M.alba_G0011489	Up Regulation	4.57083292523126	3.39749780891988e-179	Nodiff	0.884924274333717	5.16438670839226e-11	Down Regulation	-1.46119857666473	2.79688199471632e-15	Up Regulation	2.58014265183278	7.28620914422319e-115	Nodiff	0.463210335897207	4.34383727224624e-06	Up Regulation	1.05955509804182	2.71245812271175e-21	Nodiff	-0.111493609431449	0.211308543166459	Up Regulation	1.64996317739985	1.58181239539098e-70	Up Regulation	2.08285165461006	6.65300173934672e-90	Nodiff	-0.689999091130695	0.00693146964267687	Up Regulation	3.91304079352872	1.24221054913515e-180	Up Regulation	4.11280146064881	5.26029052702407e-138	Up Regulation	3.44846245511137	6.6137901429806e-128	Nodiff	0.514756349002774	0.000273482761752209	Down Regulation	-2.65469441743118	6.88889406001508e-42	Nodiff	0.397724634778979	0.00120782371397532
M.alba_G0017329	Up Regulation	6.58367369153216	4.68697910079895e-179	Up Regulation	Inf	1.03106082482422e-09	Nodiff	Inf	0.152612229454679	Up Regulation	Inf	5.45598152255387e-49	Up Regulation	2.53612914450542	2.64597858523348e-73	Up Regulation	2.49700667387338	1.8255869700315e-22	Up Regulation	2.65067761251138	2.98244361295291e-79	Up Regulation	2.39811977890597	3.95057254958691e-22	Up Regulation	8.4863288529494	1.16912874636589e-52	Nodiff	1.42093262397372	0.348469646319195	Up Regulation	8.04676900872124	1.82271268703136e-180	Up Regulation	4.05363023546856	5.61056886492321e-39	Up Regulation	5.51091675195196	3.30671759107803e-48	Nodiff	Inf	1	Nodiff	4.50720672366104	0.056147464344125	Up Regulation	6.0590303541256	8.46945168751508e-10
M.alba_G0010437	Up Regulation	4.69256073116328	6.15850191873348e-179	Nodiff	0.751565776277112	0.491723924049807	Nodiff	1.53340546891948	0.0849119523856424	Up Regulation	2.88635242135384	1.15101534879032e-05	Nodiff	0.846498478494172	1.67640987367162e-15	Up Regulation	6.66315261589085	3.5893790896206e-190	Up Regulation	5.43852581546066	2.84567112215062e-262	Up Regulation	2.0888171734077	0.000109293832250259	Up Regulation	3.16398893702607	1.49853677108808e-06	Up Regulation	2.05085576167029	1.22929606731254e-06	Up Regulation	6.7764948815848	1.0526719235923e-277	Up Regulation	3.85048975224326	5.89356787615414e-107	Up Regulation	5.92867852465112	6.47746404316569e-172	Nodiff	-0.262877308677102	0.994099266054073	Up Regulation	3.85637178294977	3.03599819655961e-11	Nodiff	1.03964222151915	0.359406255489669
M.alba_G0005680	Up Regulation	3.59327167514852	6.75192223866444e-179	Up Regulation	5.06381682172429	3.27034365060478e-145	Up Regulation	1.40279978120381	0.000421542750916616	Up Regulation	8.64480843439514	0	Down Regulation	-1.27649663970346	1.61773981962123e-46	Up Regulation	3.80126351283729	0	Nodiff	-0.99568836655415	1.93858253249226e-38	Up Regulation	3.5360286531698	0	Up Regulation	8.56638354757162	0	Up Regulation	2.60411936799002	2.73552614979418e-40	Up Regulation	6.23011357206932	1.77418959911853e-309	Up Regulation	4.87440837482332	0	Up Regulation	7.505164540893	0	Nodiff	0.1002509620766	0.896723053357668	Up Regulation	3.9205893313202	7.68063233025567e-58	Up Regulation	4.99371141608948	1.06991226162249e-155
M.alba_G0002566	Up Regulation	8.94644146161362	4.92853710647672e-178	Up Regulation	7.30939908883642	1.71332682152174e-46	Nodiff	-1.18518581674102	0.922296895146148	Up Regulation	9.08051833934348	6.63864963234483e-151	Nodiff	-0.158621131253862	0.17268421974719	Up Regulation	2.13885462039073	9.4028974899831e-55	Nodiff	0.269249309422964	0.0159066824562173	Up Regulation	1.72638365543374	1.43511363072841e-38	Up Regulation	Inf	5.52547246241233e-169	Nodiff	1.54170478276916	0.7489246455575	Up Regulation	10.5152937197753	5.14009019852133e-187	Up Regulation	9.11219194377416	1.97225286730259e-193	Up Regulation	10.6716531294428	4.30579833130507e-203	Nodiff	-Inf	0.679270764514556	Nodiff	Inf	0.561558022716047	Up Regulation	Inf	1.66319143117924e-55
M.alba_G0002587	Up Regulation	4.11783206724433	8.32101128798747e-178	Up Regulation	3.53998140140146	1.87628709903566e-76	Down Regulation	-3.43933147450993	5.13528059130091e-09	Up Regulation	5.82656386175689	4.31602653290098e-98	Nodiff	-0.0424331487231917	0.700536734764022	Up Regulation	2.02835336519334	1.579485920951e-85	Nodiff	-0.239739049067169	0.0332645848250803	Up Regulation	2.24137308841775	1.31030920088642e-34	Up Regulation	6.6552762258745	1.17089898705602e-112	Up Regulation	4.86050261321758	6.83922640837929e-31	Up Regulation	9.0082996589599	0	Up Regulation	4.16487814411794	5.46788453094611e-186	Up Regulation	9.04905012405151	0	Nodiff	-0.808944203323422	0.0494366432952678	Up Regulation	2.24172134775703	1.97233152186131e-12	Up Regulation	4.37791211298947	5.45713078823585e-103
M.alba_G0016076	Up Regulation	4.02574464394208	8.92161875526717e-177	Up Regulation	5.26814151242159	4.46879351449319e-91	Nodiff	0.802966077583355	0.22271265132561	Up Regulation	7.84673167123659	0	Nodiff	0.239438623003241	0.0122310863971845	Up Regulation	2.14652200202384	2.40577283399513e-89	Nodiff	-0.132152402634806	0.104536048479697	Up Regulation	2.5335463848989	8.24410577482025e-172	Up Regulation	7.30216819227129	0	Up Regulation	2.83672977898609	1.09972694856613e-20	Up Regulation	6.89521993542579	0	Up Regulation	3.79071499657896	1.88830021647546e-157	Up Regulation	6.65435451863588	0	Nodiff	0.562958642933991	0.466437703451565	Up Regulation	3.08911254849111	1.65991689619102e-20	Up Regulation	4.73360250498355	1.14826947159376e-91
M.alba_G0015050	Up Regulation	9.28572870137661	9.93594110991513e-177	Up Regulation	9.50346871159293	9.48603035272113e-112	Nodiff	1.19259512478886	0.877255890468705	Up Regulation	11.9654597355947	0	Nodiff	-0.446205640983516	0.00158518414785184	Up Regulation	2.48655634962524	3.0693455587149e-44	Nodiff	-0.361727044966382	0.00035089705809159	Up Regulation	2.4174493661439	1.69380380821043e-124	Up Regulation	10.1795306608616	0	Nodiff	1.07464295363965	0.652283388636237	Up Regulation	10.39889228352	1.85811119866597e-167	Up Regulation	9.73571199441128	4.58401088636929e-169	Up Regulation	10.8449550268785	1.17962067794433e-162	Nodiff	1.80913974473348	0.661349541145478	Nodiff	0.473283327752487	0.863954937045155	Up Regulation	7.72414896787075	5.32257090443815e-119
M.alba_G0003336	Up Regulation	4.9047083068848	4.59748640392843e-176	Nodiff	0.589428904634814	0.000528841321586095	Down Regulation	-1.86487493375107	1.62476028072122e-08	Up Regulation	3.21404694654269	1.28365393071123e-164	Up Regulation	1.06951802498152	4.95968420514493e-22	Up Regulation	1.17945253409154	1.9919004335564e-18	Nodiff	-0.314363823654062	0.00058506672100648	Up Regulation	2.57937683859231	3.46747951681058e-137	Up Regulation	3.98429319448055	1.70208346275114e-215	Nodiff	-0.188908150059749	0.602117732575255	Up Regulation	4.74735430570254	1.42735509387058e-197	Up Regulation	3.83972519021522	1.36304598944555e-89	Up Regulation	3.67598645515569	1.104514522654e-91	Nodiff	-0.753045028914004	0.00755068103842119	Down Regulation	-1.28906161276607	1.37551932119262e-05	Up Regulation	1.36949143515218	3.60826574292519e-13
M.alba_G0013896	Up Regulation	4.08993330414079	1.70213741194236e-175	Up Regulation	2.13535404975932	2.61005031101614e-38	Nodiff	0.37291116469491	0.0795753058552802	Up Regulation	4.50161464011317	0	Nodiff	-0.33380348717635	0.000413268930979411	Up Regulation	2.35659466109044	8.32313365432335e-118	Nodiff	-0.282004713797348	0.000798001686820305	Up Regulation	2.32097188230865	5.0108746958084e-151	Up Regulation	4.79744701330768	0	Nodiff	-0.291835764854327	0.17095316066889	Up Regulation	3.83037652062589	2.30539567310283e-205	Up Regulation	4.42823615762845	5.68787495438246e-215	Up Regulation	4.16276532315212	7.12531478988274e-251	Nodiff	-0.279155774124152	0.276876963752511	Nodiff	0.371406544492968	0.131568567806711	Up Regulation	2.44138111064712	4.09488404489468e-48
M.alba_G0013512	Up Regulation	5.2395155285389	6.86321386199797e-175	Up Regulation	1.58502179140241	1.51487249356518e-15	Down Regulation	-1.10416138362093	0.000240197705652488	Up Regulation	3.65900881070826	1.18244352557458e-148	Nodiff	-0.11770134102847	0.237170302275731	Up Regulation	2.11207926875915	2.14088226322357e-69	Nodiff	-0.0182012366320177	0.857609879302823	Up Regulation	2.02879929904975	2.4621952508219e-77	Up Regulation	3.39191396012967	7.5275472244807e-142	Nodiff	-0.5427278375291	0.169755572940823	Up Regulation	4.72767966636546	7.48141947195908e-167	Up Regulation	5.36107212290948	4.6625737862576e-189	Up Regulation	4.84357681863313	3.13220239678227e-169	Nodiff	0.287257190740631	0.333844200701648	Down Regulation	-1.92118836706998	3.7002209526369e-08	Up Regulation	1.32704023445267	5.32616011723951e-13
M.alba_G0016887	Up Regulation	5.15311901924915	3.55887665815338e-173	Up Regulation	2.66315086577415	4.93067609503714e-24	Nodiff	-0.945922573846691	0.0746548012748328	Up Regulation	5.55879937703994	1.13111521491126e-290	Nodiff	-0.265257311430754	0.00938924282089277	Up Regulation	2.53649506088095	1.11712562890019e-97	Nodiff	-0.564442555012736	6.92081780497171e-10	Up Regulation	2.85094231495378	1.78788817657079e-163	Up Regulation	5.4463024777501	5.48091326358198e-299	Nodiff	0.738906946533288	0.118051777642034	Up Regulation	5.92342425795001	5.90245223833185e-217	Up Regulation	5.42242974293843	1.69680878512445e-202	Up Regulation	6.18683028288836	8.00806524900615e-251	Nodiff	0.134864262861219	0.899807764091629	Nodiff	-0.328075728864161	0.571639768304667	Up Regulation	2.55897351732446	7.39229126795699e-23
M.alba_G0003706	Down Regulation	-4.21675777998843	1.02128703339767e-172	Down Regulation	-1.15642757518113	7.43364315325875e-50	Nodiff	0.0105389671637364	0.925220811933172	Nodiff	-0.374875109833245	2.87975463346429e-07	Down Regulation	-5.09275021547935	0	Up Regulation	1.05215015351247	2.269307824592e-31	Down Regulation	-4.76142275714969	0	Nodiff	0.736507112136694	2.9256020634541e-21	Nodiff	-0.361510517704323	1.98636596389295e-06	Nodiff	-0.978397950272128	3.05078198098524e-23	Down Regulation	-5.1627703583659	0	Nodiff	0.880495195220378	1.32820524851856e-15	Nodiff	-0.0715647076761643	0.41847030337266	Nodiff	0.00456165148714278	0.965717993862714	Nodiff	-0.960551882931169	3.57300409451409e-20	Down Regulation	-1.13314436246433	2.24204772659533e-46
M.alba_G0002477	Up Regulation	5.98099612412081	3.68107720392475e-172	Up Regulation	1.14322983633773	2.82566482483001e-05	Down Regulation	-1.14648519977759	0.00301214141582951	Up Regulation	4.20111992847552	1.09400313291194e-156	Nodiff	-0.203489602504737	0.0656565532685755	Up Regulation	3.03822903675163	1.13097703979839e-106	Nodiff	-0.163114452935109	0.100207115905745	Up Regulation	3.01312028883094	1.22319633813585e-125	Up Regulation	5.18500208718919	2.912747128161e-199	Nodiff	-0.845132812064259	0.113784666781485	Up Regulation	5.1673098245597	3.89494150702034e-168	Up Regulation	6.18984320857949	3.58497148445117e-193	Up Regulation	5.36926761701618	6.53238310515226e-190	Nodiff	-0.965736449016753	0.0111249453284831	Nodiff	-1.01434492698524	0.0643574513533125	Up Regulation	2.13705310676315	5.22556367894779e-13
M.alba_G0004710	Up Regulation	3.46546001960453	8.71238084481717e-172	Up Regulation	1.12060048477814	8.3970244980072e-26	Nodiff	-0.747743753654035	1.47713993826168e-05	Up Regulation	2.51992613379772	1.25815302489032e-180	Nodiff	0.182123701457101	0.0450419612370596	Up Regulation	1.72620870746494	4.00324749183218e-81	Nodiff	0.56983037360561	4.17095799758178e-13	Up Regulation	1.35415811584742	5.87706282994762e-68	Up Regulation	2.72443628695815	2.33457486256021e-195	Nodiff	0.323525828210203	0.078471586551761	Up Regulation	3.82231533852007	9.48477014640331e-283	Up Regulation	3.28751625906013	3.58239142702792e-160	Up Regulation	3.63888230250585	5.71835149832523e-253	Nodiff	-0.185811645753624	0.318954328921326	Nodiff	-0.226192589818867	0.234203446433669	Up Regulation	1.33458088236095	4.231924245022e-27
M.alba_G0001350	Down Regulation	-3.41947398161003	1.49420143145821e-171	Nodiff	-0.203318991682133	0.41708610641588	Up Regulation	5.60636923778697	0	Nodiff	-0.187825247166275	0.477927993526362	Nodiff	-0.575352074892066	1.42113070788612e-06	Up Regulation	3.09746195890422	1.89927796820662e-93	Up Regulation	2.56731805466986	8.0286164943538e-60	Nodiff	-0.0296776500574807	0.955740776422516	Nodiff	-0.273916537186298	0.271118739476888	Nodiff	0.143881562921466	0.121716169904446	Down Regulation	-3.24291902974157	1.12229415117583e-226	Down Regulation	-2.83963239797735	1.50705732692677e-131	Down Regulation	-2.66909558780721	1.11693626258948e-164	Nodiff	0.104784693707994	0.689746126206839	Up Regulation	5.65743386902542	0	Nodiff	-0.279825198112114	0.242241361018817
M.alba_G0004675	Up Regulation	8.33372012340918	6.18746711714625e-170	Up Regulation	4.88464736057867	2.65895175732319e-85	Down Regulation	-2.17482780869275	0.0175416237295567	Up Regulation	7.37712627792087	0	Nodiff	-0.251925510888918	0.0849751825378859	Up Regulation	2.04872067449494	4.35704851355792e-32	Nodiff	-0.635253249627908	1.06436460562031e-11	Up Regulation	2.4474763561143	1.31156852371681e-137	Up Regulation	8.29180786949077	0	Nodiff	0.534459910595771	0.748441401938267	Up Regulation	8.90015476308987	2.02394486968067e-160	Up Regulation	8.59069300521089	2.42592183209858e-139	Up Regulation	9.15061861221051	1.11982244719426e-134	Nodiff	-0.895771224765538	0.263735230848245	Nodiff	-0.731769173321492	0.492275916802801	Up Regulation	5.80887702627039	4.82193834360878e-105
M.alba_G0015185	Up Regulation	3.23099975517165	2.17336759800469e-169	Nodiff	0.956569724423151	1.44639047165303e-30	Nodiff	0.100286234616967	0.270768182397985	Up Regulation	3.28973942514717	0	Nodiff	-0.0357861724070302	0.613051101965401	Up Regulation	2.1064153238365	7.48264528005025e-136	Nodiff	-0.201447985539582	0.00602987797291915	Up Regulation	2.28796681624712	1.81310251017573e-236	Up Regulation	3.65497633707698	0	Nodiff	-0.291718683946449	0.00653148742014495	Up Regulation	2.97218800071472	1.65295097924819e-225	Up Regulation	3.27111710366842	6.63581227857413e-181	Up Regulation	3.00654782182416	1.79673232366864e-229	Nodiff	-0.347275782209013	0.000113448071403482	Nodiff	0.167714011437891	0.155998030884452	Up Regulation	1.33180416516952	4.19669461819367e-46
M.alba_G0012635	Up Regulation	4.48403192335094	6.7132280065366e-167	Up Regulation	1.47682325007183	1.00654384547174e-06	Nodiff	0.318421517327154	0.592809768415124	Up Regulation	4.65040957805083	2.04013782718826e-104	Nodiff	-0.172506461222226	0.0799826605205624	Up Regulation	3.76598215733003	2.50625539169778e-181	Nodiff	0.480082648548339	3.14652489957509e-07	Up Regulation	3.12895005019238	2.65829918341428e-75	Up Regulation	5.07061682918761	1.33604683860537e-122	Nodiff	0.278722646935762	0.425529755451575	Up Regulation	4.79724435491373	1.46600826828501e-210	Up Regulation	4.6614813046357	2.72919585908628e-187	Up Regulation	4.96878769353932	1.41282631885308e-232	Nodiff	-0.400117305076224	0.411061488585071	Up Regulation	1.01119656058132	0.00652170138471652	Up Regulation	1.90675181950379	1.5872768943242e-10
M.alba_G0014735	Up Regulation	3.13844624063347	9.24197106995398e-167	Up Regulation	1.80711464868871	2.67105580993284e-98	Nodiff	0.0972870944696318	0.315582892744448	Up Regulation	3.8604430061428	3.2506644378075e-169	Up Regulation	1.15351643516559	8.9771454122386e-40	Up Regulation	1.49787988343696	2.24339723816902e-71	Nodiff	0.659025355892891	1.22263366051215e-14	Up Regulation	2.0082505042584	7.53037747232761e-78	Up Regulation	3.66259067430745	7.49126717472027e-157	Up Regulation	1.23476344478906	2.50640313708328e-31	Up Regulation	4.40588699198464	1.67920678873521e-310	Up Regulation	1.98919985373892	5.11779737257356e-75	Up Regulation	3.2509858661865	6.00335868558719e-249	Nodiff	0.216466464854067	0.0264581724660407	Up Regulation	1.12770483444871	7.68722033962401e-24	Up Regulation	1.61879575622431	1.67329000170308e-77
M.alba_G0009262	Up Regulation	Inf	1.399350230973e-165	Nodiff	Inf	1	Nodiff	Inf	1	Up Regulation	Inf	6.37673136844245e-07	Up Regulation	4.15745668364385	2.99548524933523e-111	Up Regulation	6.28900075630923	1.34359554293665e-06	Up Regulation	4.78314221011361	1.25621810118999e-131	Up Regulation	5.68105876295522	1.53104253576684e-07	Up Regulation	Inf	1.08562053596771e-07	Nodiff	-Inf	0.95411295620853	Up Regulation	10.4025100116512	3.29675035874543e-164	Up Regulation	Inf	8.70585097333701e-08	Up Regulation	6.24682894695731	1.97266439246788e-06	-	-	-	-	-	-	Nodiff	Inf	1
M.alba_G0007611	Up Regulation	4.24238049364005	2.22620426599804e-165	Up Regulation	2.97729875198829	2.83836758370888e-48	Nodiff	0.490997531516729	0.120615814006088	Up Regulation	5.42788783699234	1.7968942322319e-153	Nodiff	-0.0591653393130619	0.58400612359376	Up Regulation	2.08541486820204	2.02760847108592e-79	Nodiff	-0.363213282109562	0.000201880168653165	Up Regulation	2.40533552884837	3.34040346071015e-68	Up Regulation	6.29962567290901	1.33182774881357e-176	Nodiff	0.282765789584281	0.295922101772214	Up Regulation	4.55726123892503	2.54550506297298e-216	Up Regulation	4.30594718963672	4.45238253888481e-174	Up Regulation	4.61493411356813	1.07953343962018e-222	Nodiff	-0.857076229100608	0.040234646517252	Up Regulation	1.64016819840599	2.90397019760918e-06	Up Regulation	3.85988220738502	1.92878023759179e-69
M.alba_G0015779	Up Regulation	3.58199744547915	2.79100299194291e-165	Up Regulation	1.39410515506976	7.00497395890767e-44	Down Regulation	-1.14963249708247	1.4964740135151e-15	Up Regulation	2.34319520918013	3.46119848608535e-89	Nodiff	-0.097014867136227	0.313434745148453	Up Regulation	1.20668089449614	4.84916941453013e-40	Nodiff	0.22171263909787	0.00830950369836365	Nodiff	0.903720701754106	8.85375708948612e-23	Up Regulation	2.44411753942197	1.42731097207202e-96	Nodiff	0.084071693005341	0.623953888645271	Up Regulation	3.69751847622981	1.95608986389277e-168	Up Regulation	3.68353278265884	9.95131395943342e-180	Up Regulation	3.79279058680596	8.73876896310904e-246	Nodiff	-0.083073867350704	0.442310720922947	Nodiff	-0.970571989329093	2.3176395525389e-10	Up Regulation	1.50518130303991	1.59714251535861e-51
M.alba_G0015592	Up Regulation	7.90730024193913	5.29735785570996e-165	Up Regulation	7.59895474504207	9.73300061327242e-28	Nodiff	-Inf	0.961096596095018	Up Regulation	10.7889325286671	6.64709904759493e-223	Nodiff	-0.615634313130383	3.88031097582739e-08	Up Regulation	3.31129095465571	5.75747626605121e-119	Nodiff	-0.433625411670137	3.15096177897904e-05	Up Regulation	3.14486978629719	4.21021901299964e-123	Up Regulation	9.31084843794797	2.86206747207059e-236	Nodiff	Inf	0.161326363270298	Up Regulation	Inf	9.47854765563457e-181	Up Regulation	8.5260313615291	1.20688678072129e-224	Up Regulation	Inf	3.016548344335e-249	Nodiff	1.48803995675583	0.844528125949102	Nodiff	0.926396356776402	0.718283588634275	Up Regulation	6.136873439821	9.6774081474147e-29
M.alba_G0008068	Up Regulation	7.55982741996116	2.22499083519954e-164	Nodiff	0.239799825865439	0.480636606376162	Down Regulation	-4.77365103240328	1.97519185283311e-12	Nodiff	0.281213882890665	0.400014173488445	Up Regulation	4.73190221430099	9.17074551130444e-136	Down Regulation	-1.21033756417519	0.000967186560651994	Up Regulation	3.54087383739171	3.46286022488738e-106	Nodiff	-0.00370170083161523	1	Nodiff	0.802999702452414	0.0207668793235114	Nodiff	0.983808351111113	0.615704265016533	Up Regulation	8.58465256967771	2.57097387045174e-175	Up Regulation	2.83254226676498	3.32478082522087e-05	Up Regulation	3.85267718869319	2.20769523075834e-06	Nodiff	-0.502064673425026	0.198460971913296	Down Regulation	-3.27269085436721	4.89885744772319e-07	Nodiff	0.770598624086009	0.0274318085385152
M.alba_G0013320	Up Regulation	5.89496128619809	3.79823552926688e-163	Nodiff	-0.61263365377132	0.092472885445861	Nodiff	-0.258843398650196	0.434173571117685	Up Regulation	2.48091314023348	3.9829822096032e-39	Up Regulation	2.89216407579179	4.49548965424564e-70	Up Regulation	2.53392348001775	8.6647919768184e-18	Up Regulation	2.39111974674851	2.62520744784711e-53	Up Regulation	3.04954108546417	1.91039491823113e-43	Up Regulation	3.02072600611592	1.99110159014115e-45	Nodiff	-0.81376899443555	0.0154007984003407	Up Regulation	5.11318898063834	3.50130433428014e-141	Up Regulation	3.00713306982585	3.34574515206185e-26	Up Regulation	2.21909245722738	5.38230838724049e-18	Nodiff	-0.519472448307976	0.114513543805347	Nodiff	-0.540730606023503	0.15828815701242	Nodiff	-0.0642966800326262	0.891913409598626
M.alba_G0004504	Up Regulation	4.84489182537642	5.83683159224536e-162	Down Regulation	-3.83593552428956	7.74389483815269e-39	Nodiff	0.940133527567965	6.95480470992065e-10	Up Regulation	1.35644364792595	9.26030385197061e-21	Up Regulation	2.43699122140084	1.15374289762561e-79	Up Regulation	3.82567052497219	1.94206627392109e-40	Up Regulation	1.13106181104537	1.98808676441533e-26	Up Regulation	5.14754887976604	5.51379187273669e-127	Up Regulation	2.34508938858978	3.30318635609522e-48	Down Regulation	-3.34562225771742	5.34324852825572e-53	Up Regulation	1.5312776236059	3.42647912512294e-38	Up Regulation	2.41185899701639	3.66940120580906e-23	Nodiff	-0.907250099138837	7.81387022250438e-09	Nodiff	-0.971899141673777	3.29782658994476e-06	Down Regulation	-1.42340088778908	2.42771640755969e-06	Down Regulation	-2.83718034981435	4.82848650547197e-16
M.alba_G0019912	Up Regulation	3.50015066143171	6.64216888074875e-162	Up Regulation	1.19608447360164	1.76457009168398e-35	Nodiff	0.642384187219625	6.72915011503993e-11	Up Regulation	3.49228765090283	0	Nodiff	0.665534065203837	1.14656708816226e-12	Nodiff	0.415168935821818	8.98463035858442e-06	Down Regulation	-1.1545920078364	9.40074253441295e-50	Up Regulation	2.2510697465475	4.76039907005428e-208	Up Regulation	5.92282444167212	0	Down Regulation	-1.85389312720799	7.28501940951369e-49	Up Regulation	1.67932171644197	1.45075247455084e-67	Up Regulation	2.83937239814438	9.52487462188184e-107	Up Regulation	1.01241908216261	3.54585460066102e-24	Down Regulation	-2.41369112450897	3.32744005261042e-62	Up Regulation	1.21340852778657	3.53330427411492e-10	Up Regulation	3.63701710902494	3.10134735874464e-193
M.alba_G0000684	Up Regulation	4.95051231021289	1.18309967450703e-161	Up Regulation	3.20946099199392	7.1458048799518e-43	Down Regulation	-1.21134490798829	0.0216038651699581	Up Regulation	4.91496366213717	1.91177219902189e-176	Nodiff	0.220851627120921	0.0411013868049784	Up Regulation	1.55135629254193	4.16270836220223e-36	Nodiff	0.127529638768111	0.209546887472122	Up Regulation	1.66035180169129	1.3158594193956e-51	Up Regulation	5.24344983908793	4.39716340125649e-196	Up Regulation	1.25448867299021	0.00979888046888293	Up Regulation	6.23667231023602	3.53157513679245e-215	Up Regulation	4.73404029239544	1.72668736044318e-143	Up Regulation	6.01401167542279	1.74349683244982e-188	Nodiff	-0.308946371989026	0.54950438492981	Nodiff	0.364409431360926	0.449565621436109	Up Regulation	3.5468603567192	6.04932521876495e-52
M.alba_G0014419	Up Regulation	9.40828456703975	2.63892671778108e-161	Up Regulation	5.04849121607726	2.10231712296221e-20	Nodiff	0.610219026544307	0.80759611364736	Up Regulation	8.31088559351155	6.94212651858822e-94	Nodiff	-0.200279283756116	0.136572576467914	Up Regulation	4.83912561688593	1.16288599406749e-86	Up Regulation	1.43797170361815	5.40637835567262e-18	Up Regulation	3.21717679899964	3.69490129897738e-44	Up Regulation	7.43556667227216	1.4164421438616e-94	Nodiff	-0.319786422392243	0.858853069515352	Up Regulation	9.12039146123207	2.98269248901709e-151	Up Regulation	9.61368475203679	2.43945398383617e-163	Up Regulation	9.31830246194181	6.54271481212091e-155	Nodiff	0.889472385961292	0.644490251476283	Nodiff	-0.587544726309981	0.701728522602351	Up Regulation	4.18658535291956	5.27109934997745e-20
M.alba_G0018789	Up Regulation	3.21799851564611	2.94398465431197e-161	Up Regulation	5.74887111174624	0	Nodiff	-0.0375149815520248	0.932771749105759	Up Regulation	7.35753951163095	0	Nodiff	0.383478632892979	1.38122169437788e-05	Up Regulation	1.00747974522822	2.4540478251926e-32	Nodiff	-0.15713664450293	0.0392710880035341	Up Regulation	1.5637128591366	3.06153752440723e-111	Up Regulation	5.62391693413563	0	Up Regulation	3.9716101102632	6.31778394174873e-114	Up Regulation	7.22133808817147	0	Up Regulation	2.83898429496075	1.74462244571476e-131	Up Regulation	6.83629616476913	0	Up Regulation	1.75207132076173	3.70935963556031e-12	Up Regulation	2.19385003455182	4.12035798946675e-46	Up Regulation	4.02497997304432	6.54465857144642e-302
M.alba_G0011402	Up Regulation	6.7725769513666	3.79776005472769e-161	Up Regulation	3.23238816012887	3.90620825808094e-12	Nodiff	1.06873201255582	0.157997589415423	Up Regulation	8.10992577842618	0	Nodiff	-0.253150962059674	0.0193135058914491	Up Regulation	4.5588929586483	2.1976637448344e-189	Nodiff	-0.510028838463778	8.71658607591015e-09	Up Regulation	4.83195181822314	0	Up Regulation	9.27803331228076	0	Nodiff	-0.289634346025268	0.659630401603646	Up Regulation	6.5137391743538	6.74431123261268e-145	Up Regulation	7.03021141021204	7.31888386909832e-256	Up Regulation	6.76506505316156	4.23768018657115e-234	Nodiff	-1.15090069921414	0.320717974495981	Up Regulation	1.94237097292538	0.0348808965491295	Up Regulation	4.41143206815949	1.43390682464637e-16
M.alba_G0020059	Up Regulation	6.09710510050141	5.73090065944345e-161	Up Regulation	2.65056161552758	2.60515744589458e-07	Nodiff	-2.64643660947109	0.0521146534960099	Up Regulation	5.90375690457124	8.10624964891313e-111	Nodiff	0.207511916468162	0.0436674142937911	Up Regulation	4.41596794207379	8.26688470386575e-178	Up Regulation	1.43043167395992	1.19290947506787e-29	Up Regulation	3.20826305096245	5.20232544425104e-78	Up Regulation	5.30095845887182	7.10781957636172e-113	Up Regulation	3.83282840816488	5.14457855167932e-05	Up Regulation	9.96377420499748	3.81530871852519e-182	Up Regulation	5.89448701744973	3.94085486045366e-198	Up Regulation	9.75458793125381	3.25938390041446e-262	Nodiff	0.622047552265765	0.480970839863017	Nodiff	0.578466353341734	0.384135833663477	Up Regulation	2.05752744083944	4.16272115674387e-06
M.alba_G0005363	Up Regulation	3.89201903265565	7.2340906137654e-161	Nodiff	-0.437969387723712	0.0253101642604229	Nodiff	0.249174017638018	0.148959000794434	Up Regulation	1.35241196169094	6.74347516873617e-20	Up Regulation	4.00135078949078	2.1946420869519e-210	Nodiff	-0.233501052820641	0.289935037248949	Up Regulation	2.03763660852138	2.37386319679614e-92	Up Regulation	1.74552845218381	8.46586874343963e-34	Nodiff	0.116761807875753	0.359140684124601	Nodiff	-0.799894771382849	1.69321156943537e-05	Up Regulation	3.12506951354618	2.00639005887664e-151	Nodiff	-0.105558212878872	0.674123392420994	Nodiff	-0.878033167666451	3.86476078166473e-06	Up Regulation	1.25265271237299	3.48125656715227e-17	Down Regulation	-1.79239256274872	1.63558309769514e-25	Down Regulation	-1.66347259044731	1.05156334166517e-27
M.alba_G0017665	Up Regulation	10.5836581866501	4.38042429037087e-160	Nodiff	-0.524076999765757	1	Nodiff	-Inf	0.653781163786303	Up Regulation	5.07967770209669	7.11498085885144e-05	Up Regulation	1.72699782639958	1.89817536819714e-32	Up Regulation	7.73916405151136	1.78910479709669e-37	Up Regulation	3.9283713506342	1.45088182794656e-107	Up Regulation	5.55662183741412	2.22666049125117e-05	Up Regulation	Inf	2.54646155952189e-06	Nodiff	Inf	1	Up Regulation	Inf	1.04182074111094e-162	Up Regulation	8.86067331124073	3.88830234162461e-41	Up Regulation	Inf	1.89040720994509e-39	Nodiff	-Inf	0.673230205285099	Nodiff	Inf	1	Nodiff	Inf	0.787305665944762
M.alba_G0002215	Up Regulation	7.09340985841711	4.28102796397917e-159	Up Regulation	3.89293218831729	1.72992875853977e-89	Down Regulation	-2.16834837367786	7.19406415640392e-05	Up Regulation	5.26313429904472	1.60308092789133e-249	Nodiff	-0.0245262012658824	0.817119676042024	Nodiff	0.346462818928798	0.00293336838620573	Nodiff	-0.987402047443229	1.01687879129874e-23	Up Regulation	1.32499947020662	1.26864721337078e-44	Up Regulation	5.3734433805767	2.68029883203919e-265	Nodiff	-0.694315477331096	0.580110228730786	Up Regulation	6.42483937310147	1.08918795432512e-136	Up Regulation	7.12184224765128	1.4063954363556e-168	Up Regulation	6.44673177319514	1.86548975031644e-167	Nodiff	-0.0936257524735258	0.835247840729888	Down Regulation	-2.75842753621841	6.95736572145163e-06	Up Regulation	4.01369193016654	1.79879592673372e-100
M.alba_G0011419	Up Regulation	4.17841571839861	4.37978708670094e-159	Up Regulation	6.83057272756167	3.04392965440819e-161	Up Regulation	2.36537467038143	9.59565875806587e-07	Up Regulation	10.5819304061773	0	Nodiff	-0.537692228247123	6.48020345716672e-09	Up Regulation	3.25225803648079	1.21099778268544e-161	Nodiff	-0.976020032378988	5.98430237225878e-39	Up Regulation	3.70644242221559	0	Up Regulation	10.7584465010713	0	Up Regulation	3.01348387358205	3.76656972144435e-46	Up Regulation	7.2238247385015	6.34378506770624e-279	Up Regulation	4.7208997611495	6.58164874713888e-244	Up Regulation	7.7601422726861	0	Nodiff	-0.155302561063219	0.890988181541735	Up Regulation	5.54849439542904	9.01218143309373e-76	Up Regulation	7.01598035537781	2.48556019277769e-172
M.alba_G0018414	Up Regulation	6.79902296204278	7.08991522398874e-159	Up Regulation	5.94701613556556	5.20071186346466e-118	Nodiff	0.980533904724291	0.0955455628264748	Up Regulation	8.05564724433072	0	Nodiff	0.240382751381772	0.0790307954087636	Up Regulation	1.11068919846733	1.44465428283999e-16	Nodiff	-0.696429432835264	1.54028384277797e-17	Up Regulation	2.06358621719742	7.84837297088684e-143	Up Regulation	8.09823190387684	0	Nodiff	-0.468564546543124	0.336250889630514	Up Regulation	6.35998958675133	1.11693738018963e-147	Up Regulation	6.56230422057674	9.70584683218693e-158	Up Regulation	6.11747144955474	1.9780532035739e-145	Nodiff	-0.0229878889332818	0.971454089532193	Nodiff	0.547966995907438	0.375253657143721	Up Regulation	5.9998567408894	3.29640438349564e-123
M.alba_G0001399	Up Regulation	6.30360927439274	7.52249579333528e-159	Up Regulation	4.26205092767803	7.01890236879088e-22	Nodiff	1.37127568951531	0.101132371524365	Up Regulation	7.07325967125928	4.36513743093796e-173	Nodiff	-0.525182890183598	1.58129262262501e-06	Up Regulation	3.27398736130801	9.0437286262652e-121	Nodiff	-0.0010119680693238	1	Up Regulation	2.76615091313783	7.0317391284571e-90	Up Regulation	5.57392043785691	7.05495315341639e-165	Nodiff	-0.651042850850102	0.347503190769919	Up Regulation	5.6816981054123	5.39664488210271e-157	Up Regulation	6.83216522942677	2.13904632105858e-210	Up Regulation	6.20438586510142	1.12705364256317e-214	Nodiff	1.51347562704684	0.0945831337490826	Nodiff	-0.782861814473047	0.3042674839256	Up Regulation	2.77420113746256	1.04162217044131e-15
M.alba_G0005758	Up Regulation	4.13858145817372	9.88639504559359e-157	Up Regulation	9.45497301913868	4.49198691484747e-190	Nodiff	1.51283925158194	0.540407790921501	Up Regulation	10.7111937103814	0	Nodiff	-0.909969013400405	4.38369695335961e-21	Up Regulation	1.83302578609293	1.64097965126217e-79	Nodiff	-0.273087908749587	0.00193797210737178	Up Regulation	1.21164109253399	4.96110528160514e-44	Up Regulation	7.81968517266786	0	Up Regulation	4.73827309180264	7.84785560054838e-22	Up Regulation	8.90320213752531	1.83003669923383e-313	Up Regulation	5.05277208293314	9.16880480036942e-257	Up Regulation	9.81013318651097	0	Up Regulation	2.909642299998	0.0476652939188911	Up Regulation	3.35422425630526	2.19916219391798e-14	Up Regulation	6.57353949740176	1.73912737617136e-187
M.alba_G0001421	Up Regulation	5.01495469227917	2.26572708225917e-156	Up Regulation	8.44701211426657	1.7175344695268e-85	Nodiff	-0.26083809031053	1	Up Regulation	10.3230403027058	1.20354118405052e-296	Nodiff	-0.829409705009331	7.46461637945726e-16	Up Regulation	2.1331275133928	2.56035517072422e-84	Nodiff	-0.512371627686155	5.13077515341844e-08	Up Regulation	1.83162877693458	1.3333569027989e-74	Up Regulation	10.4625058868168	6.3377302834166e-311	Up Regulation	5.00925678423798	6.58391861606644e-09	Up Regulation	10.0497289366946	9.65117706941574e-237	Up Regulation	5.84864520734238	1.19563124401979e-243	Up Regulation	10.8766459188141	0	Nodiff	-0.122556394663394	1	Up Regulation	4.88135865229606	6.63942503150576e-08	Up Regulation	8.5973950422304	1.75612085367113e-92
M.alba_G0007860	Up Regulation	5.20396576553012	3.4585635775236e-156	Up Regulation	5.08329666350619	8.24984963838447e-27	Up Regulation	2.81968520692122	0.000269917118822709	Up Regulation	7.66705976615061	4.38205239630635e-166	Nodiff	0.122871669101838	0.307405026863816	Up Regulation	2.82347192064725	2.22205144015053e-85	Nodiff	0.424310394248377	6.34420679173675e-05	Up Regulation	2.53798798293688	2.00506346366217e-75	Up Regulation	5.83151493002172	2.13936404200176e-159	Nodiff	0.0197611755116558	1	Up Regulation	5.2551688432536	1.76323199957956e-157	Up Regulation	5.08514035238041	2.78476753754256e-147	Up Regulation	5.13058752572096	7.15025090457009e-160	Nodiff	1.8553556582676	0.0734563372578724	Nodiff	0.993870950555497	0.0896017089597473	Up Regulation	3.25641075516083	2.57011701164955e-20
M.alba_G0010445	Up Regulation	5.2790944537583	4.63112516119519e-156	Up Regulation	6.07812532456532	4.37614799091917e-65	Up Regulation	3.00189303781821	1.15646404433809e-05	Up Regulation	7.85099716021141	1.57021713397115e-138	Nodiff	-0.401077132387006	0.000171948833588114	Up Regulation	2.09059118437104	3.21326719469601e-67	Nodiff	-0.0214708166300006	0.798640577842554	Up Regulation	1.72700070581592	7.05630810774703e-38	Up Regulation	7.00526274003187	2.47479403840791e-137	Nodiff	-0.499533418692906	0.265352843706366	Up Regulation	4.81186044993812	2.29370422572462e-158	Up Regulation	5.68459533870485	2.54612507072771e-196	Up Regulation	5.21156134079924	2.56626662919034e-203	Nodiff	0.856465138661956	0.482749558824291	Up Regulation	1.65214610932508	0.0154395631161862	Up Regulation	5.24461954009024	7.07609364481155e-66
M.alba_G0020221	Up Regulation	5.04495392100806	2.58472022158563e-155	Up Regulation	5.91627457892326	3.38589830752956e-17	Nodiff	2.95094685922227	0.115335851863092	Up Regulation	6.44188197627186	5.35680551918965e-25	Nodiff	0.928771478753675	3.3526716023541e-15	Up Regulation	2.87723734240588	5.49366914381264e-48	Up Regulation	3.34130186322959	5.34751924115707e-126	Nodiff	0.480274998007871	0.060063234814872	Up Regulation	4.32375522155392	9.33097693518611e-22	Up Regulation	1.74141076683044	0.00165654651452992	Up Regulation	6.81506738016698	5.42897937222688e-210	Up Regulation	4.12098013500407	4.77709813646361e-70	Up Regulation	5.88431868777833	2.32231025279509e-88	Nodiff	2.13722204245271	0.257353288886201	Up Regulation	2.56518300926955	0.000183169305893166	Up Regulation	3.8080901059671	3.65600178033494e-14
M.alba_G0003461	Up Regulation	3.38985858334175	4.15270574926026e-154	Nodiff	-0.392508544699069	0.0587226352957366	Down Regulation	-2.08491663503572	4.64168851665083e-14	Nodiff	0.478524911804861	0.00837827110994248	Up Regulation	3.05207711382898	1.58207014590531e-176	Nodiff	-0.586623891592508	2.89825505328409e-06	Up Regulation	1.65510468665159	1.63404872253336e-79	Nodiff	0.82584597733958	2.20964926942473e-08	Nodiff	0.122290744104034	0.247829032586398	Nodiff	0.779933041911494	2.41186883533756e-06	Up Regulation	4.20231528747903	1.54956504608509e-281	Nodiff	0.342190450600563	0.0274003493117258	Up Regulation	1.1489977545872	2.35869552331754e-13	Nodiff	0.374168700834899	0.010470383677162	Down Regulation	-1.66770562340223	2.01872700191081e-35	Nodiff	-0.738820679565151	7.78872889694227e-13
M.alba_G0007206	Up Regulation	6.02870235034296	4.22237239146486e-154	Up Regulation	3.10267779929112	2.97548057955947e-39	Down Regulation	-2.00906892099382	0.00039188438339338	Up Regulation	4.74306393031014	3.93277271555974e-158	Nodiff	-0.604499267439701	4.08669291330871e-08	Up Regulation	1.92558985578138	3.17923682426623e-57	Nodiff	-0.258991701200078	0.0133024351737115	Up Regulation	1.59552966971606	2.60211561599261e-45	Up Regulation	5.04199654530974	4.39166307885183e-176	Nodiff	0.416640464354626	0.620294754786995	Up Regulation	6.47554757370059	2.40833876886712e-169	Up Regulation	6.63778726586228	7.22499060133166e-213	Up Regulation	7.07831946488703	9.00490176779945e-238	Nodiff	-0.278497972151628	0.583556732077002	Down Regulation	-1.30244546749058	0.0347557856943499	Up Regulation	3.41044137117768	2.02898849908872e-47
M.alba_G0007261	Up Regulation	3.60910190745548	4.52715482400216e-154	Up Regulation	9.06707383420152	1.00714949816943e-157	Up Regulation	6.07671287763966	6.68589948595738e-21	Up Regulation	10.5271301690254	0	Nodiff	0.726616189739199	1.05616836760441e-13	Up Regulation	1.16871826933216	1.81786168606511e-28	Nodiff	0.495562086126166	1.01159712043015e-08	Up Regulation	1.41542856544258	5.0732597714595e-55	Up Regulation	8.4115579803076	0	Up Regulation	1.28701925062072	2.25673248654794e-09	Up Regulation	4.92831630233412	4.36811787298596e-289	Up Regulation	2.8871545141766	2.23396382735076e-95	Up Regulation	4.20002321486471	1.06839267562459e-186	Nodiff	2.13433876117442	0.366247702456924	Up Regulation	5.24256308297831	2.43544138191244e-43	Up Regulation	6.95925143025626	1.05737834445742e-160
M.alba_G0007253	Up Regulation	5.83149917138017	5.61873018283435e-153	Up Regulation	3.65602353374239	5.35574147384473e-21	Nodiff	1.14081163693316	0.0863614311060016	Up Regulation	5.84983531771666	7.18845138266705e-120	Nodiff	-0.516728067355183	2.39170592298686e-06	Up Regulation	3.14862184640851	5.07820204498102e-116	Nodiff	0.499036252802776	7.69286831426942e-06	Up Regulation	2.14863453462963	9.57606687355218e-50	Up Regulation	6.94697965383207	2.03759875109485e-141	Nodiff	-0.67172560772518	0.22961727630572	Up Regulation	5.19031642957916	1.0670930860773e-149	Up Regulation	6.35244018194493	3.69526810333551e-203	Up Regulation	5.70506378518134	1.16181108123576e-205	Nodiff	-1.07654491926623	0.291680527305618	Nodiff	1.55815834837913	0.0794602727072866	Up Regulation	4.76213212431828	3.70310139259715e-29
M.alba_G0007299	Up Regulation	3.51724131778581	1.08694021521959e-152	Up Regulation	1.60425764819834	0.00393054752317849	Nodiff	0.886323687948367	0.0723505625578861	Up Regulation	3.92283283099927	6.87073340632491e-39	Up Regulation	2.0102955953861	2.74847027785221e-73	Up Regulation	3.66891414304717	1.02860483312277e-90	Up Regulation	3.42350265945597	7.30580701076773e-158	Up Regulation	2.27257500370756	1.960916439525e-18	Up Regulation	3.94403681449127	2.41199783142385e-41	Up Regulation	2.89505864692045	1.97467162010878e-36	Up Regulation	6.44362674101873	4.72851993841508e-265	Up Regulation	1.51170308564448	3.13802741628502e-26	Up Regulation	4.43150995534219	1.22266627535089e-111	Nodiff	-0.00223906770045467	1	Up Regulation	3.7958175927494	8.62848747853221e-44	Up Regulation	1.63584361431901	0.00238916604445732
M.alba_G0003454	Up Regulation	3.81276812761575	2.99504182846943e-152	Up Regulation	4.76720612210814	9.80117528982402e-120	Up Regulation	1.85139326278212	0.000127251381742086	Up Regulation	6.72618371561543	0	Nodiff	0.0993959967672327	0.308920998527893	Up Regulation	1.37468629888758	2.78574608453873e-40	Nodiff	-0.424153963826626	6.61353637650838e-07	Up Regulation	1.91389482721459	2.08366096369079e-108	Up Regulation	6.86866986837459	0	Nodiff	0.588112428490785	0.058213810382859	Up Regulation	4.43570788370617	1.41087480057078e-171	Up Regulation	3.71814932383967	3.34272370741759e-146	Up Regulation	4.33498978054684	5.26873975429367e-210	Nodiff	-0.124935148672223	0.869464033083367	Up Regulation	2.57559313468881	2.85922668125586e-15	Up Regulation	4.91927609631962	2.31941815221431e-133
M.alba_G0012136	Up Regulation	4.19908645578558	1.60211742833214e-151	Up Regulation	3.70766261799862	4.76801872423872e-69	Nodiff	0.251001350813672	0.546368565040069	Up Regulation	5.52661688665579	2.66530228887431e-272	Nodiff	-0.00856036049780083	0.90688185637027	Up Regulation	1.58280870607564	2.28423505594179e-46	Nodiff	-0.184235459287733	0.0430148124751088	Up Regulation	1.77421296730843	1.36099556963228e-75	Up Regulation	5.37557783709287	3.88137710864108e-278	Nodiff	0.843743038907665	0.00758741626824635	Up Regulation	5.07358795053975	4.53977129256448e-216	Up Regulation	4.2118288894494	3.99020935035e-155	Up Regulation	5.08036090911073	1.8655549101066e-216	Nodiff	0.168385840806392	0.711188589495634	Nodiff	0.937576137241217	0.00595359945811063	Up Regulation	3.56655939020187	3.75414337333971e-72
M.alba_G0016488	Up Regulation	7.51491646426294	2.34161973587991e-151	Up Regulation	2.43250823740292	5.34846873462856e-11	Down Regulation	-5.18031897817302	2.05579577161914e-05	Up Regulation	2.62632979804341	1.50074578673374e-13	Nodiff	0.797205919695021	4.16541064148899e-10	Up Regulation	1.82857279810786	7.16363757127276e-23	Up Regulation	2.49117821117095	1.89246112696087e-62	Nodiff	0.149393643573187	0.495790815290351	Up Regulation	1.1139636605593	0.000181814820912609	Nodiff	2.73881138302004	0.252211005174552	Up Regulation	10.2790575154171	4.20692074518078e-164	Up Regulation	6.72278036293604	7.35068885987238e-83	Up Regulation	9.48004957484872	1.16060712922974e-83	Up Regulation	1.5275871166588	0.0291000764982348	Down Regulation	-3.9637552537913	4.53499282359589e-05	Nodiff	0.931637906084278	0.00832579104565161
M.alba_G0018465	Up Regulation	9.06558776741731	6.72450949811138e-151	Nodiff	3.61561217717936	0.0693943139821509	Nodiff	-0.0961682732615341	1	Up Regulation	9.38078989498883	4.21629043513608e-92	Nodiff	0.60776710912471	3.04847588471241e-06	Up Regulation	5.81127875347679	1.42080769008664e-58	Nodiff	0.711537570288736	1.05291143330976e-08	Up Regulation	5.72218252079955	1.91287948064619e-96	Up Regulation	9.48762965383474	1.22053811780669e-101	Nodiff	1.08057244180371	0.905296031465242	Up Regulation	10.169160786562	3.9128138249031e-154	Up Regulation	8.46125942197169	5.20533065260428e-75	Up Regulation	9.55915953804956	4.59817176657199e-71	Nodiff	-0.0969225439653267	1	Nodiff	1.09116311790605	0.941465428315607	Up Regulation	3.73700197739842	0.0435647106727312
M.alba_G0002911	Up Regulation	6.74965760669804	1.52682137458061e-150	Up Regulation	1.12535229669261	0.0472854700024096	Down Regulation	-3.20208854118796	0.0079225516391636	Up Regulation	3.70736586202037	7.90558692771959e-28	Up Regulation	1.43558636005867	1.48740089412172e-25	Up Regulation	3.14848252963511	8.82569846663285e-35	Up Regulation	2.0641413295909	1.60485209751966e-49	Up Regulation	2.53648065190899	9.01435170208463e-22	Up Regulation	5.72122867870704	3.20303367295293e-42	Nodiff	2.17444025242632	0.141157806674897	Up Regulation	8.95055984615847	9.13524808331762e-170	Up Regulation	5.31776234767168	1.21533628754323e-56	Up Regulation	7.51124090676762	1.12203929120342e-62	Nodiff	-1.9973381400629	0.0504683465915166	Nodiff	0.981863710045797	0.448983090374771	Up Regulation	3.1493828713354	1.69783669090747e-05
M.alba_G0018965	Up Regulation	5.95805445990763	4.29049369640293e-150	Up Regulation	Inf	4.18542777872227e-52	Up Regulation	Inf	0.000951849360315477	Up Regulation	Inf	2.67289583571898e-120	Nodiff	-0.277393885109289	0.047874399292686	Up Regulation	2.81057142146826	2.38337412238982e-40	Nodiff	0.48044258705771	9.14402579089543e-05	Up Regulation	2.06763447523228	5.95643214973075e-34	Up Regulation	10.7726457841536	1.00951221022326e-125	Nodiff	0.651242642837652	0.299238144601724	Up Regulation	6.63961437195904	2.2664989040038e-147	Up Regulation	6.23994654975315	1.34563621276165e-101	Up Regulation	6.91449659202089	5.26878051611446e-106	Nodiff	Inf	1	Up Regulation	5.23824977878852	4.38476778233925e-05	Up Regulation	8.66677816796207	1.99747221968939e-56
M.alba_G0009272	Up Regulation	8.08033215391244	8.06925725493298e-150	Up Regulation	1.63597465273426	0.000518864499706768	Down Regulation	-4.03194210525333	0.000433308624718786	Up Regulation	5.15459776024097	2.47928111472762e-111	Up Regulation	2.45252661989845	2.02419515389474e-54	Up Regulation	1.10413798496161	0.00302677486987759	Nodiff	0.0977794875189228	0.385577157091105	Up Regulation	3.47397481327656	1.46725515491956e-92	Up Regulation	2.82574560287291	5.33722718335759e-65	Nodiff	1.15741285940586	0.692861896793944	Up Regulation	9.27146203747273	4.88746876579738e-156	Up Regulation	5.63129427227546	5.48579985444444e-17	Up Regulation	6.8174664967245	5.71203959727474e-18	Up Regulation	2.34601028059922	3.19678407194523e-09	Down Regulation	-5.20980096084622	2.01557980440996e-21	Nodiff	-0.683026607630346	0.0220070785316599
M.alba_G0009400	Up Regulation	6.65225193874596	8.6988422250615e-150	Up Regulation	2.840343265718	1.35399679560848e-60	Down Regulation	-2.154980675701	3.15460571811645e-08	Up Regulation	5.32563163395133	0	Nodiff	-0.490507014155369	2.51647067996529e-06	Up Regulation	2.44936526887282	6.30789284835573e-119	Nodiff	-0.466117077274163	3.07010112858295e-08	Up Regulation	2.44032375869387	5.36981269615562e-174	Up Regulation	5.00992455986327	0	Nodiff	0.313765093334989	0.595813535921342	Up Regulation	6.99822924180963	1.17164892046399e-145	Up Regulation	7.14709758381725	0	Up Regulation	7.4871887936502	1.35665485691548e-319	Nodiff	0.332312051980573	0.213813711376851	Down Regulation	-2.16202443697005	4.34619463925656e-10	Up Regulation	2.53499161917737	3.75552134476659e-56
M.alba_G0010236	Up Regulation	4.68395037989764	1.05105166259506e-149	Up Regulation	4.40577264261753	3.99073768130529e-67	Nodiff	0.954842341967304	0.0633184282902698	Up Regulation	5.79775614378742	3.09061807059624e-188	Nodiff	-0.149818818035669	0.178520735746196	Up Regulation	1.63094101560717	1.11482579415786e-43	Nodiff	0.150144723619189	0.14220099099667	Up Regulation	1.34678704074559	1.70731007746805e-35	Up Regulation	5.31277035101337	6.05442957336213e-189	Nodiff	0.260179259478033	0.534330107478372	Up Regulation	4.97775650995467	9.38546865439372e-178	Up Regulation	4.83824385534258	6.09717741402208e-165	Up Regulation	5.12667895513082	1.46980942262741e-166	Nodiff	0.505858961884032	0.373429419517705	Nodiff	0.722070727894497	0.134246470383257	Up Regulation	3.92938006224776	4.38487276178006e-66
M.alba_G0003090	Down Regulation	-3.02751090848969	4.04244429570516e-149	Down Regulation	-1.89701017793411	4.11198634776815e-178	Nodiff	-0.386204968314321	1.15155401448043e-06	Down Regulation	-4.34007941817487	0	Nodiff	-0.610035079023905	3.30653857518076e-09	Down Regulation	-1.72267666197654	9.86005784933106e-86	Nodiff	0.17098263104085	0.0728214049419134	Down Regulation	-2.48812173340364	1.90221351299649e-226	Down Regulation	-4.24180282426959	0	Nodiff	-0.803765638211282	3.20044416662924e-14	Down Regulation	-3.79945498974965	1.21517399315927e-96	Down Regulation	-2.41272907223468	1.22553761103749e-105	Down Regulation	-3.19083551109428	1.68974349330841e-75	Nodiff	-0.0805248508250282	0.170472934870936	Down Regulation	-1.09798608961249	3.98533394242383e-30	Down Regulation	-1.78876082313219	4.3610005938642e-147
M.alba_G0008368	Up Regulation	5.33844119488151	7.58601306232645e-149	Up Regulation	2.2612432756894	0.00874726836182675	Nodiff	1.59104410507607	0.122371824336504	Up Regulation	5.54317229733629	3.95515796386065e-41	Up Regulation	1.13450774384835	3.16832987576911e-20	Up Regulation	4.30954910322375	4.07619445231553e-74	Up Regulation	2.22329911573863	7.08229077292282e-65	Up Regulation	3.23679062560115	8.16033941675562e-32	Up Regulation	7.54792772675621	6.77814156675515e-52	Nodiff	0.786892819639035	0.202654095848061	Up Regulation	6.15966162855092	3.03775856807897e-176	Up Regulation	4.2089564054761	5.3378821092803e-70	Up Regulation	5.0239504187404	1.90379710555873e-82	Nodiff	-1.98721179809533	0.352860683271016	Up Regulation	4.38019724409324	4.17136587407137e-05	Up Regulation	4.27719645743452	5.55927353911615e-05
M.alba_G0020171	Up Regulation	4.88030424046381	7.6367475236511e-148	Up Regulation	2.44507913457112	3.52226584052259e-26	Nodiff	0.225448237815516	0.558010149629157	Up Regulation	4.70626255168242	8.62970988326461e-199	Nodiff	-0.107754439449733	0.340752103360841	Up Regulation	1.94409990774234	2.19096369753492e-54	Nodiff	-0.363593052429299	0.000189378067986835	Up Regulation	2.21595485444291	9.88539020128507e-92	Up Regulation	6.24812859038467	7.07889743196266e-256	Nodiff	-0.811170523653121	0.0228648404666355	Up Regulation	4.10050588109462	1.18990554515424e-138	Up Regulation	4.99239069052706	7.47884762952544e-159	Up Regulation	4.20669577798872	9.46795193418764e-149	Down Regulation	-1.52362933285736	0.000902085755548173	Nodiff	0.949641717599557	0.0719683478688579	Up Regulation	3.99669598449078	1.15417427450406e-49
M.alba_G0016942	Up Regulation	6.23025099238276	9.0437991784845e-148	Nodiff	0.723362179580171	0.0270062286683992	Down Regulation	-1.93403502936108	7.03552573333989e-05	Up Regulation	3.21828354294028	1.39050678423826e-55	Up Regulation	3.06677446309687	4.41159440368652e-82	Nodiff	0.102047548532606	0.686734518180364	Nodiff	0.734472903541042	3.90536080242072e-10	Up Regulation	2.44991038960019	2.12868752726484e-41	Up Regulation	1.84993312301857	9.11347665536423e-29	Nodiff	-0.391020406456711	0.655373393887454	Up Regulation	5.8712752080974	2.04511490555334e-149	Up Regulation	3.16708687090595	4.46425237636639e-15	Up Regulation	2.80243567262457	7.33358118038324e-13	Up Regulation	1.38769553656018	1.43205897568787e-06	Down Regulation	-3.70029457707348	1.6253806484271e-22	Nodiff	-0.63534869762849	0.0106614286478776
M.alba_G0016341	Up Regulation	8.47021632657495	1.23996738556749e-147	Up Regulation	8.81113979698862	1.00121922806781e-117	Up Regulation	2.33868341400819	0.033986703448334	Up Regulation	10.5647363788907	1.63069009674836e-132	Nodiff	-0.459173131426867	0.00455850498200008	Up Regulation	2.09831358831305	9.03043349270983e-27	Nodiff	-0.0537178460761421	0.754099951499666	Up Regulation	1.70829656082033	2.86195509326754e-19	Up Regulation	8.73087247247801	1.9138083090781e-126	Nodiff	-0.344723925600118	0.710084160424721	Up Regulation	8.15994499790358	3.23550278648814e-135	Up Regulation	8.93313615412472	7.06403243948371e-145	Up Regulation	8.61859071108239	2.64297012197059e-135	Nodiff	1.84855313059999	0.136787111265927	Nodiff	0.156393935065938	0.927780323865379	Up Regulation	6.98805444152599	7.5672304042738e-112
M.alba_G0003946	Up Regulation	5.01846825268721	1.32830423182689e-147	Up Regulation	4.71240635893862	7.79672753565835e-51	Nodiff	0.847302072961044	0.252919051401847	Up Regulation	7.35028895654988	5.25667393200691e-313	Up Regulation	1.42432352235412	1.00491553313665e-29	Nodiff	0.371741892890337	0.0170590434013593	Nodiff	-0.780746088113592	2.13512727412579e-16	Up Regulation	2.59285369374109	5.4319326309799e-134	Up Regulation	8.8007509370228	0	Nodiff	0.653842478038445	0.196198751792298	Up Regulation	5.706510782572	1.85835582577778e-178	Up Regulation	3.59901252355646	1.76516933225276e-33	Up Regulation	4.28060802793025	1.06190531710012e-39	Nodiff	-1.43027671032725	0.178327182935737	Up Regulation	2.9454200056618	0.000103073537882592	Up Regulation	6.17232327661766	9.04207368481117e-67
M.alba_G0010142	Down Regulation	-3.26188640882554	2.73870991738429e-146	Nodiff	-0.831336856873003	3.55886608460749e-30	Nodiff	0.478523349412707	1.00910677240424e-13	Down Regulation	-2.35923344451801	4.07059997754856e-189	Down Regulation	-1.03280010348691	1.2371933222686e-16	Down Regulation	-1.82123578719579	3.12243076693092e-77	Down Regulation	-1.26520532751058	1.47169629785583e-28	Down Regulation	-1.57303003495864	1.98279398223792e-80	Down Regulation	-2.30178809460121	1.0513997804716e-166	Nodiff	-0.889726192191179	2.57649096731317e-21	Down Regulation	-4.11908109703902	0	Down Regulation	-2.22461420594166	2.22983507183114e-80	Down Regulation	-3.08782026887433	1.49663521805549e-218	Nodiff	-0.0394830472454293	0.519788018381067	Nodiff	-0.359850196501224	0.000358340879095055	Nodiff	-0.763976559467986	2.26304384865072e-24
M.alba_G0016149	Up Regulation	9.3094512135084	2.89313584150732e-146	Up Regulation	2.00600916474978	2.39904374148399e-24	Down Regulation	-3.25108071540569	1.62003247354539e-13	Up Regulation	4.29159778093663	5.47016593439897e-217	Nodiff	-0.331674422066028	0.0254524332376488	Up Regulation	1.41496666519451	2.38109478302421e-18	Down Regulation	-1.14184912416163	3.8214724533385e-31	Up Regulation	2.24060129086985	1.90220499400267e-107	Up Regulation	4.42913387022524	3.88301102178485e-232	Down Regulation	-2.95557151509012	0.0205180554354017	Up Regulation	6.38385687153935	6.80411019535172e-115	Up Regulation	9.64434374319664	3.46021306753222e-115	Up Regulation	6.71400894043328	2.77684327058257e-92	Nodiff	-0.11967230684861	0.680515100003357	Down Regulation	-6.07552314485733	1.59658296493328e-21	Up Regulation	2.15341765897762	3.5163715934647e-29
M.alba_G0007319	Up Regulation	3.48877663574592	4.13873874828459e-146	Up Regulation	4.9771173650728	2.88832626091812e-74	Up Regulation	3.20776519656634	8.85668576867133e-17	Up Regulation	7.41323245102865	0	Nodiff	-0.142372680643957	0.13926318078193	Up Regulation	2.83179644005963	3.54423293658482e-155	Nodiff	0.313895732247316	0.000210910313885257	Up Regulation	2.39126879671773	2.41578439359011e-135	Up Regulation	7.39413367336641	0	Nodiff	0.9814663223764	1.02833314056572e-06	Up Regulation	4.50281247426633	4.08787357063251e-261	Up Regulation	3.63574147069775	1.85522700564578e-163	Up Regulation	4.64381623073314	1.04546653823294e-280	Nodiff	0.0403269559417179	0.992204099797562	Up Regulation	4.16305117303039	2.37230492164182e-38	Up Regulation	4.96607247761777	3.68252110964225e-81
M.alba_G0010101	Up Regulation	5.0533121621422	9.7739570449023e-146	Up Regulation	Inf	0.0192140391043858	Up Regulation	Inf	0.0150228322091088	Up Regulation	Inf	2.36225148365198e-64	Up Regulation	1.09643155452008	2.33297689123438e-19	Up Regulation	5.87634160135475	1.73053300488139e-99	Up Regulation	1.89024210679047	5.50618657552054e-52	Up Regulation	5.09803053883747	1.09596028323076e-61	Up Regulation	4.70047396099301	1.06082196995296e-52	Up Regulation	1.84503655606255	0.0344569429260555	Up Regulation	6.93184358538619	4.60946232124656e-193	Up Regulation	3.96120717743652	1.75171268845872e-69	Up Regulation	5.83426386162021	8.56323387870658e-97	Up Regulation	Inf	0.00400437835228814	Nodiff	1.47824525799699	0.0763361306953169	Nodiff	-0.434140917418898	0.711860354520072
M.alba_G0008256	Up Regulation	4.33714413709733	1.07407127876721e-145	Up Regulation	1.72216930961734	1.49915245941568e-20	Nodiff	-0.804053379908065	0.00445062022165087	Up Regulation	3.84196426807241	1.73348958350281e-166	Nodiff	-0.0480129710314923	0.589248398902323	Up Regulation	1.81059017519722	1.22213894221745e-50	Nodiff	-0.29685050686744	0.00149361394567083	Up Regulation	2.07491342893183	1.53332524548294e-86	Up Regulation	4.82807432648596	1.79801129750437e-214	Nodiff	-0.0367456889576907	0.922853126025415	Up Regulation	4.3323811196568	5.37559895061232e-168	Up Regulation	4.389458461193	1.00212357204917e-152	Up Regulation	4.3785205904021	1.28240241341697e-153	Nodiff	-0.967632919814619	0.000796586433961029	Nodiff	0.138678860761515	0.683674023091301	Up Regulation	2.71775697753461	4.36479430709121e-41
M.alba_G0008104	Up Regulation	4.11538021315493	3.70877044676567e-144	Nodiff	-0.712232749082977	4.98490960812777e-09	Down Regulation	-1.93034397082001	7.30601940031998e-45	Up Regulation	1.49286675690756	1.20622024162264e-55	Up Regulation	4.56242721637036	1.01731982660124e-195	Down Regulation	-2.90158158717792	1.5173936634204e-52	Nodiff	-0.482953910822662	1.01899554277763e-07	Up Regulation	2.15977839113556	1.75752386441508e-111	Nodiff	-0.451489288909395	4.19965695428834e-08	Down Regulation	-1.22350849211629	5.13440602918058e-08	Up Regulation	2.92460951526244	4.93573092117163e-111	Nodiff	-0.442054051862532	0.132985672847194	Down Regulation	-1.63885269991456	5.29846869342356e-12	Up Regulation	1.96195377975948	1.66010313798833e-104	Down Regulation	-5.10384747892366	1.56075545425203e-265	Down Regulation	-2.64637672813199	1.76048511684423e-136
M.alba_G0009170	Up Regulation	4.70685133760711	1.21399405356679e-143	Nodiff	-0.816342270308447	1.05586931695825e-05	Down Regulation	-3.98341257003945	3.60903101605794e-47	Up Regulation	1.87331912157835	2.79120481149813e-42	Nodiff	0.499226148177044	6.76994135146359e-06	Up Regulation	2.23323690441849	9.47449608491955e-52	Nodiff	0.10272795812762	0.307261081720484	Up Regulation	2.64494223596752	1.02632739804911e-64	Nodiff	0.247859068049351	0.0142476881893558	Up Regulation	1.20453025955622	0.00962470459167391	Up Regulation	5.94429148353518	7.81660666791868e-192	Up Regulation	4.21263241821617	2.8287933915549e-104	Up Regulation	5.44401855580157	3.79015041200288e-131	Up Regulation	1.64296760774251	9.5318327497525e-38	Down Regulation	-4.41071089796509	1.17503650718482e-119	Down Regulation	-2.43189297189693	4.78605713434392e-70
M.alba_G0001702	Up Regulation	4.19422122658606	1.78681184892066e-143	Up Regulation	2.59999943603904	1.00022637333553e-37	Nodiff	-0.0117286809018098	0.988665378979195	Up Regulation	4.09120040871259	5.67651993782362e-149	Nodiff	-0.19358839061386	0.0665234920603036	Up Regulation	1.9248774496511	1.59763112934239e-63	Nodiff	0.300885061931368	0.00155350795718649	Up Regulation	1.4461234001695	4.95651665726846e-41	Up Regulation	4.24239296017756	7.96956605747732e-163	Nodiff	0.160957536304907	0.60446896010533	Up Regulation	4.38861489054162	1.59849185558156e-175	Up Regulation	4.39215391918761	2.2006762671607e-163	Up Regulation	4.58085138026409	1.32635785374166e-197	Nodiff	-0.135390661328878	0.710978600272494	Nodiff	0.296670237557613	0.382768477408176	Up Regulation	2.76217691798511	3.11916003424492e-44
M.alba_G0003993	Up Regulation	9.43734776951753	2.68021883313286e-143	-	-	-	Nodiff	Inf	0.791471620636679	Nodiff	Inf	1	Nodiff	0.130338710171815	0.329557614042194	Up Regulation	Inf	6.88120851414573e-140	Up Regulation	10.3045050126341	4.57724304461141e-158	Nodiff	Inf	0.997139888704356	Nodiff	Inf	1	Nodiff	-0.362267308121191	1	Up Regulation	9.11140706177408	5.45972007243175e-142	Up Regulation	9.3126932818401	7.31459475241901e-134	Up Regulation	8.98035530192441	2.63922571789695e-131	-	-	-	Nodiff	Inf	0.851473812972657	-	-	-
M.alba_G0019264	Up Regulation	7.76313294872974	1.36843579584194e-142	Up Regulation	Inf	5.09774271891643e-11	-	-	-	Up Regulation	Inf	2.85413912240903e-107	Nodiff	0.611057502541769	2.54026954510744e-06	Up Regulation	3.25923560926294	5.67932931110083e-54	Nodiff	0.477734478960883	0.000102685882701845	Up Regulation	3.40803431049391	1.35141182250164e-69	Up Regulation	Inf	6.43790123189594e-118	Nodiff	Inf	0.207254883014146	Up Regulation	Inf	1.83638203031781e-153	Up Regulation	7.15528784201313	5.23563888013049e-100	Up Regulation	Inf	1.07000731878774e-106	-	-	-	Nodiff	Inf	0.254711902855511	Up Regulation	Inf	2.43312172412612e-12
M.alba_G0008470	Down Regulation	-3.69351459647698	1.1089627582645e-141	Nodiff	0.0433165636191622	0.562448238745575	Nodiff	-0.214346218930227	0.00531318253669985	Down Regulation	-1.64791795076046	3.04891880115118e-74	Nodiff	-0.2057095081053	0.324083410321913	Down Regulation	-3.90476161485901	2.32969630453093e-233	Down Regulation	-2.35872116966926	6.04147957821857e-64	Down Regulation	-1.73645041436868	3.73352118207893e-89	Down Regulation	-2.00972048613836	5.31117665470461e-112	Nodiff	-0.147088556085117	0.150136738460852	Down Regulation	-3.80784975954747	1.03971456117833e-198	Down Regulation	-3.48302719491357	3.1759436985742e-132	Down Regulation	-3.60351518819312	1.66746677427013e-182	Nodiff	0.379877843155638	3.59044962772178e-07	Nodiff	-0.729535682852268	5.82011106894044e-12	Nodiff	-0.308604763631332	8.9342343155063e-05
M.alba_G0019092	Up Regulation	3.83800932881931	1.55879109379581e-141	Down Regulation	-1.95430745115175	1.14279894446807e-77	Nodiff	-0.224394277490574	0.00238945369119674	Down Regulation	-1.59162359520404	2.78793460909927e-44	Nodiff	-0.454489643604532	4.5068813128486e-06	Up Regulation	1.65596388029064	2.31812374058662e-59	Nodiff	0.899488342617614	3.57002648381034e-20	Nodiff	0.317592701570337	0.0337050457384379	Nodiff	-0.749851218437381	6.28244438789639e-13	Down Regulation	-4.35475865111722	1.47463623703949e-229	Nodiff	-0.484398561960309	5.52474674727493e-07	Up Regulation	4.29722124357926	2.36744724232986e-188	Nodiff	-0.0312945560677607	0.727484948089427	Nodiff	-0.823862726969287	4.60769421958228e-25	Down Regulation	-3.74349247041664	5.44234012120955e-140	Down Regulation	-1.10269663632421	1.54399715489797e-29
M.alba_G0009595	Up Regulation	4.11319110255215	2.52464532367556e-141	Up Regulation	4.28023351780224	1.23955346427589e-21	Nodiff	0.0405179341824497	1	Up Regulation	6.37247413719799	3.97331171627007e-118	Nodiff	0.343979468009081	0.00108909022397686	Up Regulation	2.95952049083164	5.77769736393547e-99	Up Regulation	1.27081818982266	1.11058348340879e-33	Up Regulation	2.04778766810592	1.96469846337129e-44	Up Regulation	5.79981139974277	3.46307656202017e-122	Up Regulation	3.43979412121319	7.08562235741284e-14	Up Regulation	7.58996983864134	1.06110474432243e-258	Up Regulation	3.77355400495383	4.99618551673583e-114	Up Regulation	7.24529853813631	3.63580626112755e-214	Nodiff	0.590824815354669	0.572263997954662	Up Regulation	2.9026137546769	2.16517170572161e-10	Up Regulation	3.71702352070642	2.48213690139237e-20
M.alba_G0010420	Up Regulation	3.5485087148975	3.67568466000919e-141	Up Regulation	5.88777309481508	3.4969279481598e-26	Up Regulation	3.59859528455728	0.000109342420449262	Up Regulation	7.68972552324225	1.95976438756327e-92	Down Regulation	-1.28947956354436	8.57369671218578e-13	Up Regulation	5.5046265995096	2.30684300348509e-74	Up Regulation	2.47480349048523	3.19190571472169e-125	Up Regulation	1.75626378288751	1.21344604092917e-26	Up Regulation	5.86514962411791	1.73040536374438e-90	Up Regulation	2.96963934252419	1.64595627981386e-25	Up Regulation	6.54962157206325	0	Up Regulation	4.84199308363853	5.76901870708465e-66	Up Regulation	7.8370313462355	2.55683625420686e-111	Nodiff	1.8426860920915	0.204716298597259	Up Regulation	4.73479820181716	2.24036052840025e-35	Up Regulation	4.07178060068276	1.84285225480609e-22
M.alba_G0011359	Up Regulation	3.80624732580452	6.22066366232864e-141	Nodiff	0.321107127988368	0.0441553075349425	Up Regulation	2.20481549373857	7.33681204929148e-76	Up Regulation	4.23354092948501	0	Nodiff	0.408993262755295	1.21835521068698e-05	Up Regulation	3.8757285368148	8.7812863951687e-173	Nodiff	0.433299700748545	4.05966657630638e-07	Up Regulation	3.86708446413166	0	Up Regulation	3.97340869167178	1.07852478681924e-314	Down Regulation	-1.39283610093437	9.29919287407737e-30	Up Regulation	2.4458206378569	9.95901473017428e-81	Up Regulation	3.40213061066146	2.40649365752499e-137	Up Regulation	2.03545616985156	6.80029477773824e-73	Nodiff	0.276897073810236	0.084587153132353	Nodiff	0.546329872140455	0.00370034167515261	Nodiff	0.0713416758777032	0.635940581746116
M.alba_G0009934	Up Regulation	2.85585254740318	9.97987906279063e-141	Nodiff	-0.703572933916219	2.46094942050212e-08	Down Regulation	-2.38723357654008	4.58206052267947e-47	Nodiff	-0.458458191711671	0.000138488128843637	Nodiff	-0.234025016224095	0.00546917412089594	Nodiff	-0.460220162634037	5.37188509386454e-09	Nodiff	-0.87884618567905	5.83235739841632e-31	Nodiff	0.20009077147819	0.0117613868637422	Nodiff	0.813938113491391	1.76566666806361e-16	Down Regulation	-1.85465457399827	3.40814439030945e-82	Up Regulation	1.0339784067496	1.28246609995851e-34	Up Regulation	3.09425798707607	1.11163711606256e-169	Up Regulation	1.26650031587424	9.37763818347946e-51	Down Regulation	-1.25399825937641	6.18482209265008e-17	Down Regulation	-2.9762840031462	1.22844465150725e-59	Nodiff	0.578403318548661	8.43732406636379e-09
M.alba_G0014225	Up Regulation	4.23822111808871	5.35361060533414e-140	Up Regulation	3.38898161533947	3.64252346518569e-96	Down Regulation	-1.53332766243893	3.74136735815333e-05	Up Regulation	4.52811128842191	4.69157205084192e-132	Nodiff	0.521127215495823	3.06202048115325e-06	Nodiff	0.0386014695315837	0.672610255542787	Nodiff	-0.518425630388408	3.74698228577162e-08	Up Regulation	1.09408954204126	1.89934776852814e-23	Up Regulation	3.52188592995623	2.05008284468357e-101	Up Regulation	1.25543056719204	0.000850834646251555	Up Regulation	5.5249292377821	7.17411360994896e-204	Up Regulation	3.72131175977267	5.47585886163057e-71	Up Regulation	5.0017054348738	6.29472208670595e-92	Up Regulation	1.02341253212434	2.66069164255655e-05	Down Regulation	-1.290233499206	4.29841548954621e-07	Up Regulation	2.39283211615398	1.61649197097295e-65
M.alba_G0007004	Up Regulation	5.78596910736702	1.97078933918501e-139	Up Regulation	4.81693329741431	4.42867517384647e-18	Nodiff	0.316724314068866	0.831009158829527	Up Regulation	7.03884515742169	3.93748481252405e-159	Nodiff	-0.263772426169319	0.017450325573267	Up Regulation	2.40525293530674	4.65442109231136e-66	Nodiff	-0.0211909325624614	0.841462274714171	Up Regulation	2.17770170683957	3.13326988378411e-60	Up Regulation	6.25168167919011	2.77079438083756e-162	Nodiff	0.865843703176766	0.285390033140114	Up Regulation	6.68369484631374	3.98151088178142e-158	Up Regulation	6.05491398254258	2.02454467813857e-163	Up Regulation	6.94585493422293	7.50425849800809e-185	Nodiff	0.803520112379715	0.40648884996273	Nodiff	0.389085662963945	0.712737383818343	Up Regulation	4.03906071335623	7.58254973658711e-16
M.alba_G0019518	Up Regulation	4.40255596345952	2.50869946646879e-139	Nodiff	-0.928932209466471	0.162137498991256	Up Regulation	2.94899715400252	7.2654329598929e-22	Up Regulation	5.18591060439864	3.04664339104686e-144	Up Regulation	3.82213671252413	9.44980722771258e-142	Up Regulation	2.70774884343284	1.263100781731e-09	Nodiff	0.479113686133297	3.03106138005321e-06	Up Regulation	6.06840539603649	1.53704969402366e-190	Up Regulation	3.50088112140433	3.93609995970756e-107	Down Regulation	-1.73477228689809	1.88810797608295e-12	Up Regulation	2.69955115125792	2.44880439303535e-87	Nodiff	0.58530627886976	0.0707029802013265	Down Regulation	-1.1236576197485	7.79839776034855e-07	Up Regulation	1.70252432143139	1.95201978801751e-05	Nodiff	-0.47683044497784	0.168856840060025	Down Regulation	-2.603984529545	1.18941322326283e-09
M.alba_G0012135	Up Regulation	2.98454632624622	3.49529944778892e-139	Nodiff	-0.881670044535061	1.88066937566615e-31	Down Regulation	-2.18731531466794	4.93943487823974e-171	Nodiff	0.478572887223735	1.01852543213554e-11	Nodiff	-0.0121887746045613	0.872945639517694	Up Regulation	1.4968461998288	5.66735849309536e-67	Nodiff	0.185411474251506	0.0169715996744619	Up Regulation	1.31512887157436	6.28598508378632e-74	Up Regulation	1.88102568819042	2.32340864952435e-124	Nodiff	-0.182063918758832	0.116149101055539	Up Regulation	2.83459745999909	4.63415771146533e-187	Up Regulation	3.00118112366084	8.30188160354979e-146	Up Regulation	2.84529050914146	2.65599715892723e-187	Down Regulation	-1.38427707058606	8.06087933418774e-75	Nodiff	-0.973230399143492	1.59585644071557e-16	Nodiff	0.530580387317848	3.01174960632046e-10
M.alba_G0003118	Up Regulation	4.62813260137088	7.06031232775007e-139	Nodiff	0.287010840705764	0.00785686467357419	Down Regulation	-1.55204875068386	1.22977770092513e-20	Up Regulation	1.5209890536629	5.45247740808201e-54	Nodiff	0.764860307843338	3.18977073425777e-11	Nodiff	-0.94196480917817	4.33939836253857e-17	Down Regulation	-1.35028077609393	1.13352857823956e-49	Up Regulation	1.18901118783503	2.15109647136305e-44	Up Regulation	1.76673781262306	1.8203212965939e-83	Down Regulation	-2.95389096773682	3.26157302172777e-17	Up Regulation	1.70588340393773	4.34354176923552e-40	Up Regulation	3.86838756550253	1.27081633032437e-82	Nodiff	0.939626233462872	2.492431984149e-11	Nodiff	-0.227736612390209	0.023775663555396	Down Regulation	-4.26590727615005	5.78223853288447e-110	Nodiff	0.542665863558052	9.19002250996831e-08
M.alba_G0011614	Up Regulation	6.80577571913368	9.45975964307583e-139	Up Regulation	5.49243758459856	1.92313757823973e-19	Nodiff	-Inf	0.511892741214077	Up Regulation	7.93617287560374	1.76541061008685e-108	Nodiff	0.43421867337445	0.000869578662769972	Up Regulation	2.38822750671681	1.31907531409857e-41	Nodiff	0.440603779805576	0.000303482230554674	Up Regulation	2.39794565042895	1.40784402184176e-47	Up Regulation	8.21437442228903	1.6041799338429e-119	Up Regulation	Inf	0.0281454957753178	Up Regulation	Inf	2.41845172994272e-158	Up Regulation	6.37561765755339	5.51158520012311e-108	Up Regulation	Inf	3.61166152718512e-123	Nodiff	-0.257592337792769	1	Nodiff	1.78955579242549	0.296804431425104	Up Regulation	5.77786443652614	4.54551202297167e-22
M.alba_G0008491	Down Regulation	-3.37351922373182	1.39728846551147e-138	Down Regulation	-1.41767729929298	1.26617338336653e-95	Nodiff	-0.249159956186172	2.90425945431838e-05	Down Regulation	-4.76280640801427	0	Nodiff	0.0846714582000506	0.714223760142936	Down Regulation	-4.29143727113508	1.21806302040361e-317	Nodiff	-0.799867212836152	1.80030126079799e-08	Down Regulation	-3.39039365492749	3.25242125442611e-279	Down Regulation	-4.82330879829802	1.83021630040781e-230	Down Regulation	-1.98922961858975	4.46687281399082e-95	Down Regulation	-5.33035295875662	0	Down Regulation	-3.45394984720846	3.17905447187161e-144	Down Regulation	-5.41665844110289	0	Nodiff	0.0780003146934947	0.257821604380147	Down Regulation	-2.30486379392611	3.05013136232752e-102	Down Regulation	-1.46802678024058	1.39702958732678e-53
M.alba_G0015805	Up Regulation	4.25799638400978	2.42362441661035e-138	Up Regulation	2.61472251391972	2.86993426523498e-17	Up Regulation	1.92294776095479	5.94147564139455e-08	Up Regulation	5.31047568005883	2.01432519858319e-178	Nodiff	-0.359409331408979	0.000617789309083834	Up Regulation	3.20171629238747	4.74712683152612e-136	Nodiff	0.206482171344119	0.0352565679328499	Up Regulation	2.65095019005346	2.85426528247057e-100	Up Regulation	5.86223839695583	1.03362763691645e-203	Nodiff	-0.711837111379555	0.0103199016837012	Up Regulation	3.57846104778921	1.41563103118072e-130	Up Regulation	4.62184704920345	1.63210065629884e-173	Up Regulation	3.93629787899054	2.13832492124521e-168	Nodiff	-0.529540978920805	0.397954438884926	Up Regulation	1.75392791897194	5.46377960310196e-05	Up Regulation	3.1750141728687	4.82019995621088e-24
M.alba_G0012121	Up Regulation	3.91905222529576	9.55485190437595e-138	Up Regulation	6.64708472337161	9.34395309765652e-103	Nodiff	0.681555687466791	0.646152695106031	Up Regulation	7.91514325993975	1.50512857779336e-233	Nodiff	-0.0635647273435028	0.501362638281993	Up Regulation	1.63494970587837	4.84004273281268e-49	Nodiff	0.364376162333679	0.000123160041753436	Up Regulation	1.22303924794528	4.24609825901066e-32	Up Regulation	6.80741054159744	4.01204338250896e-237	Up Regulation	3.6305081061916	1.06372735688561e-17	Up Regulation	7.58147968974523	1.46795450293447e-272	Up Regulation	3.9866359735418	3.4132178009977e-146	Up Regulation	7.64341454198826	9.82740862717616e-281	Nodiff	1.12638535380687	0.32595530854507	Up Regulation	3.19930348827271	7.43806635508368e-14	Up Regulation	5.55036552526875	1.21055200881896e-103
M.alba_G0006767	Up Regulation	3.38177596870525	1.42346561156499e-137	Down Regulation	-2.72767055577108	6.39483282716068e-112	Down Regulation	-1.02286481965795	2.93058086237397e-25	Nodiff	-0.507748859839151	1.67767589152233e-07	Nodiff	0.424637097469324	8.92800944853329e-06	Up Regulation	3.18449764290722	2.86467726939572e-149	Up Regulation	1.44957835810983	7.13429936029109e-55	Up Regulation	2.17520807170794	5.69933907679637e-69	Nodiff	0.576029657140846	1.57344410726444e-07	Down Regulation	-1.46571480807041	3.86137302391789e-24	Up Regulation	1.94830890273997	1.13122264022765e-76	Up Regulation	2.96171245785104	3.69500617613305e-104	Up Regulation	1.52226317423547	1.06326387740572e-44	Down Regulation	-1.0655194273355	7.53571595333391e-26	Down Regulation	-1.41175447087263	6.40647480097461e-20	Down Regulation	-1.63449450427237	1.75816356856885e-31
M.alba_G0006925	Up Regulation	4.02785913293726	1.86853966609627e-137	Nodiff	0.425371438069492	0.0189791493453643	Down Regulation	-5.71525588004258	1.94830962257789e-44	Up Regulation	3.42816484521828	1.65119878195832e-191	Nodiff	-0.721054405643874	9.94707475332133e-13	Up Regulation	3.10181433169958	9.91662727927052e-158	Nodiff	-0.56150268080106	7.56792450934493e-10	Up Regulation	2.95774819628678	2.0360652689201e-178	Up Regulation	5.59566257850346	9.37321580664179e-319	Up Regulation	4.50701746088181	1.5167375384419e-18	Up Regulation	8.56096565740466	3.65124108294291e-268	Up Regulation	4.75350343286087	2.46079639886339e-210	Up Regulation	9.2793763766656	0	Down Regulation	-2.1522826933578	2.97629589971317e-16	Nodiff	0.953110325058786	0.00475085065855453	Up Regulation	2.60390544923135	2.46345325706298e-28
M.alba_G0011933	Down Regulation	-2.82974614206678	2.3710046963383e-137	Nodiff	-0.118588095947079	0.134414100644157	Up Regulation	2.5463721745827	0	Down Regulation	-2.57730410051111	8.428811175495e-170	Up Regulation	1.46478805198211	6.18617537672969e-43	Down Regulation	-1.93278735119465	6.81538011375335e-84	Up Regulation	2.05169990194132	2.91790859519033e-90	Down Regulation	-2.50380383375702	1.00039361711587e-167	Down Regulation	-3.52035381123276	0	Nodiff	-0.29102399416762	0.00108615581923749	Down Regulation	-3.08865176050107	3.00773074087757e-251	Down Regulation	-4.29014964527293	2.26892173593455e-237	Down Regulation	-4.55496012822839	0	Nodiff	0.96093471407094	2.74418285251125e-43	Up Regulation	1.30574589902351	1.99129182848908e-40	Down Regulation	-1.05176914000654	6.2727945248223e-45
M.alba_G0007245	Down Regulation	-4.19882931337824	9.98559515404071e-137	Up Regulation	9.9956515663963	0	Up Regulation	6.99871214068943	0	Up Regulation	9.47544195879146	0	Down Regulation	-1.06187652995798	3.70727732650566e-33	Down Regulation	-1.20724753680074	7.358371055069e-52	Down Regulation	-1.68828911797706	8.29597242350947e-108	Nodiff	-0.565267704054882	3.40574525314834e-19	Up Regulation	7.04863450637143	0	Up Regulation	4.9387269738599	1.93110504634822e-170	Nodiff	0.772560750425053	3.41544617610547e-18	Down Regulation	-3.13228178172479	9.29378133793558e-97	Up Regulation	1.83310063850793	3.43801296625827e-95	Up Regulation	2.44521930383893	1.95295360009016e-10	Up Regulation	9.50381492622831	0	Up Regulation	7.57813308195909	0
M.alba_G0009263	Down Regulation	-4.51039209845427	1.08615574452011e-136	Up Regulation	2.01257356363499	3.48872328974004e-09	Up Regulation	3.62282218328502	3.44405731527826e-49	Up Regulation	2.14363491095963	1.05144477842326e-10	Down Regulation	-1.79823366880855	5.77332676678507e-13	Nodiff	0.55247304902946	0.0118218721211979	Down Regulation	-1.31726682659153	1.1212445261541e-06	Nodiff	0.0859652657364034	0.70080236853495	Up Regulation	1.81773917825762	2.52468899244033e-09	Up Regulation	1.66607274086775	1.41184580509752e-37	Down Regulation	-2.81086271075207	4.91327402751797e-40	Down Regulation	-2.70731810619077	1.65829426850356e-71	Down Regulation	-1.01452374195365	3.59865937375923e-09	Nodiff	0.34298918201727	0.469619696258765	Up Regulation	4.95662160289433	1.25337253376942e-143	Up Regulation	1.69663584836384	5.86035658284603e-08
M.alba_G0016624	Up Regulation	2.98296140488409	1.37778042497984e-136	Up Regulation	1.57626625794667	1.26578346948087e-25	Nodiff	0.932856924618143	1.57351922814923e-08	Up Regulation	3.64509031726647	7.5436687560952e-228	Nodiff	0.357027374874047	8.16438695342579e-05	Up Regulation	2.96551982564242	3.88328000262032e-195	Up Regulation	1.31485380703193	1.32387078861742e-58	Up Regulation	2.02366385954832	8.20591900651292e-110	Up Regulation	3.70705412217972	2.07640906448388e-234	Nodiff	0.995075743806891	2.09505145030302e-13	Up Regulation	4.01147121063941	4.43187477042942e-304	Up Regulation	2.63028257518017	1.88438705651084e-110	Up Regulation	3.65306901530989	5.92694073402033e-247	Nodiff	-0.0434930686806579	0.858363046392764	Up Regulation	1.98351181734918	1.94275882384174e-35	Up Regulation	1.64783114046469	4.66413824957538e-29
M.alba_G0020111	Up Regulation	3.98382783738393	1.90566365196664e-136	Up Regulation	1.52085125891555	1.1892584280255e-20	Down Regulation	-1.02891545332239	2.34089306283152e-05	Up Regulation	3.5424967311193	3.13053836028118e-188	Nodiff	0.00717215856638072	0.996086838755974	Up Regulation	1.53091481608173	1.08153839047428e-41	Nodiff	-0.422865789865141	3.94559666773415e-06	Up Regulation	1.97674149290019	3.8777388032599e-93	Up Regulation	3.96851559361325	9.78480539886567e-219	Nodiff	0.115853020385581	0.714501933417338	Up Regulation	4.13243658732602	8.55015053250994e-167	Up Regulation	3.98064765007953	2.44214720334522e-138	Up Regulation	4.12376794491263	1.34260924894241e-165	Nodiff	-0.406544946696546	0.0888727339183917	Nodiff	-0.494357054280957	0.113964593385974	Up Regulation	1.95589908699138	1.42217196725801e-31
M.alba_G0001797	Down Regulation	-3.11984149463301	5.16553646613093e-136	Nodiff	0.520871042847795	1.80438542718074e-15	Nodiff	0.571191126102736	2.01317900253526e-21	Down Regulation	-1.43544814007326	6.17239283137159e-94	Nodiff	0.306579786741961	0.00106410309530081	Down Regulation	-2.13246846872974	2.3286957421057e-139	Nodiff	0.191383571652124	0.0197331824955111	Down Regulation	-2.00143648258793	3.77321638415979e-185	Down Regulation	-2.15337358819	2.29900668099554e-191	Up Regulation	1.25583313142927	4.8019184358185e-41	Down Regulation	-1.83181420359366	1.54001620015098e-98	Down Regulation	-3.42205279327153	2.66062852189919e-148	Down Regulation	-2.13988324275615	1.82222806643296e-128	Nodiff	0.736070528771903	1.94775247412665e-32	Up Regulation	1.1024321655902	1.18749651877283e-30	Nodiff	-0.187262736262926	0.00534948752572884
M.alba_G0012033	Down Regulation	-3.69387312010106	5.50326841576843e-136	Down Regulation	-2.35775018674792	1.40067194127936e-136	Up Regulation	3.4737111160904	8.04519533066882e-268	Down Regulation	-4.85400939383821	0	Nodiff	0.565245676616539	0.0480711274884429	Down Regulation	-2.50163788384623	4.08141418177154e-48	Nodiff	0.619848894139472	0.120749936391605	Down Regulation	-2.54069095503113	1.19791912641207e-54	Down Regulation	-4.62464633823081	9.65035490247026e-295	Down Regulation	-4.06144366584036	0	Down Regulation	-7.72376622114673	0	Down Regulation	-4.25480727936339	7.41173010998939e-165	Down Regulation	-8.29011920238363	0	Nodiff	-0.211866699852161	0.00761559903104401	Nodiff	-0.364745392189439	0.000679510036338911	Down Regulation	-2.11837021682977	5.73811708411282e-106
M.alba_G0010065	Down Regulation	-3.05613823831644	1.41395784373313e-135	Down Regulation	-2.19915255151023	1.6612288830002e-155	Nodiff	0.537796359069391	1.72248068676437e-16	Down Regulation	-2.77797780428447	4.06930350749963e-227	Nodiff	0.307300643054606	0.0201409735844201	Down Regulation	-1.15891798111675	4.52555005275436e-22	Nodiff	-0.211871912578688	0.0809314856759191	Nodiff	-0.623843352827548	8.69039360181397e-10	Down Regulation	-2.46060445544523	4.2913450450754e-163	Nodiff	-0.520079584068844	3.25559239693617e-08	Down Regulation	-3.54370218301789	1.00917301045297e-265	Down Regulation	-3.35891772382112	4.59728734246324e-161	Down Regulation	-3.85216335596902	3.56480004663916e-296	Nodiff	-0.299600649805314	2.65791926577122e-05	Nodiff	0.32917905623802	0.00125975130590545	Down Regulation	-1.87178023743641	1.69674664662998e-106
M.alba_G0011799	Up Regulation	5.17569309723798	1.73964634041382e-135	Up Regulation	5.53778205865384	9.66686542971022e-78	Nodiff	0.732054536226212	0.495832809963581	Up Regulation	6.41879995491186	3.41690383364342e-146	Nodiff	0.519273853369683	0.000741446315383856	Up Regulation	1.1950192580674	2.05081349405573e-07	Nodiff	0.892516567993474	4.5088759847973e-16	Nodiff	0.836742210635919	4.43227314137963e-13	Up Regulation	6.65549070558917	2.20979759036004e-160	Up Regulation	1.35539979952439	0.00650762070373761	Up Regulation	6.56378237894653	4.94190639672529e-149	Up Regulation	4.6612275491852	1.7941457799075e-37	Up Regulation	6.04375925746494	5.70606234361885e-47	Nodiff	-0.217985783815214	0.95509040661376	Up Regulation	2.3157762110882	0.00016377110882228	Up Regulation	5.78291856309279	1.42628926991384e-88
M.alba_G0016370	Up Regulation	2.88016648575645	3.87454411575615e-135	Nodiff	0.447095422851361	9.53301661430895e-07	Nodiff	0.104129873637845	0.157589974019336	Up Regulation	1.47960447811692	1.56414431939015e-87	Nodiff	0.754616506412942	3.10143084441204e-17	Nodiff	0.814119356563572	1.63157864766517e-21	Nodiff	0.596760566512209	8.38303112391303e-15	Nodiff	0.987611770328501	5.38999477680799e-44	Nodiff	0.884477973390279	3.13377523370802e-32	Nodiff	-0.956762421874003	9.14645677730938e-20	Up Regulation	1.95577556378224	4.94870031923922e-104	Up Regulation	2.12986676451176	1.35412133063691e-78	Up Regulation	1.19967684388846	1.22594021603177e-39	Nodiff	0.61251552785455	6.02130881657623e-16	Down Regulation	-1.45376672567266	6.12789062704813e-40	Nodiff	-0.138021068258029	0.0745036699458606
M.alba_G0015807	Up Regulation	5.27345813311447	3.33626897460837e-134	Up Regulation	1.02843048217914	1.08101243429628e-29	Nodiff	-0.972398482017253	1.99876778797456e-14	Up Regulation	3.25952005059227	0	Nodiff	-0.214697353403903	0.0314914052287462	Up Regulation	2.08567454098715	2.42134776760485e-93	Nodiff	-0.299155305491234	0.000617964855138965	Up Regulation	2.18593064002316	1.14362031226211e-200	Up Regulation	3.42305053882946	0	Down Regulation	-1.38972935268179	7.74237817123197e-10	Up Regulation	3.9172727337982	3.87475946844424e-91	Up Regulation	5.49249834990594	0	Up Regulation	4.13068914016234	9.03155584866795e-246	Nodiff	-0.146468039111098	0.173426966166765	Down Regulation	-2.20437790269408	1.15815506727534e-48	Up Regulation	1.20223127276713	6.24341049650518e-38
M.alba_G0007911	Up Regulation	7.43823135481145	4.21961086826073e-134	Nodiff	Inf	0.828870086378724	-	-	-	Up Regulation	Inf	6.89986753829977e-07	Up Regulation	2.16203494110296	1.03875900935144e-42	Up Regulation	7.01024586603696	1.06977601252487e-35	Up Regulation	4.12304263636902	4.46032730547193e-100	Up Regulation	5.05874949036573	3.09109068169863e-06	Up Regulation	Inf	2.80632453155088e-07	Nodiff	Inf	0.152170596882442	Up Regulation	Inf	2.45846861223497e-145	Up Regulation	5.28156683198597	1.85807396851228e-32	Up Regulation	Inf	9.04469764109626e-38	-	-	-	Nodiff	Inf	0.193221094433089	Nodiff	Inf	0.777256689778579
M.alba_G0005785	Up Regulation	7.36987718209267	1.58145333187662e-133	Down Regulation	-1.0995627743746	1.51702844562154e-20	Down Regulation	-6.07213406488701	2.17449564253644e-184	Up Regulation	1.22762373690698	2.94025627557027e-40	Up Regulation	1.61503991320417	2.80620603780084e-21	Up Regulation	1.8398871804437	1.23532081460484e-31	Up Regulation	1.18804063979036	2.17129834542673e-15	Up Regulation	2.28226525633462	4.52917802129898e-122	Up Regulation	1.6829718812596	2.11053686782308e-67	Nodiff	1.0684138090363	0.0604489518571704	Up Regulation	8.47538106816625	1.96609744663216e-141	Up Regulation	5.75985878280456	3.26128013524168e-113	Up Regulation	6.85997766866264	2.96811327624369e-122	Nodiff	-0.437223220892954	6.01218779579482e-05	Down Regulation	-4.55436220684691	2.42252537664001e-102	Nodiff	-0.634488534571065	2.84957332414962e-07
M.alba_G0019953	Up Regulation	4.07302428096963	2.18105181663482e-133	Up Regulation	5.39808772134873	3.8658745184058e-54	Nodiff	0.561313821587371	0.630207624948867	Up Regulation	8.09106604798141	0	Nodiff	0.548137469522381	6.42803496164186e-07	Up Regulation	1.63757933687183	3.21318492643696e-35	Nodiff	-0.445164601604705	1.47297224879958e-06	Up Regulation	2.64710353980589	1.09459373494191e-137	Up Regulation	6.56435443321353	9.02769688549708e-314	Up Regulation	2.96411249722069	1.85740102891229e-11	Up Regulation	7.06862548114671	1.03833974032783e-236	Up Regulation	3.52886198840317	3.23262154133314e-92	Up Regulation	6.519091424208	6.09204270134152e-173	Nodiff	1.5449709905543	0.0586254167971369	Up Regulation	1.99019687001086	1.33875038338585e-06	Up Regulation	3.88126874110453	2.31775542083084e-46
M.alba_G0017216	Up Regulation	3.19322590529623	2.93523274242081e-133	Up Regulation	1.33177359088574	7.61030799332452e-28	Down Regulation	-1.67083200659414	7.33759700572504e-28	Up Regulation	2.28515084591133	1.40920501221025e-145	Nodiff	0.0408956381267082	0.719738379445085	Nodiff	0.71756509257206	5.21829206258311e-15	Nodiff	-0.134142669815261	0.0949230397119127	Nodiff	0.908310723428622	2.28158797365458e-32	Up Regulation	1.80358317931412	6.30385323673985e-96	Nodiff	0.579671327701185	0.000543602145327291	Up Regulation	3.80580424602066	5.38990166735173e-227	Up Regulation	3.15670986145195	5.21752064266475e-134	Up Regulation	3.76342227566272	3.04884003433584e-175	Nodiff	0.499632741772753	1.64295796207807e-06	Down Regulation	-1.57913546019208	3.40153671996608e-30	Nodiff	0.859959420201648	2.27748306339989e-17
M.alba_G0019587	Up Regulation	3.7657472567568	3.03709557607569e-133	Up Regulation	3.41727729607153	1.60402326412666e-85	Nodiff	-0.278303926300057	0.53741058953067	Up Regulation	5.20856919657359	2.89972455982805e-131	Nodiff	-0.302859786592128	0.00182218155262911	Up Regulation	1.28896550773456	2.53453492570187e-36	Nodiff	-0.744275300094715	1.13475418235253e-10	Up Regulation	1.7461903024825	4.31644404552259e-37	Up Regulation	6.52585235956764	3.16190055386711e-162	Nodiff	0.926974733191415	0.000816872224707685	Up Regulation	4.72621501658983	5.92159915228083e-184	Up Regulation	4.0729116130182	1.61218598458922e-164	Up Regulation	5.02759748247407	7.31012439420688e-245	Down Regulation	-1.30163205238298	0.000808170131635469	Up Regulation	1.96190365285073	6.86056477928499e-09	Up Regulation	4.74499723381489	3.16089593874383e-121
M.alba_G0004615	Up Regulation	3.11507476238386	5.12317105558351e-133	Up Regulation	3.06243269420696	2.07639647435401e-184	Up Regulation	1.46339851242318	7.34195186922014e-14	Up Regulation	3.72970390859052	0	Nodiff	-0.836230042589711	2.43189404778535e-11	Nodiff	0.597157989220744	1.40312795248671e-06	Nodiff	-0.845666112575424	1.17184513184369e-26	Nodiff	0.62217118970641	3.00381710384155e-19	Up Regulation	3.18632746636398	9.9657885398358e-301	Down Regulation	-1.74276598314661	4.42203122048302e-15	Up Regulation	1.40554514614268	3.24257007441262e-44	Up Regulation	3.95600094183134	1.24827837876157e-85	Up Regulation	2.24077082313217	1.36273538122412e-39	Nodiff	0.561498089630878	2.49861474687663e-06	Nodiff	-0.828194185662494	6.75111198317988e-09	Up Regulation	2.52893206003182	1.12896455876204e-151
M.alba_G0007138	Up Regulation	3.20951579248428	5.81681989245266e-133	Nodiff	0.0257452176846482	0.882476165702212	Nodiff	0.482047278638768	0.000570451173695852	Up Regulation	1.82007448201652	2.32067932237709e-54	Nodiff	0.0957856789954754	0.262723331185082	Up Regulation	2.98630205682939	1.60766860671652e-81	Up Regulation	1.34825527464646	2.04267896996292e-51	Up Regulation	1.74937998786655	2.82822995653653e-57	Up Regulation	1.9318409131006	4.76507512026471e-47	Nodiff	-0.571440837733133	0.000126097916172439	Up Regulation	2.67074975047961	2.67992934029553e-135	Up Regulation	3.11865814417511	1.19263600549413e-83	Up Regulation	2.57383236345584	2.25121773132943e-64	Nodiff	-0.0956858431339597	0.672388253680456	Nodiff	0.0172653728859736	0.972141163806213	Nodiff	0.148053240392989	0.482275353680674
M.alba_G0006822	Up Regulation	4.64797703004875	6.29785638781724e-133	Up Regulation	2.6720337902184	1.47204576455812e-82	Down Regulation	-2.73670233821426	5.25913045453476e-19	Up Regulation	3.65292127758256	1.08528185761962e-199	Nodiff	0.539871345042462	3.42540293263263e-06	Nodiff	-0.659604618040113	6.68523433942476e-09	Down Regulation	-1.03969686468899	5.71179036395921e-28	Nodiff	0.935806251947915	3.47465874751346e-27	Up Regulation	3.12054262502817	2.58242319487544e-167	Nodiff	0.65379769847844	0.153090642701595	Up Regulation	5.33247001659877	1.48046834085416e-163	Up Regulation	4.11260191513335	4.54436899451934e-93	Up Regulation	4.79082104222881	2.78711071197065e-113	Nodiff	0.550861074383344	0.0051123700517156	Down Regulation	-2.62295196640915	3.67695909566696e-24	Up Regulation	2.14937076489157	1.47475500045762e-64
M.alba_G0013439	Up Regulation	4.38946795449316	7.21818188283326e-133	Up Regulation	3.73321587232549	1.10904591386028e-40	Nodiff	-0.268962465727636	0.727208503677941	Up Regulation	5.26594975200417	1.79615222617595e-138	Nodiff	-0.000548239444044059	0.918916369768698	Up Regulation	2.1109319359027	9.34816796464574e-65	Nodiff	0.637792203013181	5.97157064496622e-10	Up Regulation	1.48814341102133	4.32041320583851e-34	Up Regulation	5.49861059614072	1.20465217234708e-153	Up Regulation	1.73659742555187	0.00228323114672268	Up Regulation	6.15356344574754	3.17422549565169e-168	Up Regulation	4.39407406241341	4.29733562393339e-145	Up Regulation	6.15203483236286	2.36730004270802e-214	Nodiff	-0.210409769997303	0.775116037264378	Up Regulation	1.68849910556253	0.00221319388250518	Up Regulation	3.97382993493438	9.10136174716359e-48
M.alba_G0007637	Up Regulation	5.7885211916851	1.01949976872292e-132	Nodiff	0.345075960471906	0.383893479266936	Nodiff	0.640791265429738	0.0869972151960885	Up Regulation	4.42570425627487	1.83131141570518e-123	Up Regulation	2.75076646440322	2.42314405070709e-67	Up Regulation	1.08187367189307	0.000254787984847414	Nodiff	-0.185812835666599	0.0893649075798673	Up Regulation	4.0346951289474	9.1053115308327e-134	Up Regulation	3.57529004366676	2.95743416604337e-106	Down Regulation	-2.23875700506575	2.48881433880873e-07	Up Regulation	3.58351540265315	1.83715385332225e-89	Up Regulation	3.04249350251303	5.50530754849502e-16	Nodiff	0.831270632579741	0.00363799207156226	Nodiff	0.868429179175411	0.017827568814068	Down Regulation	-2.45366379369947	3.44942305396215e-08	Nodiff	-0.495044053743209	0.151764136076777
M.alba_G0008939	Up Regulation	5.63986214244436	1.77394957158363e-132	Up Regulation	6.46614591725367	4.24604912490994e-14	Up Regulation	4.44353397697996	0.00149490552857632	Up Regulation	9.48980014632173	2.02718479623881e-109	Nodiff	0.64978112945448	5.1398229030012e-07	Up Regulation	2.93151545797091	1.39272556665267e-34	Nodiff	0.619833039210602	1.72574440569479e-07	Up Regulation	2.9774868650424	4.43499401691034e-61	Up Regulation	6.30237325704888	9.94290507551233e-107	Nodiff	-0.0215485742195344	0.998297719396115	Up Regulation	5.65018747143432	3.04513700508564e-138	Up Regulation	4.9934678640964	6.17729260731957e-63	Up Regulation	4.99828224269767	4.52531497012601e-60	Nodiff	3.19843305785319	0.112607171626377	Nodiff	1.22877116772459	0.173026180351473	Up Regulation	3.29079517989694	6.66553621771194e-10
M.alba_G0004302	Down Regulation	-3.14579032164666	2.16723889780777e-132	Nodiff	-0.872119055042045	2.2694249171557e-32	Nodiff	0.054749774599085	0.404358129477954	Down Regulation	-3.87230337004513	0	Nodiff	0.336763343021013	0.0215777186365082	Down Regulation	-3.26536154678321	1.21556726324821e-191	Nodiff	0.132422417623324	0.355962039992494	Down Regulation	-3.0453836166219	1.77529664313029e-222	Down Regulation	-3.91092848827083	3.94345234827062e-246	Nodiff	-0.697291373912684	2.75635668070868e-13	Down Regulation	-3.8109508896777	1.60646992287673e-281	Down Regulation	-3.47820516507166	1.28686334477411e-157	Down Regulation	-4.14924673862308	1.2056018795132e-312	Nodiff	0.0562946290661355	0.420835428362341	Nodiff	-0.687455567215956	1.48497581049819e-11	Nodiff	-0.900754477823653	5.35692162618828e-33
M.alba_G0009767	Up Regulation	3.58829785011684	5.48109308756935e-132	Up Regulation	2.5371157373094	2.73632061556607e-14	Up Regulation	1.29104714242519	0.00263918742215524	Up Regulation	6.42573760518028	4.63368327687395e-92	Nodiff	-0.501905153897033	3.68016076180052e-07	Up Regulation	4.15532633131485	1.34297743125819e-242	Nodiff	-0.174867064015461	0.164520428893504	Up Regulation	3.8435937134132	9.409917397064e-58	Up Regulation	6.05613901703609	4.77365494198212e-89	Up Regulation	1.32299230030574	2.95390255278422e-07	Up Regulation	4.94349855085528	9.08957181107102e-231	Up Regulation	4.09486834895771	2.73283227783942e-182	Up Regulation	5.44400046826499	5.01619531151741e-302	Nodiff	0.384661904480524	0.47986681016417	Up Regulation	2.23915510983775	9.46711557131513e-13	Up Regulation	2.17861788868732	5.1801039442053e-13
M.alba_G0010713	Up Regulation	4.23190212471324	8.31078298426239e-132	Up Regulation	1.06871524273464	0.000123573302307014	Nodiff	0.613622435376379	0.0420674076659527	Up Regulation	2.02390930712075	6.04227471883155e-12	Up Regulation	1.69340313781871	1.65969063913334e-42	Up Regulation	1.42201370781555	1.96516941866631e-15	Up Regulation	2.22072626766717	4.00139446457419e-73	Nodiff	0.910063846236127	3.55082147611096e-05	Up Regulation	3.09542335401976	3.42161444082423e-20	Nodiff	-0.649416104454088	0.0243586416037374	Up Regulation	3.61397881384025	1.51918947620232e-125	Up Regulation	2.54296271375262	3.2422005488256e-33	Up Regulation	1.91861152773962	1.3370717608304e-23	Down Regulation	-1.05435007729305	0.0107182003558175	Up Regulation	1.02853635661888	0.0130974309378867	Up Regulation	2.14992588845028	7.63788040704562e-12
M.alba_G0007764	Up Regulation	7.79293190360746	8.68013744582605e-132	Nodiff	-0.902007355253089	0.0125678193105018	Down Regulation	-5.07074627766126	9.23970703607406e-16	Up Regulation	2.06102378678883	6.95536817636638e-21	Up Regulation	2.39239842380226	5.2283622507355e-48	Up Regulation	1.49261236928733	2.49087005741335e-06	Nodiff	0.98483299618146	3.62693167515622e-13	Up Regulation	2.91758771364053	7.55594819907552e-39	Up Regulation	3.28527323100333	5.98531138514402e-40	Nodiff	0.270125516646321	1	Up Regulation	8.10571132056787	1.17690396022222e-132	Up Regulation	5.40715970109882	2.2151599675583e-27	Up Regulation	5.71391979516062	2.5211750236422e-26	Down Regulation	-1.20484130609706	0.00188114435433298	Down Regulation	-3.57976588243677	1.78062153829442e-05	Nodiff	0.331144196291027	0.625699778887389
M.alba_G0015187	Up Regulation	2.74675895465471	2.26221232815735e-131	Nodiff	0.635908331620498	2.09863252607635e-19	Nodiff	-0.710853858174776	2.19445146692011e-16	Up Regulation	2.12069210603752	2.08269134982508e-210	Nodiff	-0.068512679301871	0.373463295711065	Up Regulation	1.48232687107912	3.5122491339941e-45	Nodiff	-0.00985455807468499	0.884308934330168	Up Regulation	1.4395804896517	1.86507439692842e-104	Up Regulation	2.20261240959584	3.36084553652198e-201	Nodiff	0.0261109482155445	0.806183770505962	Up Regulation	2.80587148502346	1.21757280237722e-210	Up Regulation	2.8194095890681	3.10910976359091e-111	Up Regulation	2.87277890557082	2.26093217489889e-113	Nodiff	-0.0643541262402048	0.394359685414498	Nodiff	-0.608751562714499	4.93144867501271e-09	Nodiff	0.727852097166491	1.95103232093442e-23
M.alba_G0005616	Up Regulation	3.77314505679795	7.01411239934693e-131	Up Regulation	3.13066252658562	3.11137298955439e-29	Up Regulation	1.82822168907898	5.50219713867599e-09	Up Regulation	5.55987553026614	4.26619627393546e-178	Nodiff	-0.468546335561811	3.33927061315931e-06	Up Regulation	2.75828109121147	2.26319157154304e-127	Nodiff	-0.0792333552435444	0.396479505267578	Up Regulation	2.38431395168908	9.1436299656882e-77	Up Regulation	5.9493602404624	2.21329436812353e-192	Nodiff	-0.169742184901858	0.484127433508284	Up Regulation	3.6368632733279	1.93543952058809e-149	Up Regulation	4.24616345240672	4.61053283872286e-177	Up Regulation	4.10431731387251	1.105407781429e-204	Nodiff	-0.37541257946271	0.518227419423366	Up Regulation	2.04362031379213	6.27286488706153e-09	Up Regulation	3.53102154622655	3.14460772887406e-35
M.alba_G0002227	Up Regulation	6.27608367153001	9.63051037062293e-131	Up Regulation	2.78164022267452	1.22365681181667e-20	Nodiff	-0.762245918448951	0.211715043961734	Up Regulation	5.60406759595033	1.2306173752852e-136	Nodiff	-0.163175555170941	0.160743786095127	Up Regulation	2.53842702143712	8.41436019150005e-51	Nodiff	-0.385492196402592	0.00163666383965956	Up Regulation	2.77706337265557	5.55788861816041e-69	Up Regulation	5.62092179290192	3.80970969822314e-143	Nodiff	-0.345202768833191	0.613796288854631	Up Regulation	5.96596142158322	6.56000538256334e-121	Up Regulation	6.44350718672553	1.63752611455163e-140	Up Regulation	6.12791391491749	1.44686585334379e-129	Nodiff	0.0023169095540424	1	Nodiff	-1.09750822062039	0.0694257545569461	Up Regulation	2.80788015145119	7.99485745744826e-23
M.alba_G0017066	Up Regulation	6.32899355525374	1.69862874249474e-130	Up Regulation	4.70432687559326	2.53666795381895e-23	Up Regulation	2.47774798812223	0.00119261698949727	Up Regulation	7.21721935688586	1.52311708595737e-114	Nodiff	-0.119556545348037	0.341228786957108	Up Regulation	2.47567000783992	2.09496771892768e-31	Nodiff	-0.0962184923685432	0.352295209279569	Up Regulation	2.46807451536887	3.65058587396872e-51	Up Regulation	8.24295056611824	1.81740871535605e-125	Down Regulation	-1.73504347380883	0.00542193473888875	Up Regulation	4.62476560708304	2.52869571365282e-107	Up Regulation	6.45252367574227	6.3202263241811e-87	Up Regulation	4.74223049856608	1.20764290767875e-65	Nodiff	-1.00662246623358	0.676152502466409	Nodiff	1.76051110143999	0.194517621142561	Up Regulation	5.73888350765202	3.4289789884401e-29
M.alba_G0018246	Up Regulation	6.52606395277478	4.14152100267693e-130	Up Regulation	3.54189960030973	0.00276611883232709	Nodiff	1.22232927586749	0.648904277242735	Up Regulation	8.08900286505005	3.20182332606438e-83	Up Regulation	2.25311371047653	2.49770849550128e-44	Up Regulation	3.75717954324698	1.69383837907873e-36	Up Regulation	1.52534841888888	5.62717705613686e-29	Up Regulation	4.50130205726451	6.93208880548389e-75	Up Regulation	6.99394230728379	7.15194030487767e-88	Nodiff	1.81718156818771	0.196072880093749	Up Regulation	8.37112736921328	2.88568575739424e-135	Up Regulation	4.27882637004344	8.61000921998963e-42	Up Regulation	6.11503730297751	4.61378753376799e-52	Nodiff	1.10487344572838	0.730253522546193	Nodiff	1.94118269368413	0.1685849779481	Up Regulation	2.45924143318099	0.00967467438723072
M.alba_G0013588	Up Regulation	5.08304750052503	7.2806400441449e-130	Up Regulation	7.90534049077041	1.92046387401697e-38	Nodiff	0.623444517027369	1	Up Regulation	10.0189178824557	6.48840656258622e-155	Nodiff	0.643541889080512	8.9306660194723e-08	Up Regulation	1.82145162333268	3.3337824899618e-32	Nodiff	0.41184457555142	0.000209160240624414	Up Regulation	2.06907502819763	2.89950122317918e-51	Up Regulation	9.33727034939678	5.10008028927041e-167	Up Regulation	4.67132968628476	8.06426910844646e-07	Up Regulation	9.79925930347068	6.37249005053618e-162	Up Regulation	4.44390080458372	2.4556375826213e-93	Up Regulation	9.15700486344569	2.88318749290844e-140	Nodiff	0.693733771794034	1	Up Regulation	4.61328569053031	4.7031243150444e-06	Up Regulation	7.23433453079178	8.79378749240806e-42
M.alba_G0001055	Up Regulation	4.81957462894074	1.49639979392034e-129	Nodiff	2.31459384501922	0.419742884166694	Nodiff	3.45089061027493	0.0633738646343145	Up Regulation	3.73104069024229	0.0299901252391288	Nodiff	0.431509320383555	0.000395351889082259	Up Regulation	7.56193013411544	4.47235517121859e-150	Up Regulation	6.63786582873766	2.16274677869328e-179	Nodiff	1.37050790993632	0.209476509678365	Up Regulation	Inf	0.00476937581670928	Up Regulation	2.0494416114614	0.000925300985641243	Up Regulation	6.90206775000242	8.9691659686246e-177	Up Regulation	4.39238477544571	1.50277213876446e-98	Up Regulation	6.46887152147034	3.9524149020574e-136	Nodiff	-Inf	0.9746380445172	Up Regulation	Inf	1.31973197009745e-08	Nodiff	Inf	0.172912332984784
M.alba_G0010605	Up Regulation	4.60894550809045	1.84307912391585e-129	Up Regulation	7.46515307250252	9.39506632474062e-281	Up Regulation	1.25900768225879	0.000107371902115388	Up Regulation	9.11422971599997	0	Nodiff	0.111686854202484	0.286074022699912	Nodiff	0.871613389119425	8.41722324018303e-13	Nodiff	-0.605261997235335	5.66904274432609e-13	Up Regulation	1.60413391791057	3.47247848331653e-99	Up Regulation	8.32609484723559	0	Up Regulation	2.59223706506687	5.85194398432177e-31	Up Regulation	7.23501451374516	2.67315780557032e-214	Up Regulation	4.50220532475529	2.72184907931478e-122	Up Regulation	7.1223405608569	5.11315377922622e-207	Nodiff	0.806706774880798	0.0157174270178999	Up Regulation	3.05765294005043	1.4285146914925e-37	Up Regulation	6.68706600339873	5.74339453947338e-270
M.alba_G0016531	Up Regulation	6.98916395707055	3.29831004265915e-129	Nodiff	3.29777707542304	0.0902360561054537	Nodiff	-0.26902852935879	1	Up Regulation	10.203657021419	1.58581203874309e-173	Nodiff	0.0591736000294096	0.640098935860032	Up Regulation	6.35719870914021	8.21221791330746e-124	Nodiff	-0.429749004070078	0.000187714552017625	Up Regulation	6.86116682164096	1.16551069818364e-191	Up Regulation	Inf	6.56555840575613e-191	Nodiff	3.00867495014863	0.161600536638388	Up Regulation	10.0231534975154	1.45710797120267e-141	Up Regulation	6.93500160095245	7.00548331670816e-125	Up Regulation	9.96166490895917	2.58044178078774e-136	Nodiff	-Inf	0.974638080164833	Nodiff	Inf	0.0928425196007902	Up Regulation	Inf	0.0199508067909496
M.alba_G0006170	Down Regulation	-5.37236720701359	3.73474503489778e-129	Down Regulation	-3.84690157995351	6.95918190702088e-42	Nodiff	0.441079133544452	9.53562158957325e-05	Down Regulation	-10.1120353286346	7.32367422582913e-143	Nodiff	0.231694123115165	0.124204611223029	Down Regulation	-5.81934127873352	6.44436909093666e-252	Nodiff	0.7379482225432	3.44777490643134e-05	Down Regulation	-6.30984493881073	2.14652802553005e-263	Down Regulation	-9.56942296403173	8.64573548011252e-103	Down Regulation	-4.49097790097067	0	Down Regulation	-9.83121618650082	0	Down Regulation	-5.59993489695593	2.19754661235785e-131	Down Regulation	-10.0644988512319	0	Nodiff	-0.524388942867362	0.0147798962502715	Down Regulation	-3.51410198455191	2.18247530650116e-28	Down Regulation	-3.29467243217974	1.63979195779917e-26
M.alba_G0002310	Up Regulation	8.93913551044191	4.50515187672764e-128	Nodiff	Inf	0.217572288430623	-	-	-	Up Regulation	Inf	6.78180858859275e-58	Nodiff	-0.521337896377899	0.00247844207636908	Up Regulation	7.96503124045885	6.71278432823932e-81	Up Regulation	1.35932825939316	4.54856257154558e-22	Up Regulation	6.09719171007083	4.34054082259112e-62	Up Regulation	7.63520826411679	7.88953338678807e-61	Nodiff	Inf	0.631971165106974	Up Regulation	Inf	1.99360551165562e-122	Up Regulation	9.46349412471358	4.90485982541838e-88	Up Regulation	Inf	1.21051015284161e-85	Nodiff	Inf	0.756826160158339	Nodiff	-0.00261543789602616	1	Nodiff	1.50194841197289	0.510950299846951
M.alba_G0005697	Up Regulation	3.37284882043544	9.50462575550054e-128	Down Regulation	-1.5032851538989	2.47190581958818e-61	Nodiff	-0.853509726133243	1.94643177616305e-25	Nodiff	0.826320460563891	5.43102879090654e-27	Nodiff	0.562993663680711	1.4455035216597e-08	Nodiff	0.749808448896036	2.44133514929951e-12	Nodiff	-0.956160697955835	2.76569377670221e-30	Up Regulation	2.28459188542861	6.32901839801707e-168	Nodiff	0.945652210745283	8.55431166772247e-33	Down Regulation	-2.69821515678253	3.1748402485019e-89	Nodiff	0.707605045089337	1.3793403005794e-12	Up Regulation	2.81466610023124	3.33045249648199e-85	Nodiff	0.143409288735773	0.185886454748976	Nodiff	-0.100973673047162	0.177941076963734	Down Regulation	-3.43877083752183	2.08298410246944e-143	Down Regulation	-1.37419659443908	7.20829388145702e-50
M.alba_G0001459	Down Regulation	-3.28137279608737	1.48139176135596e-127	Down Regulation	-1.42496657001297	2.68294868360684e-99	Nodiff	0.23623646403506	0.00407066789780916	Down Regulation	-3.30200614070088	0	Nodiff	-0.0103608177741985	0.924595222238223	Down Regulation	-2.20425179176029	1.2745463167964e-126	Nodiff	-0.277404086995725	0.0893375984974008	Down Regulation	-1.92176497560958	2.05030077332655e-141	Down Regulation	-3.04757878727138	0	Nodiff	-0.582464249476836	2.25898192356876e-08	Down Regulation	-3.83093641369372	2.63819195872116e-167	Down Regulation	-3.2664946445657	6.77176518615325e-127	Down Regulation	-3.82188934785891	7.74596949732037e-174	Nodiff	-0.236470003439591	0.000119590747142988	Nodiff	-0.0975573863378831	0.314534445492333	Down Regulation	-1.16056918206463	4.78027726385579e-62
M.alba_G0019858	Up Regulation	6.48710740635962	1.66678529247606e-127	Up Regulation	3.93279368689373	7.75802470410735e-18	Nodiff	-0.262642637829204	0.873370843626327	Up Regulation	5.41185560739104	1.68348673292135e-58	Nodiff	0.289740594601401	0.0177673388319519	Up Regulation	2.16000212026959	2.78451384676117e-19	Up Regulation	1.02981171775877	1.01309522547546e-14	Up Regulation	1.43457312209526	2.05231721091317e-15	Up Regulation	3.92128695909288	1.8281034284641e-49	Nodiff	0.16846755321483	0.948871885408326	Up Regulation	6.68624963446496	3.2622667651761e-131	Up Regulation	6.20352445326876	2.61360688617452e-59	Up Regulation	6.39495429002512	7.60899994506926e-57	Nodiff	1.50497990327096	0.101806232280202	Nodiff	-1.58854234867195	0.0998619564882753	Up Regulation	2.45368492246128	1.7538519525441e-10
M.alba_G0002274	Up Regulation	9.25419318856063	1.84463596390348e-127	Nodiff	2.93766856732424	0.0602866189527575	Nodiff	-Inf	0.666021453361133	Up Regulation	10.5239434235908	0	Up Regulation	4.63615788644515	5.7325142171096e-97	Nodiff	1.12341407807326	0.0898391779528036	Down Regulation	-1.76746665896386	1.25184794185624e-65	Up Regulation	7.54243582538731	0	Up Regulation	8.50026021762328	0	Nodiff	Inf	0.819792248267524	Up Regulation	Inf	1.18424999727577e-128	Up Regulation	4.62110282383495	9.25259966286377e-06	Up Regulation	Inf	1.36027114586729e-06	Nodiff	2.04971852213748	0.326185982851888	Nodiff	-2.57757197020356	0.179339945712162	Nodiff	0.921826959546161	0.436464258058792
M.alba_G0002536	Up Regulation	5.76466799252387	3.2869621002768e-127	Up Regulation	3.44680788318768	1.4954199712967e-52	Down Regulation	-4.55038449853288	2.65761073007704e-07	Up Regulation	5.58102247752011	1.50780792852472e-271	Nodiff	0.400582780762692	0.00168958475476345	Nodiff	0.305259284116928	0.0246759016001107	Down Regulation	-1.36739227830488	9.72808639332915e-43	Up Regulation	2.08900309261594	9.00538718170802e-97	Up Regulation	4.79110689805286	1.72883389938368e-250	Up Regulation	2.95210988244236	0.0100460597150205	Up Regulation	8.7426635198907	2.00016766106465e-155	Up Regulation	5.36813843792775	2.9152865364998e-99	Up Regulation	8.33903640015996	2.88573573457011e-122	Nodiff	0.807051994696757	0.0301485536604901	Down Regulation	-2.39518742177545	2.21305339861747e-07	Up Regulation	2.66659287170673	3.04540709331187e-42
M.alba_G0009093	Up Regulation	4.5009120162448	3.96892118830097e-127	Up Regulation	8.75028717247754	3.33277764076971e-68	Nodiff	1.28097461186915	0.872728052788442	Up Regulation	12.1357925489123	0	Nodiff	-0.262977495114876	0.019995050660124	Up Regulation	1.92819912381406	1.66992687929497e-46	Down Regulation	-1.65957325134075	6.19190145819006e-74	Up Regulation	3.34077901728554	3.38788614726519e-258	Up Regulation	11.4541128368526	0	Up Regulation	4.64668351175119	1.90798654119053e-08	Up Regulation	9.1790747435337	1.4674059630414e-205	Up Regulation	4.76910922330117	1.84203334145133e-138	Up Regulation	9.44127027329195	3.39489368046469e-186	Nodiff	0.693733771794034	1	Up Regulation	5.24210415976704	1.14474582125201e-08	Up Regulation	8.07934589426006	6.78992248807335e-72
M.alba_G0008515	Up Regulation	3.13593534560179	1.38805488105627e-126	Up Regulation	5.1469580067081	6.214381841384e-134	Up Regulation	1.89692583750369	1.04082580580762e-06	Up Regulation	7.63193610877757	0	Nodiff	0.39654748056641	2.95543196401252e-05	Up Regulation	1.42475752498482	1.80024314698036e-44	Nodiff	-0.603105820270191	1.25548730343783e-13	Up Regulation	2.44002020309389	2.29718737140937e-192	Up Regulation	6.41695868272046	0	Up Regulation	1.94758580004433	4.94545924290499e-22	Up Regulation	5.11466346494526	1.81628279719091e-304	Up Regulation	2.74402351021909	7.47898840399001e-97	Up Regulation	4.71651963851296	3.53521644327523e-243	Up Regulation	1.2319594430735	0.00563090471384396	Up Regulation	2.62303429351012	5.07001852935036e-29	Up Regulation	3.94196980965751	7.62621869210495e-115
M.alba_G0005689	Down Regulation	-5.05330968814905	1.42562908168745e-126	Up Regulation	3.28916068441364	2.81051925940939e-22	Up Regulation	4.98778849325719	2.37407887174163e-96	Up Regulation	1.21064357414042	0.0186996381783216	Nodiff	-0.666565258885857	0.00601899053509032	Nodiff	-0.370809532178729	0.0840075147662261	Up Regulation	1.10093685878476	0.000664596956932808	Down Regulation	-2.12299676738861	1.43204676176639e-15	Nodiff	-0.737047044821762	0.0426124284223831	Up Regulation	2.3276674726768	2.37443139027112e-51	Down Regulation	-2.69349615639385	2.81096018181841e-53	Down Regulation	-4.38199335857287	2.15817978984499e-110	Down Regulation	-2.0281403637545	2.69120644853483e-35	Up Regulation	1.96693201176916	8.99851971338958e-06	Up Regulation	5.36121002276639	1.96430120083582e-126	Up Regulation	1.35041731250757	5.35144420962661e-08
M.alba_G0013928	Up Regulation	4.0809208780518	7.76056707623185e-126	Up Regulation	Inf	6.71766287487574e-12	Up Regulation	Inf	5.53464120640785e-06	Up Regulation	Inf	4.16272903516767e-159	Nodiff	-0.377526413108058	0.000390672207841137	Up Regulation	4.96489764863292	5.60738996227765e-214	Nodiff	0.688872670963167	6.76698384880355e-11	Up Regulation	3.91332962731623	1.4296179630243e-116	Up Regulation	7.98169915468198	3.99156952470828e-164	Up Regulation	1.60615911412478	4.52514998301544e-05	Up Regulation	5.71918200073762	9.91388934744071e-193	Up Regulation	4.46284839635307	6.67782437583818e-161	Up Regulation	6.09513745794847	2.56363572523829e-238	Nodiff	Inf	0.293886257321854	Up Regulation	4.53281900746479	2.89638027753037e-13	Up Regulation	4.03235446913035	2.27468319560551e-09
M.alba_G0020296	Up Regulation	2.92074352282112	8.46111110370195e-126	Up Regulation	2.59436104234615	5.34217571680975e-72	Up Regulation	1.02060477405626	3.55463506414778e-08	Up Regulation	4.09164495471299	2.40648126028788e-263	Nodiff	0.0470096002521471	0.551028382598775	Up Regulation	2.25268663123062	4.93344226269595e-122	Nodiff	0.863624109025713	3.77385341691878e-24	Up Regulation	1.45198226397645	4.15172820071835e-64	Up Regulation	3.77175653254123	7.33055306345019e-243	Nodiff	0.965407153263125	2.43567740316276e-11	Up Regulation	3.918558225313	2.7738652019086e-173	Up Regulation	2.87822032031917	2.57712322744997e-125	Up Regulation	3.87010722005945	2.01810299688085e-260	Nodiff	0.336854085497088	0.109524764137003	Up Regulation	1.66053954764105	2.6192946705983e-23	Up Regulation	2.28481278644038	2.82789993523761e-64
M.alba_G0016481	Up Regulation	3.36636555665817	1.15219529993551e-125	Down Regulation	-1.95175218678127	5.04853328812412e-60	Down Regulation	-1.16252851420192	1.67956133857434e-27	Nodiff	0.118400521960215	0.198790765478302	Up Regulation	1.51016219777437	9.52742464173973e-45	Up Regulation	1.22493341766806	1.34670964613582e-19	Nodiff	0.725970642033601	3.72563665636917e-15	Up Regulation	2.02498388788695	6.31616410562018e-74	Nodiff	0.387014024264273	8.818780278171e-05	Down Regulation	-1.4080438010133	3.52502942345593e-19	Up Regulation	1.99102514735241	4.92507433327244e-72	Up Regulation	1.86032010252586	2.5695925526071e-32	Nodiff	0.479384335970065	0.000156728601665394	Nodiff	-0.250897051238309	0.0121648939568398	Down Regulation	-2.30819549946253	2.13293325286396e-53	Down Regulation	-1.67330122781854	8.64985787192699e-43
M.alba_G0003053	Up Regulation	4.59842155168287	1.69439844969275e-125	Up Regulation	4.06813107180804	1.20783913561723e-99	Down Regulation	-1.83904332655025	0.000130090550050347	Up Regulation	5.12085106205093	3.66198660273543e-279	Nodiff	-0.386806669968498	0.000282249761483947	Nodiff	0.297311597124144	0.00415469250500374	Down Regulation	-1.08113757143353	4.41976449964937e-30	Up Regulation	1.00754486488191	1.16210141409084e-30	Up Regulation	5.57929935037277	1.67674661952289e-308	Up Regulation	1.23323862972777	0.0107822852931083	Up Regulation	5.8611008172162	2.23210025141621e-149	Up Regulation	4.98895245457821	2.81290762151309e-163	Up Regulation	6.24601466194922	1.69062187738162e-185	Nodiff	-0.439476895385513	0.267303213757149	Nodiff	-0.156868449746741	0.756465877329734	Up Regulation	4.53587955923837	1.64534174454132e-114
M.alba_G0006914	Up Regulation	4.20835308689731	2.39886269281829e-125	Up Regulation	1.27299950099255	1.39568118011578e-07	Up Regulation	1.63511954017629	2.36343644769602e-13	Up Regulation	4.3780784199778	4.32712849185417e-207	Nodiff	0.272128555721689	0.0160402938286737	Up Regulation	2.19494545869376	1.1152350874032e-55	Nodiff	-0.57737998646787	1.57291055947537e-09	Up Regulation	3.06006277761768	1.33248497114372e-158	Up Regulation	5.0833767742229	7.93852199173926e-246	Down Regulation	-2.0913349964146	2.98563745069052e-20	Up Regulation	2.14989119572823	1.24763482350843e-58	Up Regulation	3.94036760358468	2.48274257243035e-105	Up Regulation	1.87627484127519	1.87460021161406e-42	Nodiff	-0.685191817427149	0.0467912086688355	Nodiff	0.242361762023513	0.538770090760429	Up Regulation	1.98711107375873	8.92977501671454e-15
M.alba_G0015870	Up Regulation	8.02473443485481	3.44858098759711e-125	Up Regulation	2.18394762660241	1.44871906452147e-11	Nodiff	-0.0758304175000324	0.898708199599624	Up Regulation	6.08238363138012	7.16861931690062e-312	Nodiff	0.448696210616367	0.0179090448893183	Up Regulation	4.34116867070138	8.1718414999646e-43	Nodiff	0.953222684720382	2.03862783973235e-09	Up Regulation	3.85313660830696	3.14993181680458e-241	Up Regulation	5.30408052336014	1.99032795372016e-295	Nodiff	-0.962949051005134	0.0751640438978707	Up Regulation	7.09491986612808	2.07320980270446e-111	Up Regulation	7.58023375168634	3.22199185664571e-81	Up Regulation	6.64449572961861	6.62884703071766e-71	Nodiff	0.796243311927455	0.0686266162009925	Down Regulation	-1.82186770217589	0.000141861258614522	Up Regulation	1.41609006518507	2.47083862161658e-07
M.alba_G0008566	Up Regulation	6.84871281815767	3.706720390828e-125	Up Regulation	3.1805636631038	9.33161424458651e-21	Nodiff	-1.0327717311195	0.159311878059764	Up Regulation	4.76691254530931	9.8573099228757e-90	Nodiff	-0.198522619502462	0.13382845021252	Up Regulation	1.84808421398607	2.96813183928863e-35	Nodiff	0.123012412694322	0.310699742995923	Up Regulation	1.54181368671151	7.20129557306627e-27	Up Regulation	4.96127143253964	1.433668949167e-100	Nodiff	-0.974095640560418	0.341129593923366	Up Regulation	5.9073598305495	4.66862942084919e-117	Up Regulation	7.05142923815259	9.08446906211586e-140	Up Regulation	6.1046425667533	2.85699912545593e-132	Nodiff	-0.178180732978565	0.816936592682494	Down Regulation	-1.81615534107279	0.0347963679817154	Up Regulation	3.38535372833161	7.17711516561584e-23
M.alba_G0010917	Up Regulation	3.09937212302464	3.76891654674021e-125	Up Regulation	2.13620838398615	3.18551277892861e-35	Nodiff	0.278820142507075	0.0499385557433226	Up Regulation	3.04991713022305	7.5121936277054e-205	Nodiff	-0.030415387468068	0.833464522189025	Nodiff	0.862243313720422	1.48054895845355e-14	Nodiff	-0.0214212235489446	0.843357446406254	Nodiff	0.868855302985577	6.33855721489123e-28	Up Regulation	3.27769089823487	2.22622045413894e-224	Nodiff	-0.398118915678393	0.00764032263843938	Up Regulation	2.73366180609069	2.09151636181485e-138	Up Regulation	3.13461515772344	4.77317960384719e-113	Up Regulation	2.76278654066472	1.87823849425872e-96	Nodiff	-0.21042574842618	0.158719684062516	Nodiff	0.103021472854492	0.541877396893408	Up Regulation	2.37406898942089	1.10271925618072e-41
M.alba_G0008117	Up Regulation	4.85658186189656	8.76356836350065e-125	Nodiff	-0.15356111477364	0.682811926609919	Up Regulation	1.6087666453169	1.27058614930999e-09	Up Regulation	5.4848219975386	0	Up Regulation	2.9224776182898	1.44421753824556e-67	Up Regulation	4.19573755104964	9.65410947830035e-133	Up Regulation	1.54073913727652	8.42460909568971e-32	Up Regulation	5.59348232699292	0	Up Regulation	4.70746689537167	9.09038147900632e-304	Nodiff	0.512044639648581	0.00657122918739237	Up Regulation	5.40046643048062	8.072064282363e-136	Up Regulation	1.93882239770677	1.92434524966677e-39	Up Regulation	2.47648031385557	2.55396739879608e-66	Nodiff	0.793796350364176	0.0339274956632912	Up Regulation	1.33848120421589	3.82068194357734e-09	Nodiff	-0.920587195625837	0.0125421381644529
M.alba_G0016004	Up Regulation	4.22721562582462	2.71955583120794e-124	Up Regulation	1.05993333397118	1.02857682589196e-05	Down Regulation	-2.15019212888905	3.42410581130241e-08	Up Regulation	2.30080029718367	5.98199327909778e-33	Up Regulation	1.97176610300787	3.72985940907941e-51	Nodiff	0.527903096704128	0.00390975795376517	Up Regulation	1.32056015822108	2.44019444549991e-30	Up Regulation	1.19537298806813	6.07398627142312e-15	Up Regulation	2.5423351643499	1.54683207813803e-40	Up Regulation	1.49605584494381	0.00044105273106293	Up Regulation	5.75436601050446	1.02367814006143e-180	Up Regulation	2.25966267976697	4.43257347712831e-18	Up Regulation	3.780659144557	1.16160726822656e-29	Nodiff	-0.223486027103752	0.451966586272929	Nodiff	-0.419427907383664	0.222485067871507	Up Regulation	1.31157722120932	2.88538762067816e-08
M.alba_G0011586	Up Regulation	8.28945915900505	1.19568479213086e-123	-	-	-	Nodiff	Inf	0.480691475779265	Up Regulation	Inf	1.01825090284671e-36	Up Regulation	1.24513059788252	6.23549298866753e-17	Up Regulation	Inf	2.01656086450293e-60	Up Regulation	1.79632716075561	5.20106208314807e-31	Up Regulation	Inf	1.51998368644495e-45	Up Regulation	7.0358515092789	6.95919057101087e-38	Nodiff	-0.665165816864763	0.850781700740891	Up Regulation	7.65128537674944	6.57536412104143e-114	Up Regulation	7.04910577789167	3.48556784157942e-57	Up Regulation	6.40294080537576	4.85159252177115e-52	Nodiff	Inf	0.765104795763317	Nodiff	0.487706319860939	1	Nodiff	-Inf	0.681395226860266
M.alba_G0020091	Up Regulation	2.83778886159899	2.17440715830134e-123	Nodiff	-0.206898985548204	0.00430616566689512	Down Regulation	-4.34562618281495	0	Nodiff	-0.339893233814919	1.98236673188158e-06	Nodiff	0.673408126673733	2.10574167546786e-13	Nodiff	-0.379177920915257	9.61447682956287e-06	Nodiff	0.487904895798426	1.78096646804234e-08	Nodiff	-0.178006581776445	0.0104910477357843	Nodiff	0.435376736375521	9.8905966037982e-08	Up Regulation	1.60749888301468	2.30537817889834e-29	Up Regulation	4.4785237129627	5.18208841592503e-255	Up Regulation	2.16895395794356	1.6673083566961e-74	Up Regulation	3.80394981937054	1.99785044371859e-233	Nodiff	-0.757779976342538	1.76687812220044e-26	Down Regulation	-1.96898791351335	5.30551427161555e-66	Nodiff	0.578509378816499	2.89950000421998e-14
M.alba_G0006313	Down Regulation	-2.92060027657045	1.4989844987331e-122	Down Regulation	-1.88185870976417	9.42295060203048e-99	Nodiff	0.403846287122681	5.04235263520966e-09	Down Regulation	-2.21813971969158	2.0378171969324e-141	Nodiff	0.576312417670873	3.57372324504228e-05	Down Regulation	-1.54787906358112	1.12445199784914e-32	Nodiff	-0.574215147804895	5.46428488767591e-07	Nodiff	-0.381300570057524	0.000151450156581889	Down Regulation	-1.85425461800506	2.87613365694755e-93	Nodiff	-0.324433982451683	0.000645654819913201	Down Regulation	-3.21234891540622	1.65871669127864e-213	Down Regulation	-3.49225437107909	7.25056222403566e-165	Down Regulation	-3.7898972465374	6.80358965958135e-268	Nodiff	-0.346243982974665	1.91954995420554e-06	Nodiff	0.4371511822769	2.27882477271393e-05	Down Regulation	-1.50810284267663	1.11275786315982e-67
M.alba_G0015778	Up Regulation	4.7938791908701	1.61037791692211e-122	Up Regulation	1.33573422018042	3.22555759955751e-16	Down Regulation	-2.1121045977066	6.41285111374394e-16	Up Regulation	2.96255191772891	5.03283008397505e-125	Up Regulation	1.74358802805979	1.25112754968977e-33	Nodiff	0.966650286760099	9.8053117377872e-16	Up Regulation	1.14382331598497	6.13494854828817e-19	Up Regulation	1.5820184672671	7.05586652509892e-56	Up Regulation	3.20567192636075	7.31723172641459e-143	Up Regulation	1.37621400602722	2.10687562959807e-06	Up Regulation	6.20211802754708	2.25537163162952e-158	Up Regulation	3.05432830203656	4.13752015567583e-80	Up Regulation	4.45707664872468	4.85696017724143e-136	Nodiff	-0.224607890744367	0.26943104849373	Nodiff	-0.499991773514434	0.0384409617187028	Up Regulation	1.58845073605378	3.88417790111753e-19
M.alba_G0005190	Up Regulation	8.79399326190522	5.14715593770537e-122	Up Regulation	6.94027129114071	2.81676759351799e-117	Nodiff	0.511075673552119	0.583341493979715	Up Regulation	9.63598574476111	1.38152606902402e-241	Nodiff	-0.252871736500941	0.100808369980636	Up Regulation	2.37542350535576	8.01551408043992e-34	Nodiff	-0.512626170724122	0.000283888603933787	Up Regulation	2.65115322057056	7.28687736918302e-65	Up Regulation	10.8775170624135	1.38836406453034e-257	Nodiff	-0.230089942139622	0.787460803170786	Up Regulation	8.5921310596695	3.24314183771763e-119	Up Regulation	9.05010241502925	2.41582049113577e-162	Up Regulation	8.84266743457534	4.92237723095683e-157	Nodiff	-1.22381493526746	0.392620438056704	Nodiff	1.5169540306603	0.13250937129818	Up Regulation	8.19149816144269	1.64384357520892e-132
M.alba_G0019794	Up Regulation	4.56086739812208	5.3202310021854e-122	Up Regulation	3.89005392056057	4.84630461018073e-28	Nodiff	1.09315909021481	0.102414219265847	Up Regulation	6.16685146264931	4.54619914194068e-162	Nodiff	-0.375736019933367	0.000768196873994469	Up Regulation	2.60292238702695	4.78571048010993e-83	Nodiff	0.0106400427598282	0.9249607748177	Up Regulation	2.23186018860785	6.89951460239906e-67	Up Regulation	5.4485523485311	1.41800394669709e-162	Nodiff	0.475990518299531	0.282828337139684	Up Regulation	5.06767569612552	1.69453074242839e-145	Up Regulation	4.94108188528553	6.87268286966509e-155	Up Regulation	5.4417845495212	4.06328267308105e-184	Nodiff	0.73974668996332	0.331898115685989	Nodiff	0.841644077786389	0.0956704013322986	Up Regulation	3.18077194024736	1.31713941008874e-25
M.alba_G0016135	Up Regulation	8.04445227828421	7.171925119193e-122	Up Regulation	Inf	1.53075096687635e-25	Nodiff	Inf	0.528739089164677	Up Regulation	Inf	1.70483607068696e-143	Nodiff	-0.0992692441333998	0.524205085994804	Up Regulation	3.07462229864517	1.10344355130175e-24	Nodiff	0.612197782282364	4.90732587429655e-06	Up Regulation	2.3788347007612	9.81007363653915e-58	Up Regulation	7.84526550714644	9.55832025318797e-148	Nodiff	0.815024764663085	0.733801271837863	Up Regulation	8.88510140679197	3.22808054625613e-121	Up Regulation	8.14694274451349	4.99893840967319e-66	Up Regulation	8.98054151763547	2.75906288505994e-66	Nodiff	Inf	0.299596664846285	Nodiff	0.367699421929412	0.918928537563544	Up Regulation	5.43575159433148	3.71683960499136e-22
M.alba_G0014156	Up Regulation	2.7395077926613	1.30042737213039e-121	Up Regulation	1.26286953320178	1.47801524955653e-26	Nodiff	0.37844806092154	0.0181700933939916	Up Regulation	3.18462449473911	5.79550784190184e-245	Nodiff	0.94074932863031	2.28062804745993e-25	Up Regulation	1.86081702498225	6.32035467490067e-85	Nodiff	0.940821387347285	6.01370753109226e-33	Up Regulation	1.87659999565671	7.88932011308539e-118	Up Regulation	2.64829474821901	2.8062050973146e-183	Nodiff	0.959120829911344	5.05735814433772e-15	Up Regulation	3.73122551331702	1.73702991453687e-288	Up Regulation	1.80308066732447	2.07417905375326e-55	Up Regulation	2.78899010099061	1.93634827299738e-154	Nodiff	0.553703113239515	0.000372066125970203	Nodiff	0.795220819259696	9.37710073858346e-10	Nodiff	0.736804461715928	1.34419562476763e-11
M.alba_G0005658	Up Regulation	10.2146589496297	1.2495218369821e-120	Up Regulation	6.46585868482179	2.78116065979868e-38	Nodiff	0.0938323197060536	1	Up Regulation	7.97321195272456	1.82808723308044e-89	Nodiff	-0.037610870748619	0.786342940171977	Up Regulation	1.44131515298866	1.09958571347533e-19	Nodiff	-0.0445970993859305	0.778982581339922	Up Regulation	1.46335105143367	5.98664724914138e-19	Up Regulation	9.67189425364033	6.85932646664284e-99	Nodiff	-2.42843671353526	0.592605442285353	Up Regulation	7.82759685523134	2.04473010499901e-112	Up Regulation	10.2539805065982	5.95295473066148e-123	Up Regulation	7.86624275093284	9.06439545167373e-115	Nodiff	-1.67291097945823	0.719401805468148	Nodiff	-0.640939004946459	1	Up Regulation	8.17139307370114	7.61852516915746e-46
M.alba_G0015613	Up Regulation	3.18045746818852	2.37090292665631e-120	Up Regulation	6.84182047655485	2.30476576071086e-286	Up Regulation	2.17648267569624	1.87512039996375e-06	Up Regulation	9.89002910342281	0	Nodiff	-0.70514036280689	5.62408325650421e-10	Up Regulation	2.45556200438501	2.65099498738732e-65	Down Regulation	-1.23706958573365	6.86475635855271e-59	Up Regulation	3.00289196969438	0	Up Regulation	9.98070781648224	0	Up Regulation	3.24757508012047	9.14151347117375e-70	Up Regulation	6.46042674420111	9.9025179931608e-249	Up Regulation	3.89053976714302	4.77509368954201e-110	Up Regulation	7.16413496564471	8.24622498394092e-216	Nodiff	-0.0752691158821052	0.999282913161211	Up Regulation	5.50946617455224	6.35222214591501e-104	Up Regulation	6.94343145593085	2.3725845115304e-308
M.alba_G0010082	Up Regulation	3.58461182074949	3.38130671303497e-120	Up Regulation	1.18445658842123	6.96489380293492e-22	Down Regulation	-2.98766840653254	2.15306990674048e-59	Up Regulation	4.78608058799136	0	Nodiff	-0.520548933683741	3.86943724967449e-06	Up Regulation	3.17355630169101	1.80122675832747e-91	Nodiff	-0.887996263911184	7.90531996809452e-32	Up Regulation	3.55660398611605	0	Up Regulation	5.07470365758988	0	Up Regulation	3.25331328121788	1.46842584860202e-20	Up Regulation	6.86914144297559	4.30083325062878e-245	Up Regulation	4.11017045991432	8.07005523904504e-122	Up Regulation	7.38820307803004	4.97478259606751e-234	Nodiff	-0.270932205620506	0.0395496714630718	Nodiff	0.54811495737091	0.0106580998321166	Up Regulation	1.48310183803025	1.99852581365916e-34
M.alba_G0001337	Up Regulation	6.59395063697692	4.37449097078956e-120	Up Regulation	6.66553764573598	1.59963809583008e-99	Up Regulation	2.1493038380468	0.0040747900566307	Up Regulation	7.79760121351207	1.23121566626916e-98	Nodiff	-0.33996735659638	0.0207430211330631	Up Regulation	1.23712124994468	1.65374549048195e-15	Nodiff	-0.174568723372697	0.263138993163316	Up Regulation	1.08726353608535	7.02482395947009e-11	Up Regulation	9.16111516486444	1.06602283828117e-110	Down Regulation	-1.16907807846058	0.037698490891499	Up Regulation	5.45685470413283	9.23158705115571e-97	Up Regulation	6.93947088285223	3.46816222114898e-123	Up Regulation	5.79522822286528	3.08586452766892e-101	Nodiff	-1.33811111679433	0.528590703860359	Up Regulation	2.3353778531742	0.0373670035470312	Up Regulation	8.03819794245868	5.31434907134745e-115
M.alba_G0013216	Up Regulation	2.99848275452995	7.75971884226759e-120	Up Regulation	1.50383834776089	1.46296413727313e-50	Nodiff	-0.584771251794003	2.82399781754607e-06	Up Regulation	2.70410357005759	2.54168910035612e-199	Nodiff	-0.332867913859811	0.000272161305148415	Up Regulation	1.12638441724217	1.86336495406313e-35	Nodiff	-0.34574080995974	1.91016951370661e-05	Up Regulation	1.15502600532735	2.26412117980711e-51	Up Regulation	2.97754620725025	1.2022027860198e-222	Nodiff	-0.10369885850264	0.53491592369519	Up Regulation	2.9269383544234	2.74178276113682e-156	Up Regulation	3.33552850561183	3.84551965952847e-154	Up Regulation	3.25831311840323	7.94184205805902e-198	Nodiff	-0.254917362088508	0.0402108480728922	Nodiff	-0.421476042204318	0.00549276672926917	Up Regulation	1.78701410420337	2.41772293422936e-68
M.alba_G0009218	Up Regulation	4.63195437581181	1.12636983001552e-119	Down Regulation	-2.48795086992847	1.74936839400841e-43	Down Regulation	-4.31450246235211	3.34570296710271e-82	Nodiff	0.729249021539225	1.16437334201241e-09	Up Regulation	2.58352015030277	2.42520787848173e-67	Nodiff	0.623638738005245	0.0119055782969163	Nodiff	0.0520260067188315	0.617903432616937	Up Regulation	3.17137608161346	2.66910470081057e-99	Up Regulation	1.3728011471873	2.95889030743318e-27	Nodiff	0.415991747475111	0.377275536319583	Up Regulation	5.07971756198733	1.47640432952975e-139	Up Regulation	2.05277709675405	4.41364546130172e-12	Up Regulation	2.49440283816449	2.25301774323733e-15	Nodiff	-0.625854652018268	9.88577259540137e-06	Down Regulation	-3.26225848888261	1.16911455717119e-39	Down Regulation	-1.83414237564577	2.11682950917439e-20
M.alba_G0006968	Up Regulation	3.07451506324187	2.85691229793572e-119	Up Regulation	3.95270309791294	2.39601227238981e-29	Up Regulation	1.8917444165009	0.000455579507335991	Up Regulation	6.47236399762434	1.09352960783318e-194	Nodiff	-0.140561022495337	0.261425416481333	Up Regulation	3.9109246814677	1.8555038201959e-78	Up Regulation	1.31205157194727	3.51019140784089e-46	Up Regulation	2.47422770140087	4.55425970732602e-88	Up Regulation	5.70050925483887	1.0549871215854e-193	Up Regulation	2.77024032506388	4.38905229944275e-21	Up Regulation	5.87619089971198	4.19050483549615e-267	Up Regulation	3.22023348684807	6.56879297103726e-60	Up Regulation	6.01539641268179	2.68160669904776e-119	Nodiff	0.788210941936032	0.252642926889196	Up Regulation	3.88348967824632	1.69711530197744e-29	Up Regulation	3.19111099902169	5.32159407534778e-26
M.alba_G0015723	Up Regulation	4.14294315946628	1.66437015615175e-118	Up Regulation	1.07928512699992	1.51932736839235e-05	Nodiff	0.387840959375982	0.173836661526465	Up Regulation	3.16054992051762	1.392741308464e-75	Up Regulation	2.34482038211294	5.53241812196985e-54	Up Regulation	1.36750605970301	1.86879498710121e-10	Up Regulation	1.69207524721395	2.3401865587171e-36	Up Regulation	2.03624581589978	1.94044999378661e-49	Up Regulation	3.04707997661613	6.17531138094173e-77	Nodiff	0.273346838589173	0.249809499323857	Up Regulation	4.44887013898346	3.42474794343336e-129	Up Regulation	1.80194758982766	6.28289155928329e-14	Up Regulation	2.10239242208114	3.29216968952967e-17	Nodiff	0.131678043616346	0.673397913814678	Nodiff	0.541019661109119	0.043466327018908	Nodiff	0.975503314104348	3.43472838334441e-05
M.alba_G0008568	Down Regulation	-3.85454061478619	1.66787188337417e-118	Down Regulation	-1.9498557526327	1.62013667741766e-86	Nodiff	0.885707084263432	2.96874111271184e-33	Down Regulation	-5.27130607380362	4.55523344111604e-311	Nodiff	0.0262863605769332	0.981054065958778	Down Regulation	-2.75660952456594	4.99861051540938e-54	Nodiff	0.651358279408576	0.0252323971800653	Down Regulation	-3.36628985417457	4.88449201735273e-78	Down Regulation	-4.9341607327316	4.05795178895881e-248	Down Regulation	-1.69855179610469	6.68759790600383e-61	Down Regulation	-5.52073590740252	0	Down Regulation	-3.87672152084818	2.09374290935276e-118	Down Regulation	-5.54933890395443	0	Nodiff	-0.319288147157111	0.000135551569441506	Nodiff	-0.481767316013618	3.57632923063683e-05	Down Regulation	-1.6026978707166	2.43107561667499e-55
M.alba_G0005397	Up Regulation	4.86761928814006	2.18754247203162e-117	Up Regulation	1.01368302487012	0.00235728977044755	Down Regulation	-5.40970856901655	2.15450783764774e-10	Up Regulation	3.67995036116664	4.65265983071157e-53	Nodiff	0.530653532475384	1.98281200845514e-05	Up Regulation	2.50695327841636	3.42496848281274e-45	Nodiff	0.433763479570961	0.000549345537387723	Up Regulation	2.62057792666926	1.48694724948996e-37	Up Regulation	4.82076202362785	5.63242614797131e-69	Up Regulation	4.6052473436397	2.88231882531652e-06	Up Regulation	9.50034809120932	2.19468906171798e-168	Up Regulation	4.34161794605098	9.22458974435552e-82	Up Regulation	8.96648183704721	5.89488429159382e-123	Down Regulation	-1.12416883356661	0.0232258592029358	Nodiff	0.332091822947641	0.605033773791745	Up Regulation	2.16465807816001	1.08895676139072e-08
M.alba_G0002203	Up Regulation	4.26828083435036	2.33596149743986e-117	Down Regulation	-1.67405160661187	6.35369011531918e-13	Down Regulation	-2.12284567846953	6.07793575398153e-18	Nodiff	0.53772173853816	0.00162589332110822	Up Regulation	1.16510848362733	6.10145518535652e-21	Up Regulation	2.54823375584395	6.99790861168572e-39	Up Regulation	1.56239855237395	5.79790763079901e-37	Up Regulation	2.16661029692163	2.12029613251991e-28	Up Regulation	1.14648257622899	1.91870172093638e-10	Nodiff	-0.0938152423935985	0.826698452219537	Up Regulation	4.20619083558173	1.24186988786317e-127	Up Regulation	3.10808512577694	2.73998836181462e-47	Up Regulation	3.03979709203648	6.14220249756488e-48	Nodiff	-0.591947963441513	0.00357973215718757	Down Regulation	-1.61293787107751	1.69024993372695e-08	Down Regulation	-1.05478998456984	2.99915285902282e-05
M.alba_G0016180	Up Regulation	3.46208486816406	4.06741376594063e-117	Up Regulation	1.43764211663107	2.45902615758421e-31	Down Regulation	-1.67137653449644	3.05196639571182e-19	Up Regulation	2.57146978156685	1.50228786958786e-79	Nodiff	0.773132893539596	5.62873333321707e-13	Nodiff	-0.0891518359808384	0.41331305098192	Nodiff	-0.388540215281408	1.38164447325722e-05	Up Regulation	1.08854654443982	5.23306098205417e-29	Up Regulation	2.17558212355276	3.26830761511061e-61	Nodiff	0.343682693738103	0.193849929974841	Up Regulation	3.83911361122065	3.21866525235006e-161	Up Regulation	2.69318772871297	4.49149815464684e-64	Up Regulation	3.06505651705378	5.19220095309882e-87	Nodiff	0.412896323582989	0.0036722756332682	Down Regulation	-1.72927126933927	1.2848816015643e-21	Up Regulation	1.05203780825256	6.14854937267448e-20
M.alba_G0006876	Up Regulation	4.26385406717612	9.13431593430431e-117	Up Regulation	2.23676468657139	6.79307890953819e-16	Nodiff	-0.68747669259173	0.217922119416099	Up Regulation	3.87597545375208	9.31688991032691e-81	Nodiff	-0.135319883671638	0.220105516408517	Up Regulation	2.37801560624128	1.9087838491677e-67	Nodiff	0.664920292687965	4.22917235958166e-09	Up Regulation	1.5938880949145	6.89714879797103e-30	Up Regulation	4.27133525906513	3.11775373847853e-95	Nodiff	0.914802165451641	0.036351784687469	Up Regulation	5.21138224901367	8.39971622543789e-153	Up Regulation	4.40384496372206	8.82688671449868e-129	Up Regulation	5.34510222955999	3.07899167322132e-166	Nodiff	-0.380467554652904	0.493341711356546	Nodiff	0.618568278310871	0.176075988763003	Up Regulation	2.64334508432932	3.48030697569925e-21
M.alba_G0005743	Down Regulation	-4.04321924262375	1.00658114481518e-116	Down Regulation	-1.07900284296806	3.4573329557625e-11	Nodiff	0.0137662414248538	0.971542678809167	Down Regulation	-4.14180183632866	1.23863965471984e-61	Nodiff	-0.745023808082093	0.00655802524500754	Down Regulation	-2.93477480415727	2.05431196233887e-69	Nodiff	-0.556160675916627	0.050197960613937	Down Regulation	-3.10772236288287	1.60274028652615e-75	Down Regulation	-3.35145646363652	2.02202233898207e-112	Nodiff	-0.716912386303917	5.77745091630512e-11	Down Regulation	-4.72808965259217	1.27775836411935e-220	Down Regulation	-3.29380649805116	5.48688459502502e-90	Down Regulation	-3.98453896470857	9.37586588642855e-180	Nodiff	-0.772329934129836	2.4410407887045e-08	Nodiff	0.0812364460651541	0.516840169545426	Nodiff	-0.278710876091557	0.00784950257846324
M.alba_G0005069	Down Regulation	-2.71557946054491	1.1625151068473e-116	Nodiff	-0.285816738172931	0.000183466335472179	Nodiff	0.832424116854748	1.11748289148786e-35	Nodiff	-0.990527419039452	5.83465343236793e-36	Nodiff	0.182100936048581	0.119630742977185	Down Regulation	-1.90933553990566	1.04853639474323e-82	Nodiff	-0.961574632906887	2.63033367731336e-23	Nodiff	-0.749762364215301	8.23334656348973e-22	Down Regulation	-1.19236263750982	1.47032613666767e-49	Nodiff	-0.117795267289271	0.205096793521887	Down Regulation	-2.80103580244359	9.62625364910564e-183	Down Regulation	-2.89313459532674	4.36151461078454e-133	Down Regulation	-2.98434663130609	1.13000781176019e-199	Nodiff	0.219991538413762	0.00197641299427502	Nodiff	0.506429728165022	3.99736801181175e-07	Nodiff	-0.477843272247869	4.58767821074395e-10
M.alba_G0010347	Up Regulation	4.56361503965752	2.01403748226584e-116	Up Regulation	1.74872524880408	0.000906558848119587	Nodiff	0.84605951079627	0.189489534676354	Up Regulation	5.75263969308722	8.2201612178472e-104	Up Regulation	1.95737305629516	7.50304387868937e-44	Up Regulation	2.14786994401606	2.25018311397868e-09	Nodiff	0.162005473162182	0.167170661210862	Up Regulation	3.95853622486046	5.13713151399813e-81	Up Regulation	6.03426638194734	5.46027130833526e-111	Nodiff	0.457189729441105	0.307332879102935	Up Regulation	5.0515310312663	8.0697502254949e-138	Up Regulation	2.60948043299665	4.54629678838307e-12	Up Regulation	3.09185410358961	2.026856616843e-15	Nodiff	-0.267080524655706	0.796895370906087	Up Regulation	1.58127241129061	0.0148402054622971	Up Regulation	2.0421735119901	0.000377349907675512
M.alba_G0019599	Down Regulation	-4.80908229025446	9.01500705360187e-115	Nodiff	-0.31906598261058	6.07912897535862e-07	Up Regulation	2.4216827823813	8.0140573814472e-197	Down Regulation	-5.34510480225552	0	Nodiff	0.143507698170238	0.253286783214295	Down Regulation	-4.564667523508	0	Nodiff	0.665882647969063	1.28910773177062e-08	Down Regulation	-5.0710679549509	0	Down Regulation	-4.98326420065255	0	Down Regulation	-2.34059413443467	4.55051671476343e-141	Down Regulation	-7.11767186360693	0	Down Regulation	-4.94819368014459	4.80999873399552e-117	Down Regulation	-7.26278115759251	0	Nodiff	-0.343966769449884	1.43905344180446e-08	Nodiff	0.436232842340983	3.63538108209558e-05	Nodiff	0.0526069506580078	0.433897629564848
M.alba_G0013845	Up Regulation	2.5952616897734	3.51470099334585e-114	Nodiff	0.0123985635144381	0.947656544418773	Down Regulation	-2.6004576932908	4.27811552376871e-99	Up Regulation	2.42386811811014	2.25698938619512e-210	Nodiff	-0.324076035048713	0.000276640511471907	Up Regulation	2.28705759085064	1.19515165932606e-131	Nodiff	-0.387690774696045	2.20878970036037e-07	Up Regulation	2.36635982561092	2.95452764173344e-238	Up Regulation	4.23351084808688	0	Up Regulation	1.99250518755019	7.26286066076075e-58	Up Regulation	4.62048478071189	0	Up Regulation	2.92408069696166	2.29638783820275e-147	Up Regulation	4.94322800303535	2.50201753718793e-303	Down Regulation	-1.79199982365456	5.9576461088694e-67	Up Regulation	1.19599404207076	5.39142625624325e-22	Up Regulation	1.83207006541507	2.20615600240815e-82
M.alba_G0011562	Up Regulation	2.87357977113745	7.15335644062689e-114	Up Regulation	1.02446807439343	2.24151230061861e-07	Up Regulation	2.2129337205032	3.54633739410278e-44	Up Regulation	3.27608620884025	1.0544600139063e-126	Nodiff	0.739922989968792	6.56887332084625e-15	Up Regulation	2.78834310455357	2.0450011294821e-122	Up Regulation	1.3370683457807	2.32307586353965e-51	Up Regulation	2.20657666838325	2.54492024176162e-85	Up Regulation	3.11698231310006	9.97925752764773e-124	Nodiff	-0.5218050722785	0.000114918451866598	Up Regulation	2.38409107299631	5.8251295030823e-108	Up Regulation	2.13840043917337	6.18391510148405e-62	Up Regulation	1.642759429705	1.78644370352166e-50	Nodiff	0.17579783460353	0.439239338559505	Up Regulation	1.52623136901725	2.03809575804068e-16	Nodiff	0.875891514567931	2.83415295819621e-06
M.alba_G0001127	Up Regulation	4.42776445690736	8.23236834447335e-114	Up Regulation	7.00016565484029	5.37794491014184e-58	Nodiff	-2.00403971824652	0.690403805301452	Up Regulation	8.76954557887599	6.00075216671617e-186	Nodiff	0.618577748623544	6.91282369530032e-07	Nodiff	0.992401911631201	2.03546668249443e-08	Nodiff	-0.0976269216748795	0.345648186483327	Up Regulation	1.72435724175186	7.26026545601683e-46	Up Regulation	8.37016061116319	1.91502129765819e-198	Up Regulation	6.19823824951909	1.68453827957663e-10	Up Regulation	10.6529546363587	3.01409662665989e-185	Up Regulation	3.81296393975291	1.10558931939896e-41	Up Regulation	10.0306585628074	3.96394531179674e-73	Nodiff	0.416968125888318	0.924079788886502	Up Regulation	3.78961148592978	6.17722015245739e-07	Up Regulation	6.60909269977402	1.17765287655364e-62
M.alba_G0005930	Up Regulation	2.6839438711775	1.16851982233084e-113	Up Regulation	1.58887642361241	1.3271458879213e-62	Nodiff	-0.399515155114573	0.000685764993730799	Up Regulation	2.58700555223653	3.34565628642451e-182	Nodiff	0.33693196202749	0.000196182744806143	Up Regulation	1.04288955171644	4.03192722077375e-32	Nodiff	0.442447080885569	1.6999738521657e-08	Nodiff	0.953061684194676	3.32216192160696e-37	Up Regulation	2.63126338125432	2.15640489372443e-190	Nodiff	0.696307396307148	3.31836816553901e-08	Up Regulation	3.41254125150536	1.72613836285354e-238	Up Regulation	2.35138205329678	1.40632910580652e-90	Up Regulation	3.07411518378772	9.04055763564351e-190	Nodiff	-0.0265565940133726	0.853665050188956	Nodiff	0.334838812820978	0.010333551997296	Up Regulation	1.64307183936373	7.92284924033358e-67
M.alba_G0007210	Up Regulation	6.30457254091886	1.52100963885215e-113	Up Regulation	8.00464608529354	1.75432832589978e-28	Nodiff	2.99487304905033	0.198931639667545	Up Regulation	10.3841891163748	1.70151459206523e-182	Nodiff	0.958685224696145	2.98504067189571e-11	Nodiff	0.617641722247865	0.00083877103200857	Nodiff	-0.741135862096333	6.1892328905988e-11	Up Regulation	2.33330063603434	8.94410292415749e-60	Up Regulation	6.9486979142329	2.59693877406472e-176	Nodiff	0.29393117328817	0.857603326544495	Up Regulation	6.63809979336457	6.12864529744913e-117	Up Regulation	5.35172899119758	2.06770231234271e-60	Up Regulation	5.67984843587633	6.06056122107955e-61	Nodiff	3.44322567117768	0.0650554220997231	Nodiff	-0.148472451287317	0.949643485783513	Up Regulation	4.58269536401477	6.98065552881208e-22
M.alba_G0019249	Up Regulation	8.07528261478726	2.6269323156227e-113	Up Regulation	4.67147986181905	2.04306436096378e-15	Nodiff	-0.966852456234702	0.633771835179397	Up Regulation	6.72814221541994	4.61848298331215e-95	Nodiff	-0.278702883433594	0.0382516267948162	Up Regulation	2.3054771866737	1.16869474679162e-43	Nodiff	0.0292503171423003	0.822951466115527	Up Regulation	2.01267420838101	2.85912002758679e-35	Up Regulation	7.63991825073379	2.38945475047906e-109	Nodiff	-0.398605423085512	0.998435334572148	Up Regulation	7.70411062814426	9.12669576305003e-110	Up Regulation	8.36049701002602	3.16773599452841e-132	Up Regulation	7.98039412760062	9.18356046783864e-130	Nodiff	-0.897403494090515	0.668207475981212	Nodiff	-0.457360412820792	0.959489252395693	Up Regulation	5.5962628852847	5.59609022190999e-19
M.alba_G0016594	Up Regulation	5.84959791223418	2.95811536801124e-113	Up Regulation	6.65421537181366	1.12846552827768e-45	Nodiff	2.36237047732162	0.0577072456216817	Up Regulation	8.67858106522065	2.3597704610763e-176	Nodiff	-0.507572176227216	2.56544159655246e-05	Up Regulation	1.92084022178349	1.48937625972845e-42	Nodiff	-0.550819517511592	1.01050265320157e-06	Up Regulation	1.97969292230217	3.32640419637041e-54	Up Regulation	8.43252335932335	4.68031735501176e-190	Nodiff	-0.133914755862262	0.895030427862842	Up Regulation	5.74585996213195	2.43449486926103e-113	Up Regulation	6.36140216855424	4.08160701846261e-153	Up Regulation	6.25131246309018	7.99339018522517e-157	Nodiff	0.269473222548921	1	Nodiff	1.97051640972623	0.101249512837238	Up Regulation	6.41509276280851	2.78885541176055e-50
M.alba_G0006748	Up Regulation	5.12918044518744	3.45452405984053e-113	Up Regulation	5.0581079671825	0.00136817048032597	Nodiff	1.81233014063488	0.711368861686726	Up Regulation	9.47255049505091	5.61298691627794e-98	Nodiff	-0.821316818195664	7.30131031025149e-13	Up Regulation	5.78638777030575	6.96534700962774e-202	Nodiff	0.615054897936866	8.43769615908585e-07	Up Regulation	4.36761499113932	6.30226736497209e-83	Up Regulation	9.57941354895117	5.06257927179651e-108	Up Regulation	3.09571188877323	0.000992902801596223	Up Regulation	8.26102833372743	2.61303089051361e-148	Up Regulation	5.95572727087192	1.20210101895971e-183	Up Regulation	9.08147502713118	9.8157743319795e-234	Nodiff	-0.0969225439653267	1	Up Regulation	5.01828522887127	0.000136674399769716	Up Regulation	5.18161222533724	0.000815546266822888
M.alba_G0018895	Up Regulation	6.34418861282734	3.63600170453076e-113	Up Regulation	4.9082185408686	9.30285800079596e-09	Nodiff	-Inf	0.653781163786303	Up Regulation	9.91954469107099	1.5086880802601e-261	Nodiff	0.669273979384248	1.92059101781196e-06	Up Regulation	2.99439269836038	1.77612689543687e-40	Down Regulation	-1.28536900999125	4.59204555006014e-33	Up Regulation	4.96493488794362	3.74184759632618e-231	Up Regulation	10.1658096782148	3.79105951916939e-280	Nodiff	Inf	0.0684640711726508	Up Regulation	Inf	2.62223181383232e-131	Up Regulation	5.67782500223868	1.34646436316047e-73	Up Regulation	Inf	1.28815746015124e-87	Nodiff	-0.225552152023644	1	Nodiff	2.48100847833418	0.211475820569372	Up Regulation	5.16246656182412	5.98777715848446e-10
M.alba_G0008124	Up Regulation	3.44094729563997	1.30109406719944e-112	Up Regulation	4.25376567645442	1.96780338224567e-55	Up Regulation	1.25239572982748	0.0125985485644085	Up Regulation	6.26987414599262	6.8388526207205e-241	Nodiff	-0.297466170981285	0.00309200974756798	Up Regulation	2.30618282103619	5.95933468899084e-89	Nodiff	0.0538562758496199	0.562781052859072	Up Regulation	1.97081447117218	5.0050300751102e-76	Up Regulation	6.82585350137693	5.88014821544186e-266	Up Regulation	1.58160723828558	2.63944065072273e-08	Up Regulation	5.05662028707636	1.20086993474449e-203	Up Regulation	3.74256223348202	2.39241842098071e-140	Up Regulation	5.35296074265721	9.3885203954368e-242	Nodiff	-0.538327172279812	0.472256250152223	Up Regulation	3.38429202748529	2.30553137724373e-18	Up Regulation	4.81995268325505	1.35908922760413e-67
M.alba_G0006249	Up Regulation	3.41503211138321	2.4648822243658e-112	Up Regulation	3.79932725949182	9.54951583192404e-44	Up Regulation	2.51460259533082	7.45703119565283e-13	Up Regulation	5.82656594241013	5.49740605673409e-206	Nodiff	-0.0871920280508116	0.377248490851597	Up Regulation	2.3559421626742	3.03673931934638e-86	Nodiff	0.302827466956109	0.00169121985394815	Up Regulation	1.98192885179261	8.42782763267606e-70	Up Regulation	5.62524284212696	9.10162010454469e-213	Nodiff	0.151353737888708	0.497946364673294	Up Regulation	3.59903765386181	2.12644588270703e-144	Up Regulation	3.50645169045155	1.04851199279055e-121	Up Regulation	3.68481875768471	2.10602621887466e-153	Nodiff	0.214136766363193	0.717861072975772	Up Regulation	2.46081929553447	3.85331661177052e-13	Up Regulation	3.60945935630439	5.57918670023686e-45
M.alba_G0019802	Up Regulation	4.05968170135311	2.84238760812247e-112	Up Regulation	2.06618579236647	5.287287766167e-19	Down Regulation	-3.55416811392974	1.345288995168e-10	Up Regulation	3.45386627181278	2.16899712085641e-81	Nodiff	0.936867701788131	1.79731311534974e-14	Nodiff	0.885179539687448	2.13163125545556e-09	Nodiff	0.495074513777495	5.60023081613617e-06	Up Regulation	1.34279509144856	1.41209210596249e-25	Up Regulation	2.80599627514363	6.97832717057e-68	Up Regulation	3.39440129447327	5.31620517743164e-10	Up Regulation	7.48768254286675	1.95172061438351e-192	Up Regulation	3.12720125323557	1.52134793545065e-54	Up Regulation	6.54952333815747	9.87570897964955e-109	Nodiff	0.666614246334435	0.0290396591495676	Nodiff	-0.813286848048639	0.00943680568595088	Up Regulation	1.42785619162285	1.84652755794329e-12
M.alba_G0019033	Up Regulation	5.53732190071905	4.15749561756403e-112	Up Regulation	3.73173305732697	5.72333401803289e-52	Nodiff	-0.695059128924618	0.240833118626225	Up Regulation	5.34998803547774	3.23334574120235e-134	Nodiff	-0.118446528900559	0.314233454952427	Up Regulation	1.59796198817974	7.18960244468605e-25	Nodiff	-0.0771543058926983	0.4726096047772	Up Regulation	1.57282958894115	6.33360762087135e-36	Up Regulation	5.51326046120941	1.54920397429089e-139	Nodiff	0.380310152021773	0.579821080580315	Up Regulation	5.95014825264115	6.36493920485592e-115	Up Regulation	5.66109086690014	1.05741676383807e-111	Up Regulation	6.06668404152399	2.47127690140045e-114	Nodiff	-0.142315397651277	0.861967159240879	Nodiff	-0.1598091827737	0.813671399363082	Up Regulation	3.9034091117535	3.31178577972698e-59
M.alba_G0011063	Up Regulation	3.8075563669432	4.84576314499384e-112	Nodiff	0.225191502107962	0.315488194517465	Up Regulation	1.40646317030357	1.28481017582566e-12	Up Regulation	2.742639427399	2.35787505765061e-76	Nodiff	0.00225234079501537	0.944199227542161	Up Regulation	2.77275023599252	2.04889017905191e-76	Nodiff	0.319703254971031	0.00195784266141948	Up Regulation	2.47178133134116	1.15559156947637e-76	Up Regulation	2.5624348212149	4.34411291199722e-73	Down Regulation	-2.20044723648159	3.93774686281049e-22	Up Regulation	1.64021607967622	1.67252948834588e-38	Up Regulation	3.80937370078833	9.8589365520965e-114	Up Regulation	1.63651232557693	1.52454944445335e-38	Nodiff	0.198427571509055	0.380954379665619	Nodiff	-0.979862535739342	0.000154598222179872	Nodiff	0.055043087269882	0.784140121648934
M.alba_G0014087	Down Regulation	-5.95881059730786	6.1392776205059e-112	Down Regulation	-3.62314777111995	2.20721744428978e-307	Nodiff	0.346295708891214	3.21631471553114e-07	Down Regulation	-6.51997618114992	0	Down Regulation	-1.8491864359515	0.00114968384755463	Down Regulation	-3.32005192101066	3.747137658838e-45	Down Regulation	-2.21267103448462	2.33896613917944e-05	Down Regulation	-2.94194331282278	4.06254393875674e-42	Down Regulation	-6.39813538839786	0	Down Regulation	-3.16836739777115	1.8173446703081e-184	Down Regulation	-9.09492517484847	0	Down Regulation	-4.10629184613066	6.67779616285098e-80	Down Regulation	-7.24783955841931	0	Nodiff	-0.103838014674026	0.143955066256961	Down Regulation	-2.70650089064818	5.62097849448901e-118	Down Regulation	-3.49153388122029	1.14407189288397e-274
M.alba_G0015833	Up Regulation	5.64505930882934	2.35891250986599e-111	Up Regulation	2.76872349691957	1.2012550372479e-05	Nodiff	1.53653011156144	0.0743634591907049	Up Regulation	5.5053297732369	2.98134408466779e-28	Nodiff	-0.295142227898178	0.0102036125540316	Up Regulation	4.33553903372587	4.84954067761608e-132	Up Regulation	1.36481887218541	7.76339906212629e-16	Up Regulation	2.69149027858895	4.08527701988184e-15	Up Regulation	7.98318181117381	2.51690854370219e-36	Nodiff	-0.359660443576751	0.585757177601312	Up Regulation	5.31939059199516	2.84425016289118e-98	Up Regulation	5.94480343529099	1.73244297781851e-156	Up Regulation	5.6133603360731	1.66229257913003e-158	Nodiff	-2.47139264739352	0.207833890216901	Up Regulation	3.65555797828206	0.00382463459744441	Up Regulation	5.26278835415167	1.83552735487289e-10
M.alba_G0004982	Up Regulation	4.80386194704925	5.19237088422789e-111	Up Regulation	3.05603420649401	2.08562050864527e-55	Nodiff	0.365331302365657	0.318287577851563	Up Regulation	4.14322053347864	6.76211716777639e-144	Nodiff	-0.115651638031799	0.238650757809304	Up Regulation	1.40443139297002	1.72863380691567e-35	Nodiff	0.262645080740962	0.0217968223876192	Up Regulation	1.04216365271493	3.05660547668864e-23	Up Regulation	4.78435105639946	4.24223426123028e-174	Nodiff	-0.811570823336382	0.0296083144433593	Up Regulation	4.02222436646158	7.43268209461025e-89	Up Regulation	4.92409621993819	5.467470096177e-173	Up Regulation	4.13609905665445	8.36942509005036e-164	Nodiff	-0.621752588225655	0.0954863146448791	Nodiff	0.186657040415239	0.671906135343451	Up Regulation	3.7066042136656	5.64386537118866e-75
M.alba_G0014206	Up Regulation	2.81076671499343	6.1025402010376e-111	Up Regulation	3.04913450498421	1.30194739366218e-47	Nodiff	0.896355016824526	0.000141319538554504	Up Regulation	4.83064602574999	1.31134028919059e-104	Nodiff	-0.0651343651497612	0.440804136957404	Up Regulation	1.78658661290797	2.04709945207933e-78	Nodiff	0.000378159793469831	0.980593209042281	Up Regulation	1.73664025126413	5.3207713994832e-30	Up Regulation	4.9117092212033	4.61310864722226e-107	Up Regulation	1.07512119957361	6.46817320376059e-11	Up Regulation	3.9169054154168	3.21118825032421e-242	Up Regulation	2.88009206098491	2.06823767835339e-120	Up Regulation	3.98022128217799	9.20514253931565e-251	Nodiff	-0.0607380941851109	0.831471542507903	Up Regulation	2.04496078032879	1.56712147533946e-27	Up Regulation	3.13906221111155	1.48988794941899e-48
M.alba_G0009788	Up Regulation	7.45060348745957	6.39451336657203e-111	Up Regulation	2.555130558797	2.40559241014092e-10	Nodiff	-1.02266992657438	0.177514816462164	Up Regulation	4.16316754723026	6.52294016442919e-51	Nodiff	0.0700903905814702	0.558975713694199	Up Regulation	3.20251343969288	9.45587569455809e-43	Up Regulation	1.72555721715033	3.74544582723068e-25	Up Regulation	1.56287375233956	3.18161654876454e-18	Up Regulation	3.93887453270737	1.58107044881171e-52	Nodiff	-0.586082523929569	0.605871549940389	Up Regulation	6.89418582473928	5.47540982894105e-99	Up Regulation	7.38581678104573	1.3245806704906e-96	Up Regulation	6.82258587761619	1.34627892543699e-86	Nodiff	0.239823492987429	0.710427344799769	Down Regulation	-1.84083264001779	0.0144824644857784	Up Regulation	2.34110594577539	8.87351594665584e-10
M.alba_G0010699	Down Regulation	-2.52993976122484	1.60733125891718e-110	Nodiff	0.819357185312931	1.17732628200199e-29	Nodiff	0.945910831180289	3.17389277147856e-45	Nodiff	-0.176813242814842	0.0190757197663786	Nodiff	-0.565387370962676	7.18955026778015e-09	Down Regulation	-1.09484129893426	2.3288577885013e-37	Nodiff	-0.603780045253618	1.08405687750167e-07	Down Regulation	-1.04107119269591	1.62925728480453e-48	Nodiff	-0.356112142198199	3.43976102467874e-06	Nodiff	0.755276087426989	2.4484877500875e-16	Down Regulation	-1.74221182323816	7.60276965547228e-81	Down Regulation	-1.959876797384	1.50059982796254e-73	Down Regulation	-1.17832386925918	6.3666087460872e-40	Nodiff	0.197037980935608	0.00580920324202951	Up Regulation	1.51589901949953	9.42956479407578e-52	Nodiff	0.650041855459344	8.64700294558998e-19
M.alba_G0008851	Up Regulation	2.73795259489453	2.98900360800939e-110	Nodiff	-0.117257791142623	0.343626750790467	Nodiff	-0.942359734099643	2.46405928215037e-12	Up Regulation	2.71977228444006	3.40013675302252e-121	Nodiff	-0.562161614577021	8.77079424254239e-10	Up Regulation	3.34613961476822	4.42756861943289e-248	Nodiff	0.00757577912808891	0.927236924090542	Up Regulation	2.79204899874208	8.75626969750039e-134	Up Regulation	2.74604408153768	5.72642474568416e-124	Nodiff	0.882949072071681	1.22707295165552e-09	Up Regulation	3.6532489343559	1.90037643343918e-233	Up Regulation	3.30465553737323	1.13678652920718e-164	Up Regulation	4.21402533172006	1.53380160016621e-317	Nodiff	-0.00854453317832001	0.982513330524574	Nodiff	-0.0394390749705175	0.770355257768274	Nodiff	-0.0812513484784983	0.481868395620194
M.alba_G0012300	Down Regulation	-4.03657714639749	4.84860811256864e-110	Up Regulation	3.9334054298565	1.36263400379585e-51	Up Regulation	3.83422451756889	2.74709865206592e-48	Up Regulation	2.35777615994741	3.88441541818851e-11	Down Regulation	-1.86644077680635	4.54646855009686e-16	Nodiff	-0.797641425586757	1.70143317375695e-06	Down Regulation	-1.02704708372068	0.000100175268176227	Down Regulation	-1.62055962736744	1.00797863487207e-20	Nodiff	0.394177478193726	0.1132307946317	Up Regulation	1.48342409657869	3.91768395194399e-28	Down Regulation	-2.52107736241269	5.23000748542571e-33	Down Regulation	-2.16576692633922	7.35557480399183e-46	Nodiff	-0.656113891422208	0.000134068707383361	Up Regulation	1.98320445266182	3.03127069526367e-07	Up Regulation	3.34753681999884	3.89626974481155e-83	Up Regulation	1.97941619048464	4.39529078726081e-25
M.alba_G0006538	Down Regulation	-4.25803099352863	2.45473014680466e-109	Down Regulation	-2.09111159598383	1.68073958888747e-49	Up Regulation	1.92205043308186	1.0617765886205e-140	Down Regulation	-1.92022210295344	1.7140099777919e-44	Down Regulation	-1.39983577876525	8.77719828988737e-07	Down Regulation	-1.44086759249206	3.38250817165355e-14	Down Regulation	-2.95160562983047	2.12016433590702e-44	Nodiff	0.125829557240365	0.405645805532402	Down Regulation	-1.36641405719275	1.08992488798537e-16	Down Regulation	-2.58346029362608	4.73473470970518e-133	Down Regulation	-6.80839983010349	0	Down Regulation	-2.85345988798023	1.44543426383785e-65	Down Regulation	-5.4105946039901	0	Nodiff	-0.536633595119317	2.8562474304628e-05	Nodiff	-0.113248224221725	0.351665130438346	Down Regulation	-1.52701053618463	5.50304525876876e-20
M.alba_G0000763	Up Regulation	2.87636340993837	9.67632496127908e-109	Up Regulation	3.70811796871091	1.70033821091755e-134	Up Regulation	1.14805563254694	7.37255359557093e-07	Up Regulation	4.62175542620311	2.94475107007614e-232	Nodiff	0.456001954956222	3.18209135516055e-05	Nodiff	0.725996862911739	1.82623706365361e-07	Nodiff	0.328834986173053	9.26809962845779e-05	Nodiff	0.868678676060255	5.07826983195227e-24	Up Regulation	4.53312224378888	1.18387600730234e-240	Nodiff	0.877452600882894	2.59014076629335e-07	Up Regulation	3.78709931025347	2.55980834142936e-147	Up Regulation	2.42526992124358	2.69473480559189e-38	Up Regulation	3.32998219181611	1.34419588845803e-55	Nodiff	0.105365747167563	0.760184962821126	Up Regulation	1.93244058494958	8.42084838903818e-21	Up Regulation	3.63013275293072	2.37414368042144e-140
M.alba_G0012130	Up Regulation	3.66918154623003	1.01313815669222e-108	Up Regulation	5.74431857442777	6.32855824360903e-210	Up Regulation	3.49883156667794	1.44819264061072e-59	Up Regulation	7.00200809143552	5.63398611352887e-256	Nodiff	0.68418928373325	5.76419164069579e-11	Nodiff	-0.900086101544159	4.47433323729745e-20	Down Regulation	-1.41247438436207	1.8955417546756e-37	Up Regulation	1.2124514836232	9.23549602529822e-31	Up Regulation	5.5111022753489	1.96713583643602e-211	Down Regulation	-1.62731281117186	3.87489383533873e-22	Up Regulation	2.07441805112033	4.94182751471143e-55	Up Regulation	2.98923219403844	6.81157977423881e-86	Up Regulation	1.38886192649516	6.54980423347301e-31	Up Regulation	1.50656121353531	7.53877272702478e-05	Nodiff	0.375196878209794	0.14082204361727	Up Regulation	4.26431071415118	4.55808650221594e-161
M.alba_G0017908	Up Regulation	3.91890548814164	1.47986065567132e-108	Up Regulation	1.35165282190265	3.34764216427867e-07	Nodiff	0.228871026569157	0.5075049176098	Up Regulation	3.52087372657497	5.61267289546029e-88	Nodiff	0.699690361505971	3.9155019285576e-09	Up Regulation	1.81291476841529	1.22644714498465e-31	Nodiff	0.403335669438689	0.000183558540781472	Up Regulation	2.12455028704506	2.22359245146073e-54	Up Regulation	3.96581962892937	1.19597560768842e-106	Nodiff	-0.272296503713379	0.36831994345666	Up Regulation	3.67928556019646	1.08679894779803e-112	Up Regulation	3.22357603486148	1.01998122568417e-63	Up Regulation	2.97806557331515	1.48369468821852e-61	Nodiff	-0.425082823303764	0.240073305613925	Nodiff	0.394896898307587	0.30087095628511	Up Regulation	1.80574462353053	1.69989499321524e-11
M.alba_G0008477	Up Regulation	4.9089332447848	5.80812031788397e-108	Up Regulation	2.49728907100037	2.34614631966759e-17	Nodiff	-0.930730575111549	0.111638169520298	Up Regulation	3.32730236378958	5.69336417217834e-40	Up Regulation	1.3715655033585	4.0094984239307e-22	Nodiff	0.455386839887333	0.0142911722053796	Up Regulation	1.05829857679335	8.47420915530604e-16	Nodiff	0.784747942243656	1.77393343418967e-06	Up Regulation	4.27939378843574	5.2374107604361e-55	Nodiff	0.356555316217773	0.611171562400642	Up Regulation	5.30184443892041	1.2851872020961e-118	Up Regulation	3.54254647123044	4.62851620723873e-38	Up Regulation	3.92934918045813	1.64792197801663e-41	Nodiff	-0.93657790596174	0.125772670010821	Nodiff	0.374235960525244	0.636130553123759	Up Regulation	3.45973232875393	6.73829047091895e-27
M.alba_G0011478	Up Regulation	2.86805354589124	1.11430611539952e-107	Nodiff	0.689861012720218	1.74766152999073e-09	Nodiff	-0.889259717759103	1.27913381108783e-10	Up Regulation	2.10875798694663	2.99162704863913e-100	Nodiff	0.8888728108536	2.21484784840668e-19	Nodiff	0.638064016169248	9.3036691951565e-10	Nodiff	0.168603828191604	0.042283352856929	Up Regulation	1.3739470209796	3.77740249914646e-57	Up Regulation	1.86320975321256	5.07578666407621e-85	Nodiff	0.250023505266904	0.15842478850655	Up Regulation	3.14984545317593	2.4808449900441e-143	Up Regulation	1.98334538962259	2.21736333474549e-49	Up Regulation	2.25924179297994	6.475393377666e-74	Nodiff	0.263644918171522	0.0254417766655163	Nodiff	-0.890827863869938	1.39185833884057e-09	Nodiff	0.45396777690781	3.91955285426423e-05
M.alba_G0010461	Up Regulation	6.9083278843161	1.26540145161911e-107	Up Regulation	4.95157072587808	4.19128667928202e-66	Nodiff	-1.41734996918192	0.0740782714957883	Up Regulation	7.27319630612955	1.68696441283518e-190	Nodiff	0.362045489196477	0.047912367070303	Up Regulation	2.53511857404482	3.56649682356254e-27	Nodiff	0.636712884746216	5.81028043313912e-05	Up Regulation	2.27648603863358	7.47704379457404e-58	Up Regulation	7.5787398198141	2.52534042700359e-201	Up Regulation	2.37186125675563	0.00305980775692399	Up Regulation	9.30945111205954	6.01542900566296e-134	Up Regulation	6.55002184446539	1.02014767757465e-85	Up Regulation	8.94545832092014	2.75988535060659e-108	Nodiff	-0.2922423900809	0.707243616735517	Nodiff	1.25708451083547	0.0873839048043724	Up Regulation	5.26952507970679	6.68049815210614e-71
M.alba_G0003877	Up Regulation	3.21023191595245	3.11824390085395e-107	Down Regulation	-1.23589326587331	1.06550548434596e-32	Down Regulation	-1.6618094210473	6.76901777557342e-56	Nodiff	-0.0328261028269084	0.714490308339558	Up Regulation	1.53454150445073	3.9837839114397e-42	Nodiff	-0.12548757387652	0.334531777260151	Nodiff	0.266129884549556	0.00406500150771648	Up Regulation	1.1582870662187	6.73964998284631e-28	Nodiff	0.00185329188480409	0.97166092491952	Down Regulation	-1.3638557373824	1.33904043444186e-16	Up Regulation	1.87921567741977	9.42603059116017e-59	Up Regulation	1.68032569528166	7.496180557024e-24	Nodiff	0.343527850946902	0.0126921078613005	Nodiff	-0.0165378155297181	0.892352348752705	Down Regulation	-2.99726784231108	2.60896465584932e-95	Down Regulation	-1.19145992464199	5.88368739126123e-31
M.alba_G0001653	Up Regulation	8.86493497541832	3.58375491377747e-107	Up Regulation	2.37982242321623	0.00039508065535759	Nodiff	-2.66262761050146	0.244946876760516	Up Regulation	3.98880287094319	9.0626715949641e-18	Up Regulation	1.14947008604782	4.54866132351536e-13	Up Regulation	2.36822729756467	7.51508093298111e-12	Up Regulation	1.96898182124701	4.43181579183079e-30	Up Regulation	1.56453254393519	1.37674964954342e-07	Up Regulation	3.79074310117439	6.11081989414733e-19	Nodiff	-0.292766901545679	1	Up Regulation	8.59951993200425	3.35089562375616e-103	Up Regulation	7.72064051021601	2.08819718148027e-32	Up Regulation	7.44809363410672	1.08686787100834e-29	Nodiff	0.224153334003458	0.973176447535788	Down Regulation	-3.16898629182356	0.0395896925781476	Up Regulation	2.18921173231123	0.000308834335033096
M.alba_G0007050	Up Regulation	2.90657902891462	3.63233003922222e-107	Up Regulation	7.72681265946635	0	Up Regulation	1.40947224134604	0.000569539973355544	Up Regulation	9.07577067691278	0	Nodiff	-0.27376722380589	0.00883158083287156	Up Regulation	1.24039341298673	9.9381926474737e-31	Nodiff	-0.321913658286101	1.45957758846804e-05	Up Regulation	1.3040653050581	1.03231561817868e-87	Up Regulation	8.69415239809683	0	Up Regulation	4.38838015085001	2.41382928616102e-58	Up Regulation	7.32858168070571	0	Up Regulation	3.1852612655778	7.7791467846245e-101	Up Regulation	7.60114058979444	5.60437206748769e-283	Nodiff	0.402887002436288	0.514474746626215	Up Regulation	5.41003912595511	1.29478897903576e-71	Up Regulation	7.35443689580622	0
M.alba_G0005182	Up Regulation	3.22922819769933	6.82001780051765e-107	Up Regulation	1.95330517955653	4.47966666574722e-12	Up Regulation	2.52749732591728	4.46982501139807e-24	Up Regulation	4.28053161461845	7.71902002731968e-120	Up Regulation	1.91967804139504	6.73815144480479e-58	Up Regulation	1.3223819340575	9.75144047077202e-16	Nodiff	0.975861455190453	8.00407567011037e-21	Up Regulation	2.28220623786254	2.67729160893605e-66	Up Regulation	3.9404555872368	5.03316676764569e-118	Nodiff	-0.5494053214389	0.00287517910595124	Up Regulation	2.71202527593812	3.61990424987747e-91	Up Regulation	1.31378961522102	3.61207507301767e-14	Nodiff	0.790831505231846	4.12704442929031e-07	Nodiff	0.357717087866348	0.365208564192151	Up Regulation	1.63130747280836	2.1387268323792e-09	Up Regulation	1.62307555320933	2.68675027911612e-10
M.alba_G0009241	Up Regulation	6.15183590402265	1.3950740254263e-106	Up Regulation	3.8104008756141	7.05511868114378e-31	Nodiff	-0.934949328029892	0.277011645936815	Up Regulation	6.18230322046469	1.4065478619861e-153	Nodiff	-0.113374151751159	0.356310734090342	Up Regulation	2.44265574055821	1.12545373358597e-75	Nodiff	0.0177908997808831	0.86090829067361	Up Regulation	2.326976448958	3.46339116591469e-66	Up Regulation	7.09693593005739	1.85368692897214e-171	Nodiff	0.93622576808392	0.230755326153113	Up Regulation	7.11882945806309	7.07453786702074e-111	Up Regulation	6.2694517697348	6.09553046523529e-188	Up Regulation	7.23072638304942	2.42689083518727e-216	Nodiff	-0.896634264131821	0.337114098274563	Nodiff	0.908808364314472	0.316989639130633	Up Regulation	4.73432237522837	1.38865387235986e-40
M.alba_G0017527	Up Regulation	4.99881215002866	6.11057002084185e-106	Nodiff	0.0848307960415902	0.337546250312818	Down Regulation	-4.11906805612403	3.17452338561165e-217	Nodiff	0.472809946254409	2.50465149588936e-08	Up Regulation	3.25235135676484	2.40021959105664e-75	Down Regulation	-4.7901483253238	1.48567432104416e-235	Down Regulation	-1.8654160777329	1.37469823314806e-79	Nodiff	0.342884053099035	2.35022470999587e-05	Nodiff	0.524620705335044	1.51360505611588e-09	Down Regulation	-2.32209660193199	2.3801121045077e-08	Up Regulation	2.70907206837084	5.79849050606191e-56	Up Regulation	1.75189691934203	1.69766842017789e-05	Nodiff	-0.544566010660414	0.0616435019799831	Nodiff	-0.0336102902071401	0.709558241926521	Down Regulation	-6.39694197978005	1.83197772799958e-239	Nodiff	0.146428537312465	0.100283466464077
M.alba_G0016318	Up Regulation	5.71831446480378	1.04651108912731e-105	Nodiff	0.561798113730442	0.021045644549574	Down Regulation	-7.55290337254437	2.13730672874575e-14	Up Regulation	2.26948673943591	2.59118886735264e-36	Nodiff	0.128674302072714	0.292048487358976	Up Regulation	1.66769043077919	9.93740969910213e-24	Nodiff	0.149555969924103	0.252923451141412	Up Regulation	1.66260080932039	2.36202401674575e-27	Up Regulation	2.68731941473537	2.71059744114238e-48	Up Regulation	4.20011558733631	0.00926325444171267	Up Regulation	9.96496793022723	2.00117135122095e-127	Up Regulation	5.59548567678405	2.84607518089561e-82	Up Regulation	9.83782779887796	7.1615650726203e-94	Nodiff	-0.400709860653902	0.248742685203765	Down Regulation	-2.93790756696481	9.34910290854691e-11	Nodiff	0.989772187567534	7.50911959755727e-05
M.alba_G0018117	Up Regulation	5.87157502147736	1.32240588135577e-105	Up Regulation	Inf	1.90199096215222e-19	-	-	-	Up Regulation	Inf	1.02123231051737e-226	Nodiff	-0.120256821946036	0.365211106393085	Up Regulation	2.81550025690748	1.85405528198013e-56	Down Regulation	-1.05812557780282	1.73973450140922e-21	Up Regulation	3.76876058451648	2.43221407768276e-153	Up Regulation	8.82549795688107	6.15556532271411e-236	Up Regulation	Inf	0.0124442931016156	Up Regulation	Inf	1.26087612042421e-127	Up Regulation	5.99718644128452	1.23893943362275e-113	Up Regulation	Inf	1.67485357066149e-136	Nodiff	Inf	0.397081916152298	Nodiff	1.84044803889001	0.166220840427311	Up Regulation	5.0211351080077	1.21335117437947e-17
M.alba_G0018805	Up Regulation	6.0681260311115	1.52808751944156e-105	Up Regulation	5.24379936024957	3.38081020822171e-82	Down Regulation	-3.5111447156031	0.0101979707376258	Up Regulation	5.48602220153364	2.52070840755603e-98	Nodiff	0.271049851340643	0.0504699952528186	Nodiff	-0.153181166109495	0.278081842389731	Nodiff	-0.0635851188166741	0.588637335243563	Nodiff	0.197189186409734	0.102773476684977	Up Regulation	3.61702384122367	8.21585900061735e-75	Nodiff	2.81549199667702	0.0677582884514109	Up Regulation	8.9186400634981	8.3345167910244e-121	Up Regulation	5.80047176409393	9.5665795451288e-89	Up Regulation	8.64641590634953	3.82241170228222e-102	Up Regulation	1.8863335777623	0.000526075730283055	Down Regulation	-2.56750077111495	8.47023108942162e-06	Up Regulation	3.38480123529354	6.38540685055769e-61
M.alba_G0011675	Down Regulation	-2.73316108696014	2.51193701413551e-105	Down Regulation	-3.23019588747207	8.66976136863923e-225	Nodiff	-0.619041480674555	3.70774466191606e-23	Down Regulation	-4.17823924517104	1.6218968770308e-307	Nodiff	-0.558424086271402	9.37126509222732e-06	Nodiff	-0.418505882238441	0.000209243296601575	Nodiff	0.0318282531728894	0.771826004009623	Nodiff	-0.993172284252436	2.07259856735462e-20	Down Regulation	-3.46179638019388	1.38200042454713e-319	Nodiff	-0.842385833803806	1.10291614336281e-18	Down Regulation	-3.54297173071247	4.60536694245108e-258	Down Regulation	-2.17019889247249	1.06656159802287e-73	Down Regulation	-2.98616990891909	4.23752164807252e-196	Nodiff	-0.698728360144996	6.33289941344009e-27	Nodiff	-0.750944502315714	1.19517205837258e-13	Down Regulation	-2.50365964793884	5.85849568272693e-200
M.alba_G0005064	Up Regulation	3.51935421711902	4.64238178186263e-105	Up Regulation	7.41388681018916	2.86628514596567e-74	Nodiff	0.373452002010097	0.975076161965379	Up Regulation	11.6222926484933	0	Nodiff	-0.253777047710542	0.0211271383654595	Up Regulation	1.99201198871967	1.11569424366133e-61	Down Regulation	-2.40889668224729	2.99238641620159e-171	Up Regulation	4.1630469005979	0	Up Regulation	11.9208085932556	0	Up Regulation	5.27050551672525	2.58643357232828e-23	Up Regulation	8.81754095545067	3.50499698720421e-233	Up Regulation	3.77786083734476	1.99662261399516e-126	Up Regulation	9.0679634558801	4.35871426700735e-264	Nodiff	-0.274169797557256	1	Up Regulation	5.93496057771274	3.52006812566533e-22	Up Regulation	7.71878226894051	3.9769073388603e-83
M.alba_G0017111	Up Regulation	4.20551338270779	6.36633351287749e-105	Up Regulation	3.58888965381043	5.79614303241472e-155	Nodiff	-0.0810220999214225	0.769349395700453	Up Regulation	4.67641759109926	0	Nodiff	-0.267358701323272	0.0183058524128828	Up Regulation	1.74413368003727	3.24360849253994e-57	Nodiff	0.449519393691493	5.11093867968773e-06	Up Regulation	1.04260232801698	1.69792838221589e-39	Up Regulation	4.24867764037999	7.19431177314074e-312	Nodiff	0.952699312576197	2.60548541449422e-05	Up Regulation	5.19046574487547	1.40789326722615e-128	Up Regulation	4.47765409911389	1.80428167786213e-173	Up Regulation	5.45627130661039	7.4295395974589e-207	Nodiff	0.44376488790738	0.0819830909115977	Nodiff	0.43862437737073	0.0759051493855836	Up Regulation	3.17188445161504	8.56818380250179e-141
M.alba_G0006595	Up Regulation	7.67782777670303	7.05187446586865e-105	Up Regulation	Inf	4.82658653472009e-07	Nodiff	Inf	0.174736563923717	Up Regulation	Inf	2.46968905943559e-88	Nodiff	-0.52196392046539	0.00436859390399243	Up Regulation	4.74488762970977	2.64802816131498e-52	Nodiff	0.555271871330152	0.000314692883951136	Up Regulation	3.68449793112931	5.98653491377157e-48	Up Regulation	Inf	1.41304550697573e-93	Nodiff	0.127368664361895	1	Up Regulation	7.84225494245185	3.52727597711391e-97	Up Regulation	8.20537335647755	3.08545175949838e-86	Up Regulation	8.36411336028488	5.90446466865836e-82	-	-	-	Nodiff	Inf	0.118616752082414	Up Regulation	Inf	1.95337708557506e-07
M.alba_G0010215	Up Regulation	7.92926292064751	3.36274448475397e-104	Up Regulation	Inf	1.0119744849847e-15	Nodiff	Inf	0.596630053850281	Up Regulation	Inf	3.65004620387011e-109	Nodiff	-0.409960887793536	0.00974744537922602	Up Regulation	3.12436640027612	3.43692514928582e-38	Nodiff	-0.16569266212382	0.216101684154802	Up Regulation	2.89614597803668	2.24321102818317e-58	Up Regulation	9.71710236980968	7.25022195076601e-118	Nodiff	0.0784060711946107	1	Up Regulation	8.03637054555258	1.29984626349671e-101	Up Regulation	8.34608197479662	4.33294590568637e-83	Up Regulation	8.44370636097977	2.62512749940324e-77	Nodiff	Inf	1	Nodiff	1.57442151128732	0.788644032744228	Up Regulation	6.79158215569332	2.40637814079191e-16
M.alba_G0004181	Up Regulation	6.41067409010019	3.90207748721859e-104	Up Regulation	2.63935993984636	9.79536194559295e-14	Nodiff	-1.17823957333582	0.149553302276607	Up Regulation	4.61389800006926	6.98624813510885e-59	Nodiff	-0.305638016375707	0.0186570437369893	Up Regulation	2.13989949700807	9.70852259698076e-40	Nodiff	-0.0781845661120219	0.489737030385219	Up Regulation	1.92879041822202	8.65497994917841e-26	Up Regulation	4.27236572930971	2.98032184668856e-58	Nodiff	-0.745671372152155	0.462959664941825	Up Regulation	5.70002402265244	8.38276025621646e-97	Up Regulation	6.71961185822447	5.02728187917055e-125	Up Regulation	6.00489602457111	1.43371020242188e-118	Nodiff	0.359605405739529	0.673081470635461	Down Regulation	-2.27226806443614	0.0020784806429767	Up Regulation	2.30861336315329	2.95477028764157e-13
M.alba_G0016185	Up Regulation	3.22962367419846	4.87492854139192e-104	Up Regulation	8.63633910372948	1.85159864227227e-290	Up Regulation	2.56905910694836	0.0024241850553188	Up Regulation	8.9549977187054	0	Nodiff	-0.785834456803418	4.8853026053936e-10	Up Regulation	1.15748617728156	6.44868184390072e-19	Nodiff	0.113586765659296	0.177760429409829	Nodiff	0.273706661196412	0.00111184295124134	Up Regulation	11.6228026867297	0	Up Regulation	3.22146264178497	2.64328414849393e-30	Up Regulation	6.48266386911462	2.06344933614149e-194	Up Regulation	4.02036046691421	5.95903858027988e-93	Up Regulation	7.26703252643445	2.2088202898645e-164	Nodiff	-2.6410863410557	0.296333730204959	Up Regulation	8.4472530102677	4.75092282771454e-51	Up Regulation	11.3113316750802	0
M.alba_G0012716	Up Regulation	2.64074788083056	7.56997129515189e-104	Nodiff	0.528475261770594	1.18929886342924e-08	Nodiff	-0.885055501866576	2.83845785158585e-17	Up Regulation	1.84714930929265	2.1069175702853e-95	Nodiff	-0.0295032871058359	0.724862812421947	Up Regulation	1.30163350195151	2.6797700087876e-46	Nodiff	0.0144484236553701	0.875551310893884	Up Regulation	1.27346892606297	4.77072178434248e-61	Up Regulation	2.0637615783936	9.96817174997731e-104	Nodiff	0.0572903307897786	0.66021013973672	Up Regulation	2.72984462667276	1.31418561214975e-152	Up Regulation	2.6746625114969	6.22259951275453e-110	Up Regulation	2.75773925564481	3.06833750701168e-155	Nodiff	-0.198136457088132	0.0466787495829987	Nodiff	-0.618293008308441	1.98168241180933e-06	Nodiff	0.754710783897336	1.30924488664863e-15
M.alba_G0005085	Up Regulation	4.52396319854322	1.13807235276962e-103	Up Regulation	2.93491757908053	1.18585131207257e-57	Nodiff	-0.943409429492436	0.00804921556985294	Up Regulation	4.79051854407501	4.84018844468012e-265	Nodiff	0.106603588199922	0.322446053156673	Nodiff	0.994340810871822	6.56852035644548e-18	Nodiff	-0.694062644797155	6.73119103565468e-14	Up Regulation	1.81051831426486	5.09535582343996e-83	Up Regulation	5.57341212146883	1.59779815044103e-309	Nodiff	0.468000641639955	0.290898188939612	Up Regulation	5.02227844479157	1.03956540445572e-106	Up Regulation	4.42241298916165	7.28384037220356e-112	Up Regulation	4.91387916373282	2.49169816751667e-117	Nodiff	-0.763380638624716	0.0300424946295546	Nodiff	0.298416852730575	0.467476853350267	Up Regulation	3.72696203498857	5.92734769606327e-82
M.alba_G0006969	Up Regulation	6.50710860177397	4.15188388375578e-103	Up Regulation	6.84727546709773	2.6841195663548e-18	Nodiff	0.671711799594141	1	Up Regulation	9.50013989220295	4.28774136422296e-54	Nodiff	-0.695966655558136	6.94643763269588e-08	Up Regulation	3.20774706640212	2.83292928097749e-82	Nodiff	-0.0807279333428674	0.605062164955324	Up Regulation	2.60724096002992	6.54784951805126e-21	Up Regulation	Inf	2.3422586120903e-58	Nodiff	2.19505691954183	0.22823401928262	Up Regulation	8.72800024330519	6.51847531815637e-112	Up Regulation	7.20760484961355	1.73307309173202e-153	Up Regulation	9.42133285212042	1.01948071603868e-167	Nodiff	-Inf	0.9746380445172	Nodiff	Inf	0.0731317404526432	Up Regulation	Inf	5.39070787122011e-22
M.alba_G0009547	Up Regulation	8.4795365521805	8.37835837241263e-103	Up Regulation	5.01657269890111	1.14337973325104e-37	Nodiff	-0.510404682226289	0.814847277197432	Up Regulation	6.9586712109575	2.45889517807296e-151	Nodiff	-0.159726157837328	0.177295944457006	Up Regulation	2.36629104993517	1.07765641412007e-68	Nodiff	0.324968251204208	0.00732506854165925	Up Regulation	1.89733625093032	3.86290939110942e-47	Up Regulation	8.35053631905146	7.10231579828339e-173	Nodiff	-0.735639656137363	0.665527866316655	Up Regulation	7.78010146163087	6.19122054123254e-92	Up Regulation	8.64367862255373	9.34634175316363e-207	Up Regulation	7.93885752744575	2.44545260256517e-210	Nodiff	-1.37329899940623	0.477029857158699	Nodiff	0.136479739134498	1	Up Regulation	6.41719692068538	1.11953583997975e-47
M.alba_G0015308	Down Regulation	-2.65919731765072	8.4591352542423e-103	Nodiff	-0.674031625349901	3.34797303703671e-19	Nodiff	-0.183765393078973	0.00675561661873871	Down Regulation	-1.80895291993644	3.35594393244618e-111	Nodiff	-0.875355456094065	9.65185526728913e-14	Down Regulation	-1.41212453694469	6.77144203192928e-48	Down Regulation	-1.09189180459901	3.05026684314327e-24	Down Regulation	-1.17986316236182	7.45710449697952e-47	Down Regulation	-2.36191839811801	2.62707814859863e-185	Nodiff	-0.106326440280449	0.289767310114373	Down Regulation	-2.73288897311562	3.85302853074111e-153	Down Regulation	-1.77935275247438	2.90008825590665e-53	Down Regulation	-1.85894320485448	1.41008266067169e-79	Nodiff	0.570593436569427	3.55446243569714e-17	Nodiff	-0.848889731333233	4.48466954678285e-17	Down Regulation	-1.21692121277727	2.44111923080048e-59
M.alba_G0012073	Up Regulation	4.42521821646621	1.20578808214675e-102	Down Regulation	-1.20234545031188	3.3506824466e-27	Down Regulation	-3.12950776548677	1.03743852688295e-119	Down Regulation	-3.02676993924862	4.65365750485501e-110	Up Regulation	3.5450081426187	6.23626646323351e-91	Down Regulation	-3.07086402716667	1.12338156709434e-58	Up Regulation	2.35961878329404	3.8240059455722e-57	Down Regulation	-1.86933275505288	1.64590274353716e-33	Down Regulation	-3.39521064334662	1.58437823689356e-136	Down Regulation	-2.0101674602937	1.71656848154638e-11	Up Regulation	2.44665002915319	3.77212666808193e-54	Nodiff	0.883729492061926	0.01754748681139	Down Regulation	-1.10004529088602	6.00954334732373e-05	Nodiff	0.385733648269327	2.27917689740324e-05	Down Regulation	-5.51468432729253	7.64180318573157e-204	Down Regulation	-1.56066307307728	4.07936013779788e-50
M.alba_G0002855	Up Regulation	3.19151548037889	1.96749371326045e-102	Up Regulation	1.54993565404505	1.85158809758394e-20	Nodiff	0.186161840965042	0.364845046540844	Up Regulation	3.1876519954321	2.45008343760244e-133	Nodiff	-0.267647275739062	0.00944805854345432	Up Regulation	1.91000558313522	4.43418948144672e-66	Nodiff	0.0648130011417118	0.48910462793818	Up Regulation	1.59286552636874	2.8713818193696e-55	Up Regulation	3.58951929986032	4.02451029060557e-160	Nodiff	-0.173431101977819	0.410110168149334	Up Regulation	3.0492514909032	1.12824399837293e-116	Up Regulation	3.4634421211802	5.71325173161614e-126	Up Regulation	3.31516847045455	2.55596359839966e-143	Nodiff	-0.384288150091825	0.109442135588677	Nodiff	0.408156331625333	0.0699121869198057	Up Regulation	1.96179475406694	3.6961338983876e-31
M.alba_G0010862	Up Regulation	4.39055898479295	2.72721269821023e-102	Up Regulation	1.99404739550962	4.28665155614361e-22	Down Regulation	-1.19206867103933	0.000609001471437827	Up Regulation	3.26831534082008	2.79652804288993e-87	Nodiff	-0.378714952994975	0.00146983689541108	Up Regulation	1.4172276995902	1.75129005322492e-26	Nodiff	-0.175250994820204	0.111538790240869	Up Regulation	1.22930500975071	5.03335279079736e-25	Up Regulation	3.86054780435304	1.01332564607181e-111	Nodiff	-0.154417802878985	0.716322617371999	Up Regulation	4.26857897036175	1.85506627887513e-105	Up Regulation	4.77388610065145	7.31763246236615e-110	Up Regulation	4.64590583198281	9.62275061040935e-101	Nodiff	-0.575030151718184	0.0747298318504942	Nodiff	-0.760550009381328	0.0552992739415147	Up Regulation	2.59650981934711	4.93615091829201e-34
M.alba_G0003321	Up Regulation	2.56372092197523	3.15278800394707e-102	Up Regulation	3.92593272283917	1.33976090450798e-229	Down Regulation	-1.77859658748371	1.1578715098245e-07	Up Regulation	4.8744692390771	0	Nodiff	-0.405026817842679	7.42229941244825e-06	Up Regulation	1.46345320710785	5.76069787993932e-63	Nodiff	0.17012395314826	0.0305611926354693	Nodiff	0.903778809123929	4.69513231364223e-34	Up Regulation	5.16966159498846	0	Up Regulation	4.211206093761	9.2584211592952e-111	Up Regulation	6.80494092576112	0	Up Regulation	2.97332022286272	6.5283538856678e-141	Up Regulation	7.20795465343758	0	Nodiff	-0.276907919129732	0.232706861881144	Up Regulation	2.72146931007155	5.98981116311973e-58	Up Regulation	4.23089601704121	1.15062307495273e-259
M.alba_G0012927	Up Regulation	8.82721535654792	3.23029562814666e-102	Up Regulation	5.58510034520565	2.72783137796571e-19	Nodiff	-1.84272121974045	0.69397431020841	Up Regulation	7.27058684798742	2.02360416666848e-64	Up Regulation	1.40998447927426	8.15718014624881e-17	Nodiff	0.670235827654721	0.00457734873254787	Nodiff	0.455619975401121	0.00169334978144056	Up Regulation	1.64037566746133	6.61610872814099e-18	Up Regulation	Inf	1.2203085195139e-76	Nodiff	0.688373973818037	1	Up Regulation	9.56266243777674	9.38685090207497e-100	Up Regulation	7.42325513219626	3.62440374513824e-42	Up Regulation	8.1538628823978	4.04727517370175e-40	Nodiff	-Inf	0.467637869011281	Nodiff	Inf	0.851473812972657	Up Regulation	Inf	1.74909566636631e-25
M.alba_G0019820	Up Regulation	5.59929123377411	3.69405428202914e-102	Up Regulation	2.44575706394312	3.70459542579898e-13	Down Regulation	-2.74073596809519	0.000666366412608839	Up Regulation	3.86348442326238	1.1189706779481e-31	Up Regulation	1.55055758900888	1.94053178772905e-23	Nodiff	0.343258165803238	0.118849332515647	Nodiff	0.536232492341777	4.63010003304753e-05	Up Regulation	1.37286119494125	1.83945392163112e-10	Up Regulation	3.74271039918027	2.12894403043135e-32	Nodiff	1.49242875738675	0.156216509277781	Up Regulation	7.12574776163244	3.89305787784412e-116	Up Regulation	4.05294361819586	1.38418531931089e-32	Up Regulation	5.5743985665208	5.37268381840745e-40	Nodiff	0.138276359091291	0.871418861607627	Down Regulation	-1.37452089731325	0.0296128441870356	Up Regulation	2.33556159331497	8.77330824496152e-14
M.alba_G0001737	Down Regulation	-3.00295397685974	4.43416370835353e-102	Nodiff	-0.0438533466038096	0.583440053322206	Nodiff	0.523846349452055	1.91389665187585e-11	Down Regulation	-1.50103752155592	3.57964391871565e-53	Down Regulation	-1.51659381036624	5.01932849076203e-20	Down Regulation	-1.4630508005139	1.05766171801439e-42	Down Regulation	-1.46121837547497	1.8745656278217e-26	Down Regulation	-1.50219462372457	3.24912095382108e-57	Down Regulation	-1.62436057540198	2.44682716845359e-62	Nodiff	-0.532028494924502	1.33820289976143e-07	Down Regulation	-3.50315539154128	1.99636400214229e-193	Down Regulation	-1.48254703388911	1.7744434517326e-32	Down Regulation	-1.98829396278321	3.56758078138358e-79	Nodiff	0.141332487852316	0.0889955541572504	Nodiff	-0.137723819079507	0.203295354231525	Nodiff	-0.157334942689745	0.0612850798192276
M.alba_G0016935	Up Regulation	2.37845242096888	8.52164185923946e-102	Up Regulation	2.13176926914497	2.52152005875149e-127	Up Regulation	1.81427273847944	7.50470026961187e-97	Up Regulation	4.30779528087251	0	Nodiff	0.213029241711825	0.0098014135095579	Up Regulation	1.79595838372228	2.63903130582021e-100	Nodiff	-0.106329556612465	0.15519076340224	Up Regulation	2.1309545419478	4.42193976481184e-210	Up Regulation	4.04627334313509	0	Nodiff	-0.0399396238364174	0.672614466775074	Up Regulation	2.37107823485213	9.47054395810518e-103	Up Regulation	2.17011667588082	2.05594430278599e-88	Up Regulation	2.15667251766995	1.61086209407825e-127	Nodiff	0.279112825957577	0.0087450595387465	Up Regulation	1.50704748055265	6.75328401735358e-40	Up Regulation	1.88032621494905	8.74443622043832e-104
M.alba_G0009705	Up Regulation	3.39694128842115	1.41158313909081e-100	Up Regulation	5.96430285722049	3.10650837995521e-206	Up Regulation	2.66226046730107	1.43520927087586e-13	Up Regulation	6.37834039531822	6.1666158252466e-269	Nodiff	-0.42745421489263	6.1039460167252e-05	Nodiff	0.365212284004615	0.000309187756918471	Nodiff	-0.415437504575023	1.43339732171511e-05	Nodiff	0.368963829424675	2.21442936375823e-05	Up Regulation	5.36743661013001	1.59896127513135e-253	Nodiff	-0.144751719037464	0.560473139120912	Up Regulation	3.28392800537208	1.07800723828631e-92	Up Regulation	3.82882514548188	2.02515866637496e-137	Up Regulation	3.70978054347755	1.94087583752833e-155	Up Regulation	1.03003513691888	0.0422314479581912	Up Regulation	1.49943205515195	4.33238256570944e-06	Up Regulation	4.96246232144727	2.11240201762671e-195
M.alba_G0004978	Up Regulation	5.58014688194293	1.74380033423233e-100	Up Regulation	2.40412504423695	2.67665054425486e-05	Nodiff	0.0322676571824415	1	Up Regulation	7.14372261152237	1.65158774501147e-57	Nodiff	-0.31130666870196	0.0140454117254922	Up Regulation	5.77468862040536	1.77605223923877e-218	Nodiff	0.786623084807901	5.89339721826867e-06	Up Regulation	4.69340493184484	1.42086770430626e-39	Up Regulation	7.70495482236399	5.25603265368263e-62	Up Regulation	2.26887988128732	2.11679979230202e-06	Up Regulation	7.8797755106512	1.42508667556575e-129	Up Regulation	5.89660732117808	1.30736269095576e-217	Up Regulation	8.18926259051009	6.30359609765396e-259	Nodiff	-0.54580410459411	0.663956957446293	Up Regulation	2.85635254603988	1.84576097708235e-07	Up Regulation	2.97622579485862	2.43323253818166e-07
M.alba_G0000983	Up Regulation	6.20455089535411	5.34563027081223e-100	Up Regulation	1.26334789783548	0.0125132233499201	Nodiff	-0.533088852420639	0.480485259620125	Up Regulation	4.73815048434148	4.97734585110974e-64	Nodiff	0.584161685064619	1.74367181588219e-06	Up Regulation	3.17641398133005	1.7827063666049e-67	Nodiff	0.34434672767099	0.0163429181723002	Up Regulation	3.43107566636063	1.91824680197063e-48	Up Regulation	4.45811820343976	1.46513878196021e-63	Nodiff	-0.637865517503642	0.335934845604429	Up Regulation	5.60157756262469	5.47674399207496e-87	Up Regulation	5.62491167572096	2.61093250885674e-111	Up Regulation	5.01640188043972	4.90680040030826e-104	Nodiff	0.301424586166314	0.721000706343474	Nodiff	-1.46043838651377	0.0531312810284652	Nodiff	0.991252560059385	0.0302532790906607
M.alba_G0002760	Up Regulation	2.72918524883539	6.41198214399662e-100	Up Regulation	1.96547104477452	1.14976969220348e-24	Up Regulation	1.6857155780253	2.48512836169906e-17	Up Regulation	2.67897122894953	4.53146323055555e-54	Nodiff	0.365686577780354	0.000227328656690468	Up Regulation	2.41872834626145	4.90419071129076e-59	Up Regulation	2.13188732382973	3.25217523043471e-106	Nodiff	0.668295582759771	3.62354582995647e-08	Up Regulation	1.91982490906499	1.04492974153776e-37	Nodiff	0.346990896780512	0.0229206790895089	Up Regulation	3.10913316888576	1.99434191117538e-161	Up Regulation	2.36760888361252	5.89175277389012e-61	Up Regulation	2.74185877978495	2.5966330777612e-72	Nodiff	0.776803564990549	0.00113577449754518	Up Regulation	1.2675656869457	3.10545599432232e-12	Up Regulation	1.2165243588206	2.21337069452587e-13
M.alba_G0005975	Up Regulation	7.65883422612973	7.18926757735247e-100	Up Regulation	Inf	9.16582787734402e-06	-	-	-	Up Regulation	Inf	2.62522126690632e-90	Up Regulation	1.06040422665647	3.08676340882192e-11	Up Regulation	3.16277877934659	5.9767543484979e-27	Nodiff	0.0816372410559214	0.561479541903276	Up Regulation	4.15740683014209	3.09698236297772e-72	Up Regulation	Inf	1.43857748379686e-99	Nodiff	Inf	0.493269262865687	Up Regulation	Inf	8.32582063577976e-104	Up Regulation	6.60055795891932	2.29395657813807e-50	Up Regulation	Inf	3.13030317678626e-53	-	-	-	Nodiff	Inf	0.510656676746224	Up Regulation	Inf	1.96515753356259e-06
M.alba_G0002152	Up Regulation	2.48132314240829	8.27745696826265e-100	Up Regulation	3.48001391603633	5.89128823170533e-313	Nodiff	-0.371419015928523	0.00878469673541946	Up Regulation	3.6710647750786	1.81485459992698e-196	Nodiff	0.654214058356341	4.10362537793312e-13	Nodiff	-0.553392338822782	9.33549978108921e-11	Nodiff	-0.0294878162458996	0.714915656725264	Nodiff	0.145990642372833	0.0287684227614791	Up Regulation	1.92112305144796	1.01922087994551e-88	Up Regulation	1.48284500418166	6.65730738141204e-21	Up Regulation	3.99624675652917	4.8599014758816e-202	Up Regulation	1.83165849282332	3.46692657410112e-56	Up Regulation	3.34043891640415	5.13311769169203e-196	Up Regulation	1.76786034864956	2.2407486302671e-62	Nodiff	-0.645098381589215	4.36041416916328e-08	Up Regulation	1.73988838184162	1.60100905644079e-104
M.alba_G0015755	Up Regulation	2.95397272133899	8.91270324229193e-100	Up Regulation	1.75908020109355	6.45191379493724e-21	Nodiff	-0.532707302524445	0.00384002354432033	Up Regulation	2.64133409058401	3.83965150589718e-34	Nodiff	0.592020500859749	8.58561811894922e-06	Nodiff	0.435923129918444	0.0292108635307979	Nodiff	0.206225013644055	0.0953522736440174	Nodiff	0.837253588619623	1.24312678955017e-06	Up Regulation	1.84856932740924	3.72027683365999e-21	Nodiff	0.377956447122127	0.0444663753258548	Up Regulation	3.36514289023242	2.39220180964925e-124	Up Regulation	2.36685260627294	6.26498051980579e-20	Up Regulation	2.77210897214944	3.99857029767441e-24	Nodiff	0.809515474749349	3.4041186631503e-07	Nodiff	-0.952212569578145	7.55654770224997e-07	Nodiff	0.976737809737476	2.27947263788825e-08
M.alba_G0002169	Up Regulation	3.8575176130864	1.64399134183692e-99	Up Regulation	1.79893641582162	2.50556807359213e-14	Down Regulation	-1.12474048315889	0.00300116223800011	Up Regulation	3.21464715965379	1.27508118393921e-69	Nodiff	0.115155766558937	0.272201614408679	Up Regulation	1.69859034016404	4.61074272333585e-30	Nodiff	0.458801190372647	4.32934423929317e-05	Up Regulation	1.37049537448774	7.39441554529497e-25	Up Regulation	3.85059180588526	4.01086363365058e-91	Nodiff	0.891137888764215	0.118139232263237	Up Regulation	4.78380619390398	1.42579777160502e-129	Up Regulation	3.74779424356215	1.17479623698058e-67	Up Regulation	4.66785370911516	3.09483249933672e-85	Nodiff	-0.619207695642318	0.084897822704279	Nodiff	0.399259921427174	0.466811409330953	Up Regulation	2.44565472689744	1.93613320207915e-23
M.alba_G0017326	Up Regulation	3.82622783081165	2.68058437879763e-99	Nodiff	1.26671005411503	0.110805199385654	Nodiff	1.2396172514264	0.080290336854721	Up Regulation	5.94132948020793	1.85886380178884e-85	Nodiff	0.124286486341828	0.453982024641283	Up Regulation	5.10931213650422	1.45557665769029e-54	Nodiff	0.617685646863444	8.99757005839343e-08	Up Regulation	4.63010463518387	7.69418389172202e-75	Up Regulation	6.01235997747426	1.3589040251131e-88	Up Regulation	1.44404880974017	0.000382940846370855	Up Regulation	5.30320453916242	2.44146910606829e-148	Up Regulation	3.70593769818784	3.66972489222579e-42	Up Regulation	5.17709334780865	1.30463175240792e-57	Nodiff	-0.0483092450507126	1	Up Regulation	2.74586304114441	1.69429250421076e-07	Nodiff	1.34534544214149	0.177289323858564
M.alba_G0007630	Up Regulation	3.41423835717258	4.72640673366754e-99	Up Regulation	1.00721263268707	0.000295226337018491	Up Regulation	1.03931359939791	0.000136487691408663	Up Regulation	3.98479737253884	4.93846523168863e-135	Nodiff	0.630823651695039	3.51226264086579e-08	Up Regulation	2.39531358145955	6.92991742644836e-55	Nodiff	0.108669166212439	0.297753756784079	Up Regulation	2.93288212259894	3.49883257012003e-111	Up Regulation	4.29751009048154	6.64002006708296e-155	Nodiff	-0.409160208417562	0.0787341656142621	Up Regulation	3.03817773838266	2.13213389477416e-98	Up Regulation	2.78772112059057	1.23736763244542e-59	Up Regulation	2.406135604641	1.34253781998385e-53	Nodiff	-0.293018788025567	0.363389066832646	Nodiff	0.936588934004094	0.00227426711467389	Up Regulation	1.32958686869962	9.96770677872768e-07
M.alba_G0008473	Up Regulation	2.49384545364362	5.69259749923522e-99	Up Regulation	4.12311572223789	1.22368129374961e-117	Nodiff	0.486009518146686	8.89233875957583e-05	Up Regulation	4.99563823231207	4.82686255539667e-166	Nodiff	0.513598312468372	3.75170318460898e-06	Nodiff	-0.00897138962371729	0.984512369307194	Nodiff	-0.307026031051471	0.00214281857102083	Nodiff	0.82752101035294	2.41391114737873e-13	Up Regulation	4.37232620429535	1.07118624850688e-140	Up Regulation	1.65972232449729	9.02203503317268e-18	Up Regulation	4.18534090385584	1.56495291678285e-215	Up Regulation	1.98430614286595	7.99800362652648e-34	Up Regulation	3.66991236749022	7.68410090886778e-79	Nodiff	0.642135527118845	1.40135526718436e-05	Up Regulation	1.5151815979651	1.33614904900012e-15	Up Regulation	3.50922833188403	2.62644819204327e-97
M.alba_G0009755	Up Regulation	6.04371999640181	8.99098516812384e-99	Up Regulation	3.48703292706328	5.44708331805899e-26	Down Regulation	-2.14818213102267	0.0211263934080311	Up Regulation	4.92376408390213	5.33670036905308e-87	Nodiff	-0.174806830034312	0.175047494067301	Up Regulation	1.41878848091668	4.48040151958619e-20	Nodiff	-0.131996404436146	0.3121591648423	Up Regulation	1.39176808328545	8.16020651083167e-22	Up Regulation	6.3863935175919	4.25686591964099e-112	Nodiff	0.846347611284966	0.524368499819018	Up Regulation	6.92710160922709	3.04801239563021e-104	Up Regulation	6.22294996759468	3.41995278785716e-110	Up Regulation	7.10115570266301	1.68831478201689e-116	Nodiff	-1.43800942792221	0.156698598661436	Nodiff	0.149626802468407	0.93391219162174	Up Regulation	4.95786326626468	8.97513731483239e-40
M.alba_G0004218	Down Regulation	-2.86298678027988	1.37748653839316e-98	Down Regulation	-1.14155410168621	1.44234523859124e-58	Nodiff	-0.349736625110867	2.54839372759354e-08	Down Regulation	-2.78149563313011	6.80735759132163e-278	Down Regulation	-1.76692378905961	6.92831649600351e-42	Down Regulation	-1.92103186959004	2.08570599215533e-88	Down Regulation	-1.9871086016045	6.08894418027757e-62	Down Regulation	-1.68503805838876	1.56134232685364e-95	Down Regulation	-2.58693117290883	7.49868851806346e-95	Down Regulation	-1.6048288272275	2.01685393195375e-60	Down Regulation	-4.43498427254689	0	Down Regulation	-1.0914909654208	9.51246728492022e-20	Down Regulation	-2.66959009753144	1.07707773629887e-164	Nodiff	-0.177181561315762	0.00587594302889084	Down Regulation	-1.76592281253142	8.82802952658863e-64	Nodiff	-0.936862630188978	7.9719692531911e-26
M.alba_G0010996	Up Regulation	9.68946259861575	1.63824263853419e-98	Nodiff	-0.712619423458532	0.0122535345767291	Down Regulation	-5.39627019115504	6.53889428100106e-25	Up Regulation	1.21960989611215	4.0171670464618e-09	Up Regulation	1.38547629492859	1.00670576138033e-15	Up Regulation	1.03351313961703	5.77391840925272e-05	Nodiff	0.548838175394269	0.000340553414773238	Up Regulation	1.88675834093967	1.18847100528456e-19	Up Regulation	1.83286989944229	5.18024510929123e-17	Nodiff	-2.57809176542939	0.37003703939066	Up Regulation	7.15411708724931	3.29609178736926e-88	Up Regulation	8.3087678962462	4.18117937980011e-36	Up Regulation	5.76939505078066	7.32038273349504e-29	Nodiff	-0.595280101885683	0.0394540383389919	Down Regulation	-7.36969771737177	7.41036807563354e-15	Nodiff	-0.0894452733641288	0.7516967098868
M.alba_G0019572	Up Regulation	6.56017414384633	2.01601257342876e-98	Up Regulation	3.47345720602511	4.23166904746097e-22	Nodiff	-1.21968710615994	0.249197832430656	Up Regulation	5.36184873807537	1.89819920163344e-103	Nodiff	-0.0371991961426808	0.815848842334297	Up Regulation	1.47639753941167	8.21281285515511e-19	Nodiff	-0.3886636530077	0.00224653853213691	Up Regulation	1.84372950822549	1.95179265985237e-36	Up Regulation	5.89452196982533	1.06017148517503e-118	Nodiff	-0.415577712688369	0.822035745602708	Up Regulation	6.18081253442841	1.85893520154452e-94	Up Regulation	6.60145044693633	2.79022705621333e-100	Up Regulation	6.21824428491541	1.86452326790157e-96	Nodiff	-0.520281695152334	0.615635747429359	Nodiff	-1.10406573950339	0.315929279746882	Up Regulation	4.01798514053498	8.53155049759909e-28
M.alba_G0016670	Up Regulation	4.9949016608885	3.51951783187675e-98	Up Regulation	4.7399237241763	1.15328049559641e-61	Down Regulation	-2.60486484867739	0.00117086226905092	Up Regulation	5.73751020913331	2.30299690015062e-173	Up Regulation	1.34707929413573	1.84878096415532e-19	Down Regulation	-1.56525774496491	1.8160554562852e-17	Down Regulation	-1.15406556688729	6.74940446418127e-27	Nodiff	0.95213097822652	1.86604927632377e-15	Up Regulation	4.87941984612338	1.99272354651209e-162	Up Regulation	2.14671210357503	0.0111108094203498	Up Regulation	7.17030345093714	7.24568780461523e-124	Up Regulation	3.65299047235281	4.35549851134098e-35	Up Regulation	5.82120306816851	3.71879440503787e-50	Nodiff	0.876756871662943	0.0686609131172652	Down Regulation	-1.32341739735604	0.00696152983647582	Up Regulation	3.89182046870865	3.84727704363694e-53
M.alba_G0009207	Up Regulation	3.67051511987761	5.30864861925926e-98	Up Regulation	1.38867769539514	9.67911127643851e-12	Nodiff	-0.19508930958613	0.456193725657669	Up Regulation	2.968487065699	5.64918759802076e-80	Down Regulation	-1.20945763400118	4.43937508772032e-31	Up Regulation	2.90320425847361	6.69624908960708e-137	Nodiff	0.175569490054666	0.0992342164318818	Up Regulation	1.53442011767014	9.08844677233008e-36	Up Regulation	3.91760999242814	1.71903382324962e-116	Nodiff	-0.379533386796769	0.193452237563769	Up Regulation	3.3225386743968	7.23180336069585e-98	Up Regulation	4.88473056248938	4.43042195572302e-209	Up Regulation	4.53071095096999	4.46584435897556e-230	Nodiff	-0.930219539009356	0.00194214991608506	Nodiff	0.367208031229143	0.278877536096102	Up Regulation	2.34740453093288	1.2486164973132e-25
M.alba_G0011456	Up Regulation	5.09466937604225	5.67050187700717e-98	Up Regulation	1.82160193576757	0.010244946840309	Nodiff	1.34901306153754	0.172217099138107	Up Regulation	4.80377138091672	6.2532515278553e-39	Up Regulation	2.02536417199072	3.06682071328008e-36	Up Regulation	2.23566223679834	1.01840074929931e-12	Up Regulation	1.34013288501677	2.53671885659011e-20	Up Regulation	2.93672658306449	1.20655110130414e-29	Up Regulation	5.36463417638742	1.38223955738793e-46	Nodiff	-0.349153498161975	0.593276151588838	Up Regulation	4.78189267385331	4.72587114996156e-88	Up Regulation	3.073734902448	6.15407028431604e-19	Up Regulation	2.75604668351575	3.8370372881022e-16	Nodiff	-0.534360811894862	0.670332875235792	Nodiff	1.55151790571861	0.0792697003113638	Up Regulation	2.38958292895091	0.000723417777041957
M.alba_G0013416	Up Regulation	6.12042394329003	8.30103367737836e-98	Up Regulation	9.14050535676877	2.61792372515917e-88	Nodiff	1.58762089738743	0.711246325775593	Up Regulation	11.5722432635754	7.23006528356419e-206	Nodiff	0.591513687424271	8.38584488224386e-05	Up Regulation	2.39881126263351	6.58662092639305e-47	Nodiff	0.618730470858668	2.57386919440123e-05	Up Regulation	2.38697430265009	1.30145946995555e-66	Up Regulation	10.1562783997461	3.04218116773531e-211	Up Regulation	4.43205778537065	3.48399675849244e-10	Up Regulation	10.5843979249416	4.25490635725824e-133	Up Regulation	5.53352633888315	4.62548622301953e-119	Up Regulation	9.99078906867249	5.67598121910599e-161	Nodiff	1.43939822399123	0.834728814771586	Up Regulation	4.59543165756217	1.396854411608e-09	Up Regulation	7.73138607424449	4.36622301349537e-95
M.alba_G0010638	Up Regulation	7.34697508740182	8.93616893669049e-98	Up Regulation	4.24932482849076	4.43556540515179e-12	Nodiff	-1.58442191748693	0.541726393509732	Up Regulation	6.22993429808687	5.48653409678147e-54	Nodiff	0.566530852033998	0.000241714334040414	Up Regulation	2.02150087692665	1.38815646756512e-20	Nodiff	0.668382074431115	6.79417642410507e-06	Up Regulation	1.93568532955751	3.48242877925816e-20	Up Regulation	5.29622831990484	1.02178612974316e-53	Nodiff	1.09223495660554	0.692262758944615	Up Regulation	8.4632200777004	3.36548265688707e-99	Up Regulation	6.78487523634922	2.03659775817225e-68	Up Regulation	7.89446799344859	4.04453687111908e-69	Nodiff	0.953685246514679	0.583680183525191	Nodiff	-1.43593342526034	0.455788415866822	Up Regulation	3.32275422615885	1.79626367687859e-10
M.alba_G0011433	Up Regulation	5.643443001213	1.31229112104357e-97	Up Regulation	Inf	8.89198696562844e-08	Nodiff	Inf	1	Up Regulation	Inf	4.06793420837283e-104	Nodiff	0.486083390136297	0.000663771701356516	Up Regulation	3.28368078506142	3.81620956995108e-46	Nodiff	0.105008095042366	0.418756117446466	Up Regulation	3.67958352682439	2.49814446078675e-73	Up Regulation	9.72380088096372	1.98533711131826e-112	Up Regulation	4.15062491405633	0.00926152355834112	Up Regulation	9.83898288664633	3.56277007325926e-118	Up Regulation	5.16173369097906	3.0551121066919e-70	Up Regulation	9.35373127756672	1.63598662756516e-87	Nodiff	Inf	1	Up Regulation	4.12951062861126	0.0169209071193468	Up Regulation	6.00599972916952	2.19361329275603e-07
M.alba_G0016270	Up Regulation	4.22222796696877	1.96206784599358e-97	Up Regulation	4.47206503254431	3.64812362982721e-59	Nodiff	0.874555545463269	0.121202782443714	Up Regulation	5.81649321176636	2.89380410233e-121	Nodiff	-0.36861211047003	0.00249387405760055	Up Regulation	1.27496021495526	2.28733497706621e-23	Nodiff	-0.377413886055332	0.00118323434159322	Up Regulation	1.29948780789023	1.32245320542005e-26	Up Regulation	6.57135180875304	9.82041042640397e-136	Nodiff	0.292663705355843	0.596819132777906	Up Regulation	4.54910707262767	1.00824496640578e-104	Up Regulation	4.59555941063484	1.24952022398201e-124	Up Regulation	4.91660708376892	1.89910120826841e-141	Nodiff	-0.73951581130671	0.40397235364542	Up Regulation	1.91662341510568	0.0069094333955166	Up Regulation	5.23729873322371	9.58527128232528e-73
M.alba_G0015212	Up Regulation	3.07905459854104	1.34475238068267e-96	Down Regulation	-1.2318945203245	2.45397342813464e-09	Up Regulation	1.48753375378388	6.5388365491737e-27	Up Regulation	2.66153469720747	1.01112893601614e-129	Nodiff	0.753751272303087	4.10001930939647e-12	Up Regulation	2.64918046548324	1.39417914353958e-42	Nodiff	-0.429344395035032	2.76716126057319e-06	Up Regulation	3.84842353815064	7.61685807315708e-238	Up Regulation	3.65283449484336	9.98774713611988e-201	Down Regulation	-2.38319510866426	4.66778699543298e-60	Nodiff	0.72905667442254	1.95660667375531e-11	Up Regulation	2.33021223027237	1.39980579688473e-36	Nodiff	-0.0259378866868805	0.807630803303598	Nodiff	-0.972778939533761	5.06569383658556e-08	Nodiff	0.08955266317752	0.684251669953025	Nodiff	-0.230891352072324	0.300028285906642
M.alba_G0006268	Down Regulation	-4.58438211776264	1.47163614313518e-96	Down Regulation	-1.58128861385027	3.04531903277238e-68	Nodiff	0.0728779014741134	0.297365224505265	Down Regulation	-6.12811242151929	0	Down Regulation	-1.78192547179967	1.54023461980549e-07	Down Regulation	-4.39976697761774	3.22332009423406e-162	Down Regulation	-1.57379883623477	5.16975219007707e-05	Down Regulation	-4.59179161173533	4.17504990334676e-171	Down Regulation	-6.13786559633565	0	Down Regulation	-3.23920340203489	3.02875707107655e-197	Down Regulation	-7.79109831867702	0	Down Regulation	-2.79844589637951	8.69728236161911e-53	Down Regulation	-6.01094279971998	0	Nodiff	0.0274689367558113	0.711076181023808	Down Regulation	-3.18167159841658	8.18145901329634e-170	Down Regulation	-1.58107722537751	3.20377803711272e-91
M.alba_G0013587	Down Regulation	-3.04844734869039	1.68554500647538e-96	Nodiff	0.304130433467361	0.0216249201580171	Nodiff	0.999951012616395	6.71127661048452e-19	Nodiff	0.0619312592905812	0.624643847162294	Nodiff	-0.376990141955249	0.0378392869775842	Down Regulation	-1.39494050021226	1.02375848340273e-17	Down Regulation	-1.46954048779918	4.88947610321983e-23	Nodiff	-0.286960235176459	0.051211700818658	Nodiff	-0.523907317593819	1.31516762269757e-05	Nodiff	0.591911685975828	1.11600271519855e-07	Down Regulation	-2.42395424441109	3.19177022126132e-68	Down Regulation	-2.66662607645924	1.56286010281504e-79	Down Regulation	-2.04805914436226	3.25045353379519e-52	Nodiff	0.603479843005311	5.35321894701255e-07	Nodiff	0.999804900288607	3.67419219321482e-16	Nodiff	-0.271806912789898	0.0152469680397439
M.alba_G0002559	Down Regulation	-2.62997306641024	4.99663958732881e-96	Up Regulation	1.40442265059474	6.11471057622903e-38	Up Regulation	1.75503048402552	1.10022706979986e-67	Up Regulation	1.03233159599391	1.75584711956515e-19	Nodiff	-0.0323501971768047	0.783029580433292	Down Regulation	-1.48035318795509	2.5941169528323e-37	Down Regulation	-1.07966721565344	2.55198817575009e-21	Nodiff	-0.417127936365622	5.32653742588359e-06	Nodiff	0.491498960811694	4.83552052843048e-06	Nodiff	0.779138381066176	1.55673687576528e-14	Down Regulation	-1.81868579797831	1.14203705017001e-57	Down Regulation	-2.59381695991497	1.69078813759654e-94	Down Regulation	-1.78854815831611	1.79294645691712e-54	Nodiff	0.558938483527243	2.86201907809867e-06	Up Regulation	1.98683688566114	2.52496071672392e-65	Nodiff	0.873322581902423	8.69110935083784e-18
M.alba_G0015993	Up Regulation	5.35984647219394	5.81471631924421e-96	Nodiff	Inf	0.173425308964504	-	-	-	Up Regulation	Inf	2.9181077150757e-07	Nodiff	0.406797421400223	0.0032313061439654	Up Regulation	6.57701626892385	6.86225988001295e-87	Up Regulation	4.08612771851228	5.70311468533291e-84	Up Regulation	2.91569234418484	0.000141834171932009	Up Regulation	5.58585248487189	7.43708096936694e-07	Up Regulation	Inf	0.00052693860867281	Up Regulation	Inf	1.47468869407951e-122	Up Regulation	4.95715298456411	2.12287762665308e-72	Up Regulation	Inf	1.45839324873434e-95	Nodiff	Inf	1	Up Regulation	4.25003645876033	0.0051590707704327	Nodiff	2.63043799023309	0.274868693424294
M.alba_G0005176	Up Regulation	7.51314329886591	6.2134007905501e-96	Up Regulation	Inf	2.67609073241213e-12	Nodiff	Inf	1	Up Regulation	Inf	5.36666410963825e-27	Down Regulation	-1.46978291076117	8.66495457878999e-33	Up Regulation	4.44463454147401	3.77328727806713e-154	Up Regulation	1.84842731116805	1.01580749694504e-25	Up Regulation	1.14248198429602	4.75144826717594e-05	Up Regulation	Inf	4.35902690196734e-30	Nodiff	1.96873007242155	0.607846859177844	Up Regulation	9.52791030936176	1.24433060227062e-97	Up Regulation	8.98850795390045	8.53355974068448e-212	Up Regulation	10.9988994761682	2.673371274451e-226	-	-	-	Nodiff	Inf	0.417210148099235	Up Regulation	Inf	8.81947990595979e-14
M.alba_G0009538	Up Regulation	3.4442269126885	6.47800945722224e-96	Up Regulation	3.71127644815806	3.59643733596471e-56	Down Regulation	-1.78746503641864	0.00506437063614629	Up Regulation	5.37792427538677	2.18496818460559e-205	Nodiff	0.023637693234826	0.836134079608222	Up Regulation	1.27320159076406	1.18623973007788e-25	Nodiff	-0.309385067851613	0.00207053171544845	Up Regulation	1.62178277679745	2.43991582464681e-53	Up Regulation	5.25658575084515	1.12275998308521e-213	Up Regulation	3.36269563690915	2.75818217539174e-15	Up Regulation	6.83987058601866	8.12884194523502e-197	Up Regulation	3.42482953834189	3.21607158096155e-95	Up Regulation	6.81451965372443	1.76651447112391e-193	Nodiff	0.136060818889592	0.806940129856148	Up Regulation	1.4500381875326	3.24524928395672e-05	Up Regulation	3.6010316384959	1.47372041312655e-59
M.alba_G0018830	Up Regulation	3.50945200228941	7.67276654085352e-96	Up Regulation	8.75634956104916	3.609454355806e-128	Nodiff	-1.36016288045019	0.922440773653793	Up Regulation	9.29333189099332	7.38235468917757e-180	Nodiff	0.300675476459689	0.00744159038861096	Nodiff	0.393000055772272	0.00105024633549664	Nodiff	0.217599380862677	0.0383376696643493	Nodiff	0.491367550778403	3.50497485150713e-06	Up Regulation	Inf	1.08543290396785e-199	Up Regulation	7.31111472374828	2.37613171257691e-23	Up Regulation	10.8655716754811	6.04584802559846e-212	Up Regulation	3.21327087902764	3.67495374993454e-76	Up Regulation	10.566140068822	4.09596892687049e-179	Nodiff	-Inf	0.673230205285099	Up Regulation	Inf	3.8117916300037e-22	Up Regulation	Inf	5.67638697920258e-146
M.alba_G0018633	Down Regulation	-2.57522489490487	8.65432044813594e-96	Down Regulation	-1.16486160557111	4.95929072850368e-53	Nodiff	0.888444508066728	6.52370296631361e-44	Down Regulation	-2.05375373293946	5.75862229469691e-144	Nodiff	-0.343058570155613	0.00143399900660368	Nodiff	-0.9884480860711	1.19358522091042e-23	Nodiff	-0.381409418937187	0.00015328708099063	Nodiff	-0.934052889531918	2.82627790334131e-28	Down Regulation	-1.94810911687626	1.60324522589721e-120	Nodiff	-0.797227061446716	1.16574889926035e-17	Down Regulation	-3.34004815125646	1.35605501007516e-259	Down Regulation	-2.22791602453379	2.99722886270936e-76	Down Regulation	-2.99846787783473	1.34361112602346e-214	Nodiff	-0.0872790433129813	0.207678661504705	Nodiff	0.19033943366272	0.055735141922114	Down Regulation	-1.04951399067701	1.51474784407296e-41
M.alba_G0002324	Up Regulation	4.72616010025052	1.19492725182491e-95	Up Regulation	4.61795024323024	1.82547884305894e-18	Nodiff	-1.71313958980754	0.154605610420037	Up Regulation	5.39461342619593	3.10964738888571e-74	Nodiff	0.865032981759388	7.8538155486004e-10	Nodiff	0.395484373544638	0.0685537234009702	Nodiff	0.545790810833372	2.45787063950383e-05	Nodiff	0.731332399980124	7.25927767583816e-06	Up Regulation	5.84974550560194	5.87659214647059e-85	Up Regulation	2.88330383405665	0.000547184119888783	Up Regulation	7.63434820391463	1.36463713900594e-129	Up Regulation	3.86564217704703	4.02320974168162e-50	Up Regulation	6.76711010413964	8.66905219928827e-74	Nodiff	-0.436615018434421	0.74627567716431	Up Regulation	1.61251562960468	0.0358707235217209	Up Regulation	5.08201552518031	1.0545066726064e-20
M.alba_G0001050	Up Regulation	4.41006340400176	1.48099794566058e-95	Up Regulation	Inf	8.21085825698823e-13	Nodiff	Inf	0.798767437498952	Up Regulation	Inf	1.25984355928048e-80	Nodiff	0.399212570992053	0.00160852733599771	Up Regulation	3.20198100913637	1.6441872208431e-41	Nodiff	0.882439952104359	1.11740733228789e-11	Up Regulation	2.73413642387256	3.08341731190781e-41	Up Regulation	9.13793000486662	4.42740897973831e-87	Up Regulation	4.78943589025592	2.8241255619329e-07	Up Regulation	9.2360845320072	4.97360769989991e-146	Up Regulation	4.01555780909126	2.69498349041406e-54	Up Regulation	8.8360489651438	2.38652091672946e-81	Nodiff	Inf	1	Up Regulation	5.54956088860771	3.7523495842106e-07	Up Regulation	6.36615181910373	3.62851064377919e-13
M.alba_G0019623	Down Regulation	-2.73135258265887	2.13451838068519e-95	Down Regulation	-1.15599873648466	1.02941904470126e-36	Nodiff	-0.133048170653236	0.0822299572719531	Down Regulation	-2.06743793323471	2.24987217841826e-96	Nodiff	-0.31431901638534	0.030251472425402	Down Regulation	-1.15184263081824	3.09190460361815e-21	Nodiff	-0.49384842187163	0.000236467828136189	Nodiff	-0.956603695566912	1.07160999492475e-18	Down Regulation	-2.10789604026502	8.95586166449129e-99	Nodiff	0.254511879726302	0.0118784247886096	Down Regulation	-2.44433707977625	2.41578695205942e-98	Down Regulation	-2.4123180071129	1.46222425210098e-79	Down Regulation	-2.13138078661777	2.80854797225333e-78	Nodiff	0.0581351416552138	0.48000954929768	Nodiff	0.0750189310096681	0.502569761947291	Down Regulation	-1.18635054050562	1.05662756080921e-38
M.alba_G0006725	Up Regulation	2.49331867330416	3.75366155231124e-95	Up Regulation	1.84196513844369	4.51248953013518e-57	Nodiff	-0.0373017868079629	0.827808813977963	Up Regulation	2.6734254562378	3.68789802794041e-144	Nodiff	-0.34792721226288	0.000160813340194174	Up Regulation	1.97766030240765	2.1479977013808e-102	Nodiff	0.858925762222753	4.27178427963779e-25	Nodiff	0.786413250174115	3.86388535085611e-21	Up Regulation	2.95542194752193	2.14660365505586e-166	Up Regulation	1.02765131483361	1.1655284098672e-13	Up Regulation	3.55302181214244	1.94087068511407e-227	Up Regulation	2.84601865530763	4.05543748006883e-127	Up Regulation	3.89947563208142	5.63706591589958e-277	Nodiff	-0.265561591411228	0.0917969535795926	Up Regulation	1.26679362867973	5.47505040363633e-17	Up Regulation	2.13442843357697	2.68734223829398e-74
M.alba_G0016121	Up Regulation	Inf	3.92512537174559e-95	-	-	-	-	-	-	-	-	-	Up Regulation	4.48689509432483	3.46827449276265e-68	Up Regulation	Inf	4.09473602753444e-05	Up Regulation	Inf	1.70129683473219e-98	-	-	-	-	-	-	-	-	-	Up Regulation	Inf	1.21846470136427e-90	Up Regulation	Inf	1.5344557400954e-05	Up Regulation	Inf	4.93630999234908e-05	-	-	-	-	-	-	-	-	-
M.alba_G0006772	Up Regulation	3.02268556518344	4.3875788990441e-95	Up Regulation	9.18946512337831	1.66245067803337e-125	Nodiff	0.139548560184524	1	Up Regulation	10.4250867432459	0	Nodiff	-0.418665325111403	4.03714571229788e-05	Nodiff	0.804196837509935	5.09798255906949e-16	Nodiff	-0.789743806848813	6.16023315068975e-19	Up Regulation	1.1910976785675	2.09422969031724e-46	Up Regulation	12.1766314377189	0	Up Regulation	6.42144201879218	6.90928854710578e-45	Up Regulation	9.48456674171715	4.43467759569999e-283	Up Regulation	3.44574177524606	9.87231465710003e-131	Up Regulation	9.9034393668461	0	Nodiff	-1.74450301634643	0.7231965788908	Up Regulation	8.31781385168397	2.07743727244617e-43	Up Regulation	10.9564890499411	1.192414956407e-138
M.alba_G0005506	Up Regulation	2.34046788648011	1.31575220415743e-94	Up Regulation	3.44889097359887	3.69079552627748e-204	Up Regulation	1.23571547936161	3.16096101578258e-16	Up Regulation	5.42210787737064	4.99164753401815e-242	Nodiff	0.0138078119403399	0.826648958082888	Up Regulation	1.79356271999068	6.47790503875216e-95	Nodiff	-0.104987649892487	0.156791956734565	Up Regulation	1.9280572333457	4.166022239026e-75	Up Regulation	6.31669291865488	3.38121556353927e-283	Up Regulation	1.69207946714595	5.24141622705848e-46	Up Regulation	4.06502031573403	0	Up Regulation	2.33123427059655	6.6158321131943e-97	Up Regulation	4.04983440898776	0	Nodiff	-0.876525216256696	4.72264146131069e-05	Up Regulation	3.81623875483817	2.95629729436752e-136	Up Regulation	4.35319866854425	3.49083658152996e-275
M.alba_G0016794	Up Regulation	6.44947713984178	2.53545118338969e-94	Nodiff	0.226043126306704	0.900290700297616	Nodiff	-1.72744395867581	0.0955082451903443	Up Regulation	4.93559222984182	8.51320868381981e-67	Nodiff	0.720316927196989	2.65824751751819e-06	Up Regulation	4.07928721057907	2.08823699992486e-44	Nodiff	0.145144102059544	0.2909854461567	Up Regulation	4.66678887107931	2.14430821949077e-78	Up Regulation	5.19861262982791	5.42206848197159e-76	Nodiff	0.310598155308987	0.92441958416051	Up Regulation	6.78887342508247	1.79813143200215e-94	Up Regulation	5.73298417538741	2.26530165387245e-58	Up Regulation	6.06607893714015	9.08868251676766e-58	Nodiff	-0.246462306290055	0.806813663708341	Nodiff	-1.16044998658977	0.267165328608302	Nodiff	0.499576572126994	0.659343028889374
M.alba_G0002279	Up Regulation	2.51809362793347	4.13588948469312e-94	Up Regulation	3.36570165009708	4.09021815624731e-99	Up Regulation	1.31763327208381	1.88156727756278e-09	Up Regulation	5.62543539930962	0	Nodiff	-0.236540983682441	0.0105868686849052	Up Regulation	2.76923535364286	1.3210549346575e-189	Nodiff	0.333892630001732	1.72049351272812e-05	Up Regulation	2.21457557918104	1.79923060701623e-163	Up Regulation	5.28391426049622	0	Up Regulation	2.07499553262363	7.11952859304905e-49	Up Regulation	4.62621185293411	1.31644710856028e-186	Up Regulation	2.75932240471872	5.0862486488008e-125	Up Regulation	4.8614593158349	0	Nodiff	0.358031023530163	0.159795197353502	Up Regulation	3.04548935065207	6.01010459393393e-75	Up Regulation	3.03430280590696	8.70731414658764e-96
M.alba_G0002263	Up Regulation	5.16549613686248	8.85452965278895e-94	Up Regulation	1.81687668352182	0.00104802043394689	Nodiff	-1.53861696058841	0.0680844441045713	Up Regulation	3.94184244864874	6.03539646618148e-41	Nodiff	-0.502476736291815	8.34780984889254e-05	Up Regulation	3.47953826101963	6.55278561306178e-87	Nodiff	0.915463663651724	7.47099899676681e-11	Up Regulation	2.07866299521357	8.76033564166202e-23	Up Regulation	5.22748258910434	2.10889241232647e-55	Nodiff	1.18496687355593	0.153160935759555	Up Regulation	6.37565360407448	5.29939077274179e-105	Up Regulation	5.67191120136847	9.59338929925615e-129	Up Regulation	6.87535311292978	6.10651497364566e-148	Nodiff	-1.26763401247628	0.152186152872867	Nodiff	0.923518067976246	0.324555419056934	Up Regulation	3.11175658668463	6.03984022260203e-06
M.alba_G0004167	Up Regulation	4.82016775413945	9.67960707641185e-94	Nodiff	0.141092906740507	0.601277846066815	Down Regulation	-2.23650352471808	4.67273265308977e-10	Nodiff	0.945235513882785	5.06796910652429e-05	Up Regulation	3.31297472414445	8.27723515376713e-71	Down Regulation	-1.10943286739892	6.42285276002463e-05	Up Regulation	1.45970680303706	4.93701123231715e-23	Nodiff	0.759036217060781	0.000110547002921281	Nodiff	0.410417633205582	0.0361635027886303	Nodiff	-0.22716426053643	0.748757300561551	Up Regulation	4.62648072261736	1.97236452482358e-93	Up Regulation	1.51159043582644	0.000555934859661818	Up Regulation	1.31295634886336	0.00203428329165183	Nodiff	0.553011325399107	0.0202819402208234	Down Regulation	-3.00412387962671	1.16520538523229e-19	Nodiff	-0.384143747181181	0.0852908146330492
M.alba_G0002131	Up Regulation	2.90830083332893	1.00042415266475e-93	Nodiff	-0.817460594195115	9.89592991120991e-13	Down Regulation	-2.02056315829898	3.70881412301169e-105	Nodiff	-0.717280964794834	2.70524596525636e-18	Nodiff	0.707790359975506	5.93731801965077e-09	Nodiff	-0.835178494557215	7.31183492720086e-06	Nodiff	-0.1668252199235	0.0764445837319842	Nodiff	0.0551649439102401	0.695654475692042	Nodiff	-0.898671656056912	4.56154010787535e-12	Down Regulation	-1.82005109820675	2.82417234790774e-36	Up Regulation	1.12086584309524	2.56922816064459e-25	Up Regulation	2.20545508572423	1.64795692518888e-20	Nodiff	0.41210357472717	0.00937561989880089	Nodiff	0.19858259018667	0.0617135983275341	Down Regulation	-4.02710937153398	2.59987159762607e-93	Nodiff	-0.988648246444804	1.97201142000944e-11
M.alba_G0015991	Down Regulation	-4.59698947556108	1.55496017882004e-93	Down Regulation	-6.09868966298245	0	Down Regulation	-1.65987259782078	5.81817643628978e-121	Down Regulation	-9.45575865890232	0	Nodiff	0.284156210597844	0.599883025118606	Down Regulation	-5.5388072256977	1.33524258212074e-169	Down Regulation	-1.8376626008463	1.18774488722999e-07	Down Regulation	-3.40199840735526	4.26531408735247e-119	Down Regulation	-8.24350784869652	0	Down Regulation	-5.08418420109705	0	Down Regulation	-9.64910099319293	0	Down Regulation	-4.87709003301385	6.98682747556267e-97	Down Regulation	-9.9355405049242	0	Down Regulation	-1.19447866761254	5.06402981475049e-90	Down Regulation	-5.53777022987695	0	Down Regulation	-4.87645987833187	0
M.alba_G0008541	Up Regulation	8.94218440152113	2.41250613892642e-93	Up Regulation	4.09202019219435	5.9711761363939e-17	Nodiff	0.72152811529526	0.536565055425282	Up Regulation	7.55287489696721	2.46717329578568e-47	Nodiff	-0.00824246079228443	0.93759017040266	Up Regulation	6.25665129676785	9.17314750537315e-97	Up Regulation	2.84683647797601	8.08906302788255e-25	Up Regulation	3.4161643826033	1.51740668407867e-22	Up Regulation	6.61123451001824	4.61957025538215e-44	Nodiff	0.687850437096564	0.370287565613357	Up Regulation	9.66112153546329	3.21169190574013e-95	Up Regulation	8.95550406946659	7.81288217513809e-138	Up Regulation	9.66755465329669	3.37692000016891e-139	Nodiff	0.959459255613924	0.351614158970585	Nodiff	0.460793313017792	0.600695095872283	Up Regulation	3.16023208951861	1.24153135522017e-14
M.alba_G0002224	Up Regulation	2.57243372766976	3.74644976878057e-93	Nodiff	-0.952849851754814	3.32652360333035e-37	Down Regulation	-1.52851904569471	5.79738860598538e-98	Nodiff	-0.048070535547169	0.525786824530647	Nodiff	0.797204201326204	1.18289087936329e-16	Nodiff	-0.656761785261944	1.1210843446295e-12	Nodiff	-0.703771827462931	1.09308752482115e-11	Nodiff	0.859750233038189	1.44420006772466e-16	Up Regulation	1.21449215293958	3.26211869342401e-33	Down Regulation	-1.84413333340235	1.2386062697436e-55	Nodiff	0.76113780954711	1.09873184403881e-15	Up Regulation	1.77993057578105	1.51596803660009e-43	Nodiff	-0.0374500529626923	0.665598467135062	Down Regulation	-1.2448138010204	1.63504976720083e-64	Down Regulation	-2.11624134693327	9.27654112347364e-67	Nodiff	0.319660205071542	8.99597520441337e-05
M.alba_G0016266	Up Regulation	3.27345159472264	3.92641404191999e-93	Up Regulation	4.42895949605943	2.18883039603491e-20	Up Regulation	3.32586906795946	3.10914106691099e-08	Up Regulation	7.49007726850853	1.61637734488121e-123	Nodiff	-0.434276821987177	2.72446470487018e-05	Up Regulation	3.69010033847021	4.81926351004615e-105	Nodiff	0.254380222054315	0.0140492939531105	Up Regulation	3.01692124877299	1.79892654229882e-63	Up Regulation	7.06117687128609	1.20423326368507e-124	Up Regulation	1.09490870920804	0.000121716788310063	Up Regulation	4.40268957850129	4.15305936546803e-151	Up Regulation	3.71185049312	2.13554136405283e-115	Up Regulation	4.835584004989	8.87962823951359e-145	Nodiff	0.447806446943292	0.771177098606864	Up Regulation	3.98764601129077	8.33642925993498e-19	Up Regulation	4.00873149651796	1.73421303469984e-20
M.alba_G0007188	Down Regulation	-2.32056096755321	6.60024114781551e-93	Down Regulation	-1.97823032869479	2.57592098874804e-168	Nodiff	0.262988708497976	4.95545532081141e-06	Down Regulation	-2.85034497835748	1.54176442781564e-283	Nodiff	-0.198612109335683	0.0470287902526005	Down Regulation	-1.18425475244595	3.26914112133822e-40	Nodiff	-0.449805082359014	3.79154852362457e-07	Nodiff	-0.917296386424533	2.21014792357411e-35	Down Regulation	-2.24699610378373	7.55068228232054e-195	Down Regulation	-1.29124831430337	2.92990180704312e-45	Down Regulation	-3.5794869079891	0	Down Regulation	-2.11745619712246	6.8040996170057e-82	Down Regulation	-3.38230272793259	1.72086603298605e-290	Nodiff	-0.585391233966793	2.95848864319993e-21	Nodiff	-0.431431592350097	8.63082283572035e-06	Down Regulation	-1.3650079366742	7.48578786803161e-82
M.alba_G0012384	Up Regulation	7.19278872190162	7.53140177425093e-93	Nodiff	0.360694151826959	0.54949943075993	Down Regulation	-2.47732321585731	0.00463315363215399	Up Regulation	3.22586443631958	1.39391388677738e-24	Up Regulation	3.72413258538404	2.54578928255929e-60	Nodiff	0.0928403998307007	0.838668299139485	Up Regulation	1.01212428181243	2.6085294628597e-10	Up Regulation	2.82036452054531	2.07524750387329e-25	Nodiff	-0.219229272596876	0.256746892067782	Nodiff	-0.529080344040362	0.78950984507159	Up Regulation	6.69507649947637	2.59864603925523e-87	Up Regulation	3.47353313157332	2.4104483412504e-05	Up Regulation	2.96699563269452	0.000211448509106096	Up Regulation	3.46318902282247	6.97083421815471e-31	Down Regulation	-6.45686469006974	1.28001672275174e-54	Down Regulation	-3.07445747987882	2.98405920034142e-30
M.alba_G0003580	Down Regulation	-2.33822565894025	9.11910288500556e-93	Down Regulation	-1.3987990885341	3.15467066403595e-84	Nodiff	0.244713726575152	6.82942127869167e-05	Down Regulation	-2.53521349941854	1.08499967255096e-239	Nodiff	-0.343491494503257	0.000647370905242114	Nodiff	-0.706394804747446	2.03309575878646e-14	Nodiff	0.146638116210475	0.104059126123403	Down Regulation	-1.18118428166405	1.4689806203721e-44	Down Regulation	-2.05435420768231	1.08822278163922e-141	Nodiff	-0.343129766127284	0.000189719243724336	Down Regulation	-2.64950746774325	1.34041946336607e-167	Down Regulation	-1.99055066262251	3.75673203802558e-72	Down Regulation	-2.30776668976723	4.61589362539313e-131	Nodiff	-0.462924593810623	2.79191833286347e-12	Nodiff	0.375904929487179	0.000145472778930636	Nodiff	-0.908111327987943	4.4697251251164e-34
M.alba_G0011257	Down Regulation	-2.51250508716955	1.10002746305858e-92	Up Regulation	1.27867579390087	1.47691544993569e-42	Nodiff	0.988603283240623	4.5328496186322e-16	Nodiff	0.415985136997366	4.88791951222536e-05	Nodiff	0.393411510532987	0.00234275808348531	Down Regulation	-2.20892042346267	3.31226277975483e-92	Nodiff	-0.892125964956026	9.09357218640754e-17	Nodiff	-0.907850403686344	2.36420737373994e-26	Nodiff	-0.0130390801761517	0.91396074951512	Nodiff	0.999500177783069	3.27439641225033e-23	Down Regulation	-1.48109856515923	1.1264777049321e-23	Down Regulation	-2.90115502191992	7.68609815104094e-120	Down Regulation	-1.87607773077074	1.02124596512538e-35	Nodiff	0.446598216916941	8.83103830409094e-06	Up Regulation	1.55285116633657	8.54535246827932e-45	Nodiff	0.859781460133466	6.31629827055229e-22
M.alba_G0006674	Up Regulation	3.96993778823003	1.8253233763866e-92	Up Regulation	1.73319918246871	2.38315324235845e-21	Down Regulation	-1.2980513562122	1.12101896974781e-05	Up Regulation	1.08057646693764	1.52649017457127e-07	Nodiff	-0.778091944801747	2.17242020227299e-10	Up Regulation	1.57444553951355	2.30346606063279e-28	Up Regulation	1.50959575536017	7.9555597294818e-30	Nodiff	-0.697587282730363	1.25266213323441e-06	Nodiff	0.605886751904894	0.00411285008510368	Nodiff	-0.130168960868617	0.745983311688355	Up Regulation	3.87200469332992	9.7338040001498e-97	Up Regulation	4.75223311425509	3.16067588220831e-111	Up Regulation	4.64830641369335	2.55236652798028e-106	Nodiff	0.494491288942894	0.0683384569512436	Down Regulation	-1.91095448628906	3.83134291375322e-07	Up Regulation	1.26758184682748	9.93660505391484e-13
M.alba_G0004386	Up Regulation	3.81216803573627	1.98471209595199e-92	Nodiff	-0.0851871205715075	0.615646139550992	Down Regulation	-3.04484107981896	8.82196117831288e-46	Up Regulation	1.1336835197131	8.61474028579342e-20	Up Regulation	1.85170175612269	8.92672826189468e-40	Nodiff	-0.777603231924753	1.297119324579e-06	Nodiff	-0.0838653678698169	0.455413279215674	Up Regulation	1.1735147131064	2.14498909987905e-23	Nodiff	0.49260222865194	1.3735513977888e-05	Nodiff	0.23445223481781	0.506304775707039	Up Regulation	4.07866411710705	1.47771099550598e-108	Up Regulation	1.96497439110618	1.41941138481582e-15	Up Regulation	2.22564368180567	6.673971820795e-19	Nodiff	0.657907134450603	6.09319984118693e-07	Down Regulation	-3.45702562136508	1.34213938892824e-52	Nodiff	-0.715785703950497	2.45803057341837e-06
M.alba_G0019743	Up Regulation	2.63099828298451	5.99666876010896e-92	Up Regulation	1.40108190637693	5.78838570808841e-29	Nodiff	-0.813618259097906	9.22750287038244e-07	Up Regulation	1.94351122111882	1.05004597998803e-62	Up Regulation	1.01701351536718	5.54371124349296e-24	Nodiff	0.39565177226231	0.00021959071773411	Nodiff	0.930759103917023	5.89932319280113e-25	Nodiff	0.497593951337686	1.0859845342282e-07	Up Regulation	1.41627078927269	5.96497359204414e-39	Up Regulation	1.00883098050606	1.32228203752191e-09	Up Regulation	3.6717101222508	1.4637921964681e-194	Up Regulation	1.61852520188356	4.48385115373511e-33	Up Regulation	2.65334197237587	5.106928601172e-86	Nodiff	0.544599552369205	0.000112059158660981	Nodiff	-0.338299506121083	0.0262085792890067	Nodiff	0.884012841977885	1.5259736112465e-14
M.alba_G0014954	Down Regulation	-2.45316229956373	7.68262002277732e-92	Down Regulation	-1.94250560146802	6.6015900258296e-150	Nodiff	-0.553766384650085	5.9905694573677e-18	Down Regulation	-2.54764414027792	2.72368815094961e-238	Nodiff	-0.633609954123099	2.10703853741416e-08	Nodiff	-0.806945125245747	3.74072552101049e-16	Nodiff	-0.774545482428855	4.80101344753457e-14	Nodiff	-0.650299628021846	2.7547357685364e-14	Down Regulation	-2.31052447496333	4.55801920219963e-178	Nodiff	-0.363916861642812	0.000112466806715999	Down Regulation	-2.78479179721091	1.13793835921343e-171	Down Regulation	-1.81488270988528	3.42505087728203e-56	Down Regulation	-2.15278066599866	1.44639344651647e-110	Nodiff	-0.219404652955193	0.0007537561008782	Nodiff	-0.686928545381772	6.61970294678634e-12	Down Regulation	-1.69546599684358	1.11824478793806e-107
M.alba_G0006258	Up Regulation	2.35531545351137	9.85491003567738e-92	Up Regulation	3.54389684638987	2.1576008175111e-211	Nodiff	-0.946216876545076	1.1861159304907e-05	Up Regulation	4.59070464069441	0	Nodiff	-0.100193241939059	0.287009830374418	Up Regulation	1.35912562057788	5.47528231089274e-55	Nodiff	0.272415802463138	0.000452892758339701	Up Regulation	1.00190300192068	1.26747681899209e-42	Up Regulation	6.16707301016363	0	Up Regulation	3.40545937268903	1.33522860214397e-62	Up Regulation	5.79314074511056	4.1634796928724e-272	Up Regulation	2.46032111189079	9.0357091761351e-103	Up Regulation	5.89179474002278	0	Down Regulation	-1.5581418873568	1.05376716168666e-10	Up Regulation	4.02947910089886	1.57905196726946e-71	Up Regulation	5.12996673364625	0
M.alba_G0013454	Up Regulation	3.72215432403355	1.38819494734443e-91	Up Regulation	4.88738628303345	2.1019356008707e-12	Nodiff	2.31228479493852	0.0712306612187323	Up Regulation	9.87206777224482	0	Down Regulation	-1.56163704788242	2.62410070008957e-43	Up Regulation	5.22501228990364	3.52115646080631e-181	Down Regulation	-1.26009395688562	5.7461831121824e-38	Up Regulation	4.93879552877376	3.24972613099146e-300	Up Regulation	10.189267898513	0	Up Regulation	2.53000217732605	1.14624491395799e-07	Up Regulation	6.28449715932169	7.49903629799554e-155	Up Regulation	5.28844556361019	3.04901733652479e-179	Up Regulation	7.84471152607135	6.45015089110255e-222	Nodiff	-0.304024692957603	1	Up Regulation	5.15272638017406	1.04575240163147e-12	Up Regulation	5.2152288112334	4.00613743224204e-14
M.alba_G0012382	Up Regulation	6.01851005817535	1.48384972575994e-91	Down Regulation	-2.11070184252104	2.82149803049619e-13	Down Regulation	-4.17366404461561	7.38727434271227e-29	Nodiff	-0.455689176618673	0.0509304097663007	Nodiff	-0.322976453289905	0.0180386283094513	Up Regulation	3.92449622768243	1.05092806302226e-84	Up Regulation	2.00836226588746	6.38580149086765e-29	Up Regulation	1.60953233909025	1.2979212069821e-07	Nodiff	-0.98393211947131	1.17552211192187e-06	Nodiff	-0.337972529884926	0.821882978063999	Up Regulation	5.71104091126747	1.5587232118431e-82	Up Regulation	6.3456438554542	4.37234847677119e-119	Up Regulation	6.03266404243196	2.11000671598569e-117	Nodiff	0.545732392484589	0.00513959998215174	Down Regulation	-5.04536070570978	1.33028674661425e-47	Down Regulation	-2.62872035586762	1.08966432259649e-25
M.alba_G0002611	Up Regulation	4.0106162249649	1.88881119381012e-91	Up Regulation	6.77796887131142	3.35263528933197e-93	Nodiff	0.614511636237815	0.646020970775695	Up Regulation	8.51776406582507	7.8312775609451e-235	Down Regulation	-1.69956117207206	3.66329203582406e-56	Up Regulation	1.92862115959294	3.77002014431063e-65	Down Regulation	-1.45000709640856	2.70825407659354e-38	Up Regulation	1.69470018390714	1.17262295890302e-46	Up Regulation	9.39562683050648	1.62174702145335e-254	Up Regulation	2.39269741565781	1.72463263412016e-05	Up Regulation	6.43904039063846	3.29823522831976e-127	Up Regulation	5.7150252843212	2.56564332891603e-248	Up Regulation	8.13750693237255	5.42706393143511e-285	Nodiff	-0.860227004663504	0.63347913350055	Up Regulation	3.88140111946732	9.0106924155543e-08	Up Regulation	7.66623299487528	1.42339669992399e-103
M.alba_G0014879	Up Regulation	2.85605270705701	2.91760025384569e-91	Nodiff	0.539742657242566	0.104417176421671	Up Regulation	1.35755201912037	4.37069306813404e-07	Up Regulation	4.24091963980822	7.3309743340724e-152	Nodiff	-0.115722392564492	0.240870697124237	Up Regulation	4.33012162989972	3.38835832892121e-210	Nodiff	0.572314244099189	2.06938688529937e-09	Up Regulation	3.65703166727122	9.07339295630554e-154	Up Regulation	4.79435170764641	2.38977968885243e-180	Nodiff	0.551058733526901	0.00494546698233201	Up Regulation	3.43947473249299	1.08008841936738e-145	Up Regulation	2.97600792961637	4.28088719434162e-102	Up Regulation	3.55375476930574	5.13655368438125e-158	Nodiff	-0.53443935341567	0.140716626551562	Up Regulation	2.45545967718516	2.5025596328413e-20	Up Regulation	1.10266653923215	0.000758844311718229
M.alba_G0001723	Up Regulation	3.44268937211837	3.05549352626312e-91	Up Regulation	2.92115393453533	1.95765786564791e-35	Up Regulation	1.00430168951127	1.88878537099732e-07	Up Regulation	4.22098211940691	1.76056229247761e-270	Nodiff	-0.167474145800767	0.131989934575937	Up Regulation	1.53332430925161	2.92463098466209e-26	Nodiff	0.126819573472869	0.21466645216791	Up Regulation	1.2548161777168	1.05898074811391e-38	Up Regulation	5.42041193447093	0	Nodiff	-0.148477600259132	0.420466237660323	Up Regulation	3.32690222253301	2.39477495878242e-89	Up Regulation	3.61409037999212	1.0000872809957e-91	Up Regulation	3.49277566964514	2.47281247007636e-88	Down Regulation	-1.18015390286631	1.76794291864855e-05	Up Regulation	2.04832306914417	6.98410637591973e-15	Up Regulation	4.13003654567409	1.44389630601937e-52
M.alba_G0017083	Up Regulation	2.67329688516458	6.44179522503716e-91	Up Regulation	3.125982724211	1.60656145365779e-20	Up Regulation	1.50702260993135	0.00119628781249735	Up Regulation	5.99137668045189	2.47667495551932e-171	Up Regulation	1.20326319328372	4.84442070727567e-29	Up Regulation	2.66675983870264	2.37434979607926e-60	Up Regulation	1.06479104026616	4.74252707367326e-26	Up Regulation	2.82052967050866	2.97196550623965e-97	Up Regulation	4.20463274499391	2.25528187830378e-137	Up Regulation	2.8271413982707	3.44610364474989e-36	Up Regulation	5.53213209784273	1.01089344341174e-198	Up Regulation	1.47489608676202	1.08234947717839e-24	Up Regulation	4.3274130414048	8.99432683548722e-96	Up Regulation	1.80403626846615	4.08679859268747e-05	Up Regulation	2.5414464910214	3.54795578664117e-31	Up Regulation	1.34915561294393	8.28771202578399e-08
M.alba_G0009261	Up Regulation	3.95108392733988	7.54250080394957e-91	Up Regulation	3.9027084574345	3.28232179068512e-92	Down Regulation	-1.58587852983109	0.0014914708270665	Up Regulation	5.28915103698807	4.18805850312502e-212	Down Regulation	-1.38219389554836	1.04542546152131e-36	Up Regulation	1.38468956928689	8.60591785833884e-39	Down Regulation	-1.3228965624014	3.18350001958559e-40	Up Regulation	1.34119145625463	6.50525897738374e-47	Up Regulation	4.71677038999338	2.81275905386055e-201	Up Regulation	1.55290413779173	0.00100207933841574	Up Regulation	5.53635516791825	5.79678485443784e-131	Up Regulation	5.33767004712306	1.15664130309738e-212	Up Regulation	6.91727945310418	1.89480039508712e-290	Nodiff	0.589767681534217	0.105164414515785	Nodiff	-0.611307186799899	0.0944287908604666	Up Regulation	3.34052273990587	1.13465053940236e-84
M.alba_G0014040	Up Regulation	2.38640771036193	9.12366633453606e-91	Up Regulation	2.32248413026614	1.03321338806482e-98	Nodiff	-0.791299648514325	1.60808373640438e-06	Up Regulation	3.51232829765981	1.01279519952748e-284	Nodiff	0.172707473168532	0.0685567011187912	Up Regulation	1.29191364202629	7.50011234355679e-47	Nodiff	0.3357513907316	2.87936246840705e-05	Up Regulation	1.14473482645032	1.77672158952596e-50	Up Regulation	4.02534222079729	0	Up Regulation	2.2043675476252	2.48373349836224e-53	Up Regulation	4.62261049610826	0	Up Regulation	2.21800060775831	1.5359614454373e-81	Up Regulation	4.44824476458133	5.23844145461351e-311	Nodiff	-0.493423252892992	0.00190057855640358	Up Regulation	1.91887995443741	2.7937681500324e-38	Up Regulation	2.84477888132027	2.98747117420059e-137
M.alba_G0003542	Up Regulation	2.20798092854939	1.4992366258361e-90	Nodiff	0.754542718215889	2.6355729873949e-20	Nodiff	0.479146758033254	1.37782153528053e-09	Up Regulation	2.84923684619323	0	Nodiff	-0.0105453630292691	0.823632105915796	Up Regulation	2.83552452963001	1.78496032824377e-227	Nodiff	0.791310704395963	3.49037574024147e-24	Up Regulation	2.04958322559865	3.23703615033877e-189	Up Regulation	2.67483955266717	3.22168867839672e-266	Nodiff	0.904630262378553	1.97070111078429e-20	Up Regulation	3.14466691505579	5.22168139309442e-187	Up Regulation	2.22279392195114	3.66131211553781e-96	Up Regulation	3.15365261477989	2.41945367102919e-260	Nodiff	0.192813869831531	0.0218668666727102	Up Regulation	1.20267943819298	1.88608349046146e-30	Nodiff	0.589894294612365	3.14985231592417e-13
M.alba_G0002398	Up Regulation	3.18648391129201	2.13403748186141e-90	Up Regulation	1.15633904865518	3.82090309075307e-07	Nodiff	0.198496103380252	0.338694740154649	Up Regulation	3.16343144429168	1.03751568957388e-54	Nodiff	-0.146095036508342	0.142312184161254	Up Regulation	1.80696814947325	4.10836459904199e-31	Nodiff	-0.285932423341979	0.0181289713703863	Up Regulation	1.96248616985121	5.41406170114915e-29	Up Regulation	2.87368056093709	3.88549372199405e-49	Nodiff	-0.556086356652979	0.00973095939079254	Up Regulation	2.66184454942499	9.41735065166118e-83	Up Regulation	3.33663962815136	3.97903516333319e-80	Up Regulation	2.80609254084703	3.64076156981863e-65	Nodiff	0.30688256132792	0.139982648460599	Nodiff	-0.653479431533463	0.00418654444839637	Nodiff	0.876441953591988	5.98586479685269e-05
M.alba_G0007427	Up Regulation	8.66331308904545	2.51516663807099e-90	Up Regulation	3.22942161822355	9.89422590970259e-34	Down Regulation	-4.71965454383404	1.2571267028465e-06	Up Regulation	5.86317429786151	1.4087771957721e-264	Nodiff	0.630056073572526	0.000141501887332406	Nodiff	-0.313505944687836	0.0742235597997965	Down Regulation	-2.25548627569282	1.45029312094445e-93	Up Regulation	2.58842500244918	7.20927461957994e-127	Up Regulation	5.58497090955952	6.10220179939207e-269	Nodiff	-0.38548567850831	1	Up Regulation	8.30601995409874	8.6053858162882e-86	Up Regulation	8.03997160072843	7.20468196366761e-61	Up Regulation	7.67287503026253	1.47321906218571e-55	Nodiff	0.297113181763128	0.569977646514259	Down Regulation	-5.38895011057205	3.91712940645573e-09	Up Regulation	2.96056779963494	1.18845020275518e-33
M.alba_G0018772	Up Regulation	5.21409807370249	2.72754977119499e-90	Up Regulation	5.40000048126416	3.66485873619977e-249	Up Regulation	1.93397676067896	5.44724155456493e-11	Up Regulation	7.82460220341762	0	Nodiff	0.206152893023912	0.288496073747807	Up Regulation	2.30383666106326	2.46016137916643e-22	Nodiff	0.146682981137456	0.251223863056965	Up Regulation	2.37947637337063	7.38059347340911e-228	Up Regulation	6.75588649074364	0	Nodiff	0.774094273358822	5.11617798999284e-05	Up Regulation	6.02065460623511	3.83924426480222e-108	Up Regulation	5.01199004992444	4.25649543833752e-59	Up Regulation	5.81277292397571	5.92152267999056e-71	Up Regulation	1.08849976909552	0.00210876907591831	Up Regulation	1.63178537676105	7.36365157602639e-13	Up Regulation	4.3405854214213	6.02340958222065e-220
M.alba_G0008448	Up Regulation	Inf	3.04420445410913e-90	Up Regulation	4.98006993591398	2.41454111957256e-08	Nodiff	-Inf	0.44050786642481	Up Regulation	7.81863827343552	4.69749113646972e-61	Nodiff	-0.397359711864963	0.00494577127857367	Up Regulation	2.74848216161264	4.56102213690683e-45	Nodiff	-0.428675021053679	0.00989368504233484	Up Regulation	2.79437157768978	5.59681257961632e-26	Up Regulation	7.66172623408955	9.11149692943301e-64	-	-	-	Up Regulation	Inf	1.15841908536246e-85	Up Regulation	Inf	3.70662351114261e-113	Up Regulation	Inf	2.39609599228568e-109	Nodiff	0.170563748627154	1	Nodiff	-Inf	0.306784034969708	Up Regulation	4.83456609832279	1.99064312537404e-08
M.alba_G0009928	Up Regulation	2.35452942951623	3.36441912564299e-90	Up Regulation	1.97643146645347	3.78435402568064e-83	Down Regulation	-4.48078149340287	1.28524013307643e-299	Up Regulation	1.11678832817906	2.26162507519633e-49	Nodiff	-0.033905059123567	0.622774175664491	Nodiff	-0.654299614037062	1.15699468025546e-14	Nodiff	0.232123594139301	0.0034037832813054	Nodiff	-0.904673742250504	1.28959257505263e-28	Nodiff	0.812946974764468	2.23174086627566e-23	Up Regulation	3.42639604048944	1.97185442746013e-107	Up Regulation	5.81313059255307	4.78466431155381e-278	Up Regulation	2.39270318516961	5.34741327703834e-97	Up Regulation	5.84539992862354	0	Nodiff	0.322373457893325	0.00541394552138247	Down Regulation	-1.36466472495581	2.58479475492593e-20	Up Regulation	1.68217075007299	1.68278766315396e-56
M.alba_G0005858	Up Regulation	3.965208706308	3.56846331141883e-90	Up Regulation	3.16885071559494	9.3562071602139e-29	Nodiff	-0.166594207980552	0.82319879737317	Up Regulation	4.7460886264686	2.56668211850487e-111	Nodiff	-0.246740797650699	0.0397839514807885	Up Regulation	1.77830804273014	5.02282826078111e-38	Nodiff	0.0148437839188126	0.913305359484305	Up Regulation	1.53230557976391	9.11394027521072e-32	Up Regulation	4.60986389931765	2.22113853427652e-117	Nodiff	0.913673847032204	0.0397141247572323	Up Regulation	4.90937695652669	8.90186958362602e-118	Up Regulation	4.21643934245955	8.77927400786512e-108	Up Regulation	5.15431605361822	8.39898188968662e-139	Nodiff	0.156355966703357	0.829375814398197	Nodiff	0.603186699531424	0.168283674231552	Up Regulation	3.04153176208186	2.43098714578356e-30
M.alba_G0015832	Up Regulation	4.237137059304	5.24887655938872e-90	Up Regulation	5.90458707807366	1.59312614772503e-08	Up Regulation	6.84188617943338	1.81142681528419e-16	Up Regulation	8.37758967061633	6.48264067297889e-26	Nodiff	-0.471335920957568	7.88638136978627e-05	Up Regulation	4.49464629497838	3.53748392687672e-131	Up Regulation	1.61234604170887	7.07530801967096e-21	Up Regulation	2.4277676372534	5.0162594065136e-10	Up Regulation	8.48430953665359	1.83356349191878e-27	Down Regulation	-1.1377254415776	0.00123051615815279	Up Regulation	3.13190204454606	1.07429447537269e-67	Up Regulation	4.71348082727002	2.29273111075759e-124	Up Regulation	3.60210911407796	5.66084817152567e-101	Nodiff	-0.0969225439653267	1	Up Regulation	5.81242106866361	7.26903642287679e-08	Up Regulation	6.02733043219651	1.24480013210641e-09
M.alba_G0019782	Up Regulation	3.98017148701871	7.26639163045462e-90	Up Regulation	4.55183981686234	5.22113575652679e-43	Nodiff	-0.365195402543651	0.74758606783768	Up Regulation	6.9058758769894	1.25588187022046e-231	Up Regulation	1.05497951316495	4.20966016139429e-15	Nodiff	0.341791501921618	0.0411408138563144	Nodiff	-0.896287077789019	1.42722298051254e-17	Up Regulation	2.30851635437249	1.73360152115301e-90	Up Regulation	8.82582417629827	1.76064335989641e-265	Up Regulation	2.34686794581262	0.000148165105015395	Up Regulation	6.35967326870233	1.02782468431111e-137	Up Regulation	2.9302820193373	5.5413727804774e-37	Up Regulation	5.30340495273073	5.93580222022138e-67	Nodiff	-1.90049817675421	0.186238305298423	Up Regulation	3.89240608164033	1.0681437249525e-06	Up Regulation	6.48067365326536	8.2492874628882e-59
M.alba_G0007143	Up Regulation	2.81650349865095	7.54345254519714e-90	Down Regulation	-1.52148290727233	1.87536663864775e-26	Down Regulation	-1.91839503816464	1.44365572350333e-38	Nodiff	0.702808152705621	9.49417259735504e-11	Up Regulation	1.32645086772708	1.48735859727401e-33	Up Regulation	1.5500824776411	5.89382583956948e-27	Nodiff	0.712249114724786	1.09665099263896e-13	Up Regulation	2.17943875694312	1.67945126901293e-72	Up Regulation	1.80672312378468	1.59537612493777e-49	Nodiff	0.468713684036771	0.0139818480217658	Up Regulation	3.31663404934503	4.36497363705816e-140	Up Regulation	1.49440074789039	6.79265448578171e-22	Up Regulation	1.98877275903353	1.61908797512105e-38	Down Regulation	-1.08655612026707	9.4804099973804e-16	Nodiff	-0.352209443118141	0.0559515506935939	Nodiff	-0.407355120953007	0.0179286774393378
M.alba_G0017173	Up Regulation	2.16573586695168	1.03983004904126e-89	Up Regulation	3.63091598492465	0	Up Regulation	1.70784647281542	2.09963696505767e-73	Up Regulation	6.11626775790966	0	Nodiff	-0.479272831276817	2.11877430288574e-08	Up Regulation	2.9378033696646	3.52752078269194e-268	Nodiff	0.0338107548141433	0.624823441392889	Up Regulation	2.4402929557632	6.51073214210608e-295	Up Regulation	5.15477546068336	0	Up Regulation	2.22788791075857	4.62404851945436e-109	Up Regulation	4.42617402420069	0	Up Regulation	2.64962283570051	3.64497761152009e-134	Up Regulation	4.9039776608576	0	Nodiff	0.978942722698021	8.89786364593034e-21	Up Regulation	2.9685348658152	8.25458297278931e-142	Up Regulation	2.67956461993895	1.97571486467209e-244
M.alba_G0004355	Up Regulation	2.46227462518034	1.85728781282955e-89	Down Regulation	-1.55607629400363	2.04876520198365e-35	Nodiff	-0.196799711249945	0.0798141526840423	Up Regulation	1.30461347049132	2.01653932963572e-45	Nodiff	0.785423919727514	1.10380043232012e-16	Up Regulation	2.66196600694203	4.91456899034113e-116	Nodiff	0.647261731268462	1.65576665527573e-14	Up Regulation	2.81570701711767	7.37345992588624e-170	Up Regulation	2.41787458876846	6.71123138428602e-122	Nodiff	-0.362204230725694	0.00376960659585871	Up Regulation	2.13208878563603	4.94115998573123e-97	Up Regulation	1.68146760574286	2.09146359513256e-41	Up Regulation	1.3451859601615	4.28022188933821e-36	Down Regulation	-1.0955157018073	2.0193005673762e-20	Nodiff	0.548443242890671	0.000196774110211367	Nodiff	-0.43284033503546	0.00285689924109331
M.alba_G0011407	Up Regulation	9.52495889353409	2.08150094316331e-89	Nodiff	1.04245741073401	0.226027578130771	Nodiff	-1.57330203494194	0.251278973861202	Up Regulation	6.79535524005406	4.07747167924868e-167	Up Regulation	1.99305043723766	7.6566188700411e-25	Up Regulation	2.33926512229525	3.20404170827222e-09	Down Regulation	-1.35859643452147	7.95371098523821e-29	Up Regulation	5.70779515358521	5.65527989991837e-184	Up Regulation	6.1413540829108	1.75709272385204e-172	Nodiff	-2.56817639130361	0.370740500905051	Up Regulation	6.99604814665147	4.55783455637575e-79	Up Regulation	7.53646886500778	7.93004246429727e-25	Up Regulation	5.00279308665387	6.75044235374406e-19	Nodiff	0.675868235090834	0.528458425664545	Down Regulation	-4.80606023888933	0.00142332484096025	Nodiff	0.396957893337495	0.573810059952818
M.alba_G0010286	Up Regulation	4.7163063662285	3.43664587794289e-89	Up Regulation	5.03755733270729	6.11868193144186e-264	Nodiff	0.737744022816779	0.0602739030428792	Up Regulation	5.85746259246984	0	Nodiff	-0.13960489157714	0.285011004029216	Nodiff	0.765402078083196	6.25346789160091e-17	Nodiff	-0.133504212966291	0.234367527496867	Nodiff	0.774810807067261	5.79531690777878e-24	Up Regulation	5.94045279836773	0	Nodiff	0.221716677605103	0.383335328224718	Up Regulation	4.97032218084883	1.43795256749633e-91	Up Regulation	4.86070592643872	8.59950960253904e-209	Up Regulation	5.108468140291	2.91789993203151e-208	Nodiff	-0.062499175805264	0.84667573767275	Up Regulation	1.03525900235116	0.000488960513013443	Up Regulation	5.13016660998512	3.76620311236378e-285
M.alba_G0012272	Up Regulation	6.59545070114433	3.74986693599775e-89	Up Regulation	6.93763581684218	2.31041016556002e-90	Nodiff	-2.95130729215175	0.272487025883901	Up Regulation	10.8298241042458	0	Nodiff	0.41238216618357	0.00439951395539142	Nodiff	-0.0246925000783308	0.913021125564992	Down Regulation	-3.44393575105736	4.49991074255743e-150	Up Regulation	3.84743856325167	3.13779086685128e-170	Up Regulation	10.1878729601518	0	Nodiff	3.69134895344583	0.0506327191488959	Up Regulation	10.3136334380586	5.44801385406993e-97	Up Regulation	6.18703605626794	2.23215882895134e-105	Up Regulation	9.89779753399291	3.12534298513893e-120	Nodiff	0.663145425737157	0.671298644761108	Nodiff	0.0918720456193847	1	Up Regulation	6.30386815450078	1.31918655785342e-91
M.alba_G0005860	Down Regulation	-2.41403191908495	3.85500799179557e-89	Up Regulation	1.05308548839541	0.0222757782872189	Up Regulation	5.31868828270021	2.32105232458287e-161	Up Regulation	4.97509105451703	2.62479546763408e-121	Up Regulation	1.0658993422716	4.97221020499012e-16	Up Regulation	2.8289192649992	2.70486375668652e-39	Nodiff	0.0352352084730023	0.74627941564501	Up Regulation	3.87606780495057	9.55340349193783e-116	Up Regulation	3.756533881293	6.07398155368915e-101	Up Regulation	2.05710239995075	9.74234470265378e-85	Nodiff	-0.324326736539001	0.00543870784909896	Down Regulation	-3.47543546066294	4.7170670490406e-163	Down Regulation	-1.39162389994283	1.65406199407298e-27	Up Regulation	1.23545292180848	0.0054247554803062	Up Regulation	6.152227255614	0	Nodiff	-0.154507119306634	0.696967017077258
M.alba_G0016463	Up Regulation	3.91083941667661	4.55375354788083e-89	Up Regulation	4.99827200608275	2.20760177330079e-93	Up Regulation	1.71158825803366	0.000266192187783852	Up Regulation	6.49770543463465	2.16864695090781e-261	Nodiff	-0.35075950750088	0.00140343291898078	Up Regulation	1.23373419956509	2.11207802867375e-27	Nodiff	-0.555288355443151	1.5533996321437e-08	Up Regulation	1.45401266788694	5.79107098527486e-49	Up Regulation	6.37987653798186	6.46567110341259e-273	Nodiff	0.271019990048818	0.428118882189669	Up Regulation	4.21531796526498	6.71073707507042e-89	Up Regulation	4.26610837188881	8.81283594522365e-143	Up Regulation	4.56451603572155	5.73734172864819e-173	Nodiff	0.136307242177527	0.867784846463115	Up Regulation	1.85996019899317	2.51926003204863e-05	Up Regulation	4.89031333337998	2.31866326116105e-100
M.alba_G0004897	Up Regulation	2.70783157554382	6.4145637667246e-89	Nodiff	0.621754075189333	2.38556544558038e-06	Nodiff	-0.517872249027276	0.00239408332316331	Up Regulation	1.46092071739647	1.36213800998734e-35	Nodiff	0.496493199925565	9.43341389002228e-07	Up Regulation	1.12326569900252	5.14425193277743e-24	Nodiff	0.841537828052968	5.17976238451994e-19	Nodiff	0.794136233604016	8.06661447479328e-15	Up Regulation	1.87913342180971	4.98730679239151e-54	Nodiff	0.0636599501493459	0.748549190224191	Up Regulation	2.80332150877539	2.48551928708005e-118	Up Regulation	2.21582220005452	8.49084883677881e-58	Up Regulation	2.30528738760755	1.20305091851611e-73	Nodiff	-0.400214939785592	0.00855617172905872	Nodiff	-0.0425121170692571	0.810782199277205	Up Regulation	1.04968587327542	9.28483247239874e-15
M.alba_G0001405	Up Regulation	7.04096154020304	7.69692464685307e-89	Up Regulation	4.28084097266072	2.65704451971977e-78	Down Regulation	-2.14448679762742	0.033448496335474	Up Regulation	6.43009589499729	5.51851761627982e-154	Nodiff	-0.0395242468292538	0.723321879697936	Up Regulation	1.93582796863407	6.66915467454864e-31	Nodiff	-0.191501904126014	0.172793838522567	Up Regulation	2.10394023919726	1.40120464192959e-49	Up Regulation	6.76727362537459	1.01365466789808e-163	Nodiff	1.29369434390177	0.183870224910987	Up Regulation	8.36256760458148	1.97275436426343e-97	Up Regulation	7.08443597613566	1.20060816371452e-134	Up Regulation	8.39944365426668	6.09098956304965e-143	Nodiff	-0.320261508253723	0.662093956254354	Nodiff	-0.523715004374179	0.419062989208446	Up Regulation	4.62785847508592	2.93277958368438e-91
M.alba_G0007122	Down Regulation	-2.63668485264485	9.59395648847474e-89	Nodiff	-0.573064600164889	9.38767455582718e-17	Nodiff	0.541654649033101	1.01739382776395e-18	Down Regulation	-1.59181934956823	9.75834234662782e-76	Nodiff	-0.756426029756715	2.73126056365796e-14	Down Regulation	-1.15266703854903	7.15165355674805e-41	Nodiff	-0.829244740531429	2.00287908522383e-13	Down Regulation	-1.06396960742593	2.54976966098055e-33	Down Regulation	-2.00827445811577	4.08710400970901e-46	Nodiff	-0.374946577990538	3.64530762438397e-05	Down Regulation	-2.97919708971482	4.72691178626351e-226	Down Regulation	-1.87544102893291	1.9027661206362e-57	Down Regulation	-2.22401738316363	1.96979269148083e-136	Nodiff	0.433885653525085	4.54960575981477e-06	Nodiff	-0.25560777697855	0.0177375655981937	Nodiff	-0.979426738328487	5.03601173592923e-19
M.alba_G0008989	Up Regulation	5.82341624216444	9.85032388590509e-89	Up Regulation	Inf	5.33058578089928e-06	Nodiff	Inf	1	Up Regulation	Inf	1.11927210277496e-53	Up Regulation	1.01256782419388	9.1747365933246e-11	Up Regulation	1.83308964482173	1.44894850173127e-07	Nodiff	0.89284705760067	4.17785050694806e-09	Up Regulation	1.97013487225979	6.26788296047742e-17	Up Regulation	Inf	1.43509012314782e-59	Up Regulation	3.63965319865638	0.0387156872536096	Up Regulation	9.48889597086139	7.76735185652706e-103	Up Regulation	4.81665140427779	3.54379154279695e-32	Up Regulation	8.47450895975114	7.78525196338678e-40	-	-	-	Up Regulation	Inf	0.0203372965900634	Up Regulation	Inf	2.70549783730674e-06
M.alba_G0003207	Down Regulation	-3.21680178392244	1.29140197013305e-88	Down Regulation	-5.28185618028924	0	Down Regulation	-1.9522543349446	2.9280633729444e-248	Down Regulation	-9.95952203046644	0	Nodiff	-0.125001421724063	0.582730633523635	Down Regulation	-4.57414662735871	9.45001088913674e-295	Nodiff	0.0390736819876986	0.828768308126826	Down Regulation	-4.72249178807982	0	Down Regulation	-8.87006569728364	0	Down Regulation	-4.79920937843462	0	Down Regulation	-7.98329627669756	0	Down Regulation	-3.08734118621458	2.43447088545631e-83	Down Regulation	-7.86015045762355	0	Down Regulation	-1.07171780983609	2.15540361944753e-74	Down Regulation	-5.66830927891977	0	Down Regulation	-4.1824112257068	0
M.alba_G0006463	Down Regulation	-3.23810932795929	3.75279677138895e-88	Up Regulation	3.56807856442429	1.40410476544633e-283	Up Regulation	3.5175721039318	0	Up Regulation	2.61322185642175	1.59718433586732e-135	Down Regulation	-2.24541091503408	3.34755066989369e-124	Nodiff	0.260392946035498	0.00163597237022672	Nodiff	-0.969216155948457	3.54729254231651e-30	Nodiff	-0.999918378045923	1.13079316245064e-45	Up Regulation	1.85264789522497	4.10869690055245e-82	Up Regulation	1.31555600164082	9.29692903515479e-29	Down Regulation	-1.8898982702614	4.53652560174651e-94	Nodiff	-0.987914510979462	4.56635732781413e-18	Nodiff	0.354303889663144	4.22389948980866e-05	Nodiff	0.778217313912921	1.82101040176439e-09	Up Regulation	4.06666472057897	6.39470731795205e-119	Up Regulation	2.81753680350697	3.79713576893475e-223
M.alba_G0012862	Up Regulation	4.81335018705799	4.50411954040555e-88	Up Regulation	Inf	3.90074551284906e-08	Up Regulation	Inf	0.00599992400804295	Up Regulation	Inf	3.93532144468983e-108	Up Regulation	1.28440943505531	4.4083698863812e-17	Up Regulation	2.67739249068901	6.76343237275686e-23	Nodiff	0.0843214914916697	0.529638395839798	Up Regulation	3.89411852557767	2.00001746855634e-80	Up Regulation	8.00758739599408	2.35294088699093e-113	Nodiff	0.821399019868323	0.250496958293929	Up Regulation	5.66409477551932	1.48649233145256e-100	Up Regulation	3.53377431444081	5.58521539572081e-32	Up Regulation	4.37790844320227	1.74636080197656e-38	Nodiff	Inf	0.587194851187968	Up Regulation	3.217486664865	0.00207258449985944	Up Regulation	4.07509244774161	8.54663901184785e-07
M.alba_G0013058	Up Regulation	2.14592532104076	5.59343224988783e-88	Up Regulation	1.05349385930046	4.9718396386984e-49	Nodiff	0.011646163026367	0.928798878889512	Up Regulation	2.44700780764365	2.41840782970998e-272	Up Regulation	1.32243843876721	5.60569932920423e-53	Nodiff	0.826645705779748	2.61763313481753e-24	Nodiff	0.81639809743494	5.6174341662094e-29	Up Regulation	1.34840686909129	8.91121536490587e-94	Up Regulation	2.29476456158568	3.94458425977889e-219	Up Regulation	1.05720759070263	7.9238427763645e-29	Up Regulation	3.23555050442297	1.36200794232847e-282	Nodiff	0.828163956123346	1.26638345900293e-15	Up Regulation	1.91169313645434	3.85228831551025e-104	Nodiff	0.170145012311561	0.0205436102971047	Nodiff	0.91038326808582	1.0362729129738e-19	Nodiff	0.911242871360967	2.46694648432545e-36
M.alba_G0016067	Up Regulation	7.34504130913374	7.09639801239729e-88	Up Regulation	5.00849895241983	3.17864780472655e-55	Nodiff	-3.09923246018526	0.135576470953328	Up Regulation	6.75145367626612	2.28465825593946e-110	Nodiff	-0.17139749005137	0.342875334076971	Up Regulation	1.34227856845722	1.54767889654601e-08	Nodiff	-0.510400395499038	0.000478604490965817	Up Regulation	1.69756061283727	3.88860587451299e-28	Up Regulation	9.80904788416781	1.62726424145591e-131	Nodiff	1.9464275948762	0.330320960274537	Up Regulation	9.32630917501282	2.82571673921464e-91	Up Regulation	7.52053745932502	1.57868107851701e-56	Up Regulation	9.49665005543281	1.09381026001509e-59	Nodiff	-3.0506107552707	0.151689754973594	Nodiff	1.90391632181156	0.39344202139212	Up Regulation	8.08224790012299	1.54499292641541e-76
M.alba_G0001382	Up Regulation	3.32365566396353	7.26700160401641e-88	Up Regulation	2.69574641628969	5.15276842477614e-23	Nodiff	-0.554968954220913	0.29826975208994	Up Regulation	5.0415568662334	9.77149905285314e-175	Down Regulation	-1.44463057354024	1.3521831197033e-44	Up Regulation	3.51338523473696	7.41120421336503e-196	Nodiff	-0.216480611256485	0.0330841711119748	Up Regulation	2.30055480867092	1.42692530183127e-82	Up Regulation	5.80323120571257	1.95683405992097e-204	Up Regulation	2.00760895101656	1.48472064242167e-08	Up Regulation	5.36500267428821	5.74334420125285e-132	Up Regulation	4.77281336651956	5.78204023898358e-220	Up Regulation	6.80826873579351	0	Nodiff	-0.7476794175852	0.169422798108982	Up Regulation	2.2096859794411	1.42092868667237e-08	Up Regulation	3.46888046545418	3.21881395186443e-33
M.alba_G0018766	Down Regulation	-2.75059426286914	7.28070238734e-88	Nodiff	-0.276687525138339	0.00139612011819562	Nodiff	0.249436052005982	0.00159687398361765	Down Regulation	-2.12386490297465	1.80763463465897e-96	Nodiff	-0.281860290685195	0.0885079719043206	Down Regulation	-2.38235697661603	8.68289636495263e-92	Nodiff	-0.756208554484384	1.64531660426031e-07	Down Regulation	-1.89237914347854	4.45809715580557e-79	Down Regulation	-2.35292808156407	6.40621284361102e-121	Nodiff	-0.427530831064164	2.95535785061715e-05	Down Regulation	-3.14593465016744	1.75484084182874e-157	Down Regulation	-2.46414716781999	3.32520655209977e-75	Down Regulation	-2.86537588138106	5.44490350211816e-136	Nodiff	0.247476857270412	0.0024216838564829	Nodiff	-0.413637217583008	0.000162693581476349	Nodiff	-0.495922925514761	7.46968979529789e-09
M.alba_G0014833	Up Regulation	6.31618314321526	7.4736055171764e-88	Up Regulation	5.23307400356458	1.58510878304074e-20	Nodiff	0.972462103015796	0.586804920123688	Up Regulation	7.23177433535789	3.02029249335477e-86	Nodiff	0.195701488666992	0.207462606366055	Up Regulation	1.68754806362109	1.15225665352543e-18	Nodiff	-0.0554503011631822	0.709419118763002	Up Regulation	1.95428989058082	1.19087292634186e-29	Up Regulation	6.1872983174294	2.70897545408796e-86	Nodiff	-0.16465912170399	0.938965735129738	Up Regulation	6.19142078279482	1.91327227259729e-84	Up Regulation	6.12442612100126	2.68473138350585e-77	Up Regulation	5.99556712774431	7.61410176338e-74	Nodiff	1.06910345727513	0.581464650885999	Nodiff	-0.245617981503482	0.888933182679222	Up Regulation	4.19477084539301	2.93477000576205e-19
M.alba_G0003021	Up Regulation	2.38192139753936	9.39094357276307e-88	Up Regulation	1.82163810017623	3.21562486689371e-32	Nodiff	-0.554886915985939	0.0169352331100389	Up Regulation	4.54068297890771	6.71538818693167e-199	Nodiff	-0.347867234925737	0.00278102837277254	Up Regulation	3.00335418997424	4.1427472771314e-67	Nodiff	-0.00322914407223653	0.979781396750778	Up Regulation	2.67411234209162	1.8246807610661e-114	Up Regulation	5.36661505783761	7.32584110683962e-244	Up Regulation	2.66150101396698	2.54509304634599e-31	Up Regulation	5.07601138107018	3.08094240554149e-246	Up Regulation	2.73471192021963	5.69328816648203e-57	Up Regulation	5.42254043151459	2.11195735567756e-129	Nodiff	-0.807882987889548	0.00148365790174162	Up Regulation	2.9270211258742	1.2999361281428e-33	Up Regulation	2.65771839874093	2.67584591334194e-59
M.alba_G0010718	Up Regulation	5.39696093910706	9.59940353957424e-88	Up Regulation	2.2091273089248	6.84452897333909e-15	Down Regulation	-1.28017077237422	0.0409450247655165	Up Regulation	4.73288008681917	9.44143391296497e-156	Nodiff	0.843315381219703	1.15841169819389e-06	Up Regulation	2.2444276182469	5.57443061447968e-18	Nodiff	0.625120196347313	1.53246741873997e-06	Up Regulation	2.47850887127677	2.31382929591511e-87	Up Regulation	4.71958074600164	9.60140751108215e-166	Up Regulation	1.19259458477943	0.0172543758073266	Up Regulation	6.62352498623638	8.88004520134252e-99	Up Regulation	4.55865860446997	1.71184254710146e-39	Up Regulation	5.77920436495438	1.8410234127501e-48	Nodiff	0.0332648182883481	1	Nodiff	-0.107976406458734	0.830838826190081	Up Regulation	2.20501544939824	2.05365921980582e-16
M.alba_G0010843	Up Regulation	2.2459460625495	1.69629186807748e-87	Up Regulation	5.65263392349019	0	Nodiff	-0.810329932393167	0.000120698211771975	Up Regulation	5.92418250827034	0	Nodiff	0.229083923371694	0.00751668488642645	Nodiff	-0.701909489832155	4.98647953069375e-18	Nodiff	-0.683737395482712	1.08926729718393e-19	Nodiff	0.22648611179965	0.000406761287186395	Up Regulation	6.83979757634	0	Up Regulation	3.75609357799503	1.48034126090945e-149	Up Regulation	6.03432252952202	0	Up Regulation	2.02147137147435	1.50623277053359e-73	Up Regulation	5.80368193370264	0	Nodiff	-0.898370332124538	2.63980944929371e-05	Up Regulation	3.85566593743506	1.10815076078356e-137	Up Regulation	6.57854557306961	0
M.alba_G0004479	Up Regulation	2.55469704893153	1.74724245497185e-87	Up Regulation	1.33097284809171	5.31936369887197e-16	Down Regulation	-1.96048815295092	1.28470257196833e-11	Up Regulation	5.07311453282216	0	Nodiff	-0.54853230821592	4.94690084528021e-09	Up Regulation	2.93344395064761	1.18516842248796e-174	Down Regulation	-1.29638366786619	1.72889399575491e-57	Up Regulation	3.69710372957719	0	Up Regulation	4.90844473307376	0	Up Regulation	3.133679551871	1.199033053725e-49	Up Regulation	5.72179396562017	8.19840016552304e-309	Up Regulation	3.10775366348196	1.47285744245446e-135	Up Regulation	6.26921100450494	0	Nodiff	0.183145687415596	0.395392609160039	Up Regulation	1.00236148417685	1.15780680764404e-08	Up Regulation	1.17619552583267	2.07267216881795e-14
M.alba_G0016894	Up Regulation	3.29842328498144	1.88579455179568e-87	Up Regulation	5.35520525647148	3.9761266002004e-52	Nodiff	0.185417732321356	0.945900541708457	Up Regulation	7.40902787463895	1.52141191106754e-120	Nodiff	-0.159255557379807	0.14228407841246	Up Regulation	1.95131675808995	1.96941973808782e-52	Nodiff	-0.200307055007757	0.0434841216097004	Up Regulation	2.00827543833456	2.02916719761051e-37	Up Regulation	6.94340797328596	2.35669792297457e-121	Up Regulation	3.67642735138613	3.16351012039156e-17	Up Regulation	7.00758507054261	2.02272426479558e-189	Up Regulation	3.46202596705376	6.09518610350895e-100	Up Regulation	7.16538524258586	7.65671094195838e-207	Nodiff	0.48270009279148	0.691982150455727	Up Regulation	3.38886627150495	3.69854398478384e-14	Up Regulation	4.89954062000198	2.60749311731542e-54
M.alba_G0018942	Down Regulation	-2.93196864811419	2.0750701995717e-87	Nodiff	-0.290087012197291	0.00356482571638692	Up Regulation	1.23077596127886	6.54377029208867e-53	Down Regulation	-1.70580066483312	3.2657545657137e-51	Down Regulation	-1.86223224144343	7.87397323938308e-31	Nodiff	-0.714773679391672	2.94442428703336e-10	Down Regulation	-1.10062614046959	5.34747331921118e-12	Down Regulation	-1.46062271940047	1.70890851541009e-39	Down Regulation	-1.88623627950979	7.45852718745943e-64	Down Regulation	-1.1539460561682	5.94740519591193e-29	Down Regulation	-4.05383875925884	5.98750482368666e-247	Down Regulation	-1.06547075602689	3.72011574605932e-17	Down Regulation	-2.1927514831044	6.54705916219253e-98	Nodiff	0.198684645065598	0.0426203020494347	Nodiff	-0.110088274849129	0.354061027478295	Nodiff	-0.460876331630408	1.24154003511426e-06
M.alba_G0001618	Down Regulation	-3.40683211533958	2.08673193287119e-87	Down Regulation	-1.40679772274697	1.99094750922152e-58	Nodiff	0.796485389252117	1.52839958935867e-29	Down Regulation	-3.5034294020396	2.0282676645031e-240	Nodiff	-0.0345647863035048	0.994518736138378	Down Regulation	-2.68911367027773	3.85117359464536e-84	Nodiff	-0.56690650543531	0.00240393197724572	Down Regulation	-2.14170257431603	9.5681970786059e-71	Down Regulation	-3.4034172249705	2.44182947523771e-216	Down Regulation	-1.50815228887129	1.93217649223649e-51	Down Regulation	-4.88213780740232	0	Down Regulation	-3.36760982140692	2.91510254839385e-85	Down Regulation	-4.84868199010289	0	Nodiff	-0.0824057861348505	0.269624411840499	Nodiff	-0.617213995352129	1.6463769872382e-08	Down Regulation	-1.29668970458283	1.94130395641242e-48
M.alba_G0016471	Up Regulation	Inf	2.17248682493479e-87	Nodiff	0.384693274944697	0.833352458452543	Down Regulation	-Inf	0.0333306760483373	Up Regulation	6.86663835021607	6.61592565170558e-146	Up Regulation	1.07988349414066	1.8569503324888e-09	Up Regulation	4.12825480948005	2.54588352188346e-28	Down Regulation	-1.21383063084727	2.23252990413897e-21	Up Regulation	6.43736419480467	4.41348451518539e-172	Up Regulation	7.37229179582655	1.48886487183003e-162	-	-	-	Up Regulation	Inf	9.61804239042693e-83	Up Regulation	Inf	3.9002705541226e-45	Up Regulation	Inf	1.05203832499811e-41	Nodiff	-0.485645311784056	0.755015168453981	Nodiff	-Inf	0.0626409397654656	Nodiff	0.900356861602993	0.466967022324033
M.alba_G0019886	Up Regulation	2.49555065954283	2.23886710831917e-87	Up Regulation	1.91107939043072	8.69086121114223e-20	Nodiff	0.150697448523948	0.515697341317418	Up Regulation	2.9355441413874	8.46506083854196e-87	Nodiff	0.474265970621336	7.57316657115425e-07	Up Regulation	1.19121985436021	3.06507702655706e-26	Nodiff	0.702165811810697	1.71126632515675e-12	Nodiff	0.979271531229685	1.09778483755597e-14	Up Regulation	1.76731172755636	5.92313946219804e-49	Nodiff	0.942569272698939	7.54701259636248e-10	Up Regulation	3.47205128377861	3.92192303099835e-129	Up Regulation	2.02594192893236	1.3430309792902e-57	Up Regulation	2.99673786092959	1.57286217472174e-131	Up Regulation	1.18505419316246	1.1095940167086e-15	Nodiff	-0.0803876332373788	0.580701952522209	Nodiff	0.753037294098866	2.05068831212815e-06
M.alba_G0013488	Up Regulation	2.88990903775384	2.27310351152312e-87	Up Regulation	3.31096961302744	7.81699538471791e-67	Up Regulation	1.41358708396195	1.57478090644328e-07	Up Regulation	4.84862936994366	5.62716501936689e-229	Nodiff	0.603504556486051	1.50110936376255e-08	Nodiff	0.692082597225619	6.22824295882452e-09	Nodiff	-0.181310898865049	0.0563465232823729	Up Regulation	1.4924821793615	1.89851241388754e-53	Up Regulation	4.55072387738462	1.74402712775445e-224	Nodiff	0.315843286715836	0.107244150519757	Up Regulation	3.23784255401228	1.71374338867315e-124	Up Regulation	2.29114636912771	6.33511019328668e-51	Up Regulation	2.63316983946858	2.27868114193093e-72	Nodiff	0.314603013432652	0.32356947336781	Up Regulation	1.42548973328107	1.77644930199346e-08	Up Regulation	3.02313803533761	1.53176688540788e-64
M.alba_G0017267	Up Regulation	7.62715268665353	2.97088287207283e-87	Down Regulation	-1.57141054488355	0.037074111668856	Down Regulation	-Inf	1.59551979925278e-05	Up Regulation	2.19657884828174	3.85319465994968e-08	Up Regulation	2.90291688497866	3.0298431216093e-42	Up Regulation	2.35959175639103	1.17130779224892e-05	Up Regulation	1.5558684977593	1.90604071976455e-18	Up Regulation	3.72251078481178	5.7613153040922e-17	Up Regulation	2.0757718272045	1.04294695992364e-09	Nodiff	Inf	0.474547787093853	Up Regulation	Inf	3.58970121744738e-89	Up Regulation	4.72869888160453	2.02915510398184e-11	Up Regulation	Inf	1.55188480929169e-13	Nodiff	0.139480998985766	0.889821737670148	Down Regulation	-4.05082322128576	2.47838804840077e-06	Down Regulation	-1.68149208811215	0.00794371306295455
M.alba_G0001801	Up Regulation	3.93595167704465	3.15060910223085e-87	Nodiff	0.605963033561981	0.0254227097775468	Nodiff	0.787138835952743	0.00226578623631332	Up Regulation	3.6198922950131	3.05146451549299e-116	Nodiff	-0.103249904517254	0.293439543735273	Up Regulation	3.34880745102271	1.18407046385839e-118	Nodiff	0.292297245187189	0.0102173471249024	Up Regulation	2.96894977128534	1.64514587711764e-107	Up Regulation	4.54804771842804	4.78183540502844e-155	Nodiff	-0.86001389949319	0.000412454573331319	Up Regulation	3.10854538506364	4.63291916554018e-67	Up Regulation	4.0435067438811	3.80173189470734e-134	Up Regulation	3.21026169220363	4.83110297980499e-115	Nodiff	-0.911031764444572	0.00746005205169801	Nodiff	0.848553297621575	0.0162916284963908	Up Regulation	1.5445134471473	1.35028310354441e-07
M.alba_G0003281	Up Regulation	8.97261138095267	6.16918423631819e-87	Nodiff	Inf	0.0745539369495818	Nodiff	Inf	1	Up Regulation	Inf	3.55327204526662e-13	Up Regulation	2.69530526215462	9.13844120345571e-34	Up Regulation	3.51428248466029	1.62067021318205e-09	Up Regulation	2.98383968516589	9.03138573450066e-41	Up Regulation	3.24086315186822	2.93769440701917e-09	Up Regulation	Inf	1.09041688272335e-14	Nodiff	0.571563286464745	1	Up Regulation	9.58564050525835	2.04940239907147e-80	Up Regulation	6.27997847840007	2.91994799641668e-14	Up Regulation	6.8924153259555	8.67541901883025e-14	-	-	-	Nodiff	Inf	0.862159545191097	Nodiff	Inf	0.0505981998374627
M.alba_G0018371	Up Regulation	4.66382223474252	6.33557615982674e-87	Up Regulation	2.32373379933317	6.82043270015132e-20	Nodiff	-0.73547789772106	0.0924116884026177	Up Regulation	3.76535762938075	3.01616301593393e-83	Nodiff	-0.398207389075702	0.00134034156464253	Up Regulation	1.49908628657381	3.68935482288326e-26	Nodiff	-0.280108398440759	0.0203948137897925	Up Regulation	1.39695053287652	7.85800679908645e-26	Up Regulation	4.56553848496843	6.73139537150178e-107	Nodiff	-0.49154658661676	0.445438536636637	Up Regulation	4.20557911836192	2.66525352025541e-77	Up Regulation	5.06648540019442	5.04142561573496e-114	Up Regulation	4.60278629979292	4.02577964368366e-110	Nodiff	-0.779571637377202	0.090704509723621	Nodiff	-0.433622480137286	0.451947738926608	Up Regulation	3.13215566794731	1.02365806528847e-26
M.alba_G0016134	Up Regulation	2.64210700321058	2.69804819849443e-86	Nodiff	0.335469791679281	0.00079719982850989	Nodiff	0.441229560523042	3.07191272433867e-06	Nodiff	0.967496349049943	2.02485257414631e-25	Nodiff	0.47746742762322	1.40785185673803e-06	Nodiff	0.166364817933491	0.113499542875851	Nodiff	0.0721725799356964	0.399137504009115	Nodiff	0.587088885365553	6.29232678196689e-12	Up Regulation	1.63860249515133	1.38503410769447e-60	Down Regulation	-2.09210465511512	1.6613920910143e-60	Nodiff	0.582919077748352	5.65725858267477e-09	Up Regulation	2.16916288033822	2.83224476823112e-56	Nodiff	0.104141134946239	0.3543765706772	Nodiff	-0.653147929828658	2.85740160176714e-09	Nodiff	-0.986063838606422	7.46787537755955e-11	Up Regulation	1.01632692801025	9.99939840678381e-22
M.alba_G0013290	Down Regulation	-2.2291302377775	2.72616499934387e-86	Down Regulation	-1.51362386384004	5.22294371743252e-98	Nodiff	0.869156007419591	2.36264827988907e-46	Down Regulation	-2.85843685004707	4.44997642846796e-294	Nodiff	0.267308345234095	0.0112656781191924	Down Regulation	-1.09531492388206	2.01875163027473e-25	Nodiff	0.578133159214407	1.42584503622544e-08	Down Regulation	-1.39000387738161	2.06917541366943e-42	Down Regulation	-2.73687107929511	3.31429386536155e-246	Nodiff	-0.968969088271155	4.46142740039922e-26	Down Regulation	-3.16605118683043	6.52800980384349e-256	Down Regulation	-2.49223578911773	1.65745376709802e-107	Down Regulation	-3.43485326809197	1.99910657487362e-287	Nodiff	-0.103725693875951	0.106307835737496	Nodiff	0.0156076261138317	0.858291074577155	Down Regulation	-1.38206715633434	2.22896707795414e-77
M.alba_G0014072	Up Regulation	3.98408615741231	2.78176824568415e-86	Nodiff	Inf	0.38765711150303	Up Regulation	Inf	8.52334973141749e-05	Up Regulation	Inf	5.80983392413731e-86	Up Regulation	2.03809898635637	1.41998992553222e-40	Up Regulation	5.99657417444733	2.64839988097055e-29	Nodiff	0.805006748316459	3.22810246381821e-10	Up Regulation	7.24877421417743	9.59122827132308e-98	Up Regulation	6.02584949629262	2.71712671127204e-81	Up Regulation	1.20288256128617	0.0123568098914451	Up Regulation	5.21724064147278	2.1548263870839e-116	Up Regulation	1.95040063573683	2.15847321531151e-09	Up Regulation	3.1777930215131	4.68784897097928e-17	Nodiff	Inf	0.0578498885722526	Up Regulation	2.78853816960686	2.81220971840877e-05	Nodiff	-1.2630018634361	0.430473891947046
M.alba_G0000035	Up Regulation	7.56958633588638	6.65747245846154e-86	Up Regulation	7.60497424381926	2.04276874504827e-23	Nodiff	2.7867109431055	0.223633248562575	Up Regulation	10.0720991968605	7.97300622477118e-131	Nodiff	-0.480585239674592	0.00445479923552225	Up Regulation	3.14911446061007	4.2800471083981e-37	Nodiff	0.262565201225289	0.0950383569663994	Up Regulation	2.4222038741313	1.04728680655443e-44	Up Regulation	8.71655936795411	4.98754770652445e-136	Nodiff	-0.0704258916400681	1	Up Regulation	7.52653121071488	2.1763631124611e-82	Up Regulation	8.05335110738934	1.29607893065265e-97	Up Regulation	8.00424311977937	3.33483263871082e-93	Nodiff	1.37868194368726	0.837700991905492	Nodiff	1.35127466299107	0.467578120132198	Up Regulation	6.25636125982425	8.06759049361699e-23
M.alba_G0016100	Up Regulation	2.68512248638119	7.08666851903648e-86	Nodiff	0.719413068403097	1.10819948764809e-07	Nodiff	-0.0984126080564617	0.521987939697282	Up Regulation	2.45762330961118	1.44620636748804e-116	Nodiff	-0.0576136207733207	0.595160392630404	Up Regulation	1.63104148413941	2.53941062187247e-52	Nodiff	-0.104307790539805	0.258330063358375	Up Regulation	1.69319400982043	4.28789176885614e-73	Up Regulation	3.41957714719287	1.72121573444572e-185	Nodiff	-0.281865219667185	0.0795893979826923	Up Regulation	2.4351804071014	1.47186209986706e-93	Up Regulation	2.74712820067645	1.0316598807966e-91	Up Regulation	2.49110562483416	7.23606406711078e-98	Nodiff	-0.943846072673919	2.06169809891832e-08	Nodiff	0.575643749472587	0.00264445504658598	Up Regulation	1.69124689702759	2.50855603905326e-30
M.alba_G0008552	Up Regulation	2.8476114046993	7.33176189412259e-86	Up Regulation	5.11406315160963	4.08558075075504e-79	Up Regulation	1.89134893940566	0.000287129620080586	Up Regulation	6.21844621344965	4.76967365372909e-173	Nodiff	0.358258312504301	0.000816279023512691	Up Regulation	1.33766238048333	2.298825893676e-29	Nodiff	0.652060152652792	4.33293727982651e-11	Up Regulation	1.05955237037784	1.35199660899527e-21	Up Regulation	5.66707682577886	2.6898215760212e-176	Up Regulation	2.08319615763825	5.59485166748169e-16	Up Regulation	4.96256615786542	3.44798771565984e-202	Up Regulation	2.49367479311876	5.47041604858127e-64	Up Regulation	4.60293448640133	2.73044589495308e-160	Nodiff	0.572173390410641	0.485718642163428	Up Regulation	3.4152175726915	1.72016748690198e-24	Up Regulation	4.57121803630286	4.17453916665332e-80
M.alba_G0008602	Down Regulation	-5.68033488297546	8.48954992597453e-86	Up Regulation	1.34699958796647	4.13839389733871e-12	Up Regulation	4.65559728153524	7.31186944549277e-283	Nodiff	-0.64279464200843	0.0164476859664035	Down Regulation	-2.40986309970188	4.29800175312779e-11	Nodiff	-0.642161290522129	0.000245928640136975	Down Regulation	-1.000466399938	0.00152967293322689	Down Regulation	-2.03486674114536	4.47913425393544e-26	Nodiff	-0.583417882588525	0.0749242721037667	Nodiff	-0.668108973351313	1.81962711491721e-09	Down Regulation	-6.31604892684237	0	Down Regulation	-3.2660459446892	3.62682351352085e-43	Down Regulation	-3.90762063209458	2.33908407342417e-235	Nodiff	-0.042355311743808	0.837181779286935	Up Regulation	4.04093392097918	5.58432199359794e-57	Up Regulation	1.41682318055101	2.29846721105651e-14
M.alba_G0018472	Up Regulation	2.64582584976297	9.86995313839736e-86	Up Regulation	2.38827031104005	1.85264862237515e-112	Nodiff	0.303935279871421	0.0272893755548933	Up Regulation	4.05573086017799	0	Nodiff	0.619162330442725	3.2730636524119e-10	Up Regulation	1.20194873521021	2.48244204687576e-34	Nodiff	0.214215207335324	0.00878751824977398	Up Regulation	1.62239724224685	3.90667750978569e-108	Up Regulation	2.62618675733898	1.34186857209909e-218	Up Regulation	1.27192553863523	1.30586506191266e-16	Up Regulation	3.95021528739345	8.42466142976011e-143	Up Regulation	2.03132384294135	4.68577838361192e-61	Up Regulation	3.32971689869604	2.33801900280648e-122	Up Regulation	1.4471902579802	7.10124820974363e-35	Nodiff	0.14047401768467	0.244836126426549	Nodiff	0.968737247282427	1.58471151680664e-26
M.alba_G0001640	Up Regulation	3.18094660831511	1.25346355768983e-85	Up Regulation	1.40351487205112	1.2806507441259e-12	Up Regulation	2.05774971135151	1.63281101166738e-32	Up Regulation	3.55727254933886	5.15577602699038e-145	Nodiff	0.477496766506263	2.62404053318227e-05	Up Regulation	1.2219479444982	1.19976437077628e-19	Nodiff	-0.393970962834303	7.41438192835865e-05	Up Regulation	2.10894358139809	9.2996765382605e-83	Up Regulation	4.68742956743152	3.00981777524945e-200	Down Regulation	-2.12432001320249	3.32526172857587e-34	Up Regulation	1.08980190575804	3.26265096751251e-19	Up Regulation	2.7082590209672	4.6284451109907e-57	Nodiff	0.610950168879778	2.27543338232866e-06	Down Regulation	-1.11221772639145	0.000222584055216814	Up Regulation	1.05763577503087	0.000639483801295563	Up Regulation	2.54318761700064	1.82033766309442e-30
M.alba_G0008076	Up Regulation	2.80334970555824	2.07777062640242e-85	Nodiff	-0.0900006737316727	0.497419570481489	Nodiff	-0.82514530360903	6.23816112649646e-08	Nodiff	0.798676757204712	1.93908488655837e-10	Nodiff	0.199940307489497	0.0534253354193186	Up Regulation	1.64769472837179	2.1080904147314e-44	Up Regulation	1.02020883051477	7.08041458080945e-24	Nodiff	0.843521371276412	6.01897937790634e-13	Up Regulation	1.11272488244312	2.20751527652433e-18	Nodiff	-0.207592739175652	0.273912292155489	Up Regulation	2.62779618842829	7.00307639728848e-96	Up Regulation	2.60808552714469	3.38975744521014e-73	Up Regulation	2.42654878692294	1.21190738986381e-78	Nodiff	-0.295523974930545	0.0365687759330132	Nodiff	-0.725162807775485	4.56925517169194e-05	Nodiff	0.23382232916491	0.105291204232033
M.alba_G0003313	Up Regulation	2.36060740488431	2.43735543210576e-85	Nodiff	0.79627481344091	3.18236749095811e-12	Nodiff	0.607322316001605	9.06540056360213e-08	Up Regulation	2.87907767179297	5.10758078506051e-217	Nodiff	-0.0954503237053442	0.276794452900454	Up Regulation	2.08193110604643	5.0335822720419e-105	Nodiff	-0.0351205114887395	0.637819205985481	Up Regulation	2.03758288440005	8.67242702457632e-137	Up Regulation	3.78897007822911	5.68497556217626e-308	Nodiff	-0.172739300313187	0.152680713293112	Up Regulation	2.22000808369837	1.9193322096332e-107	Up Regulation	2.46026279547833	8.20875411128621e-96	Up Regulation	2.31381709186564	7.33097279497473e-117	Nodiff	-0.891779971951058	2.64563938012421e-10	Up Regulation	1.33794777010025	6.34079279088488e-19	Up Regulation	1.71599847377111	2.64400940956938e-43
M.alba_G0018790	Up Regulation	6.02557285175318	3.33360849522174e-85	Up Regulation	6.77253795297016	1.04767044084544e-33	Nodiff	2.11430034702896	0.235851866583039	Up Regulation	8.43854693292774	8.44173821949582e-105	Nodiff	0.294031150069875	0.057952052024032	Up Regulation	1.01532333068431	1.86112334489131e-08	Nodiff	-0.295189713897728	0.0263305554545192	Up Regulation	1.62061981136598	6.25436173990201e-26	Up Regulation	6.93665563438285	2.4262692000253e-108	Nodiff	-0.0438821077770269	1	Up Regulation	6.01206640244066	1.34346524930331e-83	Up Regulation	5.73538500456989	5.33201219211503e-70	Up Regulation	5.71608372497155	3.54159443151604e-68	Nodiff	1.51130512505248	0.492302245489389	Nodiff	0.565929590880347	0.7524536103842	Up Regulation	5.28274760964713	4.78072799440796e-33
M.alba_G0005985	Up Regulation	9.61039329627037	3.74791532745893e-85	Up Regulation	6.63818974489143	3.71649066791384e-14	Nodiff	-0.0961682732615341	1	Up Regulation	9.64586564511761	5.3551996664073e-83	Nodiff	0.799221821148491	4.85526997451646e-06	Up Regulation	1.52966221091155	3.52424998423264e-10	Nodiff	-0.618763151913043	6.27563631679607e-05	Up Regulation	2.96314218610553	1.25703018761615e-41	Up Regulation	9.83223957251024	4.54645963886751e-88	Nodiff	-0.528001790755419	1	Up Regulation	9.10331392034062	1.53303712901414e-80	Up Regulation	8.81300884179087	6.49658089363154e-52	Up Regulation	8.30189898643616	3.82964226079183e-48	Nodiff	-0.15571569018548	1	Nodiff	-0.448998172550454	1	Up Regulation	6.83072316205038	5.65604534237532e-16
M.alba_G0013389	Up Regulation	2.53085729265715	8.77744275893643e-85	Up Regulation	1.38427198765666	2.90498755616845e-43	Nodiff	-0.904051796113581	1.12014848575449e-06	Up Regulation	2.02119945505741	1.53214505474088e-105	Nodiff	0.161267241091885	0.088198681827843	Nodiff	0.191218779910343	0.0474063667880236	Nodiff	-0.22383156234737	0.00870677194630543	Nodiff	0.592009562372009	6.19862919353262e-14	Up Regulation	2.67514996963006	1.86760162342675e-159	Nodiff	0.121393151778564	0.467757810410018	Up Regulation	2.68510127240674	8.95192043725714e-121	Up Regulation	2.3743447166886	3.25364976700015e-75	Up Regulation	2.52257269642757	1.37012859704876e-103	Nodiff	-0.636571024973014	2.81797896513422e-05	Nodiff	-0.134361667716467	0.395702105116647	Up Regulation	2.04817101706999	3.41585574375795e-85
M.alba_G0006944	Up Regulation	5.61035038194586	9.43327918207922e-85	Up Regulation	Inf	9.06676089005323e-14	-	-	-	Up Regulation	Inf	1.94800442814526e-66	Up Regulation	1.06834872773295	4.32588855065427e-11	Up Regulation	1.77004946726289	6.04941450797483e-13	Nodiff	0.526757862771583	0.000324161121784826	Up Regulation	2.32679100891875	3.57508979289706e-28	Up Regulation	Inf	1.46767705219828e-73	Up Regulation	Inf	0.0374465023086517	Up Regulation	Inf	3.13755845386024e-102	Up Regulation	4.54804961766213	4.27167696560316e-39	Up Regulation	Inf	2.970434271633e-52	-	-	-	Up Regulation	Inf	0.0419600452236693	Up Regulation	Inf	2.00207690866415e-15
M.alba_G0008578	Up Regulation	3.19623405505288	1.05021952016698e-84	Up Regulation	4.00564627607865	6.63815315708457e-123	Nodiff	0.029829304060729	0.915350590986132	Up Regulation	4.5702435611831	1.04703059305802e-219	Nodiff	-0.288266376310431	0.0101337315411272	Nodiff	0.0436281886198724	0.724978150541521	Nodiff	-0.747924219392396	1.36020613652107e-14	Nodiff	0.519199978732323	4.49636800815184e-09	Up Regulation	4.45972501142171	2.06818865838116e-223	Nodiff	0.547893591555192	0.0463730792223358	Up Regulation	3.77476458504714	5.0320265898829e-118	Up Regulation	3.48903363325963	3.42079647067539e-106	Up Regulation	4.06104313057022	5.48541861096352e-145	Nodiff	0.126504567626823	0.705851678291247	Nodiff	0.461696054984861	0.101649004672419	Up Regulation	3.90579004055373	3.69327400096958e-120
M.alba_G0009891	Down Regulation	-2.2058951586712	1.06516275718761e-84	Nodiff	-0.0831273864250367	0.22370435063539	Nodiff	0.0027818834625726	0.961794827759455	Down Regulation	-2.33029218830301	3.52135405249237e-202	Nodiff	0.128660707787245	0.203823186511886	Down Regulation	-2.08636706185165	3.90922767436002e-120	Nodiff	0.350132560512133	0.000155020463816132	Down Regulation	-2.29216362620525	9.48464402971805e-200	Down Regulation	-2.78247184406645	5.40706078842931e-270	Nodiff	0.174390533561989	0.0613673955924631	Down Regulation	-1.99937282790971	5.26168885193681e-105	Down Regulation	-2.33007829632692	2.60583127800392e-96	Down Regulation	-2.1294468374745	4.94106375236029e-116	Nodiff	0.470140646047697	2.57788458837847e-13	Nodiff	-0.281446184176688	0.00376209056200519	Nodiff	-0.52540308265867	4.89159004160524e-14
M.alba_G0005172	Up Regulation	3.09454602150071	2.23726488111503e-84	Up Regulation	1.62141889628398	1.87260555453488e-22	Nodiff	-0.18528357328737	0.410044558448383	Up Regulation	2.74853364219623	5.18895500000049e-87	Nodiff	-0.290508440736713	0.00553667981176751	Up Regulation	1.62429182525567	6.25875990289802e-47	Nodiff	0.267491418675058	0.0096299085195535	Up Regulation	1.08208606996514	4.4912007674743e-24	Up Regulation	2.81848072167346	2.80203213738845e-92	Nodiff	0.0575613080139698	0.823827480055285	Up Regulation	3.18538044762153	1.63134397874121e-87	Up Regulation	3.38933425669912	7.69864702058394e-115	Up Regulation	3.47465306559506	1.07888713633456e-139	Nodiff	-0.0521762260659444	0.880612356979937	Nodiff	-0.0639749326913123	0.726998563588725	Up Regulation	1.70119396816823	1.77910302092048e-25
M.alba_G0000124	Up Regulation	3.61817284762064	3.0211821217492e-84	Nodiff	0.766970095299238	3.47725488530848e-08	Down Regulation	-2.8637945610629	3.21297386423233e-38	Up Regulation	1.98400517234593	8.78758252496407e-65	Nodiff	-0.133443422779833	0.227011747671991	Nodiff	0.476754553298511	5.87715350186981e-05	Nodiff	-0.812883113671033	2.61914686609191e-15	Up Regulation	1.17198573827768	1.41411924110599e-31	Up Regulation	2.15490874056368	5.75790075143684e-75	Nodiff	0.369546878676796	0.332662447625067	Up Regulation	4.01650367810882	1.60469054346356e-103	Up Regulation	3.75550294442848	1.41803448447639e-93	Up Regulation	4.14757566667622	1.7483646860979e-96	Nodiff	-0.152476680151595	0.348399762745054	Down Regulation	-2.33073479547569	1.45811633173519e-24	Nodiff	0.947507215237565	7.65697097693352e-12
M.alba_G0014483	Up Regulation	2.62126125824669	3.50272639335123e-84	Up Regulation	1.21748119804167	1.87820106848865e-23	Nodiff	-0.346084167748264	0.0444743000414446	Up Regulation	2.65911358166956	4.4980035058745e-149	Nodiff	-0.230978240068052	0.0199468720334393	Up Regulation	1.26322392454833	2.8542482242676e-36	Nodiff	-0.348551757218593	7.60072385110606e-05	Up Regulation	1.39655710355281	8.39310796383306e-59	Up Regulation	2.94152557017531	3.37082719908105e-171	Nodiff	-0.0127050200996471	0.964661777394563	Up Regulation	2.63948616162819	1.76138389199727e-107	Up Regulation	2.85668655431272	1.65083020542429e-103	Up Regulation	2.86877676338462	4.46311615595388e-131	Nodiff	-0.264622723348224	0.0878358531661265	Nodiff	-0.0832767987688719	0.608726092553648	Up Regulation	1.50974431166219	3.23970287776348e-34
M.alba_G0017882	Up Regulation	Inf	4.15176308951339e-84	Down Regulation	-1.78908310229164	0.0369200449872007	Down Regulation	-3.98982651140688	0.000673011572915946	Up Regulation	5.40009620275208	4.79748747677229e-120	Nodiff	0.463388239195591	0.00482977933711537	Up Regulation	5.439355703187	7.13331698290204e-49	Down Regulation	-1.22592861718927	1.91513474211224e-21	Up Regulation	7.14427487176318	6.63548694390634e-157	Up Regulation	4.99157261567135	8.99363540063187e-120	Nodiff	-Inf	0.65520794459311	Up Regulation	8.15716820725156	6.77286390971002e-76	Up Regulation	Inf	4.84830626698666e-63	Up Regulation	7.69489752850713	1.03914717858346e-55	Nodiff	0.426942673351369	0.553805303574954	Down Regulation	-Inf	2.5031460634396e-07	Down Regulation	-2.18769376470667	0.00398681839714676
M.alba_G0019796	Down Regulation	-2.39263791454067	4.15444779512742e-84	Down Regulation	-1.40853762280894	3.58987168186565e-77	Nodiff	0.127311504910417	0.0457896271024673	Down Regulation	-2.38073294238401	1.82087486044774e-191	Nodiff	-0.205291138023234	0.0889490975642471	Down Regulation	-1.55958543084662	5.16697434322203e-51	Nodiff	-0.731984789364036	1.72348407937548e-11	Down Regulation	-1.01727383490746	6.96623884891599e-32	Down Regulation	-1.92784224044246	1.28068064018072e-88	Nodiff	-0.895707429057109	4.78778424975314e-21	Down Regulation	-3.25617415667943	4.368735572108e-228	Down Regulation	-2.18305364811384	1.4761251501146e-73	Down Regulation	-3.05278148574152	3.03968603855383e-203	Nodiff	-0.434573442950634	2.69044456334084e-10	Nodiff	-0.322327780490732	0.00170260568293559	Nodiff	-0.945971726681036	1.33966223709414e-31
M.alba_G0016353	Up Regulation	7.34592931169367	4.26469130268222e-84	Up Regulation	Inf	4.49774732399696e-11	Nodiff	Inf	0.245918214429691	Up Regulation	Inf	2.35285596615799e-85	Up Regulation	2.49276492582817	4.32580493020677e-26	Up Regulation	2.61361768976954	2.07721115302407e-30	Up Regulation	2.17474046771479	4.21638500146899e-23	Up Regulation	2.946699110327	9.36847567770557e-48	Up Regulation	5.81150709511606	1.08619805525804e-78	Nodiff	1.64204328415278	0.211093483074028	Up Regulation	9.02819856271248	1.94700987893218e-88	Up Regulation	4.85789546276806	1.22833633009308e-58	Up Regulation	6.53515175075703	5.58560175209029e-68	Nodiff	Inf	0.104739963156175	Nodiff	0.582786265113512	0.733507295371964	Up Regulation	2.82871324373344	1.53134191628314e-05
M.alba_G0007098	Up Regulation	6.39839151147421	4.87875310574958e-84	Nodiff	-0.102580963126459	1	Nodiff	-2.73814105783607	0.275212514081622	Up Regulation	5.61287263521924	5.81021763977334e-22	Nodiff	0.52373968595136	0.00109828330838914	Up Regulation	6.10202382287616	1.54447216406066e-59	Nodiff	0.963309820401132	2.63240282742311e-09	Up Regulation	5.67443964960086	7.74165893138228e-24	Up Regulation	2.56269095523395	2.23165071136245e-11	Nodiff	2.87192311926836	0.20313335016499	Up Regulation	9.29519887930086	5.83467127256351e-91	Up Regulation	5.87935410207067	2.93976360824986e-59	Up Regulation	8.76928543034618	2.97151246717807e-65	Up Regulation	3.06914731680373	7.09611803610236e-05	Down Regulation	-2.92604782951474	3.3984859188329e-05	Down Regulation	-3.14332300953965	9.54962926132506e-06
M.alba_G0012419	Up Regulation	2.64869091741633	5.33428939427132e-84	Nodiff	0.875068098989864	1.86520334559421e-06	Nodiff	0.886382313207671	9.62922284562159e-07	Up Regulation	3.618919909699	4.67376450491911e-197	Up Regulation	1.19667923910423	1.17702474649834e-28	Up Regulation	1.34696892295386	5.46108728294579e-24	Nodiff	-0.13924613276672	0.109419778616196	Up Regulation	2.69859489571063	4.76952526886663e-152	Up Regulation	3.70199986416592	1.48429785562039e-206	Nodiff	-0.104284766497025	0.520430551304812	Up Regulation	2.57706232362959	1.21433028346993e-101	Up Regulation	1.45656596243792	5.51430024040247e-23	Up Regulation	1.3789248219975	3.00267254996517e-24	Nodiff	-0.0658100566001942	0.789939065270044	Nodiff	0.859326863242305	1.80975845349654e-05	Nodiff	0.968430626588005	6.79048562491306e-08
M.alba_G0016680	Up Regulation	5.59991269147738	6.79398901914644e-84	Nodiff	3.16650134897201	0.115721839452656	Nodiff	0.623444517027369	1	Nodiff	2.75995697265041	0.248317817375725	Nodiff	0.613130798255415	4.85398412733825e-05	Up Regulation	5.33828592842307	7.28569723324241e-56	Up Regulation	6.42150909924754	3.2299464640295e-97	Nodiff	-0.453263373637786	0.715467110452529	Nodiff	Inf	0.0818963587602625	Nodiff	2.90581043552852	0.0523152104601268	Up Regulation	8.5502697540445	1.61801684375056e-97	Up Regulation	4.99040816564326	4.25611594335605e-54	Up Regulation	7.93829531681852	2.27440970100269e-65	Nodiff	-Inf	0.974638080164833	Up Regulation	Inf	0.0121930807311268	Up Regulation	Inf	0.0280209212668525
M.alba_G0016055	Up Regulation	3.13848309581541	7.33750156512485e-84	Up Regulation	4.14145540284459	2.3637377266864e-68	Nodiff	-0.157290882055773	0.696008948965506	Up Regulation	5.63517230998589	0	Nodiff	0.00114188438379305	0.952977366283891	Nodiff	0.271261314939686	0.0154197055175779	Down Regulation	-1.16072297138838	1.03342494832461e-35	Up Regulation	1.44886744007909	3.54481830652808e-61	Up Regulation	5.4443738361079	0	Up Regulation	1.44498312583729	1.12270642176239e-06	Up Regulation	4.61523086671383	1.66335849863997e-148	Up Regulation	3.14213300536215	2.31972284785751e-84	Up Regulation	4.61294603395103	1.94482548566642e-147	Nodiff	0.208700059087982	0.615200311608461	Up Regulation	1.08993879114881	0.000357768010132891	Up Regulation	3.96039779701413	1.05380239301473e-69
M.alba_G0003994	Up Regulation	9.50258709642102	1.00077409426497e-83	-	-	-	Nodiff	Inf	1	Up Regulation	Inf	0.0117050093086224	Up Regulation	5.13188893799174	1.66091788673956e-68	Up Regulation	Inf	0.00410703221783371	Up Regulation	5.17717636323504	1.35258312519648e-68	Up Regulation	Inf	0.00344685652511523	Up Regulation	Inf	0.00645745130852162	Nodiff	-0.458295217230836	1	Up Regulation	9.07123061544904	4.49410793500331e-79	Up Regulation	4.37829736567672	0.00886335128955085	Up Regulation	3.93780278204585	0.0164783973582111	-	-	-	Nodiff	Inf	1	-	-	-
M.alba_G0012777	Down Regulation	-2.22157515510495	1.58754727873746e-83	Down Regulation	-2.65231951660938	1.43896596755301e-199	Nodiff	0.608593186635104	1.450067465132e-23	Down Regulation	-3.36062878837709	4.38406799343034e-253	Nodiff	0.0740368002919883	0.467344772732524	Nodiff	-0.157364841903347	0.11701207580927	Nodiff	0.685259409793514	2.52695437776954e-10	Nodiff	-0.753155593661687	4.22984134213632e-16	Down Regulation	-2.9428668759724	1.47672102027523e-207	Down Regulation	-1.1106408918414	1.81651379130688e-33	Down Regulation	-3.29968265654078	1.34612662813101e-270	Down Regulation	-2.29094464341885	4.48112695631037e-91	Down Regulation	-3.37527580005601	1.7780154681348e-277	Nodiff	-0.400179408860701	4.67634355727196e-10	Nodiff	-0.0902342083397712	0.344618242786996	Down Regulation	-2.22447417446641	8.8158837081532e-176
M.alba_G0007925	Down Regulation	-5.06064816493488	1.98732210146509e-83	Down Regulation	-1.73549264699981	4.94305016140187e-11	Up Regulation	3.10132905364099	9.08923564730324e-21	Down Regulation	-2.9572292015504	3.74906041264877e-30	Down Regulation	-1.2491889874051	0.0163715590991736	Down Regulation	-1.31980393097318	0.012303757451593	Down Regulation	-1.28799900606091	0.0129942146302412	Down Regulation	-1.26685895998006	0.0128358983109708	Down Regulation	-3.05028954412146	7.71084089695557e-35	Down Regulation	-2.33551734972614	8.41413733896463e-15	Down Regulation	-7.36187247299181	1.42988073956323e-58	Down Regulation	-3.80700564777391	1.13001267761951e-61	Down Regulation	-6.11429327422408	3.4346546612464e-49	Nodiff	0.110709286451969	0.527694433340586	Nodiff	0.666344119558136	5.18508428145982e-05	Down Regulation	-1.81838715741915	4.00442004221781e-13
M.alba_G0019250	Up Regulation	4.96207734002422	2.95838830450073e-83	Down Regulation	-2.36174872503806	3.42674426091549e-32	Nodiff	-0.358171799753641	0.0194199273977095	Up Regulation	2.82294898873204	1.96195530376685e-129	Up Regulation	2.44679498226375	6.74072118965306e-41	Nodiff	0.140442983436032	0.659186061161992	Down Regulation	-2.53692279792577	4.58326714589021e-108	Up Regulation	5.13986059673726	5.70044308148931e-239	Up Regulation	1.61001064187951	6.50550783172637e-65	Down Regulation	-4.3665701066094	1.0835089893406e-56	Nodiff	0.62790417642898	3.38786714670504e-05	Up Regulation	2.51966088538137	3.62944033490369e-10	Down Regulation	-1.82006028018019	1.01366033796123e-18	Up Regulation	1.23079954539699	8.3530867954871e-24	Down Regulation	-5.94518440841284	6.77198180110842e-154	Down Regulation	-3.56490185057022	4.62934624043776e-113
M.alba_G0011035	Up Regulation	3.18847155589831	3.10694070435012e-83	Up Regulation	1.21523090329263	2.72493554896081e-16	Nodiff	-0.517177883674281	0.00783120969892622	Up Regulation	2.42956278269749	5.54856770663698e-85	Nodiff	0.120921089378833	0.268336848291639	Up Regulation	1.32835530842983	2.12496003340078e-32	Nodiff	0.296187888188677	0.00271608569343444	Up Regulation	1.16913619475472	1.20600344636238e-30	Up Regulation	2.76168185753534	3.42773498190468e-104	Nodiff	0.00571634582154948	0.986920400242248	Up Regulation	3.22564719540576	1.22146455215144e-84	Up Regulation	3.07203658196216	1.91441308969208e-96	Up Regulation	3.10318534753401	1.49616034900965e-115	Nodiff	-0.316532322798629	0.174938202094142	Nodiff	-0.184828320862263	0.37959982259012	Up Regulation	1.55813413103434	6.81810394493516e-25
M.alba_G0005662	Up Regulation	6.80775573112088	4.41581469333665e-83	Up Regulation	Inf	1.77146845806048e-16	Nodiff	Inf	0.791471620636679	Up Regulation	Inf	1.86822473831179e-44	Nodiff	0.850103839855819	2.28237179310422e-07	Nodiff	0.713360318537583	0.0107399000829311	Nodiff	0.50484177254691	0.0008842649413423	Up Regulation	1.07392472142477	5.49422370013567e-05	Up Regulation	8.6281401704351	1.03589455617088e-45	Nodiff	1.42896834527212	0.577257345074331	Up Regulation	8.27229804678798	5.94003682628259e-85	Up Regulation	5.9631135775958	3.28508949504395e-38	Up Regulation	7.42203827272757	1.19207225538202e-38	Nodiff	Inf	1	Nodiff	2.26405418395961	0.450307968995641	Up Regulation	7.51674097622029	2.00065725011535e-16
M.alba_G0017630	Up Regulation	2.65252520269361	5.29934977837495e-83	Up Regulation	1.42250678910347	3.70952964752437e-19	Nodiff	-0.910209903395738	0.000160335512674602	Up Regulation	3.37253384132473	6.27122811386448e-186	Nodiff	0.517777639176746	5.28742098727133e-07	Up Regulation	1.10915081000047	2.26794171484573e-22	Nodiff	-0.262162298183398	0.00344762880112016	Up Regulation	1.90498314990566	7.31367630567141e-92	Up Regulation	4.09662425864273	3.02060680371027e-239	Up Regulation	1.31937451120997	4.54514046138455e-11	Up Regulation	4.00341180894148	5.0477754055813e-180	Up Regulation	2.13929756473029	5.40990942993267e-52	Up Regulation	3.48381914835412	8.55726505687113e-123	Nodiff	-0.705461337338158	0.000679845073083822	Up Regulation	1.12725232030717	5.48390728127672e-08	Up Regulation	2.15634709633486	1.47582201356418e-40
M.alba_G0012049	Down Regulation	-2.10079298865387	6.89298437442457e-83	Down Regulation	-1.97673483709807	7.58000248310294e-88	Nodiff	0.337120014905794	4.32444644991307e-08	Down Regulation	-2.44481821299019	5.74705498883655e-124	Nodiff	0.419959888178079	0.000429404931611045	Nodiff	0.137049625985961	0.204352871438004	Up Regulation	1.08642458274437	5.11048267123926e-21	Nodiff	-0.513236370994469	6.6091589402419e-09	Down Regulation	-1.28339183871973	4.53024511035407e-59	Nodiff	0.356450914219939	6.75852605509385e-05	Down Regulation	-1.71188260916634	5.77006791409911e-87	Down Regulation	-2.51652401773459	7.04816292434885e-114	Down Regulation	-2.13345310999518	2.02715240681455e-126	Down Regulation	-1.14374160471274	4.78038072251526e-46	Up Regulation	1.84930401708453	2.41375758879894e-70	Nodiff	-0.805237145368962	2.12083080257816e-23
M.alba_G0003248	Up Regulation	2.45924444621952	6.90593853683702e-83	Down Regulation	-1.0297837501897	8.45451894110654e-31	Nodiff	-0.96282409989782	7.90833132933728e-30	Nodiff	0.0255564664455709	0.765896002200262	Nodiff	0.304007575143023	0.00181375638037118	Nodiff	0.891094932531006	3.1560807373963e-19	Nodiff	0.200833222267096	0.0205564403459176	Up Regulation	1.01017964854868	3.42186216137104e-32	Nodiff	0.945229970473503	3.7090765995541e-26	Down Regulation	-1.31894866001601	1.94468690595927e-26	Up Regulation	1.17290866447404	1.55421582349827e-31	Up Regulation	2.15963420414883	1.87710050486775e-64	Nodiff	0.867427218456606	2.31952736275786e-17	Nodiff	-0.901279889239288	8.49971994082036e-26	Down Regulation	-1.36869406119145	3.77488254432752e-25	Nodiff	-0.100376792576833	0.331019937022474
M.alba_G0015111	Up Regulation	6.06256606430601	8.06382633627339e-83	Down Regulation	-1.57805926549771	2.27064762186911e-07	Down Regulation	-1.21560301108577	2.98247895336372e-05	Down Regulation	-1.47381149530943	1.01635569341163e-06	Up Regulation	2.43216976783829	4.02120977851588e-35	Nodiff	0.696995717440448	0.0466351158565906	Up Regulation	3.08622794118299	9.70310724845456e-49	Nodiff	0.0585172266355919	0.91980680830886	Nodiff	0.0785745326491918	0.853948739317361	Down Regulation	-3.28285358506491	8.81031526150319e-10	Up Regulation	2.81111192466482	1.34363951386064e-39	Up Regulation	3.63335546280093	6.6909587849342e-13	Nodiff	0.376749287835515	0.272954784308676	Down Regulation	-1.53306749789382	4.43641138386073e-07	Down Regulation	-2.95278531968242	1.84327403339416e-06	Nodiff	-0.0160434100162913	1
M.alba_G0013254	Up Regulation	4.09285553831388	9.80205174295502e-83	Up Regulation	6.07459733342097	1.43695553877408e-09	Nodiff	2.34946826788983	0.461647465269885	Up Regulation	9.87038517901065	2.61471578758132e-126	Nodiff	-0.169681219641364	0.203494040517678	Up Regulation	3.92060219651125	1.70094048525311e-92	Nodiff	0.0163859331167484	0.858867761376058	Up Regulation	3.75074419562454	6.2078466994448e-91	Up Regulation	9.86705563799316	1.78734065528334e-138	Up Regulation	3.39400500152493	2.68456497479208e-06	Up Regulation	7.52016096402831	8.86912315575719e-129	Up Regulation	4.26716829781936	2.9677392125613e-93	Up Regulation	7.68822558821523	5.80608910595026e-142	Nodiff	0.0346823081961291	1	Up Regulation	5.73142269030931	3.86863615432882e-08	Up Regulation	6.07839152179467	8.17013864471684e-11
M.alba_G0002982	Up Regulation	6.46489663078889	1.23203096884937e-82	Up Regulation	7.35711208632484	4.54488912442253e-45	Nodiff	1.39197060646202	0.654701655485068	Up Regulation	8.24907440674279	6.66210692501148e-83	Nodiff	-0.213252991619852	0.142511723733383	Nodiff	0.966629665456414	2.12341888822635e-09	Nodiff	-0.0782410863705634	0.576093338348928	Nodiff	0.847207477414624	3.07587574228447e-08	Up Regulation	7.29096780434788	7.35666862066942e-89	Nodiff	0.262192195904353	0.990007477133664	Up Regulation	6.76691973994526	2.43391187215888e-81	Up Regulation	6.68322285090238	4.18462872494971e-94	Up Regulation	6.97991245992275	2.05835807948128e-93	Nodiff	0.989386329659534	0.888878220255884	Nodiff	0.685100826040019	0.762942516005164	Up Regulation	6.40569324376137	3.14941013819345e-48
M.alba_G0010684	Up Regulation	2.15040704294757	1.42505063346747e-82	Up Regulation	7.19035553796319	2.89326571434394e-317	Up Regulation	3.83650447352721	1.93601087426123e-23	Up Regulation	8.67362670534304	1.6863138053967e-207	Nodiff	0.312677506384527	0.000322998076759922	Up Regulation	1.99660260946535	1.28002402727174e-113	Nodiff	0.886876852777534	3.8339527846457e-28	Up Regulation	1.43809194047571	7.55456901137455e-30	Up Regulation	7.36927373340005	8.78231076819596e-191	Up Regulation	3.5249484472026	1.82047179055341e-156	Up Regulation	5.70674939503163	0	Up Regulation	1.84213359887842	1.33656828463658e-63	Up Regulation	5.39221768292419	0	Up Regulation	1.32152987891498	0.0244345697463389	Up Regulation	6.05027756549944	1.88706903669961e-245	Up Regulation	5.89560053205515	6.15533477151707e-305
M.alba_G0005678	Up Regulation	3.18011579556903	1.77704982708647e-82	Up Regulation	1.13910402718308	3.34238012192251e-10	Down Regulation	-1.32631736813606	4.35301312205301e-05	Up Regulation	1.87124000271517	6.59631445023863e-32	Up Regulation	1.29009257846445	1.75068388654282e-24	Nodiff	0.1008272404151	0.461961363650269	Nodiff	0.71935468387806	1.29991680679133e-10	Nodiff	0.687276728106228	4.07650660024632e-08	Up Regulation	1.50537418076319	9.61951666503709e-25	Nodiff	0.687502869555788	0.0165275940106637	Up Regulation	3.90107380935305	6.65180192206501e-119	Up Regulation	1.89437095094738	5.29737060593166e-23	Up Regulation	2.60933439005895	1.46340054774468e-37	Nodiff	0.384477753851108	0.069778608455201	Down Regulation	-1.01016179418331	9.11568166220881e-06	Nodiff	0.783083041123515	1.87614860353023e-06
M.alba_G0002724	Up Regulation	2.87427455569735	2.36870001622399e-82	Up Regulation	5.16007657850522	2.52847762730425e-74	Up Regulation	3.64104652605115	2.00133916758674e-21	Up Regulation	7.23642140828198	8.21050890291274e-302	Nodiff	-0.558075458154991	6.00065772988354e-08	Up Regulation	2.14223363147416	3.60400954494478e-81	Nodiff	-0.43155504480214	3.86440023825881e-06	Up Regulation	2.03134555842279	5.17560127789057e-91	Up Regulation	6.91815804456158	9.0763323757604e-313	Nodiff	0.241034760040503	0.2401954723821	Up Regulation	3.14795794228144	1.29087771525774e-111	Up Regulation	3.43699661290731	3.82015506839107e-127	Up Regulation	3.70468212613299	8.55668636116537e-170	Nodiff	0.338654104041948	0.767420940712465	Up Regulation	3.5574389717499	1.82499652434996e-24	Up Regulation	4.85156744249189	6.93462326983583e-79
M.alba_G0013582	Up Regulation	2.88339819448404	2.60914219289758e-82	Up Regulation	5.01890269182731	2.07646202533311e-180	Nodiff	-0.713272801894015	0.155968469722034	Up Regulation	6.21259320923506	0	Nodiff	-0.194029518271919	0.0600292461730126	Nodiff	0.260349582628678	0.0100333478569539	Down Regulation	-1.06654762155875	1.68672407918377e-32	Up Regulation	1.14856692171408	1.00467751903755e-43	Up Regulation	5.84692981513708	0	Up Regulation	2.92859738571777	3.53435235826438e-22	Up Regulation	5.84014227128788	1.98113917996252e-208	Up Regulation	3.08169638072768	7.86024405674772e-98	Up Regulation	6.03174757856371	3.80471644724002e-232	Nodiff	0.383338478073738	0.369515875847226	Up Regulation	1.84277183157467	5.56384957979615e-11	Up Regulation	4.66323139933016	2.96567696686192e-182
M.alba_G0015262	Down Regulation	-2.29015248703978	3.37241116267738e-82	Down Regulation	-3.00418509881826	1.95866139035772e-172	Down Regulation	-1.38228396677114	1.33268124966906e-62	Down Regulation	-5.2861825818354	0	Nodiff	0.998287149338134	2.21110653386708e-15	Down Regulation	-3.27689425663277	4.23356959786076e-218	Nodiff	0.0641990522928556	0.549397488459153	Down Regulation	-2.32708330720221	6.78184176820283e-173	Down Regulation	-4.9885698176064	3.98384310773889e-214	Down Regulation	-1.5980675673438	7.72934856551715e-65	Down Regulation	-3.85559896345665	0	Down Regulation	-3.28389436341985	3.60950421928061e-151	Down Regulation	-4.85556596433222	0	Nodiff	-0.280128470775474	0.000386613277391855	Down Regulation	-2.68863773544213	2.01155472216463e-107	Down Regulation	-2.69641286152078	2.31624521806646e-108
M.alba_G0014891	Up Regulation	5.63944314457893	4.14767952758349e-82	Nodiff	-0.0161216880356797	0.952430902552358	Down Regulation	-2.89428370099121	6.12166452012473e-09	Up Regulation	2.03616040677642	1.90621753725927e-18	Up Regulation	1.62695856182148	1.86456438781826e-20	Nodiff	0.927539779349554	0.000545337858363084	Nodiff	0.562104471449489	0.000150602444158531	Up Regulation	2.00756195088402	1.24092334151329e-21	Up Regulation	1.93346484849525	8.79407269508093e-19	Nodiff	-0.196071777058054	0.893951961985617	Up Regulation	5.48000779014809	2.82260857144865e-79	Up Regulation	4.01699191714968	4.81835071387153e-24	Up Regulation	3.85238942928455	3.97296049344004e-22	Nodiff	0.119639589281468	0.780786357929403	Down Regulation	-3.19766085723532	7.98676952345294e-11	Nodiff	-0.108157834149681	0.758843466700708
M.alba_G0011405	Up Regulation	7.94650377367071	5.29102568708898e-82	Down Regulation	-2.60737425537094	0.0147244854067428	Nodiff	-1.56135006929286	0.09066681828166	Nodiff	-0.195657669846384	0.853893102578916	Up Regulation	1.69945252343171	5.685140563379e-19	Up Regulation	5.31367048560846	1.05269700079503e-22	Up Regulation	4.66793673258811	2.55025639030381e-64	Nodiff	2.36425550883056	0.0692198318578929	Nodiff	1.66591453504959	0.195523339830223	Nodiff	-1.96212665853118	0.261003972422208	Up Regulation	6.01288255310031	1.92637931577359e-70	Up Regulation	6.25482449789686	2.48259522821738e-26	Up Regulation	4.31132631542481	1.76087949958108e-19	Nodiff	-1.85430205810222	0.060953530099641	Nodiff	-1.65970980033024	0.524574393655989	Nodiff	-0.730087439804934	0.77581855548435
M.alba_G0002416	Up Regulation	5.18124364421224	6.87277633006715e-82	Nodiff	1.0076032200117	0.102904898249006	Nodiff	-1.2482052506521	0.183092396406286	Up Regulation	6.00876342165543	2.12731608969731e-161	Up Regulation	2.16050544060405	2.20940346814384e-32	Up Regulation	1.69866005868963	5.8493309194153e-07	Down Regulation	-1.08118038654865	6.19186369422056e-20	Up Regulation	4.95642797588092	5.51396684978857e-170	Up Regulation	5.26913654044604	4.1987312018412e-159	Nodiff	0.945422277095741	0.32005468935901	Up Regulation	6.15825581390666	1.35641731744406e-90	Up Regulation	3.0249992685581	4.66765341855909e-14	Up Regulation	3.99549288753163	1.08541405851361e-17	Nodiff	0.756140539977007	0.23831783795099	Nodiff	-1.04634281017684	0.103677380486279	Nodiff	0.278190395542885	0.653956500774821
M.alba_G0014758	Up Regulation	3.1108715315388	7.22940760725375e-82	Up Regulation	7.96463218773203	8.89155823577157e-222	Nodiff	-0.770225464986613	0.70210908582226	Up Regulation	10.1044067994485	0	Down Regulation	-1.05407936994339	2.59016068537977e-24	Nodiff	0.806270550359097	2.10424505279566e-16	Down Regulation	-2.32690205091417	5.04205405909588e-140	Up Regulation	2.09467634257007	8.82681023986455e-115	Up Regulation	9.51583612906121	0	Up Regulation	5.38677441443922	1.50658456476505e-26	Up Regulation	8.53517882763342	1.65621132446938e-205	Up Regulation	4.16954334802072	1.93487167906395e-171	Up Regulation	9.58879354083375	0	Nodiff	0.606866270595397	0.700817626927547	Up Regulation	4.02231777582594	4.69279547863128e-19	Up Regulation	7.38599756949958	8.78162087959623e-236
M.alba_G0019719	Up Regulation	3.06796112414574	7.79064968708706e-82	Up Regulation	2.55854753796057	4.49593763921788e-38	Down Regulation	-1.08495544519042	0.000268991918273086	Up Regulation	4.25529787063489	2.09414474971539e-240	Nodiff	0.360710621054161	0.00155113999472615	Nodiff	0.256516812820376	0.0281883211911416	Down Regulation	-1.01893418615054	1.84293526092459e-27	Up Regulation	1.65200319739014	1.04335837656824e-72	Up Regulation	4.25997566127111	1.84651594257208e-246	Up Regulation	1.20430042407092	2.08220116694309e-05	Up Regulation	4.30561981853157	2.44511589197583e-139	Up Regulation	2.71187787142746	1.56361204020587e-60	Up Regulation	3.94378220217073	2.3980042731585e-106	Nodiff	0.0119687253554464	0.964437062151602	Nodiff	0.118418305606925	0.722447813676989	Up Regulation	2.57350419556029	9.43763989535178e-37
M.alba_G0015445	Up Regulation	2.66775507571643	9.26933455062402e-82	Nodiff	0.147071287615166	0.549371123572913	Nodiff	0.644365583082107	0.00466124712428349	Up Regulation	3.02686720626099	5.10292193320021e-89	Nodiff	0.429309686970248	4.07402074793888e-05	Up Regulation	3.23538438660256	1.46208379486445e-115	Nodiff	0.846638701892745	9.00306798358588e-18	Up Regulation	2.83423293723584	2.19523133305244e-95	Up Regulation	2.40575023261063	8.03263142617833e-69	Nodiff	0.512794647977291	0.00569619089197214	Up Regulation	3.21265680615801	4.84032208812116e-132	Up Regulation	2.24307999504303	3.9004175525362e-56	Up Regulation	2.781840799873	2.53918337337738e-91	Nodiff	0.638482738321211	0.00453562405817343	Nodiff	0.529634961592385	0.00951503138911392	Nodiff	-0.463810359912594	0.0300489968257698
M.alba_G0018200	Up Regulation	3.01429329086889	1.41720897716584e-81	Up Regulation	3.15831050348388	1.06613700535625e-36	Up Regulation	2.39361323819605	7.52295693686957e-17	Up Regulation	4.79954442578495	2.3988062988912e-146	Nodiff	-0.203516830200839	0.0574302326974671	Up Regulation	2.00554816694651	3.1833182924145e-59	Nodiff	0.221208642629396	0.0286513282333041	Up Regulation	1.59632961414234	8.33450917652147e-42	Up Regulation	4.54170878918598	3.39595944256392e-149	Nodiff	-0.435155881760369	0.0459261616298772	Up Regulation	2.61026261321643	1.45335709273907e-78	Up Regulation	3.22228690865475	3.64251025708639e-97	Up Regulation	2.81213418709722	1.63452991377185e-94	Nodiff	0.276731959138185	0.605136493907763	Up Regulation	1.69380645495726	1.47470929980119e-07	Up Regulation	2.90990899868733	9.78606268107591e-37
M.alba_G0010997	Up Regulation	2.69810475092821	1.77099497554546e-81	Nodiff	0.430625361494741	0.00145427672292412	Nodiff	-0.665121558336194	1.91358861957485e-05	Up Regulation	1.28923593187751	1.16515706294794e-26	Nodiff	-0.116448063079839	0.20684088338472	Up Regulation	1.64657560054629	9.91313583844562e-41	Nodiff	0.733048890716283	1.03693165726438e-13	Nodiff	0.813247269917973	3.92211149706553e-14	Up Regulation	1.77802713651973	1.21913105759199e-45	Nodiff	-0.0592756546172328	0.760949160350674	Up Regulation	2.67049463030448	2.42231658504525e-99	Up Regulation	2.81851374185485	8.16384771336401e-85	Up Regulation	2.78512958319929	2.03288369333993e-87	Nodiff	-0.47090436070764	0.00199118760454981	Nodiff	-0.241730725959777	0.199077034532972	Nodiff	0.929510062330509	3.04718938999043e-11
M.alba_G0008922	Up Regulation	3.32874218156078	2.60340506259739e-81	Nodiff	-0.11671933643162	0.530805850291392	Nodiff	-0.857198412644829	0.00049832605620385	Up Regulation	2.768523251525	1.92265437057576e-87	Up Regulation	2.28523724037598	1.64996741322408e-56	Nodiff	-0.0884868072154759	0.660524704251494	Nodiff	-0.627806144541157	1.05458765880168e-09	Up Regulation	2.8402768151776	4.86992997840612e-97	Up Regulation	1.16640549709331	2.87215434739264e-20	Nodiff	-0.379979008722186	0.144677496513259	Up Regulation	2.9833427058388	1.10279447644757e-70	Up Regulation	1.04844028567552	1.41455897575183e-05	Nodiff	0.696979615017099	0.00251824617973141	Up Regulation	1.61953001355399	2.84256739165154e-13	Down Regulation	-2.84427738794455	2.32969862916666e-27	Down Regulation	-1.70854693764821	1.01701799487084e-14
[truncated: 17,730 more rows]
