# Supplementary material for: Integrated BSA-Seq and WGCNA Analyses Reveal Candidate Genes Associated with Winter Bud Dormancy Maintenance in Fruit Mulberry (Morus spp.)
Source: Curr Issues Mol Biol. 2025 Dec 27;48(1):38. doi: 10.3390/cimb48010038 (PMC12840292; doi:10.3390/cimb48010038)
Supplement: Supplementary file 1 [file cimb-48-00038-s001.zip › Supplementary File(s)/Table S9 Information of Differentially Co-expressed Genes with MaSVP in the Brown Module.xlsx]

## Sheet: Sheet1
id	baseMean	baseMean_G14_216	baseMean_G14_328	foldChange(G14_328/G14_216)(G14_328/G14_216)	log2FoldChange	pval	padj	Regulation	Chromosome	Start Site	End Site	Direction	Length	Name	GO	KEGG	eggNOG	eggNOG_Category	Swissprot	Description	BP	CC	MF	Pathway
M.alba_G0000252	325.677	565.094	86.259	0.152645	-2.71174	4.16274e-53	2.5207e-52	Down Regulation	Chr1	7659931	7661518	+	591	M.alba_G0000252	-	-	4JUVN	-	-	XP_010096112.1 uncharacterized protein LOC21395680 [Morus notabilis]	-	-	-	-
M.alba_G0000278	1191.6	2332.22	50.9668	0.0218533	-5.51601	0	0	Down Regulation	Chr1	8034307	8039824	-	1609	M.alba_G0000278	-	-	4JRZ4	L	sp|Q9FIA1|GDL87_ARATH GDSL esterase/lipase At5g55050 OS=Arabidopsis thaliana OX=3702 GN=At5g55050 PE=2 SV=1	XP_010096889.1 GDSL esterase/lipase At5g55050 [Morus notabilis]	-	-	-	-
M.alba_G0000345	736.055	1325.16	146.947	0.11089	-3.1728	3.21229e-166	6.6603e-165	Down Regulation	Chr1	9390574	9394466	+	1364	M.alba_G0000345	GO:0000166;GO:0000910;GO:0001882;GO:0001883;GO:0003674;GO:0003824;GO:0003924;GO:0005488;GO:0005525;GO:0005575;GO:0005622;GO:0005623;GO:0005815;GO:0005816;GO:0005856;GO:0007049;GO:0007088;GO:0007096;GO:0007154;GO:0007165;GO:0007264;GO:0007265;GO:0007346;GO:0008104;GO:0008150;GO:0009987;GO:0010564;GO:0010973;GO:0015630;GO:0016462;GO:0016787;GO:0016817;GO:0016818;GO:0017076;GO:0017111;GO:0019001;GO:…	K07976	4JDWF	S	sp|P87027|SPG1_SCHPO Septum-promoting GTP-binding protein 1 OS=Schizosaccharomyces pombe (strain 972 / ATCC 24843) OX=284812 GN=spg1 PE=1 SV=1	XP_010092113.1 septum-promoting GTP-binding protein 1 [Morus notabilis]	GO:0000910//cytokinesis;GO:0007049//cell cycle;GO:0007088//regulation of mitotic nuclear division;GO:0007096//regulation of exit from mitosis;GO:0007154//cell communication;GO:0007165//signal transduction;GO:0007264//small GTPase mediated signal transduction;GO:0007265//Ras protein signal transduction;GO:0007346//regulation of mitotic cell cycle;GO:0008104//protein localization;GO:0008150//biolog…	GO:0005575//cellular_component;GO:0005622//intracellular anatomical structure;GO:0005623//obsolete cell;GO:0005815//microtubule organizing center;GO:0005816//spindle pole body;GO:0005856//cytoskeleton;GO:0015630//microtubule cytoskeleton;GO:0043226//organelle;GO:0043228//non-membrane-bounded organelle;GO:0043229//intracellular organelle;GO:0043232//intracellular non-membrane-bounded organelle;GO:…	GO:0000166//nucleotide binding;GO:0001882//nucleoside binding;GO:0001883//purine nucleoside binding;GO:0003674//molecular_function;GO:0003824//catalytic activity;GO:0003924//GTPase activity;GO:0005488//binding;GO:0005525//GTP binding;GO:0016462//pyrophosphatase activity;GO:0016787//hydrolase activity;GO:0016817//hydrolase activity, acting on acid anhydrides;GO:0016818//hydrolase activity, acting …	-
M.alba_G0000558	1596.24	2512.66	679.811	0.270554	-1.88601	2.71356e-44	1.39669e-43	Down Regulation	Chr1	24071653	24080383	+	1540	M.alba_G0000558	GO:0005575;GO:0005622;GO:0005623;GO:0005737;GO:0005829;GO:0009507;GO:0009536;GO:0043226;GO:0043227;GO:0043229;GO:0043231;GO:0044424;GO:0044444;GO:0044464	K03426	4JFE5	L	sp|Q94A82|NUD19_ARATH Nudix hydrolase 19, chloroplastic OS=Arabidopsis thaliana OX=3702 GN=NUDT19 PE=1 SV=1	XP_024026470.1 nudix hydrolase 19, chloroplastic [Morus notabilis]	-	GO:0005575//cellular_component;GO:0005622//intracellular anatomical structure;GO:0005623//obsolete cell;GO:0005737//cytoplasm;GO:0005829//cytosol;GO:0009507//chloroplast;GO:0009536//plastid;GO:0043226//organelle;GO:0043227//membrane-bounded organelle;GO:0043229//intracellular organelle;GO:0043231//intracellular membrane-bounded organelle;GO:0044424//obsolete intracellular part;GO:0044444//obsolet…	-	ko04146(Peroxisome);ko00760(Nicotinate and nicotinamide metabolism)
M.alba_G0001201	18477.9	34506.2	2449.53	0.0709881	-3.81628	0	0	Down Regulation	Chr1	64239200	64261401	+	4074	M.alba_G0001201	GO:0003674;GO:0003824;GO:0005215;GO:0005388;GO:0005575;GO:0005622;GO:0005623;GO:0005886;GO:0005887;GO:0005911;GO:0006810;GO:0006811;GO:0006812;GO:0006816;GO:0008150;GO:0008324;GO:0009506;GO:0015075;GO:0015085;GO:0015318;GO:0015399;GO:0015405;GO:0015662;GO:0016020;GO:0016021;GO:0016462;GO:0016787;GO:0016817;GO:0016818;GO:0016887;GO:0017111;GO:0019829;GO:0022804;GO:0022853;GO:0022857;GO:0022890;GO:…	K01537	4JJJB	P	sp|Q9SZR1|ACA10_ARATH Calcium-transporting ATPase 10, plasma membrane-type OS=Arabidopsis thaliana OX=3702 GN=ACA10 PE=1 SV=2	XP_024019924.1 calcium-transporting ATPase 10, plasma membrane-type isoform X2 [Morus notabilis]	GO:0006810//transport;GO:0006811//ion transport;GO:0006812//cation transport;GO:0006816//calcium ion transport;GO:0008150//biological_process;GO:0030001//metal ion transport;GO:0034220//ion transmembrane transport;GO:0051179//localization;GO:0051234//establishment of localization;GO:0055085//transmembrane transport;GO:0070588//calcium ion transmembrane transport;GO:0098655//cation transmembrane t…	GO:0005575//cellular_component;GO:0005622//intracellular anatomical structure;GO:0005623//obsolete cell;GO:0005886//plasma membrane;GO:0005887//integral component of plasma membrane;GO:0005911//cell-cell junction;GO:0009506//plasmodesma;GO:0016020//membrane;GO:0016021//integral component of membrane;GO:0030054//cell junction;GO:0031224//intrinsic component of membrane;GO:0031226//intrinsic compon…	GO:0003674//molecular_function;GO:0003824//catalytic activity;GO:0005215//transporter activity;GO:0005388//P-type calcium transporter activity;GO:0008324//cation transmembrane transporter activity;GO:0015075//ion transmembrane transporter activity;GO:0015085//calcium ion transmembrane transporter activity;GO:0015318//inorganic molecular entity transmembrane transporter activity;GO:0015399//primar…	-
M.alba_G0002142	380.166	638.063	122.27	0.191626	-2.38363	4.78287e-75	3.95086e-74	Down Regulation	Chr10	9214851	9218051	-	2293	M.alba_G0002142	GO:0001067;GO:0003674;GO:0003676;GO:0003677;GO:0003700;GO:0005488;GO:0006355;GO:0006950;GO:0007154;GO:0008150;GO:0009267;GO:0009605;GO:0009889;GO:0009890;GO:0009892;GO:0009987;GO:0009991;GO:0010033;GO:0010036;GO:0010200;GO:0010243;GO:0010468;GO:0010556;GO:0010558;GO:0010605;GO:0010629;GO:0016036;GO:0019219;GO:0019222;GO:0031323;GO:0031324;GO:0031326;GO:0031327;GO:0031667;GO:0031668;GO:0031669;GO:…	-	4JMK4	K	sp|Q9C519|WRKY6_ARATH WRKY transcription factor 6 OS=Arabidopsis thaliana OX=3702 GN=WRKY6 PE=1 SV=1	XP_010089474.1 probable WRKY transcription factor 31 [Morus notabilis]	GO:0006355//regulation of transcription, DNA-templated;GO:0006950//response to stress;GO:0007154//cell communication;GO:0008150//biological_process;GO:0009267//cellular response to starvation;GO:0009605//response to external stimulus;GO:0009889//regulation of biosynthetic process;GO:0009890//negative regulation of biosynthetic process;GO:0009892//negative regulation of metabolic process;GO:000998…	-	GO:0001067//transcription regulatory region nucleic acid binding;GO:0003674//molecular_function;GO:0003676//nucleic acid binding;GO:0003677//DNA binding;GO:0003700//DNA-binding transcription factor activity;GO:0005488//binding;GO:0097159//organic cyclic compound binding;GO:0140110//transcription regulator activity;GO:1901363//heterocyclic compound binding;	-
M.alba_G0003047	708.36	1360.02	56.6975	0.0416886	-4.5842	3.72035e-194	9.68777e-193	Down Regulation	Chr11	2007835	2011073	+	1526	M.alba_G0003047	GO:0003674;GO:0003824;GO:0004721;GO:0004722;GO:0005575;GO:0005622;GO:0005623;GO:0005634;GO:0006464;GO:0006470;GO:0006793;GO:0006796;GO:0006807;GO:0008150;GO:0008152;GO:0009787;GO:0009788;GO:0009966;GO:0009968;GO:0009987;GO:0010029;GO:0010030;GO:0010646;GO:0010648;GO:0016311;GO:0016787;GO:0016788;GO:0016791;GO:0019538;GO:0023051;GO:0023057;GO:0036211;GO:0042578;GO:0043170;GO:0043226;GO:0043227;GO:…	K14497	4JHBK	T	sp|Q65XK7|P2C51_ORYSJ Protein phosphatase 2C 51 OS=Oryza sativa subsp. japonica OX=39947 GN=PP2C51 PE=1 SV=1	XP_010111687.1 probable protein phosphatase 2C 51 [Morus notabilis]	GO:0006464//cellular protein modification process;GO:0006470//protein dephosphorylation;GO:0006793//phosphorus metabolic process;GO:0006796//phosphate-containing compound metabolic process;GO:0006807//nitrogen compound metabolic process;GO:0008150//biological_process;GO:0008152//metabolic process;GO:0009787//regulation of abscisic acid-activated signaling pathway;GO:0009788//negative regulation o…	GO:0005575//cellular_component;GO:0005622//intracellular anatomical structure;GO:0005623//obsolete cell;GO:0005634//nucleus;GO:0043226//organelle;GO:0043227//membrane-bounded organelle;GO:0043229//intracellular organelle;GO:0043231//intracellular membrane-bounded organelle;GO:0044424//obsolete intracellular part;GO:0044464//obsolete cell part;	GO:0003674//molecular_function;GO:0003824//catalytic activity;GO:0004721//phosphoprotein phosphatase activity;GO:0004722//protein serine/threonine phosphatase activity;GO:0016787//hydrolase activity;GO:0016788//hydrolase activity, acting on ester bonds;GO:0016791//phosphatase activity;GO:0042578//phosphoric ester hydrolase activity;GO:0140096//catalytic activity, acting on a protein;	ko04931(Insulin resistance);ko04075(Plant hormone signal transduction);ko04016(MAPK signaling pathway - plant)
M.alba_G0003059	840.722	1236.12	445.325	0.360261	-1.47289	3.77977e-53	2.28958e-52	Down Regulation	Chr11	2130769	2134264	+	1160	M.alba_G0003059	GO:0001101;GO:0003674;GO:0004857;GO:0004864;GO:0005488;GO:0005515;GO:0005575;GO:0005622;GO:0005623;GO:0005634;GO:0005737;GO:0007154;GO:0007165;GO:0008150;GO:0008289;GO:0009719;GO:0009725;GO:0009737;GO:0009738;GO:0009755;GO:0009787;GO:0009789;GO:0009892;GO:0009966;GO:0009967;GO:0009987;GO:0010033;GO:0010427;GO:0010563;GO:0010605;GO:0010646;GO:0010647;GO:0010921;GO:0010923;GO:0019208;GO:0019212;GO:…	K14496	4JMHD	S	sp|Q9FGM1|PYL8_ARATH Abscisic acid receptor PYL8 OS=Arabidopsis thaliana OX=3702 GN=PYL8 PE=1 SV=1	QIM55867.1 pyrabactin resistance 1-like 8 protein [Morus alba]	GO:0001101//response to acid chemical;GO:0007154//cell communication;GO:0007165//signal transduction;GO:0008150//biological_process;GO:0009719//response to endogenous stimulus;GO:0009725//response to hormone;GO:0009737//response to abscisic acid;GO:0009738//abscisic acid-activated signaling pathway;GO:0009755//hormone-mediated signaling pathway;GO:0009787//regulation of abscisic acid-activated si…	GO:0005575//cellular_component;GO:0005622//intracellular anatomical structure;GO:0005623//obsolete cell;GO:0005634//nucleus;GO:0005737//cytoplasm;GO:0043226//organelle;GO:0043227//membrane-bounded organelle;GO:0043229//intracellular organelle;GO:0043231//intracellular membrane-bounded organelle;GO:0044424//obsolete intracellular part;GO:0044464//obsolete cell part;	GO:0003674//molecular_function;GO:0004857//enzyme inhibitor activity;GO:0004864//protein phosphatase inhibitor activity;GO:0005488//binding;GO:0005515//protein binding;GO:0008289//lipid binding;GO:0010427//abscisic acid binding;GO:0019208//phosphatase regulator activity;GO:0019212//phosphatase inhibitor activity;GO:0019840//isoprenoid binding;GO:0019888//protein phosphatase regulator activity;GO:…	ko04075(Plant hormone signal transduction);ko04016(MAPK signaling pathway - plant)
M.alba_G0003485	3116	5355.59	876.419	0.163646	-2.61135	1.67269e-237	6.10877e-236	Down Regulation	Chr11	6051454	6056538	+	1805	M.alba_G0003485	GO:0003674;GO:0003824;GO:0004553;GO:0004557;GO:0005575;GO:0005618;GO:0005622;GO:0005623;GO:0005737;GO:0005773;GO:0005975;GO:0008150;GO:0008152;GO:0009505;GO:0015925;GO:0016787;GO:0016798;GO:0030312;GO:0043226;GO:0043227;GO:0043229;GO:0043231;GO:0044238;GO:0044424;GO:0044444;GO:0044464;GO:0071704;GO:0071944	K07407	4JKNK	G	sp|Q8VXZ7|AGAL3_ARATH Alpha-galactosidase 3 OS=Arabidopsis thaliana OX=3702 GN=AGAL3 PE=1 SV=1	XP_024026022.1 alpha-galactosidase 3 [Morus notabilis]	GO:0005975//carbohydrate metabolic process;GO:0008150//biological_process;GO:0008152//metabolic process;GO:0044238//primary metabolic process;GO:0071704//organic substance metabolic process;	GO:0005575//cellular_component;GO:0005618//cell wall;GO:0005622//intracellular anatomical structure;GO:0005623//obsolete cell;GO:0005737//cytoplasm;GO:0005773//vacuole;GO:0009505//plant-type cell wall;GO:0030312//external encapsulating structure;GO:0043226//organelle;GO:0043227//membrane-bounded organelle;GO:0043229//intracellular organelle;GO:0043231//intracellular membrane-bounded organelle;GO:…	GO:0003674//molecular_function;GO:0003824//catalytic activity;GO:0004553//hydrolase activity, hydrolyzing O-glycosyl compounds;GO:0004557//alpha-galactosidase activity;GO:0015925//galactosidase activity;GO:0016787//hydrolase activity;GO:0016798//hydrolase activity, acting on glycosyl bonds;	ko00603(Glycosphingolipid biosynthesis - globo and isoglobo series);ko00600(Sphingolipid metabolism);ko00561(Glycerolipid metabolism);ko00052(Galactose metabolism)
M.alba_G0003608	1700.66	2434.42	966.904	0.39718	-1.33214	1.3261e-59	8.82212e-59	Down Regulation	Chr11	7246661	7249186	-	1197	M.alba_G0003608	GO:0003674;GO:0005198;GO:0005488;GO:0005515;GO:0005575;GO:0005622;GO:0005623;GO:0005737;GO:0005886;GO:0006810;GO:0006897;GO:0006898;GO:0008150;GO:0009504;GO:0009507;GO:0009524;GO:0009526;GO:0009536;GO:0009941;GO:0012506;GO:0016020;GO:0016192;GO:0030117;GO:0030118;GO:0030120;GO:0030125;GO:0030135;GO:0030136;GO:0030276;GO:0030659;GO:0030662;GO:0030665;GO:0031090;GO:0031410;GO:0031967;GO:0031975;GO:…	-	4JH5H	U	sp|Q7XKE9|CLC1_ORYSJ Clathrin light chain 1 OS=Oryza sativa subsp. japonica OX=39947 GN=Os04g0679100 PE=2 SV=1	XP_010095094.1 clathrin light chain 2 [Morus notabilis]	GO:0006810//transport;GO:0006897//endocytosis;GO:0006898//receptor-mediated endocytosis;GO:0008150//biological_process;GO:0016192//vesicle-mediated transport;GO:0051179//localization;GO:0051234//establishment of localization;GO:0072583//clathrin-dependent endocytosis;GO:0098657//import into cell;	GO:0005575//cellular_component;GO:0005622//intracellular anatomical structure;GO:0005623//obsolete cell;GO:0005737//cytoplasm;GO:0005886//plasma membrane;GO:0009504//cell plate;GO:0009507//chloroplast;GO:0009524//phragmoplast;GO:0009526//plastid envelope;GO:0009536//plastid;GO:0009941//chloroplast envelope;GO:0012506//vesicle membrane;GO:0016020//membrane;GO:0030117//membrane coat;GO:0030118//cla…	GO:0003674//molecular_function;GO:0005198//structural molecule activity;GO:0005488//binding;GO:0005515//protein binding;GO:0030276//clathrin binding;GO:0032050//clathrin heavy chain binding;GO:0042802//identical protein binding;	-
M.alba_G0003633	1864.97	2835.39	894.549	0.315495	-1.66431	1.33323e-92	1.36447e-91	Down Regulation	Chr11	7569088	7575288	+	2547	M.alba_G0003633	GO:0000003;GO:0001101;GO:0002213;GO:0002376;GO:0003006;GO:0006508;GO:0006511;GO:0006807;GO:0006950;GO:0006952;GO:0006955;GO:0007154;GO:0007165;GO:0007275;GO:0008150;GO:0008152;GO:0009056;GO:0009057;GO:0009314;GO:0009416;GO:0009605;GO:0009607;GO:0009611;GO:0009617;GO:0009620;GO:0009625;GO:0009628;GO:0009639;GO:0009641;GO:0009719;GO:0009725;GO:0009753;GO:0009755;GO:0009791;GO:0009814;GO:0009861;GO:…	K13463	3GDTM	S	sp|O04197|COI1_ARATH Coronatine-insensitive protein 1 OS=Arabidopsis thaliana OX=3702 GN=COI1 PE=1 SV=1	XP_010095054.2 LOW QUALITY PROTEIN: coronatine-insensitive protein 1 [Morus notabilis]	GO:0000003//reproduction;GO:0001101//response to acid chemical;GO:0002213//defense response to insect;GO:0002376//immune system process;GO:0003006//developmental process involved in reproduction;GO:0006508//proteolysis;GO:0006511//ubiquitin-dependent protein catabolic process;GO:0006807//nitrogen compound metabolic process;GO:0006950//response to stress;GO:0006952//defense response;GO:0006955//im…	-	-	ko04075(Plant hormone signal transduction)
M.alba_G0004285	850.049	1297.64	402.455	0.310143	-1.689	2.64976e-68	2.00102e-67	Down Regulation	Chr11	16335304	16339215	-	1733	M.alba_G0004285	-	K20102	4JKPP	S	sp|Q9LJE5|ECT2_ARATH YTH domain-containing protein ECT2 OS=Arabidopsis thaliana OX=3702 GN=ECT2 PE=1 SV=1	XP_024018814.1 YTH domain-containing family protein 1 isoform X2 [Morus notabilis]	-	-	-	-
M.alba_G0004530	3040.39	5273.67	807.098	0.153043	-2.70799	5.60552e-251	2.27885e-249	Down Regulation	Chr12	3280825	3284429	+	1538	M.alba_G0004530	GO:0003674;GO:0005215;GO:0005310;GO:0005342;GO:0005575;GO:0005622;GO:0005623;GO:0005737;GO:0005739;GO:0005740;GO:0005743;GO:0006810;GO:0006811;GO:0006820;GO:0006835;GO:0006839;GO:0006855;GO:0008150;GO:0008509;GO:0008514;GO:0015075;GO:0015141;GO:0015238;GO:0015318;GO:0015556;GO:0015711;GO:0015740;GO:0015741;GO:0015744;GO:0015849;GO:0015893;GO:0016020;GO:0016021;GO:0019866;GO:0022857;GO:0031090;GO:…	K15100	4JDIZ	C	sp|Q9M038|SFC1_ARATH Mitochondrial succinate-fumarate transporter 1 OS=Arabidopsis thaliana OX=3702 GN=SFC1 PE=2 SV=1	XP_024018996.1 mitochondrial succinate-fumarate transporter 1 [Morus notabilis]	GO:0006810//transport;GO:0006811//ion transport;GO:0006820//anion transport;GO:0006835//dicarboxylic acid transport;GO:0006839//mitochondrial transport;GO:0006855//xenobiotic transmembrane transport;GO:0008150//biological_process;GO:0015711//organic anion transport;GO:0015740//C4-dicarboxylate transport;GO:0015741//fumarate transport;GO:0015744//succinate transport;GO:0015849//organic acid transp…	GO:0005575//cellular_component;GO:0005622//intracellular anatomical structure;GO:0005623//obsolete cell;GO:0005737//cytoplasm;GO:0005739//mitochondrion;GO:0005740//mitochondrial envelope;GO:0005743//mitochondrial inner membrane;GO:0016020//membrane;GO:0016021//integral component of membrane;GO:0019866//organelle inner membrane;GO:0031090//organelle membrane;GO:0031224//intrinsic component of memb…	GO:0003674//molecular_function;GO:0005215//transporter activity;GO:0005310//dicarboxylic acid transmembrane transporter activity;GO:0005342//organic acid transmembrane transporter activity;GO:0008509//anion transmembrane transporter activity;GO:0008514//organic anion transmembrane transporter activity;GO:0015075//ion transmembrane transporter activity;GO:0015141//succinate transmembrane transport…	-
M.alba_G0004925	9675.61	17575.6	1775.6	0.101026	-3.3072	0	0	Down Regulation	Chr12	10457445	10534507	+	13116	M.alba_G0004925	-	K19525	4JKXS	U	sp|Q54LB8|VP13A_DICDI Putative vacuolar protein sorting-associated protein 13A OS=Dictyostelium discoideum OX=44689 GN=vps13A PE=2 SV=1	XP_010110531.2 uncharacterized protein LOC21406130 [Morus notabilis]	-	-	-	-
M.alba_G0005009	594.682	1054.45	134.914	0.127947	-2.96638	4.08473e-143	7.00814e-142	Down Regulation	Chr12	11779852	11781049	+	1060	M.alba_G0005009	GO:0003674;GO:0003676;GO:0003677;GO:0003700;GO:0005488;GO:0006355;GO:0008150;GO:0009832;GO:0009834;GO:0009889;GO:0009891;GO:0009893;GO:0009987;GO:0010468;GO:0010556;GO:0010557;GO:0010604;GO:0010628;GO:0019219;GO:0019222;GO:0031323;GO:0031325;GO:0031326;GO:0031328;GO:0042546;GO:0043565;GO:0044085;GO:0045893;GO:0045935;GO:0048518;GO:0048522;GO:0050789;GO:0050794;GO:0051171;GO:0051173;GO:0051252;GO:…	-	4JU1N	K	sp|Q9LYD3|DREB3_ARATH Dehydration-responsive element-binding protein 3 OS=Arabidopsis thaliana OX=3702 GN=DREB3 PE=2 SV=1	XP_010104873.2 ethylene-responsive transcription factor TINY [Morus notabilis]	GO:0006355//regulation of transcription, DNA-templated;GO:0008150//biological_process;GO:0009832//plant-type cell wall biogenesis;GO:0009834//plant-type secondary cell wall biogenesis;GO:0009889//regulation of biosynthetic process;GO:0009891//positive regulation of biosynthetic process;GO:0009893//positive regulation of metabolic process;GO:0009987//cellular process;GO:0010468//regulation of gene…	-	GO:0003674//molecular_function;GO:0003676//nucleic acid binding;GO:0003677//DNA binding;GO:0003700//DNA-binding transcription factor activity;GO:0005488//binding;GO:0043565//sequence-specific DNA binding;GO:0097159//organic cyclic compound binding;GO:0140110//transcription regulator activity;GO:1901363//heterocyclic compound binding;	-
M.alba_G0005111	2828.62	4460.29	1196.94	0.268355	-1.89778	7.29257e-132	1.12213e-130	Down Regulation	Chr12	12994595	12999161	-	3483	M.alba_G0005111	GO:0001101;GO:0003674;GO:0003700;GO:0005575;GO:0005622;GO:0005623;GO:0005634;GO:0006082;GO:0006355;GO:0006807;GO:0006950;GO:0008150;GO:0008152;GO:0009414;GO:0009415;GO:0009628;GO:0009889;GO:0009987;GO:0010035;GO:0010118;GO:0010167;GO:0010468;GO:0010556;GO:0019219;GO:0019222;GO:0031323;GO:0031326;GO:0042126;GO:0042128;GO:0042221;GO:0043226;GO:0043227;GO:0043229;GO:0043231;GO:0043436;GO:0044237;GO:…	-	4JJUB	K	sp|Q84TH9|NLP7_ARATH Protein NLP7 OS=Arabidopsis thaliana OX=3702 GN=NLP7 PE=1 SV=2	XP_024028565.1 protein NLP6 isoform X2 [Morus notabilis]	GO:0001101//response to acid chemical;GO:0006082//organic acid metabolic process;GO:0006355//regulation of transcription, DNA-templated;GO:0006807//nitrogen compound metabolic process;GO:0006950//response to stress;GO:0008150//biological_process;GO:0008152//metabolic process;GO:0009414//response to water deprivation;GO:0009415//response to water;GO:0009628//response to abiotic stimulus;GO:0009889…	GO:0005575//cellular_component;GO:0005622//intracellular anatomical structure;GO:0005623//obsolete cell;GO:0005634//nucleus;GO:0043226//organelle;GO:0043227//membrane-bounded organelle;GO:0043229//intracellular organelle;GO:0043231//intracellular membrane-bounded organelle;GO:0044424//obsolete intracellular part;GO:0044464//obsolete cell part;	GO:0003674//molecular_function;GO:0003700//DNA-binding transcription factor activity;GO:0140110//transcription regulator activity;	-
M.alba_G0005291	1227.27	1930.53	524.001	0.271428	-1.88136	2.37131e-98	2.58626e-97	Down Regulation	Chr12	14462675	14465855	+	1856	M.alba_G0005291	-	-	4JEUM	O	sp|Q2HIJ8|RHB1A_ARATH Probable E3 ubiquitin-protein ligase RHB1A OS=Arabidopsis thaliana OX=3702 GN=RHB1A PE=2 SV=1	XP_024031402.1 probable E3 ubiquitin-protein ligase RHB1A isoform X2 [Morus notabilis]	-	-	-	-
M.alba_G0005815	3065.08	6080.77	49.3835	0.00812125	-6.94408	0	0	Down Regulation	Chr13	2988340	2992768	+	1626	M.alba_G0005815	GO:0003674;GO:0005488;GO:0005575;GO:0005622;GO:0005623;GO:0005634;GO:0016597;GO:0031406;GO:0036094;GO:0043167;GO:0043168;GO:0043177;GO:0043226;GO:0043227;GO:0043229;GO:0043231;GO:0044424;GO:0044464	-	4JFXT	S	sp|Q9FHP1|ACR1_ARATH ACT domain-containing protein ACR1 OS=Arabidopsis thaliana OX=3702 GN=ACR1 PE=2 SV=1	XP_024028336.1 ACT domain-containing protein ACR1 [Morus notabilis]	-	GO:0005575//cellular_component;GO:0005622//intracellular anatomical structure;GO:0005623//obsolete cell;GO:0005634//nucleus;GO:0043226//organelle;GO:0043227//membrane-bounded organelle;GO:0043229//intracellular organelle;GO:0043231//intracellular membrane-bounded organelle;GO:0044424//obsolete intracellular part;GO:0044464//obsolete cell part;	GO:0003674//molecular_function;GO:0005488//binding;GO:0016597//amino acid binding;GO:0031406//carboxylic acid binding;GO:0036094//small molecule binding;GO:0043167//ion binding;GO:0043168//anion binding;GO:0043177//organic acid binding;	-
M.alba_G0006219	1875.65	3050.6	700.693	0.22969	-2.12224	4.39482e-101	4.90565e-100	Down Regulation	Chr13	9131823	9141267	-	2571	M.alba_G0006219	-	-	4JDID	K	sp|Q9LSM5|ECD_ARATH Protein ecdysoneless homolog OS=Arabidopsis thaliana OX=3702 GN=At5g65490 PE=1 SV=1	XP_010113439.2 protein ecdysoneless homolog [Morus notabilis]	-	-	-	-
M.alba_G0007169	7912.8	12850	2975.64	0.231568	-2.11049	8.33162e-191	2.11328e-189	Down Regulation	Chr14	4016643	4023634	+	3334	M.alba_G0007169	GO:0000272;GO:0003674;GO:0003824;GO:0004553;GO:0004556;GO:0005575;GO:0005622;GO:0005623;GO:0005737;GO:0005975;GO:0005976;GO:0005982;GO:0005983;GO:0005984;GO:0005985;GO:0005987;GO:0006073;GO:0008150;GO:0008152;GO:0009056;GO:0009057;GO:0009251;GO:0009311;GO:0009313;GO:0009507;GO:0009532;GO:0009536;GO:0009570;GO:0009987;GO:0016052;GO:0016160;GO:0016787;GO:0016798;GO:0043170;GO:0043226;GO:0043227;GO:…	-	4JD7K	G	sp|Q94A41|AMY3_ARATH Alpha-amylase 3, chloroplastic OS=Arabidopsis thaliana OX=3702 GN=AMY3 PE=1 SV=1	XP_010096344.1 alpha-amylase 3, chloroplastic isoform X1 [Morus notabilis]	GO:0000272//polysaccharide catabolic process;GO:0005975//carbohydrate metabolic process;GO:0005976//polysaccharide metabolic process;GO:0005982//starch metabolic process;GO:0005983//starch catabolic process;GO:0005984//disaccharide metabolic process;GO:0005985//sucrose metabolic process;GO:0005987//sucrose catabolic process;GO:0006073//cellular glucan metabolic process;GO:0008150//biological_proc…	GO:0005575//cellular_component;GO:0005622//intracellular anatomical structure;GO:0005623//obsolete cell;GO:0005737//cytoplasm;GO:0009507//chloroplast;GO:0009532//plastid stroma;GO:0009536//plastid;GO:0009570//chloroplast stroma;GO:0043226//organelle;GO:0043227//membrane-bounded organelle;GO:0043229//intracellular organelle;GO:0043231//intracellular membrane-bounded organelle;GO:0044422//obsolete …	GO:0003674//molecular_function;GO:0003824//catalytic activity;GO:0004553//hydrolase activity, hydrolyzing O-glycosyl compounds;GO:0004556//alpha-amylase activity;GO:0016160//amylase activity;GO:0016787//hydrolase activity;GO:0016798//hydrolase activity, acting on glycosyl bonds;	-
M.alba_G0007662	789.228	1224.99	353.465	0.288545	-1.79313	3.13345e-73	2.51633e-72	Down Regulation	Chr14	9784738	9790508	-	2775	M.alba_G0007662	-	-	4JETZ	S	-	XP_024024861.1 uncharacterized protein LOC21400329 [Morus notabilis]	-	-	-	-
M.alba_G0009622	3256.98	6356.46	157.508	0.0247792	-5.33472	0	0	Down Regulation	Chr3	12862734	12867643	-	1671	M.alba_G0009622	GO:0000003;GO:0003006;GO:0003674;GO:0003700;GO:0006355;GO:0007275;GO:0008150;GO:0009555;GO:0009790;GO:0009791;GO:0009793;GO:0009889;GO:0009890;GO:0009892;GO:0010154;GO:0010262;GO:0010468;GO:0010556;GO:0010558;GO:0010605;GO:0010629;GO:0019219;GO:0019222;GO:0022414;GO:0031323;GO:0031324;GO:0031326;GO:0031327;GO:0032501;GO:0032502;GO:0045892;GO:0045934;GO:0048229;GO:0048316;GO:0048519;GO:0048523;GO:…	K08064	4JMZG	K	sp|Q9LXV5|NFYA1_ARATH Nuclear transcription factor Y subunit A-1 OS=Arabidopsis thaliana OX=3702 GN=NFYA1 PE=2 SV=1	XP_024027349.1 nuclear transcription factor Y subunit A-1 isoform X1 [Morus notabilis]	GO:0000003//reproduction;GO:0003006//developmental process involved in reproduction;GO:0006355//regulation of transcription, DNA-templated;GO:0007275//multicellular organism development;GO:0008150//biological_process;GO:0009555//pollen development;GO:0009790//embryo development;GO:0009791//post-embryonic development;GO:0009793//embryo development ending in seed dormancy;GO:0009889//regulation of …	-	GO:0003674//molecular_function;GO:0003700//DNA-binding transcription factor activity;GO:0140110//transcription regulator activity;	ko05152(Tuberculosis);ko05017(Spinocerebellar ataxia);ko04612(Antigen processing and presentation)
M.alba_G0010226	2331.57	3577.37	1085.78	0.303512	-1.72017	8.79383e-105	1.01841e-103	Down Regulation	Chr3	22475712	22481430	-	2542	M.alba_G0010226	GO:0000325;GO:0005575;GO:0005622;GO:0005623;GO:0005634;GO:0005635;GO:0005737;GO:0005773;GO:0005774;GO:0005783;GO:0008150;GO:0009705;GO:0012505;GO:0016020;GO:0031090;GO:0031967;GO:0031975;GO:0042592;GO:0043226;GO:0043227;GO:0043229;GO:0043231;GO:0044422;GO:0044424;GO:0044428;GO:0044437;GO:0044444;GO:0044446;GO:0044464;GO:0048878;GO:0050801;GO:0055081;GO:0065007;GO:0065008;GO:0080144;GO:0098588;GO:…	K13863	4JDYK	E	sp|Q9ASS7|CAAT2_ARATH Cationic amino acid transporter 2, vacuolar OS=Arabidopsis thaliana OX=3702 GN=CAT2 PE=1 SV=1	XP_010097426.1 cationic amino acid transporter 2, vacuolar [Morus notabilis]	GO:0008150//biological_process;GO:0042592//homeostatic process;GO:0048878//chemical homeostasis;GO:0050801//ion homeostasis;GO:0055081//anion homeostasis;GO:0065007//biological regulation;GO:0065008//regulation of biological quality;GO:0080144//amino acid homeostasis;	GO:0000325//plant-type vacuole;GO:0005575//cellular_component;GO:0005622//intracellular anatomical structure;GO:0005623//obsolete cell;GO:0005634//nucleus;GO:0005635//nuclear envelope;GO:0005737//cytoplasm;GO:0005773//vacuole;GO:0005774//vacuolar membrane;GO:0005783//endoplasmic reticulum;GO:0009705//plant-type vacuole membrane;GO:0012505//endomembrane system;GO:0016020//membrane;GO:0031090//orga…	-	ko05206(MicroRNAs in cancer)
M.alba_G0010318	1066.7	1833.4	300.005	0.163633	-2.61146	5.37794e-162	1.07212e-160	Down Regulation	Chr4	1054970	1062506	-	3809	M.alba_G0010318	-	K13144	4JJ7M	S	sp|Q5ZL91|INT7_CHICK Integrator complex subunit 7 OS=Gallus gallus OX=9031 GN=INTS7 PE=2 SV=1	XP_024021845.1 integrator complex subunit 7 [Morus notabilis]	-	-	-	-
M.alba_G0011756	333.81	616.969	50.6518	0.0820977	-3.60651	2.03957e-56	1.29519e-55	Down Regulation	Chr4	20962950	20964321	+	1264	M.alba_G0011756	-	-	4JDMS	S	sp|Q9SU30|CPR1_ARATH F-box protein CPR1 OS=Arabidopsis thaliana OX=3702 GN=CPR1 PE=1 SV=2	EXB41588.1 F-box protein [Morus notabilis]	-	-	-	-
M.alba_G0011794	381.766	649.147	114.385	0.176208	-2.50464	8.80294e-74	7.11797e-73	Down Regulation	Chr4	21344449	21345363	-	759	M.alba_G0011794	-	-	4JS03	S	-	XP_024029194.1 uncharacterized protein LOC112093907, partial [Morus notabilis]	-	-	-	-
M.alba_G0011801	2020.56	3416.09	625.03	0.182967	-2.45035	6.93697e-105	8.06549e-104	Down Regulation	Chr4	21407487	21409522	+	1215	M.alba_G0011801	GO:0001101;GO:0005575;GO:0005622;GO:0005623;GO:0005634;GO:0005737;GO:0005739;GO:0006950;GO:0008150;GO:0009266;GO:0009314;GO:0009409;GO:0009414;GO:0009415;GO:0009416;GO:0009507;GO:0009526;GO:0009532;GO:0009534;GO:0009535;GO:0009536;GO:0009570;GO:0009579;GO:0009628;GO:0009642;GO:0009644;GO:0009719;GO:0009725;GO:0009737;GO:0009892;GO:0010033;GO:0010035;GO:0010109;GO:0010205;GO:0010287;GO:0010319;GO:…	-	4JMEP	S	sp|Q9ZWQ8|PAP_CITUN Plastid-lipid-associated protein, chloroplastic OS=Citrus unshiu OX=55188 GN=PAP PE=2 SV=1	XP_010099142.1 plastid-lipid-associated protein, chloroplastic [Morus notabilis]	GO:0001101//response to acid chemical;GO:0006950//response to stress;GO:0008150//biological_process;GO:0009266//response to temperature stimulus;GO:0009314//response to radiation;GO:0009409//response to cold;GO:0009414//response to water deprivation;GO:0009415//response to water;GO:0009416//response to light stimulus;GO:0009628//response to abiotic stimulus;GO:0009642//response to light intensity…	GO:0005575//cellular_component;GO:0005622//intracellular anatomical structure;GO:0005623//obsolete cell;GO:0005634//nucleus;GO:0005737//cytoplasm;GO:0005739//mitochondrion;GO:0009507//chloroplast;GO:0009526//plastid envelope;GO:0009532//plastid stroma;GO:0009534//chloroplast thylakoid;GO:0009535//chloroplast thylakoid membrane;GO:0009536//plastid;GO:0009570//chloroplast stroma;GO:0009579//thylako…	-	-
M.alba_G0011856	7738.27	12762.3	2714.27	0.212679	-2.23325	3.68473e-102	4.15252e-101	Down Regulation	Chr4	21849293	21852288	+	1273	M.alba_G0011856	GO:0003674;GO:0003824;GO:0004462;GO:0005488;GO:0005575;GO:0005622;GO:0005623;GO:0005737;GO:0005773;GO:0005777;GO:0005829;GO:0005886;GO:0006081;GO:0006082;GO:0006089;GO:0006950;GO:0006970;GO:0006979;GO:0008150;GO:0008152;GO:0009056;GO:0009438;GO:0009507;GO:0009526;GO:0009536;GO:0009628;GO:0009651;GO:0009941;GO:0009987;GO:0010035;GO:0010038;GO:0016020;GO:0016151;GO:0016829;GO:0016846;GO:0019243;GO:…	K01759	4JG9V	G	sp|O65398|GLX1_ARATH Lactoylglutathione lyase GLX1 OS=Arabidopsis thaliana OX=3702 GN=GLX1 PE=1 SV=1	XP_010094033.1 lactoylglutathione lyase GLX1 [Morus notabilis]	GO:0006081//cellular aldehyde metabolic process;GO:0006082//organic acid metabolic process;GO:0006089//lactate metabolic process;GO:0006950//response to stress;GO:0006970//response to osmotic stress;GO:0006979//response to oxidative stress;GO:0008150//biological_process;GO:0008152//metabolic process;GO:0009056//catabolic process;GO:0009438//methylglyoxal metabolic process;GO:0009628//response to …	GO:0005575//cellular_component;GO:0005622//intracellular anatomical structure;GO:0005623//obsolete cell;GO:0005737//cytoplasm;GO:0005773//vacuole;GO:0005777//peroxisome;GO:0005829//cytosol;GO:0005886//plasma membrane;GO:0009507//chloroplast;GO:0009526//plastid envelope;GO:0009536//plastid;GO:0009941//chloroplast envelope;GO:0016020//membrane;GO:0031967//organelle envelope;GO:0031975//envelope;GO:…	GO:0003674//molecular_function;GO:0003824//catalytic activity;GO:0004462//lactoylglutathione lyase activity;GO:0005488//binding;GO:0016151//nickel cation binding;GO:0016829//lyase activity;GO:0016846//carbon-sulfur lyase activity;GO:0019863//IgE binding;GO:0019865//immunoglobulin binding;GO:0043167//ion binding;GO:0043169//cation binding;GO:0044877//protein-containing complex binding;GO:0046872//…	ko00620(Pyruvate metabolism)
M.alba_G0012934	13983.4	26981.9	984.917	0.036503	-4.77584	0	0	Down Regulation	Chr5	10127009	10133549	+	2792	M.alba_G0012934	-	-	4JGUG	S	sp|Q9Y7K5|YGI3_SCHPO Uncharacterized WD repeat-containing protein C2A9.03 OS=Schizosaccharomyces pombe (strain 972 / ATCC 24843) OX=284812 GN=SPBC2A9.03 PE=4 SV=2	XP_024027660.1 uncharacterized WD repeat-containing protein C2A9.03 isoform X3 [Morus notabilis]	-	-	-	-
M.alba_G0013025	3494.22	6397.37	591.071	0.0923928	-3.43608	1.20625e-244	4.63615e-243	Down Regulation	Chr5	11141387	11147057	-	1843	M.alba_G0013025	-	K17609	4JDYW	O	sp|Q0JIL1|NRX2_ORYSJ Probable nucleoredoxin 2 OS=Oryza sativa subsp. japonica OX=39947 GN=Os01g0794400 PE=2 SV=1	XP_024023757.1 probable nucleoredoxin 2 [Morus notabilis]	-	-	-	-
M.alba_G0013597	586.06	821.004	351.117	0.427668	-1.22544	1.00504e-28	3.75302e-28	Down Regulation	Chr5	18362781	18366873	-	1324	M.alba_G0013597	GO:0005575;GO:0005622;GO:0005623;GO:0005737;GO:0005768;GO:0005769;GO:0005886;GO:0006810;GO:0006811;GO:0006812;GO:0008150;GO:0012505;GO:0015693;GO:0016020;GO:0030001;GO:0031410;GO:0031982;GO:0043226;GO:0043227;GO:0043229;GO:0044424;GO:0044444;GO:0044464;GO:0051179;GO:0051234;GO:0070838;GO:0071944;GO:0072511;GO:0097708	-	4JKC9	P	sp|Q8RWH8|NIPA9_ARATH Probable magnesium transporter NIPA9 OS=Arabidopsis thaliana OX=3702 GN=At5g11960 PE=2 SV=1	XP_024030035.1 probable magnesium transporter NIPA9 [Morus notabilis]	GO:0006810//transport;GO:0006811//ion transport;GO:0006812//cation transport;GO:0008150//biological_process;GO:0015693//magnesium ion transport;GO:0030001//metal ion transport;GO:0051179//localization;GO:0051234//establishment of localization;	GO:0005575//cellular_component;GO:0005622//intracellular anatomical structure;GO:0005623//obsolete cell;GO:0005737//cytoplasm;GO:0005768//endosome;GO:0005769//early endosome;GO:0005886//plasma membrane;GO:0012505//endomembrane system;GO:0016020//membrane;GO:0031410//cytoplasmic vesicle;GO:0031982//vesicle;GO:0043226//organelle;GO:0043227//membrane-bounded organelle;GO:0043229//intracellular organ…	-	-
M.alba_G0013698	1937.1	2946.38	927.818	0.314901	-1.66703	1.16127e-93	1.20886e-92	Down Regulation	Chr5	19318359	19322771	+	2669	M.alba_G0013698	GO:0000003;GO:0003006;GO:0003674;GO:0003824;GO:0005575;GO:0005622;GO:0005623;GO:0005737;GO:0006629;GO:0006643;GO:0006664;GO:0006996;GO:0007275;GO:0008150;GO:0008152;GO:0008194;GO:0008378;GO:0008610;GO:0009058;GO:0009247;GO:0009507;GO:0009526;GO:0009528;GO:0009536;GO:0009657;GO:0009668;GO:0009706;GO:0009790;GO:0009791;GO:0009793;GO:0009941;GO:0009987;GO:0010027;GO:0010154;GO:0016020;GO:0016043;GO:…	K03715	4JIQM	M	sp|P93115|MGDG_CUCSA Monogalactosyldiacylglycerol synthase, chloroplastic OS=Cucumis sativus OX=3659 PE=1 SV=1	XP_024020709.1 monogalactosyldiacylglycerol synthase, chloroplastic isoform X1 [Morus notabilis]	GO:0000003//reproduction;GO:0003006//developmental process involved in reproduction;GO:0006629//lipid metabolic process;GO:0006643//membrane lipid metabolic process;GO:0006664//glycolipid metabolic process;GO:0006996//organelle organization;GO:0007275//multicellular organism development;GO:0008150//biological_process;GO:0008152//metabolic process;GO:0008610//lipid biosynthetic process;GO:0009058/…	GO:0005575//cellular_component;GO:0005622//intracellular anatomical structure;GO:0005623//obsolete cell;GO:0005737//cytoplasm;GO:0009507//chloroplast;GO:0009526//plastid envelope;GO:0009528//plastid inner membrane;GO:0009536//plastid;GO:0009706//chloroplast inner membrane;GO:0009941//chloroplast envelope;GO:0016020//membrane;GO:0019866//organelle inner membrane;GO:0031090//organelle membrane;GO:0…	GO:0003674//molecular_function;GO:0003824//catalytic activity;GO:0008194//UDP-glycosyltransferase activity;GO:0008378//galactosyltransferase activity;GO:0016740//transferase activity;GO:0016757//glycosyltransferase activity;GO:0016758//hexosyltransferase activity;GO:0035250//UDP-galactosyltransferase activity;GO:0046509//1,2-diacylglycerol 3-beta-galactosyltransferase activity;	ko00561(Glycerolipid metabolism)
M.alba_G0013781	3062.9	5180.6	945.196	0.182449	-2.45443	4.92359e-212	1.48154e-210	Down Regulation	Chr5	20078194	20084009	+	3598	M.alba_G0013781	GO:0003674;GO:0003824;GO:0005575;GO:0005623;GO:0005886;GO:0006810;GO:0007275;GO:0008150;GO:0008194;GO:0009555;GO:0009653;GO:0009987;GO:0010208;GO:0010927;GO:0016020;GO:0016043;GO:0016740;GO:0016757;GO:0016758;GO:0022607;GO:0030198;GO:0032501;GO:0032502;GO:0032989;GO:0035251;GO:0043062;GO:0044085;GO:0044464;GO:0045229;GO:0046524;GO:0046527;GO:0046903;GO:0048229;GO:0048646;GO:0048856;GO:0048869;GO:…	K00696	4JTCW	M	sp|O22060|SPSA1_CITUN Probable sucrose-phosphate synthase 1 OS=Citrus unshiu OX=55188 GN=SPS1 PE=2 SV=1	XP_024023596.1 probable sucrose-phosphate synthase 1 [Morus notabilis]	GO:0006810//transport;GO:0007275//multicellular organism development;GO:0008150//biological_process;GO:0009555//pollen development;GO:0009653//anatomical structure morphogenesis;GO:0009987//cellular process;GO:0010208//pollen wall assembly;GO:0010927//cellular component assembly involved in morphogenesis;GO:0016043//cellular component organization;GO:0022607//cellular component assembly;GO:003019…	GO:0005575//cellular_component;GO:0005623//obsolete cell;GO:0005886//plasma membrane;GO:0016020//membrane;GO:0044464//obsolete cell part;GO:0071944//cell periphery;	GO:0003674//molecular_function;GO:0003824//catalytic activity;GO:0008194//UDP-glycosyltransferase activity;GO:0016740//transferase activity;GO:0016757//glycosyltransferase activity;GO:0016758//hexosyltransferase activity;GO:0035251//UDP-glucosyltransferase activity;GO:0046524//sucrose-phosphate synthase activity;GO:0046527//glucosyltransferase activity;	ko00500(Starch and sucrose metabolism)
M.alba_G0015191	882.416	1233.64	531.188	0.430584	-1.21563	1.71914e-38	7.89924e-38	Down Regulation	Chr6	15021978	15025264	-	2017	M.alba_G0015191	-	-	4JFD0	S	-	XP_024032170.1 uncharacterized protein LOC21394122 isoform X1 [Morus notabilis]	-	-	-	-
M.alba_G0015262	8403.29	16293.4	513.218	0.0314986	-4.98857	3.98384e-214	1.23031e-212	Down Regulation	Chr6	15863220	15867113	+	1275	M.alba_G0015262	-	-	4JKII	S	sp|Q9LSS4|TET4_ARATH Tetraspanin-4 OS=Arabidopsis thaliana OX=3702 GN=TET4 PE=3 SV=1	XP_010104140.1 tetraspanin-3 [Morus notabilis]	-	-	-	-
M.alba_G0015761	2036.57	3446.32	626.814	0.181879	-2.45895	9.49859e-190	2.37843e-188	Down Regulation	Chr6	20212997	20217362	-	1795	M.alba_G0015761	GO:0000003;GO:0003006;GO:0003674;GO:0003700;GO:0005575;GO:0005622;GO:0005623;GO:0005634;GO:0005667;GO:0006355;GO:0007275;GO:0008150;GO:0009555;GO:0009790;GO:0009791;GO:0009793;GO:0009889;GO:0009890;GO:0009892;GO:0010154;GO:0010262;GO:0010468;GO:0010556;GO:0010558;GO:0010605;GO:0010629;GO:0016602;GO:0019219;GO:0019222;GO:0022414;GO:0031323;GO:0031324;GO:0031326;GO:0031327;GO:0032501;GO:0032502;GO:…	K08064	4JMZG	K	sp|Q9LXV5|NFYA1_ARATH Nuclear transcription factor Y subunit A-1 OS=Arabidopsis thaliana OX=3702 GN=NFYA1 PE=2 SV=1	ALC74585.1 nuclear transcription factor Y subunit A-1-like protein [Morus alba]	GO:0000003//reproduction;GO:0003006//developmental process involved in reproduction;GO:0006355//regulation of transcription, DNA-templated;GO:0007275//multicellular organism development;GO:0008150//biological_process;GO:0009555//pollen development;GO:0009790//embryo development;GO:0009791//post-embryonic development;GO:0009793//embryo development ending in seed dormancy;GO:0009889//regulation of …	GO:0005575//cellular_component;GO:0005622//intracellular anatomical structure;GO:0005623//obsolete cell;GO:0005634//nucleus;GO:0005667//transcription regulator complex;GO:0016602//CCAAT-binding factor complex;GO:0032991//protein-containing complex;GO:0043226//organelle;GO:0043227//membrane-bounded organelle;GO:0043229//intracellular organelle;GO:0043231//intracellular membrane-bounded organelle;G…	GO:0003674//molecular_function;GO:0003700//DNA-binding transcription factor activity;GO:0140110//transcription regulator activity;	ko05152(Tuberculosis);ko05017(Spinocerebellar ataxia);ko04612(Antigen processing and presentation)
M.alba_G0016218	2705.62	4288.74	1122.51	0.261735	-1.93382	2.82617e-135	4.48594e-134	Down Regulation	Chr7	2036948	2041043	-	1988	M.alba_G0016218	-	K15688	4JGQX	O	sp|Q8L7N4|SP1_ARATH E3 ubiquitin-protein ligase SP1 OS=Arabidopsis thaliana OX=3702 GN=SP1 PE=1 SV=1	XP_024017353.1 E3 ubiquitin-protein ligase SP1 [Morus notabilis]	-	-	-	-
M.alba_G0016916	2662.35	4636.99	687.72	0.148312	-2.75329	3.84728e-250	1.54974e-248	Down Regulation	Chr7	8337710	8344090	+	3353	M.alba_G0016916	-	-	4JEBN	O	sp|Q8TB22|SPT20_HUMAN Spermatogenesis-associated protein 20 OS=Homo sapiens OX=9606 GN=SPATA20 PE=2 SV=3	XP_024032022.1 spermatogenesis-associated protein 20 [Morus notabilis]	-	-	-	-
M.alba_G0016949	3301.1	6524.44	77.7577	0.0119179	-6.39072	4.62444e-257	1.98546e-255	Down Regulation	Chr7	8639073	8639870	+	798	M.alba_G0016949	GO:0000139;GO:0001101;GO:0003674;GO:0005488;GO:0005575;GO:0005622;GO:0005623;GO:0005737;GO:0005783;GO:0005789;GO:0005794;GO:0005795;GO:0006725;GO:0006778;GO:0006807;GO:0006950;GO:0006970;GO:0008150;GO:0008152;GO:0009507;GO:0009526;GO:0009536;GO:0009628;GO:0009651;GO:0009719;GO:0009725;GO:0009737;GO:0009941;GO:0009987;GO:0010033;GO:0012505;GO:0016020;GO:0020037;GO:0031090;GO:0031967;GO:0031969;GO:…	K05770	4JPPH	S	sp|O82245|TSPO_ARATH Translocator protein homolog OS=Arabidopsis thaliana OX=3702 GN=TSPO PE=1 SV=1	XP_010090812.1 translocator protein homolog [Morus notabilis]	GO:0001101//response to acid chemical;GO:0006725//cellular aromatic compound metabolic process;GO:0006778//porphyrin-containing compound metabolic process;GO:0006807//nitrogen compound metabolic process;GO:0006950//response to stress;GO:0006970//response to osmotic stress;GO:0008150//biological_process;GO:0008152//metabolic process;GO:0009628//response to abiotic stimulus;GO:0009651//response to …	GO:0000139//Golgi membrane;GO:0005575//cellular_component;GO:0005622//intracellular anatomical structure;GO:0005623//obsolete cell;GO:0005737//cytoplasm;GO:0005783//endoplasmic reticulum;GO:0005789//endoplasmic reticulum membrane;GO:0005794//Golgi apparatus;GO:0005795//Golgi stack;GO:0009507//chloroplast;GO:0009526//plastid envelope;GO:0009536//plastid;GO:0009941//chloroplast envelope;GO:0012505/…	GO:0003674//molecular_function;GO:0005488//binding;GO:0020037//heme binding;GO:0046906//tetrapyrrole binding;GO:0048037//obsolete cofactor binding;GO:0097159//organic cyclic compound binding;GO:1901363//heterocyclic compound binding;	ko05166(Human T-cell leukemia virus 1 infection);ko04979(Cholesterol metabolism);ko04214(Apoptosis - fly);ko04080(Neuroactive ligand-receptor interaction)
M.alba_G0017320	1063.73	1918.44	209.01	0.108948	-3.19829	2.80408e-223	9.36625e-222	Down Regulation	Chr7	12927072	12930175	+	827	M.alba_G0017320	-	-	4JJIG	S	-	XP_010088934.1 uncharacterized protein LOC21401528 isoform X2 [Morus notabilis]	-	-	-	-
M.alba_G0018033	4459.22	8893.68	24.7516	0.00278306	-8.48911	0	0	Down Regulation	Chr8	2625259	2628452	-	1504	M.alba_G0018033	GO:0005575;GO:0005622;GO:0005623;GO:0005811;GO:0016020;GO:0043226;GO:0043228;GO:0043229;GO:0043232;GO:0044424;GO:0044464	-	4JEM7	Q	sp|Q93W57|HSDA_SESIN 11-beta-hydroxysteroid dehydrogenase A OS=Sesamum indicum OX=4182 GN=SOP2 PE=1 SV=1	XP_024017812.1 11-beta-hydroxysteroid dehydrogenase 1B isoform X2 [Morus notabilis]	-	GO:0005575//cellular_component;GO:0005622//intracellular anatomical structure;GO:0005623//obsolete cell;GO:0005811//lipid droplet;GO:0016020//membrane;GO:0043226//organelle;GO:0043228//non-membrane-bounded organelle;GO:0043229//intracellular organelle;GO:0043232//intracellular non-membrane-bounded organelle;GO:0044424//obsolete intracellular part;GO:0044464//obsolete cell part;	-	-
M.alba_G0018328	1340.13	1902.19	778.065	0.409037	-1.2897	1.79723e-51	1.0595e-50	Down Regulation	Chr8	5952334	5957238	-	2105	M.alba_G0018328	GO:0000139;GO:0003674;GO:0003824;GO:0004553;GO:0004559;GO:0004571;GO:0005575;GO:0005622;GO:0005623;GO:0005737;GO:0005783;GO:0005794;GO:0006491;GO:0006508;GO:0006511;GO:0006807;GO:0006950;GO:0008150;GO:0008152;GO:0009056;GO:0009057;GO:0009100;GO:0009987;GO:0010033;GO:0010243;GO:0010498;GO:0012505;GO:0015923;GO:0015924;GO:0016020;GO:0016787;GO:0016798;GO:0019538;GO:0019941;GO:0030163;GO:0030433;GO:…	K10084	4JGR6	G	sp|Q9SXC9|MNS5_ARATH Alpha-mannosidase I MNS5 OS=Arabidopsis thaliana OX=3702 GN=MNS5 PE=1 SV=1	XP_024017883.1 alpha-mannosidase I MNS5 [Morus notabilis]	GO:0006491//N-glycan processing;GO:0006508//proteolysis;GO:0006511//ubiquitin-dependent protein catabolic process;GO:0006807//nitrogen compound metabolic process;GO:0006950//response to stress;GO:0008150//biological_process;GO:0008152//metabolic process;GO:0009056//catabolic process;GO:0009057//macromolecule catabolic process;GO:0009100//glycoprotein metabolic process;GO:0009987//cellular process…	GO:0000139//Golgi membrane;GO:0005575//cellular_component;GO:0005622//intracellular anatomical structure;GO:0005623//obsolete cell;GO:0005737//cytoplasm;GO:0005783//endoplasmic reticulum;GO:0005794//Golgi apparatus;GO:0012505//endomembrane system;GO:0016020//membrane;GO:0031090//organelle membrane;GO:0031984//organelle subcompartment;GO:0043226//organelle;GO:0043227//membrane-bounded organelle;GO…	GO:0003674//molecular_function;GO:0003824//catalytic activity;GO:0004553//hydrolase activity, hydrolyzing O-glycosyl compounds;GO:0004559//alpha-mannosidase activity;GO:0004571//mannosyl-oligosaccharide 1,2-alpha-mannosidase activity;GO:0015923//mannosidase activity;GO:0015924//mannosyl-oligosaccharide mannosidase activity;GO:0016787//hydrolase activity;GO:0016798//hydrolase activity, acting on g…	ko04141(Protein processing in endoplasmic reticulum)
M.alba_G0019052	10566.6	15248	5885.16	0.385963	-1.37347	1.81811e-88	1.77702e-87	Down Regulation	Chr9	1520944	1528474	-	3361	M.alba_G0019052	GO:0000932;GO:0003674;GO:0003676;GO:0003723;GO:0003729;GO:0003824;GO:0004518;GO:0005488;GO:0005575;GO:0005618;GO:0005622;GO:0005623;GO:0005634;GO:0005635;GO:0005737;GO:0005783;GO:0005829;GO:0005886;GO:0005911;GO:0006082;GO:0006139;GO:0006396;GO:0006397;GO:0006401;GO:0006402;GO:0006629;GO:0006720;GO:0006721;GO:0006725;GO:0006807;GO:0006950;GO:0006970;GO:0007275;GO:0008150;GO:0008152;GO:0008299;GO:…	K15979	4JE0U	K	sp|Q8VZG7|TSN1_ARATH Ribonuclease TUDOR 1 OS=Arabidopsis thaliana OX=3702 GN=TSN1 PE=1 SV=1	XP_010099530.1 ribonuclease TUDOR 1 [Morus notabilis]	GO:0006082//organic acid metabolic process;GO:0006139//nucleobase-containing compound metabolic process;GO:0006396//RNA processing;GO:0006397//mRNA processing;GO:0006401//RNA catabolic process;GO:0006402//mRNA catabolic process;GO:0006629//lipid metabolic process;GO:0006720//isoprenoid metabolic process;GO:0006721//terpenoid metabolic process;GO:0006725//cellular aromatic compound metabolic proce…	GO:0000932//P-body;GO:0005575//cellular_component;GO:0005618//cell wall;GO:0005622//intracellular anatomical structure;GO:0005623//obsolete cell;GO:0005634//nucleus;GO:0005635//nuclear envelope;GO:0005737//cytoplasm;GO:0005783//endoplasmic reticulum;GO:0005829//cytosol;GO:0005886//plasma membrane;GO:0005911//cell-cell junction;GO:0009506//plasmodesma;GO:0009507//chloroplast;GO:0009536//plastid;GO…	GO:0003674//molecular_function;GO:0003676//nucleic acid binding;GO:0003723//RNA binding;GO:0003729//mRNA binding;GO:0003824//catalytic activity;GO:0004518//nuclease activity;GO:0005488//binding;GO:0016787//hydrolase activity;GO:0016788//hydrolase activity, acting on ester bonds;GO:0097159//organic cyclic compound binding;GO:1901363//heterocyclic compound binding;	ko05203(Viral carcinogenesis)
M.alba_G0019138	2212.32	3161.91	1262.73	0.399357	-1.32425	1.10036e-63	7.78207e-63	Down Regulation	Chr9	2633341	2645934	+	1813	M.alba_G0019138	GO:0000502;GO:0005575;GO:0005622;GO:0005623;GO:0005838;GO:0008150;GO:0008540;GO:0009987;GO:0016043;GO:0022607;GO:0022624;GO:0032991;GO:0034622;GO:0043248;GO:0043933;GO:0044085;GO:0044424;GO:0044464;GO:0065003;GO:0070682;GO:0071840;GO:1902494;GO:1905368;GO:1905369	K06692	4JEC9	O	sp|Q16401|PSMD5_HUMAN 26S proteasome non-ATPase regulatory subunit 5 OS=Homo sapiens OX=9606 GN=PSMD5 PE=1 SV=3	XP_024022732.1 uncharacterized protein LOC21395369 [Morus notabilis]	GO:0008150//biological_process;GO:0009987//cellular process;GO:0016043//cellular component organization;GO:0022607//cellular component assembly;GO:0034622//cellular protein-containing complex assembly;GO:0043248//proteasome assembly;GO:0043933//protein-containing complex subunit organization;GO:0044085//cellular component biogenesis;GO:0065003//protein-containing complex assembly;GO:0070682//prot…	GO:0000502//proteasome complex;GO:0005575//cellular_component;GO:0005622//intracellular anatomical structure;GO:0005623//obsolete cell;GO:0005838//proteasome regulatory particle;GO:0008540//proteasome regulatory particle, base subcomplex;GO:0022624//proteasome accessory complex;GO:0032991//protein-containing complex;GO:0044424//obsolete intracellular part;GO:0044464//obsolete cell part;GO:1902494…	-	-
M.alba_G0019449	258.61	464.78	52.439	0.112825	-3.14784	2.30397e-86	2.1982e-85	Down Regulation	Chr9	9396769	9398010	-	828	M.alba_G0019449	GO:0003674;GO:0005488;GO:0005515;GO:0005575;GO:0005622;GO:0005623;GO:0005737;GO:0005856;GO:0005868;GO:0005875;GO:0006810;GO:0006928;GO:0006996;GO:0007017;GO:0007018;GO:0008092;GO:0008150;GO:0009987;GO:0010970;GO:0015630;GO:0016043;GO:0022607;GO:0030030;GO:0030031;GO:0030286;GO:0030705;GO:0032781;GO:0032991;GO:0043085;GO:0043226;GO:0043228;GO:0043229;GO:0043232;GO:0043462;GO:0044085;GO:0044093;GO:…	K10418	4JQ10	Z	sp|Q86A88|DYL_DICDI Dynein light chain, cytoplasmic OS=Dictyostelium discoideum OX=44689 GN=dlcB PE=3 SV=1	XP_010092510.2 dynein light chain, cytoplasmic [Morus notabilis]	GO:0006810//transport;GO:0006928//movement of cell or subcellular component;GO:0006996//organelle organization;GO:0007017//microtubule-based process;GO:0007018//microtubule-based movement;GO:0008150//biological_process;GO:0009987//cellular process;GO:0010970//transport along microtubule;GO:0016043//cellular component organization;GO:0022607//cellular component assembly;GO:0030030//cell projection…	GO:0005575//cellular_component;GO:0005622//intracellular anatomical structure;GO:0005623//obsolete cell;GO:0005737//cytoplasm;GO:0005856//cytoskeleton;GO:0005868//cytoplasmic dynein complex;GO:0005875//microtubule associated complex;GO:0015630//microtubule cytoskeleton;GO:0030286//dynein complex;GO:0032991//protein-containing complex;GO:0043226//organelle;GO:0043228//non-membrane-bounded organell…	GO:0003674//molecular_function;GO:0005488//binding;GO:0005515//protein binding;GO:0008092//cytoskeletal protein binding;GO:0045505//dynein intermediate chain binding;GO:0051959//dynein light intermediate chain binding;	ko05132(Salmonella infection);ko04962(Vasopressin-regulated water reabsorption)
M.alba_G0019459	4116.42	7332.35	900.498	0.122812	-3.02548	0	0	Down Regulation	Chr9	9565026	9566827	-	1579	M.alba_G0019459	-	-	4JIE0	K	sp|A0A3Q7HH64|JA2L_SOLLC NAC domain-containing protein JA2L OS=Solanum lycopersicum OX=4081 GN=JA2L PE=2 SV=1	XP_010089503.1 NAC domain-containing protein 72 [Morus notabilis]	-	-	-	-
M.alba_G0019650	4054.53	6468.8	1640.26	0.253564	-1.97958	2.62788e-154	4.88992e-153	Down Regulation	Chr9	12032331	12044687	+	6304	M.alba_G0019650	-	K03255	4JF31	L	sp|F4HS99|REC1_ARATH Protein REDUCED CHLOROPLAST COVERAGE 1 OS=Arabidopsis thaliana OX=3702 GN=REC1 PE=1 SV=1	XP_024020969.1 protein TSS [Morus notabilis]	-	-	-	-
M.alba_G0019706	3349.79	6473.27	226.316	0.0349617	-4.83808	0	0	Down Regulation	Chr9	12634248	12636720	-	1936	M.alba_G0019706	GO:0000003;GO:0003006;GO:0003674;GO:0003824;GO:0004497;GO:0005575;GO:0007275;GO:0008150;GO:0008152;GO:0009058;GO:0009791;GO:0010154;GO:0016020;GO:0016491;GO:0016705;GO:0016709;GO:0019748;GO:0022414;GO:0022603;GO:0032501;GO:0032502;GO:0040034;GO:0044550;GO:0048316;GO:0048608;GO:0048731;GO:0048856;GO:0050789;GO:0050793;GO:0055114;GO:0061458;GO:0065007;GO:0090709;GO:1905428	-	4JEI2	Q	sp|Q9SLP1|C78A9_ARATH Cytochrome P450 78A9 OS=Arabidopsis thaliana OX=3702 GN=CYP78A9 PE=1 SV=1	XP_010100687.1 cytochrome P450 78A9 [Morus notabilis]	GO:0000003//reproduction;GO:0003006//developmental process involved in reproduction;GO:0007275//multicellular organism development;GO:0008150//biological_process;GO:0008152//metabolic process;GO:0009058//biosynthetic process;GO:0009791//post-embryonic development;GO:0010154//fruit development;GO:0019748//secondary metabolic process;GO:0022414//reproductive process;GO:0022603//regulation of anatom…	GO:0005575//cellular_component;GO:0016020//membrane;	GO:0003674//molecular_function;GO:0003824//catalytic activity;GO:0004497//monooxygenase activity;GO:0016491//oxidoreductase activity;GO:0016705//oxidoreductase activity, acting on paired donors, with incorporation or reduction of molecular oxygen;GO:0016709//oxidoreductase activity, acting on paired donors, with incorporation or reduction of molecular oxygen, NAD(P)H as one donor, and incorporati…	-
M.alba_G0019909	2885.13	5016.64	753.613	0.150223	-2.73483	4.01996e-252	1.64566e-250	Down Regulation	Chr9	14816606	14819878	-	2512	M.alba_G0019909	GO:0001101;GO:0001932;GO:0001933;GO:0003674;GO:0003824;GO:0004721;GO:0004722;GO:0005488;GO:0005515;GO:0005575;GO:0005622;GO:0005623;GO:0005634;GO:0005737;GO:0005829;GO:0005886;GO:0006464;GO:0006469;GO:0006470;GO:0006793;GO:0006796;GO:0006807;GO:0006950;GO:0006970;GO:0007275;GO:0008150;GO:0008152;GO:0009266;GO:0009314;GO:0009408;GO:0009409;GO:0009414;GO:0009415;GO:0009416;GO:0009628;GO:0009642;GO:…	K14497	4JTNJ	T	sp|Q9CAJ0|P2C16_ARATH Protein phosphatase 2C 16 OS=Arabidopsis thaliana OX=3702 GN=HAB1 PE=1 SV=1	QIM55861.1 abscisic acid insensitive 1 protein [Morus alba]	GO:0001101//response to acid chemical;GO:0001932//regulation of protein phosphorylation;GO:0001933//negative regulation of protein phosphorylation;GO:0006464//cellular protein modification process;GO:0006469//negative regulation of protein kinase activity;GO:0006470//protein dephosphorylation;GO:0006793//phosphorus metabolic process;GO:0006796//phosphate-containing compound metabolic process;GO:0…	GO:0005575//cellular_component;GO:0005622//intracellular anatomical structure;GO:0005623//obsolete cell;GO:0005634//nucleus;GO:0005737//cytoplasm;GO:0005829//cytosol;GO:0005886//plasma membrane;GO:0016020//membrane;GO:0043226//organelle;GO:0043227//membrane-bounded organelle;GO:0043229//intracellular organelle;GO:0043231//intracellular membrane-bounded organelle;GO:0044424//obsolete intracellular…	GO:0003674//molecular_function;GO:0003824//catalytic activity;GO:0004721//phosphoprotein phosphatase activity;GO:0004722//protein serine/threonine phosphatase activity;GO:0005488//binding;GO:0005515//protein binding;GO:0016787//hydrolase activity;GO:0016788//hydrolase activity, acting on ester bonds;GO:0016791//phosphatase activity;GO:0019899//enzyme binding;GO:0019900//kinase binding;GO:0019901/…	ko04931(Insulin resistance);ko04075(Plant hormone signal transduction);ko04016(MAPK signaling pathway - plant)
M.alba_G0020113	1652.84	2476.87	828.809	0.33462	-1.5794	6.22875e-81	5.57704e-80	Down Regulation	Chr9	16709872	16716355	-	3572	M.alba_G0020113	GO:0000139;GO:0003674;GO:0003824;GO:0004175;GO:0004222;GO:0004252;GO:0005575;GO:0005622;GO:0005623;GO:0005737;GO:0005783;GO:0005788;GO:0005789;GO:0005794;GO:0006464;GO:0006508;GO:0006807;GO:0006950;GO:0006970;GO:0006972;GO:0006984;GO:0006986;GO:0006996;GO:0007033;GO:0007040;GO:0007154;GO:0007165;GO:0008150;GO:0008152;GO:0008233;GO:0008236;GO:0008237;GO:0009628;GO:0009651;GO:0009889;GO:0009987;GO:…	K08653	4JJQZ	O	sp|Q0WUG6|SBT61_ARATH Subtilisin-like protease SBT6.1 OS=Arabidopsis thaliana OX=3702 GN=SBT6.1 PE=1 SV=1	XP_010089229.1 subtilisin-like protease SBT6.1 isoform X1 [Morus notabilis]	GO:0006464//cellular protein modification process;GO:0006508//proteolysis;GO:0006807//nitrogen compound metabolic process;GO:0006950//response to stress;GO:0006970//response to osmotic stress;GO:0006972//hyperosmotic response;GO:0006984//ER-nucleus signaling pathway;GO:0006986//response to unfolded protein;GO:0006996//organelle organization;GO:0007033//vacuole organization;GO:0007040//lysosome or…	GO:0000139//Golgi membrane;GO:0005575//cellular_component;GO:0005622//intracellular anatomical structure;GO:0005623//obsolete cell;GO:0005737//cytoplasm;GO:0005783//endoplasmic reticulum;GO:0005788//endoplasmic reticulum lumen;GO:0005789//endoplasmic reticulum membrane;GO:0005794//Golgi apparatus;GO:0012505//endomembrane system;GO:0016020//membrane;GO:0031090//organelle membrane;GO:0031974//membr…	GO:0003674//molecular_function;GO:0003824//catalytic activity;GO:0004175//endopeptidase activity;GO:0004222//metalloendopeptidase activity;GO:0004252//serine-type endopeptidase activity;GO:0008233//peptidase activity;GO:0008236//serine-type peptidase activity;GO:0008237//metallopeptidase activity;GO:0016787//hydrolase activity;GO:0017171//serine hydrolase activity;GO:0140096//catalytic activity, …	ko04141(Protein processing in endoplasmic reticulum)

## Sheet: go
Class	GO_Name	GO_ID	GO_Level	P_value	EnrichmentScore	HitsGenesCountsInSelectedSet	HitsGenesCountsInBackground	AllGenesCountsInSelectedSet	AllGenesCountsInBackground	GenesOfSelectedSetInGOterm	corrected p-value(BH method)
Cellular component	organelle envelope	GO:0031967	4	0.00199755	3.29528	8	866	28	9988	M.alba_G0011801,M.alba_G0019052,M.alba_G0011856,M.alba_G0016949,M.alba_G0003608,M.alba_G0004530,M.alba_G0010226,M.alba_G0013698,	0.283652
Cellular component	envelope	GO:0031975	3	0.00202725	3.28769	8	868	28	9988	M.alba_G0011801,M.alba_G0019052,M.alba_G0011856,M.alba_G0016949,M.alba_G0003608,M.alba_G0004530,M.alba_G0010226,M.alba_G0013698,	0.143935
Cellular component	plastid envelope	GO:0009526	5	0.0196093	3.12907	5	570	28	9988	M.alba_G0011801,M.alba_G0011856,M.alba_G0016949,M.alba_G0003608,M.alba_G0013698,	0.397789
Cellular component	organelle membrane	GO:0031090	4	0.0313466	2.06941	8	1379	28	9988	M.alba_G0011801,M.alba_G0018328,M.alba_G0020113,M.alba_G0016949,M.alba_G0003608,M.alba_G0004530,M.alba_G0010226,M.alba_G0013698,	0.317944
Cellular component	intracellular organelle	GO:0043229	4	0.0319095	1.22717	25	7267	28	9988	M.alba_G0011801,M.alba_G0001201,M.alba_G0018328,M.alba_G0020113,M.alba_G0019052,M.alba_G0000345,M.alba_G0013597,M.alba_G0011856,M.alba_G0005111,M.alba_G0003059,M.alba_G0016949,M.alba_G0003608,M.alba_G0007169,M.alba_G0003485,M.alba_G0004530,M.alba_G0003047,M.alba_G0006274,M.alba_G0019909,M.alba_G0005815,M.alba_G0010226,M.alba_G0013698,M.alba_G0015761,M.alba_G0019449,M.alba_G0000558,M.alba_G0018033,	0.283197
Cellular component	organelle	GO:0043226	3	0.0338811	1.22313	25	7291	28	9988	M.alba_G0011801,M.alba_G0001201,M.alba_G0018328,M.alba_G0020113,M.alba_G0019052,M.alba_G0000345,M.alba_G0013597,M.alba_G0011856,M.alba_G0005111,M.alba_G0003059,M.alba_G0016949,M.alba_G0003608,M.alba_G0007169,M.alba_G0003485,M.alba_G0004530,M.alba_G0003047,M.alba_G0006274,M.alba_G0019909,M.alba_G0005815,M.alba_G0010226,M.alba_G0013698,M.alba_G0015761,M.alba_G0019449,M.alba_G0000558,M.alba_G0018033,	0.267284
Cellular component	obsolete chloroplast part	GO:0044434	0	0.0358341	2.37282	6	902	28	9988	M.alba_G0011801,M.alba_G0011856,M.alba_G0016949,M.alba_G0003608,M.alba_G0007169,M.alba_G0013698,	0.267813
Cellular component	membrane	GO:0016020	3	0.0360854	1.47861	16	3860	28	9988	M.alba_G0011801,M.alba_G0001201,M.alba_G0018328,M.alba_G0020113,M.alba_G0019052,M.alba_G0013597,M.alba_G0011856,M.alba_G0016949,M.alba_G0003608,M.alba_G0004530,M.alba_G0019706,M.alba_G0019909,M.alba_G0010226,M.alba_G0013698,M.alba_G0013781,M.alba_G0018033,	0.256206
Cellular component	obsolete plastid part	GO:0044435	0	0.0393207	2.32135	6	922	28	9988	M.alba_G0011801,M.alba_G0011856,M.alba_G0016949,M.alba_G0003608,M.alba_G0007169,M.alba_G0013698,	0.232647
Cellular component	bounding membrane of organelle	GO:0098588	5	0.0454033	2.50502	5	712	28	9988	M.alba_G0018328,M.alba_G0020113,M.alba_G0016949,M.alba_G0003608,M.alba_G0010226,	0.247972
Biological process	negative regulation of metabolic process	GO:0009892	5	0.00055013	4.02589	8	682	29	9953	M.alba_G0011801,M.alba_G0019052,M.alba_G0003059,M.alba_G0009622,M.alba_G0006274,M.alba_G0019909,M.alba_G0002142,M.alba_G0015761,	0.0705266
Biological process	negative regulation of cellular metabolic process	GO:0031324	6	0.000623712	4.56739	7	526	29	9953	M.alba_G0011801,M.alba_G0003059,M.alba_G0009622,M.alba_G0006274,M.alba_G0019909,M.alba_G0002142,M.alba_G0015761,	0.0666332
Biological process	negative regulation of biological process	GO:0048519	4	0.00142182	2.86483	10	1198	29	9953	M.alba_G0011801,M.alba_G0019052,M.alba_G0003059,M.alba_G0003047,M.alba_G0009622,M.alba_G0006274,M.alba_G0019909,M.alba_G0003633,M.alba_G0002142,M.alba_G0015761,	0.101265
Biological process	negative regulation of macromolecule metabolic process	GO:0010605	6	0.00192202	3.7715	7	637	29	9953	M.alba_G0019052,M.alba_G0003059,M.alba_G0009622,M.alba_G0006274,M.alba_G0019909,M.alba_G0002142,M.alba_G0015761,	0.123202
Biological process	negative regulation of nitrogen compound metabolic process	GO:0051172	6	0.00270088	4.13502	6	498	29	9953	M.alba_G0003059,M.alba_G0009622,M.alba_G0006274,M.alba_G0019909,M.alba_G0002142,M.alba_G0015761,	0.133174
Biological process	negative regulation of cellular process	GO:0048523	5	0.00373384	2.99417	8	917	29	9953	M.alba_G0011801,M.alba_G0003059,M.alba_G0003047,M.alba_G0009622,M.alba_G0006274,M.alba_G0019909,M.alba_G0002142,M.alba_G0015761,	0.140788
Biological process	response to abscisic acid	GO:0009737	6	0.0136913	3.43207	5	500	29	9953	M.alba_G0011801,M.alba_G0003059,M.alba_G0016949,M.alba_G0003047,M.alba_G0019909,	0.130986
Biological process	negative regulation of gene expression	GO:0010629	7	0.0138012	3.42522	5	501	29	9953	M.alba_G0019052,M.alba_G0009622,M.alba_G0006274,M.alba_G0002142,M.alba_G0015761,	0.130097
Biological process	response to alcohol	GO:0097305	5	0.0167501	3.26242	5	526	29	9953	M.alba_G0011801,M.alba_G0003059,M.alba_G0016949,M.alba_G0003047,M.alba_G0019909,	0.143158
Biological process	response to osmotic stress	GO:0006970	4	0.0205283	3.09754	5	554	29	9953	M.alba_G0020113,M.alba_G0019052,M.alba_G0011856,M.alba_G0016949,M.alba_G0019909,	0.146207
Biological process	post-embryonic development	GO:0009791	3	0.038051	1.99975	8	1373	29	9953	M.alba_G0019052,M.alba_G0003047,M.alba_G0009622,M.alba_G0019706,M.alba_G0006274,M.alba_G0003633,M.alba_G0013698,M.alba_G0015761,	0.195125
Biological process	response to lipid	GO:0033993	5	0.0395926	2.32158	6	887	29	9953	M.alba_G0011801,M.alba_G0003059,M.alba_G0016949,M.alba_G0003047,M.alba_G0019909,M.alba_G0003633,	0.199834
Biological process	response to chemical	GO:0042221	3	0.0403162	1.59346	13	2800	29	9953	M.alba_G0011801,M.alba_G0018328,M.alba_G0020113,M.alba_G0019052,M.alba_G0011856,M.alba_G0005111,M.alba_G0003059,M.alba_G0016949,M.alba_G0004530,M.alba_G0003047,M.alba_G0019909,M.alba_G0003633,M.alba_G0002142,	0.194306
